# Supplementary material for: Nuclear Morphological Remodeling in Human Granulocytes Is Linked to Prenylation Independently from Cytoskeleton
Source: Cells. 2020 Nov 20;9(11):2509. doi: 10.3390/cells9112509 (PMC7699803; doi:10.3390/cells9112509)
Supplement: Supplementary file 1 [file cells-09-02509-s001.zip]

Archive with 12 entries (11 files):
- cells-980065-supplementary.publication/
- cells-980065-supplementary.publication/Dataset 1 - Microtubule cytoskeleton.xlsx
- cells-980065-supplementary.publication/Dataset 2 - Actin cytoskeleton.xlsx
- cells-980065-supplementary.publication/Dataset 3 - Nuclear envelope.xlsx
- cells-980065-supplementary.publication/Dataset 4 - summaryDEGs_paired.xlsx
- cells-980065-supplementary.publication/Dataset 5 - Enrichment_DEGs_FC2.xlsx
- cells-980065-supplementary.publication/Dataset 6 - cluster genes classification in Reactome.xlsx
- cells-980065-supplementary.publication/Movie S1.mp4
- cells-980065-supplementary.publication/Movie S2.mp4
- cells-980065-supplementary.publication/Movie S3.mp4
- cells-980065-supplementary.publication/Movie S4.mp4
- cells-980065-supplementary.publication/SUPPLEMENTARY FILE.pdf
