# Supplementary material for: Nuclear Morphological Remodeling in Human Granulocytes Is Linked to Prenylation Independently from Cytoskeleton
Source: Cells. 2020 Nov 20;9(11):2509. doi: 10.3390/cells9112509 (PMC7699803; doi:10.3390/cells9112509)
Supplement: Supplementary file 1 [file cells-09-02509-s001.zip › cells-980065-supplementary.publication/Dataset 1 - Microtubule cytoskeleton.xlsx]

## Sheet: log2CPMp1
Gene Symbol	EntrezGene	HL60.day0.1	HL60.day0.2	HL60.day0.3	HL60.day0.4	HL60.day2.1	HL60.day2.2	HL60.day2.3	HL60.day2.4	HL60.day4.1	HL60.day4.2	HL60.day4.3	HL60.day4.4
PXN	5829	0.298675	-0.318298	-0.0208978	0.652838	6.29917	6.20004	6.31716	6.13809	7.97894	7.91944	7.94512	7.91581
GNAI1	2770	-4.93751	-4.93751	-4.93751	-4.17723	0.658263	0.705009	0.885286	0.908122	2.25237	2.25364	1.93584	2.00891
SPATC1	375686	-4.93751	-3.88672	-4.93751	-4.93751	0.591005	0.117242	0.389018	0.160042	0.199511	0.0562526	-0.227899	-0.13907
HAP1	9001	-4.93751	-4.93751	-4.93751	-4.93751	0.446281	0.670107	0.563169	0.699114	-2.75586	-2.16378	-2.13183	-1.67676
DYSF	8291	-1.55786	-0.937214	-1.7733	-1.42563	2.05869	1.94527	1.80472	1.63502	-0.625537	-0.487773	-0.691438	-1.14286
DNAH6	1768	-3.00301	-3.28522	-2.27996	-2.2259	0.242217	0.398835	0.49601	0.205988	-2.4226	-1.59053	-1.53329	-1.67676
PAX2	5076	-0.0226868	0.517538	0.138988	0.476253	3.22371	2.93914	2.84596	2.99765	1.02372	0.560985	0.933393	1.29215
SYNE2	23224	3.31015	3.22807	3.24426	2.98402	5.44492	5.58019	5.62822	5.59074	3.95761	3.95105	4.11744	3.98424
CCDC96	257236	-0.214928	-0.755882	-0.582172	-0.686607	1.30845	1.50489	1.14845	0.699114	0.786917	0.506741	0.675281	1.13999
RILP	83547	0.62015	0.860924	0.413767	0.499545	2.23426	2.25889	2.12673	2.44786	1.56388	2.09724	1.84453	2.10599
NEK9	91754	4.88147	4.88162	5.00783	5.12143	6.47676	6.5879	6.44229	6.5474	6.34696	6.41237	6.48711	6.49683
CDC14A	8556	3.34979	3.50189	3.23101	3.31464	4.78664	5.0779	5.00701	4.94493	4.99316	4.86041	4.86434	4.75847
WASH2P	375260	3.64004	3.53709	3.8024	3.79825	5.40141	5.5251	5.5476	5.54232	5.24076	5.51864	5.46801	5.48274
MYH9	4627	10.0096	10.04	10.0734	9.91813	11.853	11.855	11.9684	11.8774	11.8935	11.8401	12.0222	11.9035
ARL8A	127829	4.13703	4.14229	4.02346	4.15064	5.83477	5.85825	5.96652	5.92111	6.05887	5.93791	5.99142	5.96188
IFT27	11020	3.63292	3.57569	3.47533	3.66554	5.20172	5.15408	5.16399	5.26689	5.2066	5.21675	5.28478	5.33412
CDKL5	6792	0.561332	0.113422	0.504666	0.54503	1.85875	2.09751	1.96231	2.01649	1.98431	2.11548	2.00775	2.35343
RASSF3	283349	5.01349	5.15943	5.14955	5.20793	6.57847	6.64687	6.57685	6.6434	6.79322	6.74338	6.86458	6.74591
MAP3K11	4296	6.33701	6.36626	6.37203	6.33296	7.68615	7.8369	7.88686	7.86299	8.12943	8.04087	8.09068	8.16567
CCDC69	26112	4.6417	4.59056	4.66113	4.53855	6.03388	6.166	6.16941	6.17754	6.38862	6.4357	6.7982	6.52509
PDE4B	5142	3.92303	4.12504	3.66792	3.96858	5.27587	5.46655	5.31044	5.50604	6.10314	6.13518	5.51071	6.04304
BICDL1	92558	0.731047	0.775081	0.696833	1.03403	2.20082	2.27059	2.73383	2.45739	2.84566	3.06851	3.2113	2.92537
TAP1	6890	2.6544	2.45635	2.27957	2.52631	4.05955	4.23368	4.13251	4.20163	4.48444	4.52052	4.61551	4.74911
DNAH17	8632	-0.378038	-1.67849	-0.8561	-0.238325	0.690752	0.804918	1.2126	1.25265	1.65482	1.17929	1.17742	1.79264
TTLL3	26140	5.54059	5.51762	5.5745	5.93035	7.58202	7.50342	7.58748	7.44128	7.56434	7.83958	7.69066	7.73222
DNAH1	25981	3.6577	3.76572	3.70033	3.85804	5.69762	5.63777	5.72762	5.47237	5.72814	6.02612	5.914	5.8331
RASSF5	83593	5.84258	5.99597	5.92171	5.81788	7.77524	7.83567	7.83854	7.81422	8.06871	8.08998	7.92924	8.03116
UNC119	9094	4.4962	4.2966	4.46381	4.60717	6.38915	6.47426	6.47971	6.46477	6.76797	6.68771	6.54928	6.74356
KIF3C	3797	0.561332	0.804267	0.533736	0.452579	3.05926	2.8869	2.65135	2.9032	2.81444	2.87867	3.08402	3.18627
TMEM63A	9725	4.46044	4.49311	4.47322	4.51446	6.80822	6.89091	6.91283	6.73096	6.75724	6.97485	7.01785	6.93821
PBXIP1	57326	4.19138	4.04783	4.16721	4.36237	6.26855	6.41687	6.34426	6.27506	6.24014	6.33617	6.56961	6.47087
FRY	10129	4.7543	4.89863	4.99483	4.82679	6.89356	7.06976	7.0585	7.12099	6.90442	6.88334	7.07671	6.98043
KAT2B	8850	2.93485	2.77656	3.10593	2.91641	5.06899	5.0862	5.2442	5.31617	5.11026	5.05488	4.99216	5.07407
CDC42BPG	55561	-1.43301	-1.67849	-3.06772	-2.08065	0.327336	0.0644628	0.273452	0.205988	0.293079	-0.0617482	-0.101457	0.161201
CCDC88B	283234	5.8294	5.72452	5.78408	6.16285	8.31721	8.28962	8.3853	8.20136	7.6031	7.85747	7.79189	7.77413
TUBA1A	7846	6.15877	5.97687	5.8103	6.36105	8.61362	8.67072	8.58824	8.63743	8.27737	8.24312	8.29202	8.20592
SYNJ1	8867	3.74287	3.87292	3.77527	3.76259	6.39963	6.45132	6.47099	6.47066	5.84476	5.99444	6.07413	5.91241
CCDC141	285025	-2.42551	-2.53516	-2.49797	-3.02093	0.197696	0.0644628	0.103382	0.0635132	-1.01656	-0.282783	0.316083	-0.13907
RAB11FIP4	84440	-1.01986	-0.673104	-0.352049	-0.795783	1.90102	1.9306	2.01123	2.10402	1.70675	2.03152	1.96503	2.10599
SPECC1	92521	3.79167	3.96948	3.93905	3.77696	6.53831	6.51663	6.58697	6.56569	6.55192	6.64949	6.71042	6.55924
DYNC2H1	79659	2.58965	2.76918	2.55239	2.3324	5.00906	5.18377	5.16804	5.10506	5.54531	5.61954	5.66546	5.63079
NAV1	89796	-1.2117	-0.594818	-1.7733	-0.163249	1.52212	1.58202	1.73362	1.85284	1.97021	2.12451	2.20418	2.12927
CCDC146	57639	1.1255	0.714876	1.05866	1.38613	3.88803	3.85681	3.97187	3.86467	3.79118	4.05156	4.14322	3.96172
PLEKHA7	144100	-0.498018	-0.755882	-0.153632	-0.127126	2.26695	2.57414	2.63584	2.54937	2.67366	2.87867	2.74002	2.59834
SPRY2	10253	5.94103	6.1637	5.9617	5.89126	9.0376	8.90745	9.02308	8.95721	8.74778	9.04197	9.19121	8.87819
MAPKAPK2	9261	6.09411	6.20874	6.20136	6.20818	9.2087	9.14193	9.21353	9.173	9.16566	9.17944	9.14592	9.16365
KLHL22	84861	2.3759	2.03188	2.1911	2.29295	5.50667	5.49176	5.51298	5.5579	4.80147	4.8109	4.78879	4.99706
YPEL5	51646	2.26968	2.5016	2.06733	2.48022	5.75635	5.86116	5.79553	5.73483	5.89971	5.76311	5.92982	5.81527
PIK3R5	23533	4.04879	4.02011	4.29155	3.98104	7.33978	7.42806	7.49108	7.46775	7.84969	7.86405	7.87403	7.91392
CCDC92	80212	0.975897	0.586361	0.747344	1.14158	3.61932	3.48237	3.73393	3.86467	4.54275	4.49114	4.47035	4.55859
DCLK2	166614	-1.31812	-1.26076	-2.09061	-2.08065	0.927266	0.560029	1.57995	0.666621	2.77444	3.28541	3.12985	2.59834
CLIP2	7461	4.02178	4.00133	4.11045	4.11338	5.8573	5.9888	6.1429	6.0432	7.47575	7.44492	7.44375	7.39428
MLLT11	10962	1.31545	1.0915	1.73325	1.95669	3.43503	3.45188	3.4796	3.41937	4.42883	4.29705	4.27437	4.53263
CYLD	1540	4.32997	4.23898	4.37021	4.36078	6.24413	6.35091	6.28395	6.26628	7.21688	7.259	6.91314	7.22731
DNM1	1759	3.84195	3.69736	3.60082	4.03185	5.68255	5.63664	5.7331	5.51975	6.34081	6.55451	6.57909	6.41867
RAB3D	9545	3.42182	3.26528	3.40234	3.2747	5.23927	5.28816	5.099	5.1861	5.94004	5.78322	5.99496	6.03382
MAPRE3	22924	0.224794	0.481855	0.617588	0.567246	1.72397	1.67297	1.96231	1.70068	2.74162	2.91557	2.80605	2.7711
FHDC1	85462	0.704112	1.01866	0.382148	0.951978	1.67609	1.83929	1.83221	2.04204	3.0803	2.95662	2.95172	3.17512
PROCR	10544	0.704112	0.0169916	0.0207654	0.219971	1.30845	1.65524	1.71897	1.33766	3.15074	3.09633	2.88454	3.10051
RILPL1	353116	-3.41062	-4.93751	-2.49797	-2.38742	-2.0099	-1.53807	-2.90575	-4.93751	0.939408	0.450377	0.675281	-0.0844815
SLC8A1	6546	1.06328	1.01866	1.07852	0.951978	-0.482876	0.398835	0.0101864	-0.272175	3.19989	2.8298	1.49017	2.40203
HOXC8	3224	-0.436781	0.246964	-0.352049	0.00894537	-1.35084	-1.38342	-1.31382	-0.710442	0.99616	0.299009	0.446009	0.716772
PRKAR2B	5577	1.02025	0.288865	0.504666	0.733636	0.00445638	-0.608109	0.0575368	-0.15139	1.75688	1.24703	1.86015	1.50291
KIFC3	3801	3.05163	2.82008	2.86416	2.89461	2.08337	1.6905	1.7767	2.41889	4.17906	4.2749	3.59892	3.96819
MAMLD1	10046	-1.84555	-0.755882	-0.0637999	-1.18383	-0.635621	-2.13636	-1.09094	-2.00248	0.939408	0.534118	0.639511	0.447156
SNTB2	6645	0.368957	0.517538	-0.0208978	0.0724527	-0.0481874	-0.106554	-0.373565	0.160042	1.07731	1.37367	1.86015	1.35275
HOOK3	84376	5.087	5.18739	5.14603	5.18207	4.74857	4.8376	4.8545	4.88264	6.18704	6.29475	6.14202	6.21748
PLK3	1263	2.67536	3.16196	2.86416	2.82256	2.81589	2.75156	2.81184	2.83903	4.05432	4.10046	3.68039	3.85753
PSEN2	5664	3.77881	3.76572	3.86092	3.85578	3.83087	4.02508	3.93748	3.93798	4.83686	4.96344	4.83697	4.88355
POLB	5423	3.61856	3.70511	3.62128	3.70364	3.85258	4.11866	3.93748	4.10794	4.72798	4.71995	4.66527	4.77886
NR3C1	2908	4.90383	4.96636	5.06122	4.93753	5.6896	5.75066	5.71291	5.80928	6.41228	6.33859	6.39693	6.31207
CCDC28B	79140	-1.69455	-0.843701	-2.49797	-0.913903	-1.00031	-0.608109	-0.727705	-0.627518	-0.318209	0.0935347	0.122366	-0.0318838
MARK4	57787	3.12455	3.33693	3.21315	3.30145	3.91578	4.12189	3.97804	3.93115	4.64611	4.59065	4.79694	4.8044
KIF21B	23046	7.36493	7.45263	7.48956	7.36195	8.06544	8.11165	8.2495	8.12737	8.84331	8.95855	9.00786	8.94183
ZNF804A	91752	3.26017	3.44743	3.17675	3.31792	3.68126	3.81748	3.8359	3.6776	4.69622	4.83036	4.68953	4.53481
DYNLT1	6993	2.52186	2.86924	2.62172	2.76125	3.20696	3.07208	2.9437	3.11067	4.15745	4.10731	4.1011	4.30876
BAIAP2	10458	0.704112	0.714876	0.696833	1.04989	0.843051	1.46472	1.17015	1.70068	2.76631	2.73271	2.28744	2.39244
HECW2	57520	-0.628888	-0.520563	-0.52111	-1.11147	-0.806473	-0.371557	-0.312089	-0.992333	1.4466	1.27975	1.10058	1.35275
CAMSAP2	23271	0.0216216	0.407728	0.617588	0.589125	0.520457	0.670107	1.10403	0.564507	2.83013	2.74447	1.99365	2.61493
RELB	5971	1.97519	2.3515	2.2623	2.3259	2.57609	2.66557	2.5963	2.60187	5.11987	4.86041	4.0441	4.97795
HSPA6	3310	-0.699062	-0.594818	-1.7733	-1.51616	-0.900139	-0.106554	-0.897919	-0.272175	0.968063	0.759611	0.962637	1.41091
HTT	3064	6.84294	6.94449	6.98519	6.75078	7.47008	7.60537	7.64698	7.54742	8.84681	8.89365	9.09628	8.98295
SARM1	23098	1.24244	0.714876	1.09812	1.47106	2.10764	2.43554	1.96231	2.16345	2.7333	3.23208	3.16802	3.0526
NME8	51314	0.262207	0.445268	0.212743	0.404033	1.32924	1.46472	1.17015	1.16231	1.97021	2.0411	2.03553	1.86377
PKD2	5311	3.69237	3.57569	3.82609	3.86478	5.0519	4.92161	4.99794	4.97344	5.48338	5.54495	5.61455	5.53924
SHTN1	57698	2.88775	3.20089	2.9901	2.95904	4.29701	4.35401	4.33103	4.37756	4.77941	4.80529	4.55918	4.71489
AKNA	80709	7.33781	7.36781	7.30955	7.20587	8.54544	8.58153	8.71051	8.60256	8.96081	8.9077	9.10644	8.97615
CLIP1	6249	5.03391	5.10182	5.06745	4.96707	6.25843	6.25185	6.25568	6.16669	6.71031	6.75142	6.80023	6.66558
CCDC65	85478	-1.55786	-1.52541	-1.63748	-1.18383	-1.10796	0.168159	0.0101864	-0.47473	-0.00806852	0.534118	0.0147905	0.248845
C2CD5	9847	5.31551	5.38506	5.44468	5.41274	6.46037	6.53856	6.60252	6.56183	7.00507	7.07843	6.99105	6.98762
RGS14	10636	5.98994	5.90207	5.97302	6.02268	6.99542	7.14238	7.23073	7.2424	7.60823	7.59261	7.61871	7.56166
NEDD9	4739	3.79486	3.78781	3.80538	3.71114	4.91766	4.96545	4.89743	5.06666	5.46214	5.4385	5.26437	5.4204
MAPKBP1	23005	3.2036	3.37634	3.05671	3.32772	4.29701	4.3595	4.62033	4.50478	4.73007	4.97597	4.74948	4.87152
SNX10	29887	3.6786	3.73952	3.8378	3.92838	4.74857	5.01671	4.95169	4.81939	5.30113	5.30978	5.21206	5.36876
TPT1	7178	10.6621	10.5644	10.5957	10.653	11.6602	11.7462	11.6649	11.689	12.1124	12.1157	12.1606	12.1076
SNAP29	9342	5.4674	5.43022	5.49358	5.32827	6.33943	6.3687	6.39065	6.38338	6.80964	6.80438	6.946	6.84108
SDCCAG8	10806	3.29669	3.39084	3.34199	3.4642	4.31796	4.40531	4.28452	4.44137	4.73007	4.70498	4.77237	4.7359
EML4	27436	5.6793	5.76591	5.82139	5.7003	6.75063	6.75439	6.7793	6.80839	6.98506	7.12503	7.10486	6.99476
IQGAP1	8826	7.94729	8.04268	8.02346	7.85541	9.01061	9.01621	9.06513	9.01984	9.25093	9.25073	9.16049	9.16893
MACF1	23499	8.3103	8.37893	8.36908	8.12095	9.28225	9.39183	9.50489	9.38406	9.5035	9.5258	9.63239	9.52882
DYNLT3	6990	3.61133	3.45205	3.65475	3.73832	4.67537	4.85713	4.70454	4.69803	4.96144	4.84273	4.91758	4.88867
VPS41	27072	5.4684	5.57484	5.53999	5.49544	6.5714	6.71908	6.62872	6.71367	6.78569	6.7984	6.88621	6.81575
FLOT1	10211	3.80123	3.85211	3.87519	3.75777	5.1176	4.92716	4.98422	5.02881	5.20057	5.08064	4.81509	5.24899
LYST	1130	7.5618	7.60786	7.60384	7.52919	8.66396	8.85512	8.73563	8.78898	8.86918	8.90147	8.80497	8.94008
TSGA10	80705	0.106354	-0.382619	0.0207654	0.133282	1.24423	0.928201	1.05821	1.39829	1.22708	1.23039	1.52979	1.18513
PSEN1	5663	5.05804	5.00929	5.06247	4.95449	6.2455	6.26288	6.27208	6.25881	6.3639	6.34537	6.28995	6.35035
GNAI2	2771	8.76208	8.75934	8.67088	8.67526	9.96988	9.98361	10.0547	10.0403	10.1925	10.0698	10.1138	10.0902
ARHGAP4	393	7.11437	7.14709	7.1338	7.28088	8.51642	8.57506	8.63179	8.51373	8.53428	8.71837	8.62846	8.66735
ATP6V0D1	9114	6.16558	6.22973	6.16233	6.08271	7.55883	7.58238	7.64383	7.58295	7.54782	7.5783	7.66865	7.58659
KIF1B	23095	4.08317	4.17896	4.05638	3.96231	5.53267	5.45763	5.53406	5.47706	5.41218	5.40923	5.46163	5.52505
MAPK1	5594	7.51268	7.54846	7.55549	7.43475	8.88725	8.93113	8.93043	8.94984	8.67468	8.76696	8.80358	8.69492
TRIOBP	11078	4.55768	4.69554	4.57111	4.53574	5.88827	5.86309	5.92404	5.8703	5.76228	5.81495	5.75593	5.78627
HDAC6	10013	5.36901	5.35332	5.48338	5.50913	6.77024	6.726	6.81935	6.66772	6.40575	6.5961	6.46173	6.48278
AKAP9	10142	6.10187	6.16018	6.08097	6.14681	7.31426	7.37859	7.46415	7.31855	7.20112	7.11939	7.39464	7.1199
RP2	6102	5.09091	5.09593	5.13303	5.14008	6.37109	6.30969	6.24677	6.28513	6.18933	6.1873	6.15632	6.3304
REEP3	221035	4.02993	4.13943	3.96596	4.09629	5.17614	5.1382	5.17073	5.19751	5.27843	5.29084	5.12743	5.20994
RASSF7	8045	2.92321	3.12774	3.11076	2.91641	3.9089	4.08924	4.23389	4.18739	4.0808	4.08203	4.26559	4.22479
NEK7	140609	4.79795	4.85397	4.8593	4.84054	5.83749	6.01337	5.90556	5.96101	5.91082	5.95827	5.99584	5.88104
BBS4	585	2.78224	3.09859	3.09134	3.15512	4.14116	4.22769	4.11023	4.1988	4.07093	4.11639	4.04067	4.01893
MAPRE2	10982	6.78347	6.84003	6.80691	6.66776	7.8685	7.90907	7.89441	7.89248	7.75805	7.74444	7.70209	7.79998
CTNNB1	1499	6.94497	7.07483	7.13736	7.05412	8.06931	8.15094	8.05177	8.07668	8.0163	8.12486	7.99971	8.15773
TAPT1	202018	4.41132	4.44527	4.5868	4.54416	5.53379	5.4855	5.5424	5.4829	5.54293	5.55668	5.39078	5.52505
PPP1R12A	4659	6.53245	6.60784	6.58879	6.45935	7.51811	7.50898	7.54243	7.57532	7.55315	7.55593	7.61986	7.52647
WDR11	55717	6.45631	6.40488	6.48982	6.44405	7.46861	7.44912	7.47509	7.4085	7.5133	7.54315	7.42778	7.5273
DNM2	1785	7.90042	7.88641	7.89651	7.82491	8.84874	8.86431	8.91906	8.83083	8.92825	8.95428	8.91869	8.93741
ROCK1	6093	7.95481	8.00664	8.03256	7.91577	8.9492	9.00553	9.02522	8.97949	9.09951	9.02081	9.21134	9.0512
CCSER2	54462	3.27855	3.22268	3.3984	3.22665	4.28907	4.10566	4.28949	4.31079	4.47199	4.37292	4.51051	4.40252
SMAD7	4092	2.77579	3.34689	3.30031	3.12174	3.98946	3.95794	4.03533	4.35225	4.29386	4.24829	4.12393	4.17251
KIF5B	3799	7.72604	7.82522	7.77052	7.6835	8.65627	8.67581	8.67216	8.66545	8.8198	8.81291	8.87032	8.82103
PDE4DIP	9659	3.34108	3.45665	3.48281	3.30476	4.23502	4.31783	4.28452	4.30289	4.4002	4.44681	4.56635	4.62152
RASSF1	11186	5.58279	5.6217	5.73329	5.71219	6.41186	6.60012	6.5241	6.57884	6.67381	6.70475	6.74028	6.97402
TACC1	6867	6.4133	6.52425	6.51236	6.40527	7.27228	7.34786	7.30373	7.27038	7.57281	7.5867	7.54902	7.5763
KATNBL1	79768	3.76259	3.82388	3.86664	3.83075	4.62793	4.7081	4.73216	4.66757	4.91253	4.99826	5.03409	5.00495
MYO5A	4644	4.22018	4.38859	4.27012	4.13399	5.15009	5.16352	5.12978	5.14835	5.52496	5.4962	5.6908	5.45191
DISC1	27185	4.15951	4.34705	4.28729	4.24496	5.04249	5.07624	5.09616	5.13357	5.49451	5.4734	5.55818	5.53162
WDR47	22911	3.2509	3.31682	3.38251	3.4642	3.81254	4.32906	4.15717	4.31079	4.51632	4.46114	4.54233	4.76034
NIN	51199	7.31713	7.36444	7.33866	7.18177	8.04811	8.12137	8.12809	8.05547	8.49529	8.46549	8.58652	8.40461
ARHGEF2	9181	7.98694	7.96383	7.97577	7.93298	8.6711	8.72951	8.76746	8.80715	9.15421	9.0079	9.0554	9.21955
ATAT1	79969	2.28793	2.45635	1.96434	2.43864	3.00216	2.96817	3.0114	2.98453	3.41809	3.59586	3.452	3.50382
KIFC2	90990	2.64735	2.68538	2.57354	3.41911	3.39122	3.56068	3.59241	3.53638	3.91777	4.18709	4.1011	3.84352
ITSN2	50618	5.76732	5.92217	5.83313	5.79453	6.58928	6.62425	6.70598	6.57884	6.81161	6.90742	6.94142	6.80178
DDHD2	23259	3.78525	3.80956	3.85517	3.9769	4.66519	4.57764	4.56815	4.48162	4.82516	4.99086	4.80301	4.99547
TCP11L1	55346	2.12487	2.10407	1.8876	2.06994	2.54088	2.87162	2.73383	2.77189	3.0803	3.08712	3.07735	3.23537
ATXN7	6314	4.93167	4.82578	4.9307	4.93433	5.43656	5.62644	5.54344	5.61223	5.92459	5.8744	5.99142	5.91744
APC2	10297	1.16555	1.20527	1.26343	1.39858	1.4289	2.05756	1.91167	2.16345	2.0121	2.28621	2.3217	2.52123
NEK6	10783	5.55386	5.57484	5.69681	5.48818	6.12363	6.20004	6.26454	6.16959	6.66015	6.61826	6.61118	6.68584
MAP6D1	79929	-0.498018	-0.197667	-0.52111	0.103188	-0.159614	0.440853	0.804322	0.160042	0.579715	1.08987	0.403987	0.806165
RELL1	768211	2.81408	2.97569	2.76345	2.52062	3.67721	4.03197	3.81539	3.59367	3.6656	3.3714	3.58958	3.76021
DPYSL2	1808	4.21064	4.3371	4.14383	4.47828	5.45559	5.47036	5.41185	5.53895	5.08105	4.99333	5.08484	5.07856
STOX1	219736	-1.43301	-1.38702	-0.78259	-0.853635	0.197696	0.00967905	-0.0894484	0.205988	-0.463705	-0.602337	0.270037	-0.592979
LRMP	4033	5.92799	5.87567	5.87562	5.89401	7.03273	7.05292	7.02465	7.10403	6.62965	6.60944	6.73393	6.61648
PITPNM1	9600	6.47037	6.45175	6.35279	6.35228	7.36043	7.45746	7.48973	7.46302	6.99771	7.01487	7.03301	7.03269
HOOK2	29911	3.11946	2.98209	2.84109	3.4343	4.24873	4.01469	4.21574	4.13788	3.53283	3.88081	3.58488	3.77873
BCAS3	54828	4.33656	4.16778	4.23293	4.30733	5.44611	5.34596	5.43669	5.4185	4.95609	4.66529	4.93244	4.93565
FAM110A	83541	3.21795	3.06883	3.06669	3.14777	4.12044	4.25738	4.22095	4.38756	3.97888	3.61521	3.41015	3.58184
GPSM2	29899	5.30771	5.23103	5.18892	5.23594	6.50273	6.52825	6.46771	6.52548	5.77044	5.74565	5.75906	5.83576
STIM1	6786	4.78515	4.81327	4.8037	4.76206	6.05899	6.02723	6.07405	6.00066	5.19755	5.21357	5.29774	5.35895
STX1B	112755	0.368957	-0.197667	-0.462527	0.713857	1.78543	1.80753	1.56364	1.73242	0.380946	0.506741	0.52655	0.205688
FES	2242	7.00724	6.9769	6.97231	6.98876	8.17679	8.22063	8.18316	8.12101	7.06267	7.08336	7.1556	7.23672
BBOF1	80127	0.468348	-0.449943	0.413767	0.00894537	1.17702	1.14705	1.10403	1.25265	0.380946	0.199927	0.222473	-0.195805
DZIP1L	199221	3.33231	3.32188	3.50132	3.53072	4.37155	4.25149	4.13251	4.20729	3.11915	3.11911	3.11691	3.21375
SVIL	6840	5.45028	5.46147	5.49173	5.30449	6.39655	6.25921	6.2914	6.30176	4.90143	4.83036	4.71123	4.85764
CEP128	145508	2.80777	3.02611	2.94212	3.03672	3.3099	3.3835	3.38995	3.35455	2.42766	2.20337	2.52161	2.26159
SHCBP1	79801	5.81767	5.91467	5.83678	5.98139	6.32009	6.31817	6.15383	6.24787	5.17929	5.27875	5.18129	5.3441
CENPE	1062	6.34738	6.3316	6.39795	6.41257	6.75592	6.72759	6.78371	6.75531	5.60583	5.36418	5.59016	5.54899
TUBA4A	7277	7.07352	6.98489	7.01739	6.84841	7.40762	7.24785	7.2541	7.23064	5.97311	5.77392	5.86062	5.86292
WDR34	89891	5.26917	5.32213	5.31463	5.27358	5.37292	5.55769	5.45006	5.43065	4.40283	4.28501	4.24194	4.58198
KIF14	9928	6.46536	6.51655	6.56962	6.42972	6.5714	6.5464	6.5183	6.57502	5.5642	5.49271	5.5713	5.55759
DLGAP5	9787	6.47336	6.62481	6.59355	6.55451	6.64008	6.61396	6.57685	6.61175	5.6081	5.55668	5.5995	5.56722
KIF18A	81930	3.87855	3.94676	3.78134	3.73096	3.92264	3.99013	3.8325	3.9243	2.79857	2.80753	2.93706	2.8503
KIF4A	24137	6.26741	6.31648	6.30141	6.27845	6.45801	6.40564	6.29942	6.37209	5.2969	5.18255	5.2272	5.33912
NEK2	4751	5.11922	5.19705	5.24163	5.2097	5.30502	5.31382	5.15313	5.1861	4.29669	4.08666	4.22393	4.09481
TTC30B	150737	1.99755	1.79072	2.10656	2.25923	1.98201	2.14912	2.07013	1.86721	0.84986	0.871159	0.962637	1.0934
CCDC15	80071	2.72979	2.60473	2.92027	2.89899	2.92915	2.90953	2.7411	2.74101	1.52583	1.64878	1.71304	1.65504
NLRC5	84166	5.87464	5.92467	5.86851	5.99067	6.0043	5.9656	5.97039	5.82685	4.16365	4.57591	4.40793	4.57776
CETN2	1069	5.12177	5.05857	4.98697	5.10634	4.98142	4.85519	4.87116	4.91412	3.68299	3.62797	3.65374	3.65986
CENPF	1063	8.46672	8.49954	8.47041	8.43489	8.40366	8.40356	8.42816	8.30692	7.0951	7.03567	7.2535	7.1086
BRCA1	672	7.10378	7.18607	7.15149	7.07147	7.04299	6.93705	6.95329	6.92631	5.92642	5.82607	5.69189	5.83133
TTK	7272	6.13187	6.18466	6.14713	6.0947	6.01956	5.86502	5.85033	5.89768	4.96144	4.9161	4.85267	4.81879
KIF15	56992	6.19066	6.2101	6.25089	6.14496	6.01636	5.94202	5.86038	5.99167	5.0293	4.94825	4.79896	4.94388
CEP152	22995	6.47486	6.47405	6.42729	6.52892	6.25164	6.1916	6.20335	6.11796	5.14362	5.19761	5.28188	5.28053
ECT2	1894	5.85105	5.88167	5.89885	5.85221	5.66937	5.66904	5.48728	5.6376	4.67899	4.566	4.70259	4.69942
TPX2	22974	8.20256	8.19868	8.18479	8.14377	7.99848	7.93709	7.91525	7.9493	7.01197	6.91688	6.9687	7.05489
KIF2C	11004	6.99618	6.97569	7.02988	7.0583	6.83071	6.84078	6.72076	6.84334	5.8302	5.74419	5.70817	5.86379
PCLAF	9768	5.77947	5.90796	5.87562	6.006	5.7621	5.71364	5.61542	5.69612	4.46195	4.7436	4.72409	4.87496
CCNB2	9133	6.77944	6.73406	6.75616	6.72415	6.60215	6.58439	6.41528	6.56734	5.60012	5.5815	5.56058	5.62466
KCNAB2	8514	8.29515	8.27526	8.22447	8.3082	8.16311	8.09817	8.10239	8.09359	7.16406	7.12644	7.31857	7.314
KIF23	9493	6.47137	6.42205	6.46834	6.39288	6.42278	6.29688	6.26075	6.23407	5.44313	5.44933	5.38943	5.48274
PLK4	10733	6.23602	6.2101	6.22772	6.17692	6.11243	6.02032	5.95407	5.98015	5.27843	5.27976	5.09313	5.21539
PSRC1	84722	4.44221	4.57794	4.51025	4.59911	4.16737	4.34297	4.29444	4.38007	3.40767	3.27328	3.38337	3.50382
AXIN2	8313	0.930139	1.37049	1.50276	0.951978	1.03241	1.04177	0.688778	1.01523	0.199511	-0.146143	0.403987	-0.13907
CDCA8	55143	6.5651	6.44655	6.57662	6.49419	6.33815	6.16834	6.17075	6.25198	5.45583	5.40923	5.40283	5.59361
MYH10	4628	5.90748	5.91634	6.00126	5.82366	5.68558	5.53483	5.57124	5.55679	4.70901	4.78692	4.95989	4.90056
KATNA1	11104	4.72278	4.83994	4.86646	4.85979	4.4013	4.45229	4.28452	4.45808	3.90671	3.6625	3.80268	3.92892
TUBA1B	10376	11.684	11.5792	11.6641	11.571	11.2376	11.1761	11.1256	11.1751	10.6903	10.5479	10.554	10.6466
AURKA	6790	6.90524	6.92967	6.95092	6.9425	6.55826	6.51479	6.42377	6.62132	5.82824	5.75368	5.81124	5.86898
AURKB	9212	6.10638	5.98963	6.0655	6.10803	5.67242	5.5457	5.67451	5.64804	5.0293	4.78122	4.86821	5.02681
IFT22	64792	2.96352	2.8272	2.87556	2.85	2.58476	2.4146	2.42635	2.4856	1.48676	1.44752	1.79661	1.89127
HAUS1	115106	6.26511	6.21758	6.28174	6.34345	5.8582	5.74647	5.81546	5.89505	5.131	5.10936	5.06644	5.07407
TPGS2	25941	7.72834	7.75921	7.73126	7.62547	7.22696	7.23261	7.21189	7.17469	6.55074	6.50435	6.49151	6.60251
NUDT21	11051	8.23379	8.23195	8.26593	8.2703	7.56815	7.60969	7.49914	7.58839	7.19886	7.1239	7.17134	7.15719
CNTROB	116840	6.32711	6.28513	6.2476	6.46528	5.63847	5.59771	5.66308	5.5777	5.24223	5.29685	5.19983	5.15853
FNTB	2342	4.10135	4.15651	4.2151	4.07513	3.37632	3.51716	3.05871	3.51372	2.99932	3.06382	3.00891	3.12388
ARL6	84100	2.25119	2.40963	2.33015	2.41434	1.50395	1.60068	1.47922	1.83832	1.40529	1.51777	0.962637	1.33283
AAAS	8086	6.51996	6.42205	6.50044	6.45079	5.79889	5.72856	5.76198	5.76008	5.37254	5.48133	5.43969	5.5338
KNSTRN	90417	4.84956	4.91712	4.96712	4.90192	4.25689	4.3595	4.38539	4.14084	3.83462	3.85662	3.92286	4.00011
AHI1	54806	4.2554	4.19006	4.23736	4.2874	3.78647	3.61675	3.70449	3.54534	3.20592	3.32121	2.98059	3.35376
CDC27	996	6.79349	6.79939	6.8411	6.80904	6.19047	6.28971	6.16671	6.24924	5.76024	5.76456	5.78385	5.72741
CENPU	79682	6.46737	6.4126	6.34666	6.53633	5.9314	5.80596	5.82747	5.85054	5.38321	5.41385	5.21965	5.35031
KIF2A	3796	5.90452	6.06467	5.98491	5.87131	5.27855	5.24582	5.3502	5.38019	4.82124	4.91219	4.9508	4.86806
REEP4	80346	6.11727	6.16159	6.15592	6.2183	5.43416	5.47542	5.55174	5.56453	5.0462	4.97472	5.14028	5.14003
GAPDH	2597	12.2844	12.2039	12.2379	12.1133	11.6885	11.5688	11.5655	11.5672	11.0783	10.973	11.0294	11.0596
TBC1D31	93594	4.14706	4.20928	4.10803	4.19768	3.56777	3.44156	3.62813	3.51828	2.79857	3.00144	2.73155	2.91201
PCNA	5111	8.56015	8.55384	8.59943	8.60351	8.0114	7.89	7.8172	7.86992	7.15786	7.19316	7.17173	7.35037
CDC20	991	7.49659	7.52919	7.53632	7.41593	6.80914	6.82153	6.84318	6.86989	5.99068	5.90814	5.98875	6.13361
CCNB1	891	6.53866	6.58174	6.57181	6.60974	6.03783	6.03411	5.95563	5.9543	5.0122	5.09794	5.09808	5.1796
DNAAF4	161582	2.54481	2.47462	2.371	2.18933	1.94208	2.071	1.46173	1.61812	0.910172	0.913471	0.810102	1.20718
BIRC5	332	6.20574	6.18674	6.28975	6.28935	5.78297	5.70289	5.6035	5.77444	4.98617	4.83724	4.80705	5.04375
SPDL1	54908	5.92945	5.97206	5.88904	5.92122	5.51009	5.33487	5.35613	5.47119	4.64167	4.49114	4.71553	4.7622
IFT74	80173	3.09375	3.12774	3.10593	3.19133	2.83054	2.62058	2.68943	2.61895	1.98431	1.38874	2.03553	1.76317
RAD51	5888	4.55014	4.4591	4.53742	4.53009	4.19028	4.08262	4.01149	4.05243	3.10631	3.21103	2.98772	3.24606
LRRCC1	85444	5.03391	5.04182	5.08228	5.07276	4.65493	4.50276	4.52247	4.55669	3.73393	3.55968	3.55159	3.59025
CCSAP	126731	5.09997	5.10476	5.05747	5.24544	4.7904	4.8058	4.71196	4.81198	3.59386	3.69014	3.6357	3.48138
KIF20B	9585	6.80502	6.77656	6.77302	6.79175	6.31944	6.22054	6.20664	6.27304	5.24954	5.09104	5.24665	5.04987
POC1A	25886	5.08439	5.07961	5.09818	5.13637	4.51453	4.56345	4.54964	4.5321	3.51837	3.45256	3.50762	3.71091
PLK1	5347	7.74371	7.73147	7.73086	7.65056	7.12774	6.9871	7.08338	7.08456	6.15391	6.05948	6.08996	6.10454
TTC30A	92104	1.02025	1.44651	1.68224	1.54008	1.03241	1.14705	0.831818	0.250516	-0.318209	0.0562526	-0.295534	-0.448095
CCNB3	85417	1.24244	1.13809	1.2104	1.1267	0.658263	0.481682	0.8588	0.454611	-0.389123	-0.331365	-0.994483	-0.254863
TCTEX1D2	255758	0.435973	0.55236	-0.0208978	0.0410485	0.104309	-0.446179	-0.64958	-0.336585	-1.72769	-1.18138	-1.11151	-1.84806
RIMBP3	85376	1.33314	1.31073	1.13653	1.4828	0.407712	1.19695	0.351515	0.761983	-0.186052	-1.27331	-0.101457	-0.448095
CDC42EP4	23580	4.93167	4.85919	5.01687	4.85641	5.26782	5.14139	5.08478	5.14982	2.32062	2.65378	2.92225	2.79314
IFT122	55764	5.705	5.69561	5.72544	5.73935	4.77153	4.5682	4.66878	4.59388	3.24742	3.24456	3.28839	3.36361
CDC7	8317	5.81688	5.76405	5.80062	5.87855	4.84374	4.68862	4.6573	4.71402	3.45399	3.54965	3.41015	3.4723
PDE4D	5144	4.31224	4.30938	4.44097	4.15614	3.00862	2.8484	2.84596	2.9512	2.09238	1.53142	1.66046	2.02141
TMEM67	91147	2.08366	2.03188	2.46454	2.27956	0.658263	0.804918	0.936843	0.822226	-0.00806852	-0.190267	-0.227899	-0.0844815
SKA3	221150	6.36092	6.36931	6.33793	6.38548	4.88117	4.82576	4.8545	4.85046	4.23023	4.12092	3.99186	4.15844
TTC26	79989	3.58204	3.73194	3.55193	3.55037	2.38085	2.28219	2.27432	2.24274	1.42609	1.46184	0.962637	1.68677
FAM161A	84140	3.44234	3.45205	3.36644	3.43127	2.29892	2.27059	2.45316	2.34894	1.82112	1.7573	1.17742	1.27138
DTL	51514	6.74888	6.72455	6.75886	6.79381	5.75059	5.67895	5.53406	5.74557	4.92537	4.87654	4.80099	5.00652
EZR	7430	7.23601	7.11105	7.1982	7.18312	6.26316	6.25848	6.17075	6.20679	5.26839	5.24083	5.2287	5.36632
CHEK1	1111	6.23073	6.28513	6.28601	6.33943	5.40753	5.28239	5.28207	5.23401	4.55224	4.51366	4.34825	4.53917
MCM2	4171	9.03197	9.0507	9.08627	8.95148	8.11192	8.08001	8.02335	8.05997	7.33572	7.24896	7.27005	7.41307
PRKCZ	5590	3.34108	3.02611	3.10108	3.21615	2.5139	2.12354	2.35234	2.10402	1.42609	1.46184	1.56835	1.35275
WDR62	284403	5.91704	5.94528	5.93062	6.21962	5.09653	5.06116	5.08906	4.99323	4.35481	4.38237	4.27437	4.36623
DCLRE1B	64858	5.19614	5.22295	5.27537	5.22375	4.28376	4.39199	4.17338	4.35734	3.62568	3.45972	3.6082	3.66783
KIZ	55857	4.14956	4.05392	4.04128	4.18337	3.17287	3.07875	3.39457	2.91015	2.36439	2.61585	2.47163	2.48559
DDX11	1663	6.80066	6.76501	6.84691	7.1784	6.13178	5.98525	6.0153	5.85416	5.24808	5.41661	5.20136	5.39421
AGBL5	60509	5.10899	4.99671	5.00135	5.15115	4.12342	4.18197	4.15989	4.20729	3.46408	3.43814	3.68478	3.40713
MCM3	4172	8.61879	8.62701	8.65959	8.58398	7.63802	7.52951	7.45727	7.47832	7.11726	7.06265	7.01959	7.13364
TUBB4B	10383	8.95329	8.90412	9.00322	8.87805	7.85513	7.89142	7.90982	7.93403	7.41786	7.26156	7.22437	7.42105
ENKD1	84080	4.04879	4.04478	4.02346	4.21537	2.77859	3.21817	3.03525	3.05527	2.30947	2.4096	2.36615	2.58155
MAD2L1	4085	6.79747	6.83075	6.91443	6.93237	5.76496	5.76106	5.61739	5.7962	5.11508	5.18255	5.03924	5.1486
INTU	27152	2.31489	2.5016	2.77567	2.63547	1.38986	1.19695	1.27403	1.61812	0.939408	0.663714	0.565195	1.18513
CSPP1	79848	5.60389	5.66511	5.56661	5.66404	4.45666	4.27781	4.34541	4.31866	3.81504	4.04919	3.99541	3.85054
RP1L1	94137	0.146924	-0.256722	0.248253	-0.585114	-1.00031	-1.11642	-1.31382	-2.22827	-1.26067	-1.71392	-2.73741	-1.52366
KATNB1	10300	6.69261	6.64461	6.62681	6.57521	5.24885	5.28672	5.36792	5.33438	4.89771	4.91088	4.96532	5.08602
CDC6	990	6.92834	6.9305	6.96966	7.00868	5.69562	5.62871	5.4322	5.57551	5.38454	5.24808	5.10301	5.41212
ABCA2	20	6.94676	6.95348	6.9573	7.16275	5.67547	5.59189	5.72396	5.56893	5.11668	5.22096	5.5713	5.34783
ALS2	57679	7.26394	7.30379	7.21456	7.33469	5.85282	5.92454	6.01005	5.87475	5.43929	5.45918	5.52058	5.50516
HSPB1	3315	7.50173	7.46038	7.32885	7.3748	6.00106	5.91246	6.06756	6.06907	5.82237	5.45023	5.30775	5.61953
NPHP4	261734	5.51661	5.32968	5.45421	5.61556	4.34373	4.16326	4.15173	4.23526	3.4691	3.74389	3.4826	3.61108
CCNE1	898	5.19856	5.24706	5.31777	5.20705	3.88453	3.75223	3.74482	3.97494	3.44891	3.32121	2.99482	3.36851
CDC45	8318	7.22005	7.10776	7.13943	7.16776	5.8174	5.63438	5.65636	5.54232	5.2096	5.21357	5.15303	5.14432
LRP8	7804	6.60341	6.7169	6.66837	6.78317	5.16606	5.02881	5.05155	5.06042	4.67899	4.90434	4.80099	4.7359
TBL1X	6907	3.56717	3.60501	3.57658	3.27132	2.14329	2.08432	1.79078	1.90948	1.9416	1.61071	1.42862	1.98358
KIF13A	63971	0.500014	0.652049	0.474998	0.652838	-1.48956	-1.38342	-0.991202	-1.34302	-0.807843	-0.146143	-0.519839	-1.25898
CTTN	2017	2.25119	2.03188	2.40286	2.26604	0.407712	-0.232979	-0.0387711	0.96267	0.721101	1.26348	1.01941	1.18513
ENTR1	10807	5.94894	6.01091	5.95096	6.12591	4.34373	4.17265	4.11862	4.34713	4.73007	4.87386	4.85462	4.76778
SPATC1L	84221	3.85119	3.74329	3.67446	3.80527	2.11962	1.9306	2.10436	2.13997	2.83792	2.55701	2.54113	2.67153
CEP68	23177	3.88156	3.77681	4.04381	3.82845	2.1315	2.39336	2.01123	2.44786	2.67366	2.76195	2.75681	2.92537
CCDC85B	11007	4.93602	5.03876	4.95105	4.91172	3.17287	3.27734	3.27946	3.58065	4.01366	3.93059	4.01299	4.09185
KAT2A	2648	6.65267	6.6243	6.63606	6.75623	5.03776	5.10755	5.13944	5.01113	5.61944	5.7302	5.74546	5.67398
MAP4	4134	7.39945	7.42471	7.38402	7.32392	5.97409	5.90497	6.00704	5.85596	6.49214	6.49219	6.38347	6.39845
POLR3H	171568	6.78146	6.68881	6.81025	6.67289	5.28521	5.38281	5.31166	5.25465	5.74479	5.79529	5.76115	5.80084
HSPH1	10808	8.21766	8.32787	8.27228	8.22046	6.75879	6.91998	6.85621	6.89772	7.2079	7.22291	7.2319	7.29128
CCT6A	908	8.99156	8.97982	9.05286	9.03959	7.61942	7.5768	7.47236	7.55021	7.9406	7.89342	7.85173	7.92019
DVL1	1855	5.97452	6.02802	6.08711	6.18771	4.43285	4.55151	4.58642	4.5982	4.82907	4.96721	4.96351	5.04681
CCT2	10576	8.52572	8.57066	8.58344	8.61797	6.96834	6.96971	6.89665	6.94039	7.13198	7.23964	7.13206	7.2718
RPGRIP1L	23322	3.51388	3.67383	3.70673	3.52505	2.02086	1.98841	1.96231	2.01649	2.34267	2.17756	1.99365	2.16351
CCT4	10575	8.56543	8.62662	8.64093	8.6775	7.0814	7.22661	7.09903	7.14662	7.18938	7.14348	7.0892	7.2945
LRPPRC	10128	9.33526	9.41847	9.41679	9.37587	7.92954	7.88096	7.86747	7.89511	7.92447	7.99988	7.98553	7.98025
OLA1	29789	7.64116	7.66267	7.66424	7.70088	6.24345	6.18698	6.08766	6.1074	6.29064	6.31314	6.22355	6.24371
CCT7	10574	9.29874	9.23069	9.30353	9.25853	7.81746	7.80934	7.79947	7.83653	7.98114	7.89193	7.84193	7.96415
CCDC124	115098	6.89894	6.82008	6.86417	6.78139	5.42936	5.35148	5.41867	5.42944	5.63516	5.3953	5.45906	5.62773
SHMT2	6472	8.47682	8.38679	8.43232	8.44036	7.06252	7.08888	7.01269	6.93102	7.17448	7.09404	7.04716	7.13076
CCDC66	285331	5.5137	5.52859	5.42929	5.60285	4.45666	4.35126	4.37374	4.32127	4.31911	4.36532	4.26266	4.2908
TUBGCP4	27229	6.76159	6.73643	6.71907	6.62537	5.50667	5.62188	5.65444	5.61968	5.46465	5.504	5.6053	5.59675
TAF1A	9015	3.28311	3.24413	3.37851	3.52789	2.20082	2.34992	2.31385	2.35914	2.27548	1.96267	2.14163	2.29286
BCCIP	56647	7.23306	7.16443	7.14797	7.2903	6.10416	6.06885	6.04791	6.18473	6.11279	6.14797	6.04281	6.07637
HAUS7	55559	4.84802	4.7528	4.8835	4.88323	3.56777	3.66186	3.70076	3.79874	3.65682	3.75557	3.89279	3.86448
CCT8	10694	8.96184	8.97622	9.00695	9.04449	7.78703	7.78074	7.68376	7.78401	7.99448	7.93766	7.92181	7.94685
RAN	5901	9.36465	9.38173	9.42566	9.3841	8.1723	8.24158	8.14016	8.19781	8.28183	8.3034	8.19928	8.35856
PKP4	8502	7.12774	7.18573	7.19479	7.08308	5.91774	5.85825	5.89664	5.89154	5.92185	5.94876	6.21598	6.00106
TCP1	6950	8.8347	8.87217	8.90165	8.8818	7.5558	7.52616	7.48973	7.54352	7.6547	7.68824	7.64686	7.69808
CCT5	22948	9.35819	9.32693	9.4205	9.32457	8.05573	8.11267	7.97754	8.03035	8.15847	8.11894	8.11612	8.19441
CTDP1	9150	7.62622	7.6215	7.59309	7.60866	6.34454	6.31746	6.35556	6.18617	6.33394	6.30223	6.38009	6.39666
ITGB1BP1	9270	5.81924	5.79528	5.82434	5.91419	4.6611	4.57764	4.46437	4.59604	4.57105	4.57591	4.42904	4.57352
MAD1L1	8379	6.52044	6.49154	6.54172	6.42174	5.20313	5.11406	5.21186	5.20602	5.18388	5.12069	5.10301	5.09491
TUBE1	51175	4.54256	4.5588	4.5248	4.65852	3.3255	3.44673	3.37601	3.41448	3.17552	3.08712	3.02286	3.24073
SRPRB	58477	6.63004	6.62276	6.70676	6.72384	5.47087	5.54329	5.2858	5.4864	5.25537	5.30779	5.32615	5.43916
PSMB5	5693	6.60387	6.60421	6.75886	6.73707	5.49981	5.58605	5.38194	5.42216	5.28414	5.29785	5.29199	5.52724
RANGAP1	5905	7.86685	7.88364	7.94702	7.89644	6.71603	6.79191	6.69806	6.72899	6.45656	6.47154	6.53596	6.6581
HAUS6	54801	5.85717	5.95101	5.98754	5.99272	4.84554	4.7081	4.79113	4.85407	4.61927	4.60686	4.5993	4.64594
LRWD1	222229	5.68448	5.65613	5.61161	5.60888	4.57452	4.50523	4.52036	4.55669	4.29669	4.38425	4.37296	4.43558
E2F1	1869	5.11283	5.33843	5.26457	5.42039	4.3865	4.19737	4.13251	4.09579	4.00677	3.97871	3.87368	4.16126
CFAP157	286207	0.468348	0.288865	0.28291	0.103188	-1.35084	-0.608109	-0.504982	-0.627518	-0.542353	-0.726791	-1.23888	-1.38526
RAD18	56852	6.30151	6.44481	6.35838	6.35507	5.43536	5.37876	5.31288	5.25328	5.03777	5.09679	5.06812	4.99389
BRCA2	675	6.82742	6.77195	6.8681	6.76587	6.03071	5.8965	5.84697	5.9064	5.36448	5.31373	5.31059	5.29476
NME7	29922	3.47856	3.72051	3.61789	3.75535	2.74804	2.78456	2.54739	3.04266	2.25237	2.12451	2.07624	2.18589
DCXR	51181	6.098	5.98167	6.0366	6.04807	5.23515	5.14616	5.20268	5.18323	4.4314	4.59553	4.75158	4.7302
BUB1B	701	6.63361	6.72407	6.68547	6.69229	5.9905	5.85048	5.85955	5.91248	5.26261	5.24291	5.21358	5.29347
SASS6	163786	5.55574	5.63801	5.59963	5.58254	4.92962	4.74211	4.89743	4.77626	4.26528	4.24622	4.0269	4.16126
VRK1	7443	6.38602	6.34469	6.30669	6.40835	5.82748	5.59189	5.5935	5.59938	5.15145	5.04539	5.02545	5.07557
HASPIN	83903	4.92294	4.90201	5.01944	4.94498	4.11447	4.30934	4.20527	4.28961	3.7381	3.52599	3.47755	3.97141
CENPJ	55835	6.21888	6.4575	6.30563	6.42745	5.73607	5.60927	5.60151	5.61436	4.9543	5.26962	5.23021	5.03454
JADE1	79960	6.26914	6.19641	6.3538	6.30183	5.47438	5.54329	5.44004	5.44269	4.95609	4.96469	4.90634	5.06956
IFT172	26160	4.96892	4.98401	5.04617	4.98059	4.11447	4.24558	4.29196	4.05243	3.63465	3.85662	3.71087	3.82224
CCDC77	84318	4.78996	4.7934	4.72869	4.83254	3.6853	4.01469	3.76636	4.07117	3.6656	3.58935	3.53221	3.67971
NUP85	79902	6.38761	6.43377	6.38803	6.44067	5.68658	5.53604	5.52461	5.49568	5.22304	5.39996	5.21813	5.28053
CEP290	80184	5.13821	5.18739	5.10182	5.26341	4.44004	4.27201	4.39464	4.23249	4.03413	3.9985	4.22996	3.90551
PIBF1	10464	5.36901	5.39348	5.28822	5.42572	4.557	4.60793	4.48183	4.55002	4.32466	4.35768	4.29176	4.44489
HAUS2	55142	4.96467	5.0915	5.13777	4.97125	4.17887	4.11217	4.11023	4.32127	4.04089	4.03009	4.0441	3.9256
PRPF19	27339	8.4186	8.43627	8.43834	8.37888	7.43724	7.43879	7.42265	7.38122	7.36092	7.25823	7.33578	7.35346
TUBG1	7283	6.07715	5.99755	6.02513	5.95846	5.05346	4.95823	5.10182	5.05729	5.12465	4.86311	5.01327	5.04681
CFAP20	29105	6.04397	6.09007	5.95567	6.06866	5.01067	4.98865	4.93119	4.95842	5.2141	5.23459	5.09808	5.24234
APEX1	328	9.03036	8.98371	9.01325	9.07968	7.98749	7.93869	7.88255	7.93125	8.18503	8.16167	8.17509	8.17584
ECPAS	23392	7.32957	7.39474	7.43619	7.38754	6.33108	6.28683	6.25632	6.26357	6.57946	6.6046	6.4827	6.48729
TBCA	6902	5.61569	5.54273	5.5083	5.78568	4.45193	4.45486	4.40153	4.52532	4.79349	4.61008	4.62925	4.62562
STRBP	55342	6.058	6.06165	6.05802	6.06963	4.88994	4.93637	4.95169	4.79517	5.16389	5.19654	5.01153	5.06805
DCAF13	25879	6.52862	6.58121	6.54396	6.60203	5.30108	5.3432	5.24803	5.22567	5.6824	5.77463	5.63739	5.69754
BICD1	636	4.05946	4.02322	4.14618	3.98518	2.72469	2.68318	2.68943	2.79462	3.27635	3.23625	3.13628	3.16952
DNAJA1	3301	8.35007	8.3441	8.36934	8.39993	7.13846	7.26184	7.111	7.29483	7.5377	7.49476	7.6415	7.63517
MAP7D3	79649	5.80108	5.84878	5.75506	5.70532	4.5548	4.59403	4.63406	4.50708	5.11026	5.12069	5.08318	4.90899
TAF1D	79101	7.44465	7.41646	7.52211	7.58317	6.35851	6.56908	6.4311	6.57884	6.89092	6.93753	6.73763	6.86165
NSUN2	54888	7.56719	7.57039	7.61387	7.58112	6.54554	6.5043	6.58647	6.5832	6.97053	7.00206	6.93774	6.99
TPPP	11076	2.91736	2.91678	2.94753	2.98402	1.65978	1.87038	1.87249	1.95054	2.42766	2.4316	2.24045	2.70291
PEA15	8682	5.58741	5.42671	5.54089	5.51842	4.29701	4.27491	4.32378	4.24904	5.17776	4.97347	4.91009	4.9923
SKI	6497	6.08696	6.23711	6.32187	6.14496	4.89344	4.88022	5.21317	5.13802	5.8302	5.82745	6.0522	5.87932
STARD9	57519	3.17936	3.08676	3.10108	3.15878	1.8004	2.13639	2.05854	2.00354	3.00625	3.09633	3.06392	2.87116
KIF26B	55083	0.591041	0.745292	0.248253	0.19165	-1.2243	-1.24375	-0.727705	-0.892124	0.463768	0.391722	0.565195	0.862824
NEIL2	252969	3.00273	2.8966	3.01609	3.08756	-0.806473	-0.999422	0.351515	0.205988	1.97021	2.15128	1.89091	2.14078
RGCC	28984	0.783455	0.967972	0.504666	0.404033	-2.2355	-1.24375	-1.31382	-3.25229	-1.55467	-0.863002	-1.53329	-1.84806
ATF5	22809	7.6467	7.56853	7.61344	7.74662	4.92962	4.89729	4.86286	4.95	5.6262	5.41016	5.18284	5.47481
B9D1	27077	1.38494	1.42787	1.13653	1.36092	-1.00031	-0.608109	-1.19808	-1.48181	-0.542353	-0.936255	-0.691438	-1.38526
WDR35	57539	6.1038	6.05711	6.02449	6.05742	3.91234	3.7564	3.95946	3.79498	3.87679	4.11866	3.70223	4.08591
NME1	4830	7.96229	7.84093	7.96714	7.95408	5.593	5.52266	5.41299	5.56232	5.99938	6.00304	5.89895	6.18798
TMEM201	199953	6.05867	6.141	6.11863	6.0456	3.80514	3.7099	4.00244	3.95489	4.47448	4.23375	4.30037	4.2908
NPM1	4869	11.4451	11.4205	11.5006	11.5158	9.38657	9.30846	9.23517	9.30965	9.72455	9.67602	9.66111	9.59681
PINX1	54984	4.62923	4.71488	4.73808	4.72919	2.60195	2.66557	2.52229	2.54043	3.11915	3.10091	2.89974	3.0465
MAP1A	4130	0.435973	0.517538	0.316753	0.328005	-1.81485	-1.24375	-1.43967	-2.00248	-1.4002	-1.47686	-1.37859	-1.25898
RADIL	55698	0.731047	0.941946	0.176337	0.673466	-1.64306	-1.24375	-0.64958	-1.48181	-1.26067	-1.71392	-0.691438	-0.935401
TSEN2	80746	4.84802	4.73017	4.73965	4.74511	2.95613	3.07875	2.69692	2.99111	2.96419	3.31728	3.07735	2.71834
KIF9	64147	3.22271	3.23344	3.26607	3.1949	1.24423	1.50489	1.65883	1.35815	1.65482	1.40366	1.58725	1.29215
ALKBH2	121642	4.50208	4.48412	4.56408	4.55393	2.45837	2.80079	2.58827	2.50411	2.64732	2.95155	2.87688	2.85729
CCT3	7203	9.19312	9.19627	9.25082	9.19569	7.34744	7.34786	7.30158	7.29716	7.56434	7.60416	7.48118	7.66908
CEP83	51134	5.06203	4.99513	5.05997	5.15849	3.52337	3.00365	3.38067	3.03632	3.50377	3.65939	3.50265	3.46317
RANBP1	5902	8.4762	8.44672	8.46535	8.49724	6.8202	6.74551	6.7083	6.73684	6.9692	6.80649	6.75811	6.93532
SLC1A4	6509	5.28289	5.35948	5.33748	5.30532	3.85974	3.67512	3.57624	3.69381	3.67432	3.73802	3.68916	3.61108
NLRC3	197358	6.36898	6.39412	6.35482	6.32361	4.5614	4.45229	4.57019	4.43897	4.23318	4.47534	4.66082	4.60708
BAG2	9532	6.04061	6.00307	6.10477	6.17917	4.19311	4.26618	4.20264	4.37505	4.2595	3.92284	4.18414	4.22479
NUDC	10726	7.98204	7.92305	8.00509	8.00291	6.07676	6.22655	6.10466	6.1157	6.11039	5.90224	6.05729	6.07337
KIF21A	55605	5.14448	5.27208	5.25696	5.01736	3.28351	3.3781	3.37601	3.36471	3.09985	3.11458	3.18673	3.24073
TUBB2A	7280	1.04192	0.941946	1.31458	1.21377	-0.0481874	-0.891203	-0.727705	-0.549102	-0.807843	-0.487773	-1.23888	-1.52366
RUVBL2	10856	8.29458	8.23563	8.30808	8.22691	6.46976	6.49622	6.4835	6.53395	5.93007	5.93791	5.93904	6.05828
ARMC9	80210	1.67579	1.44651	1.74573	1.43527	-0.0481874	-0.168383	-0.0387711	0.0635132	-1.01656	-1.27331	-1.37859	-0.754054
WDR90	197335	7.05299	7.09638	7.12129	7.66399	5.35021	5.36109	5.32139	5.2844	4.24786	4.6165	4.53262	4.39773
XRCC2	7516	6.30823	6.23978	6.25744	6.33498	4.51453	4.36769	4.37374	4.48629	3.75464	3.70828	3.70223	3.74898
ARHGEF10	9639	5.93453	5.82762	5.83167	5.78034	3.8633	3.96875	3.96257	3.81365	3.52321	3.31728	3.24739	3.79338
TBC1D30	23329	3.52547	3.47038	3.68745	3.4935	1.70819	1.33704	1.61202	1.37836	1.27374	1.1263	1.07402	1.06953
BBS5	129880	3.40101	3.6215	3.3865	3.50505	1.64327	1.63728	1.47922	1.09065	0.968063	0.89247	1.01941	0.716772
IFT81	28981	2.72979	2.62122	2.62172	2.6302	0.591005	0.521387	0.46122	0.564507	0.0994516	0.129878	0.173288	0.0678865
RUVBL1	8607	7.70793	7.66938	7.71231	7.69978	5.27051	5.2939	5.22099	5.33309	5.23045	5.16843	5.17036	5.2714
TUBB6	84617	4.89195	4.74153	4.75516	4.591	2.83054	2.30512	2.04686	1.90948	2.30947	2.10639	1.66046	2.07035
CCDC113	29070	2.85138	2.80572	2.80577	2.76125	0.520457	0.898354	0.0575368	0.564507	-0.00806852	0.0179815	0.0147905	0.37107
CCDC78	124093	2.41795	2.45635	2.20923	3.36624	0.242217	0.264898	0.389018	0.250516	0.150349	0.266732	-0.441131	-0.754054
DZIP1	22873	4.95328	5.0616	5.08719	5.05224	2.84505	2.65669	2.69692	2.36928	2.07931	1.93213	1.87561	1.98358
CDK6	1021	7.34164	7.40787	7.40457	7.35718	4.88644	4.99748	4.95326	5.01759	4.27964	4.23584	3.92658	4.27001
IFT57	55081	6.26684	6.24578	6.30511	6.29311	3.50521	3.78114	3.60042	3.64877	3.39717	3.32905	3.37251	3.36851
PODXL	5420	4.87996	4.95502	4.95105	4.7341	1.96882	1.74182	1.85919	1.82366	1.86749	2.06006	2.33294	2.26159
FKBP4	2288	8.59494	8.61071	8.6335	8.61921	5.40264	5.4279	5.35613	5.3939	5.97488	5.91662	5.88946	5.99553
SLC16A1	6566	7.74309	7.7715	7.85158	7.78014	4.50998	4.41061	4.19472	4.43657	4.80743	4.8685	4.56157	4.75661
MAP7	9053	5.042	4.99354	4.96845	4.92576	2.05869	1.60068	2.13779	1.86721	1.29651	0.827569	0.9913	0.834773
KIF5C	3800	1.20451	1.48306	1.44272	1.0811	-2.50304	-3.17708	-3.91626	-4.93751	-3.81391	-3.52164	-3.17336	-3.2839
ACTL8	81569	8.18531	8.17006	8.20582	8.17936	3.64856	3.27153	3.34295	3.37982	1.54498	1.24703	1.73014	1.83574

## Sheet: GOBP_cl1
ID	Description	GeneRatio	BgRatio	pvalue	p.adjust	qvalue	geneID	Count
GO:0000226	microtubule cytoskeleton organization	41/151	460/17913	1.3095e-30	3.68493e-27	2.88641e-27	GNAI1/SYNE2/MYH9/CCDC69/TTLL3/DNAH1/KAT2B/SPRY2/CYLD/HOOK3/PLK3/MARK4/DYNLT1/CAMSAP2/HTT/PKD2/CLIP1/RGS14/SDCCAG8/HDAC6/AKAP9/RASSF7/NEK7/BBS4/CTNNB1/PPP1R12A/CCSER2/RASSF1/TACC1/DISC1/NIN/ARHGEF2/ATAT1/ATXN7/APC2/NEK6/MAP6D1/BCAS3/GPSM2/FES/CENPE	41
GO:0044782	cilium organization	32/151	346/17913	2.50365e-24	3.52264e-21	2.75929e-21	HAP1/SYNE2/IFT27/CDKL5/TTLL3/DNAH1/KIF3C/TUBA1A/DYNC2H1/CYLD/FHDC1/PRKAR2B/CCDC28B/MARK4/HTT/NME8/PKD2/CCDC65/SNX10/SNAP29/SDCCAG8/ATP6V0D1/HDAC6/AKAP9/BBS4/TAPT1/WDR11/DNM2/DISC1/ATAT1/BBOF1/DZIP1L	32
GO:0060271	cilium assembly	31/151	335/17913	1.39809e-23	1.3114e-20	1.02723e-20	HAP1/SYNE2/IFT27/CDKL5/TTLL3/DNAH1/KIF3C/TUBA1A/DYNC2H1/CYLD/FHDC1/PRKAR2B/CCDC28B/MARK4/HTT/NME8/CCDC65/SNX10/SNAP29/SDCCAG8/ATP6V0D1/HDAC6/AKAP9/BBS4/TAPT1/WDR11/DNM2/DISC1/ATAT1/BBOF1/DZIP1L	31
GO:0032886	regulation of microtubule-based process	21/151	199/17913	2.32566e-17	1.6361e-14	1.28156e-14	GNAI1/HAP1/KAT2B/CYLD/MARK4/CAMSAP2/CLIP1/CCDC65/MACF1/HDAC6/AKAP9/RASSF7/BBS4/CTNNB1/RASSF1/NIN/ARHGEF2/ATAT1/MAP6D1/GPSM2/FES	21
GO:0010256	endomembrane system organization	26/151	365/17913	5.04632e-17	2.84007e-14	2.22463e-14	DYSF/RILP/NEK9/MYH9/SYNJ1/DYNC2H1/DNM1/FHDC1/KIFC3/HOOK3/PLK3/BAIAP2/CAMSAP2/HTT/SHTN1/SNX10/FLOT1/LYST/MAPK1/AKAP9/REEP3/DNM2/PDE4DIP/NEK6/HOOK2/BCAS3	26
GO:0051493	regulation of cytoskeleton organization	26/151	472/17913	2.38829e-14	1.12011e-11	8.77381e-12	PXN/GNAI1/KAT2B/CYLD/MARK4/DYNLT1/BAIAP2/CAMSAP2/CLIP1/MAPK1/TRIOBP/HDAC6/AKAP9/RASSF7/BBS4/CTNNB1/ROCK1/RASSF1/KATNBL1/NIN/ARHGEF2/ATAT1/MAP6D1/BCAS3/GPSM2/FES	26
GO:0070507	regulation of microtubule cytoskeleton organization	17/151	170/17913	7.42123e-14	2.98333e-11	2.33685e-11	GNAI1/KAT2B/CYLD/MARK4/CAMSAP2/CLIP1/HDAC6/AKAP9/RASSF7/CTNNB1/RASSF1/NIN/ARHGEF2/ATAT1/MAP6D1/GPSM2/FES	17
GO:0051656	establishment of organelle localization	24/151	448/17913	4.81524e-13	1.69376e-10	1.32673e-10	HAP1/SYNE2/MYH9/KIF3C/SYNJ1/SPRY2/HOOK3/DYNLT1/HTT/SNAP29/PSEN1/KIF1B/BBS4/CTNNB1/WDR11/DNM2/KIF5B/MYO5A/ARHGEF2/LRMP/GPSM2/STX1B/FES/CENPE	24
GO:1902017	regulation of cilium assembly	10/151	55/17913	2.83568e-11	8.86622e-09	6.94492e-09	HAP1/SYNE2/CDKL5/CYLD/MARK4/HTT/SDCCAG8/BBS4/TAPT1/DNM2	10
GO:0031346	positive regulation of cell projection organization	19/151	362/17913	2.23446e-10	6.28778e-08	4.92523e-08	HAP1/CDKL5/MARK4/ZNF804A/DYNLT1/BAIAP2/HTT/SHTN1/IQGAP1/MACF1/PSEN1/BBS4/TAPT1/DNM2/DISC1/NIN/ITSN2/BCAS3/FES	19
GO:0007030	Golgi organization	11/151	94/17913	4.00893e-10	1.02556e-07	8.0332e-08	DYNC2H1/FHDC1/KIFC3/PLK3/CAMSAP2/HTT/MAPK1/AKAP9/DNM2/PDE4DIP/BCAS3	11
GO:1902115	regulation of organelle assembly	13/151	185/17913	5.76644e-09	1.35223e-06	1.0592e-06	HAP1/SYNE2/CDKL5/KAT2B/CYLD/MARK4/HTT/SDCCAG8/BBS4/TAPT1/DNM2/ARHGEF2/GPSM2	13
GO:0007018	microtubule-based movement	14/151	224/17913	6.6299e-09	1.43512e-06	1.12413e-06	HAP1/SYNE2/ARL8A/IFT27/DNAH1/KIF3C/DYNC2H1/HTT/CCDC65/KIF1B/HDAC6/BBS4/KIF5B/CENPE	14
GO:0030010	establishment of cell polarity	11/151	126/17913	9.37125e-09	1.88362e-06	1.47544e-06	MYH9/SPRY2/MARK4/DYNLT1/HTT/SHTN1/SDCCAG8/ROCK1/ARHGEF2/BCAS3/GPSM2	11
GO:0060560	developmental growth involved in morphogenesis	13/151	214/17913	3.29824e-08	6.18749e-06	4.84667e-06	CDKL5/SPRY2/SHTN1/IQGAP1/MACF1/ARHGAP4/HDAC6/CTNNB1/DNM2/DISC1/NIN/ITSN2/DPYSL2	13
GO:0010975	regulation of neuron projection development	18/151	458/17913	6.20776e-08	1.09179e-05	8.552e-06	CDKL5/ZNF804A/DYNLT1/BAIAP2/CAMSAP2/SARM1/SHTN1/IQGAP1/MACF1/PSEN1/ARHGAP4/DNM2/DISC1/NIN/ITSN2/DPYSL2/STX1B/FES	18
GO:0030705	cytoskeleton-dependent intracellular transport	11/151	154/17913	7.57371e-08	1.25367e-05	9.82003e-06	HAP1/SYNE2/ARL8A/IFT27/KIF3C/TUBA1A/DYNC2H1/HTT/KIF1B/KIF5B/MYO5A	11
GO:0031023	microtubule organizing center organization	10/151	122/17913	8.26003e-08	1.29132e-05	1.01149e-05	KAT2B/MARK4/PKD2/SDCCAG8/BBS4/CTNNB1/PPP1R12A/NIN/BCAS3/FES	10
GO:1903358	regulation of Golgi organization	5/151	15/17913	1.11739e-07	1.61183e-05	1.26255e-05	CAMSAP2/MAPK1/AKAP9/DNM2/PDE4DIP	5
GO:0031110	regulation of microtubule polymerization or depolymerization	8/151	69/17913	1.14558e-07	1.61183e-05	1.26255e-05	CAMSAP2/CLIP1/HDAC6/AKAP9/NIN/ARHGEF2/MAP6D1/FES	8
GO:0120032	regulation of plasma membrane bounded cell projection assembly	11/151	166/17913	1.62939e-07	2.18338e-05	1.71024e-05	HAP1/SYNE2/CDKL5/CYLD/MARK4/HTT/SDCCAG8/BBS4/TAPT1/DNM2/BCAS3	11
GO:0060491	regulation of cell projection assembly	11/151	168/17913	1.83984e-07	2.35332e-05	1.84336e-05	HAP1/SYNE2/CDKL5/CYLD/MARK4/HTT/SDCCAG8/BBS4/TAPT1/DNM2/BCAS3	11
GO:0051650	establishment of vesicle localization	13/151	253/17913	2.32706e-07	2.73692e-05	2.14384e-05	SYNJ1/HTT/SNAP29/PSEN1/KIF1B/BBS4/CTNNB1/WDR11/DNM2/KIF5B/MYO5A/LRMP/STX1B	13
GO:0007163	establishment or maintenance of cell polarity	11/151	172/17913	2.33426e-07	2.73692e-05	2.14384e-05	MYH9/SPRY2/MARK4/DYNLT1/HTT/SHTN1/SDCCAG8/ROCK1/ARHGEF2/BCAS3/GPSM2	11
GO:0048588	developmental cell growth	12/151	216/17913	2.99766e-07	3.37416e-05	2.64299e-05	CDKL5/SHTN1/IQGAP1/MACF1/ARHGAP4/HDAC6/CTNNB1/DNM2/DISC1/NIN/ITSN2/DPYSL2	12
GO:0010769	regulation of cell morphogenesis involved in differentiation	13/151	260/17913	3.18218e-07	3.4441e-05	2.69777e-05	CDKL5/BAIAP2/SARM1/SHTN1/NEDD9/MACF1/PSEN1/ARHGAP4/TRIOBP/DNM2/DISC1/NIN/DPYSL2	13
GO:0007098	centrosome cycle	9/151	112/17913	4.44128e-07	4.6288e-05	3.62575e-05	KAT2B/MARK4/PKD2/SDCCAG8/BBS4/CTNNB1/PPP1R12A/NIN/FES	9
GO:0051648	vesicle localization	13/151	270/17913	4.89218e-07	4.81585e-05	3.77226e-05	SYNJ1/HTT/SNAP29/PSEN1/KIF1B/BBS4/CTNNB1/WDR11/DNM2/KIF5B/MYO5A/LRMP/STX1B	13
GO:1990138	neuron projection extension	10/151	148/17913	5.06468e-07	4.81585e-05	3.77226e-05	CDKL5/SHTN1/IQGAP1/MACF1/ARHGAP4/CTNNB1/DNM2/DISC1/ITSN2/DPYSL2	10
GO:0051293	establishment of spindle localization	6/151	36/17913	5.13416e-07	4.81585e-05	3.77226e-05	MYH9/SPRY2/DYNLT1/HTT/ARHGEF2/GPSM2	6
GO:0022604	regulation of cell morphogenesis	16/151	430/17913	7.29197e-07	6.49144e-05	5.08476e-05	MYH9/CDKL5/BAIAP2/SARM1/SHTN1/NEDD9/MACF1/PSEN1/ARHGAP4/TRIOBP/DNM2/DISC1/NIN/ITSN2/DPYSL2/FES	16
GO:0016050	vesicle organization	13/151	280/17913	7.38188e-07	6.49144e-05	5.08476e-05	DYSF/RILP/TAP1/SYNJ1/DNM1/HOOK3/C2CD5/SNX10/VPS41/LYST/KIF5B/LRMP/HOOK2	13
GO:0061564	axon development	16/151	438/17913	9.29418e-07	7.9254e-05	6.20798e-05	PAX2/CDKL5/DYNLT1/BAIAP2/CAMSAP2/SHTN1/MACF1/FLOT1/PSEN1/ARHGAP4/MAPK1/HDAC6/DNM2/DISC1/NIN/DPYSL2	16
GO:0051653	spindle localization	6/151	41/17913	1.14476e-06	9.4746e-05	7.42147e-05	MYH9/SPRY2/DYNLT1/HTT/ARHGEF2/GPSM2	6
GO:0031109	microtubule polymerization or depolymerization	8/151	94/17913	1.277e-06	0.000102671	8.04223e-05	CAMSAP2/CLIP1/HDAC6/AKAP9/NIN/ARHGEF2/MAP6D1/FES	8
GO:0000132	establishment of mitotic spindle orientation	5/151	24/17913	1.4876e-06	0.000110161	8.62893e-05	SPRY2/DYNLT1/HTT/ARHGEF2/GPSM2	5
GO:0045724	positive regulation of cilium assembly	5/151	24/17913	1.4876e-06	0.000110161	8.62893e-05	HAP1/MARK4/HTT/BBS4/TAPT1	5
GO:0051642	centrosome localization	5/151	24/17913	1.4876e-06	0.000110161	8.62893e-05	SYNE2/AKAP9/KIF5B/NIN/GPSM2	5
GO:0050769	positive regulation of neurogenesis	16/151	455/17913	1.52841e-06	0.000110281	8.6383e-05	HAP1/CDKL5/ZNF804A/DYNLT1/BAIAP2/SHTN1/RGS14/IQGAP1/MACF1/PSEN1/CTNNB1/DISC1/NIN/ARHGEF2/ITSN2/FES	16
GO:0061842	microtubule organizing center localization	5/151	25/17913	1.84691e-06	0.00012993	0.000101774	SYNE2/AKAP9/KIF5B/NIN/GPSM2	5
GO:0034332	adherens junction organization	9/151	134/17913	2.01511e-06	0.000138306	0.000108335	PLEKHA7/KIFC3/IQGAP1/MACF1/MAPRE2/CTNNB1/ROCK1/SMAD7/BCAS3	9
GO:1902903	regulation of supramolecular fiber organization	13/151	313/17913	2.55316e-06	0.00016435	0.000128736	PXN/CAMSAP2/CLIP1/PSEN1/TRIOBP/HDAC6/AKAP9/BBS4/ROCK1/NIN/ARHGEF2/MAP6D1/FES	13
GO:0010770	positive regulation of cell morphogenesis involved in differentiation	9/151	138/17913	2.57275e-06	0.00016435	0.000128736	CDKL5/BAIAP2/SHTN1/NEDD9/MACF1/TRIOBP/DNM2/DISC1/NIN	9
GO:0010976	positive regulation of neuron projection development	12/151	265/17913	2.5969e-06	0.00016435	0.000128736	CDKL5/ZNF804A/DYNLT1/BAIAP2/SHTN1/IQGAP1/MACF1/PSEN1/DISC1/NIN/ITSN2/FES	12
GO:0010959	regulation of metal ion transport	14/151	365/17913	2.6282e-06	0.00016435	0.000128736	HAP1/DYSF/PDE4B/SLC8A1/PSEN2/HTT/PKD2/GNAI2/AKAP9/CTNNB1/DNM2/KIF5B/MYO5A/STIM1	14
GO:0030900	forebrain development	14/151	371/17913	3.17551e-06	0.000194258	0.000152163	HAP1/SYNE2/DYNC2H1/DCLK2/SLC8A1/HOOK3/AKNA/PSEN1/BBS4/CTNNB1/KIF5B/DISC1/NIN/ATAT1	14
GO:0040001	establishment of mitotic spindle localization	5/151	28/17913	3.34747e-06	0.00019431	0.000152203	SPRY2/DYNLT1/HTT/ARHGEF2/GPSM2	5
GO:0051294	establishment of spindle orientation	5/151	28/17913	3.34747e-06	0.00019431	0.000152203	SPRY2/DYNLT1/HTT/ARHGEF2/GPSM2	5
GO:0010970	transport along microtubule	9/151	143/17913	3.45256e-06	0.00019431	0.000152203	HAP1/SYNE2/ARL8A/IFT27/KIF3C/DYNC2H1/HTT/KIF1B/KIF5B	9
GO:0099111	microtubule-based transport	9/151	143/17913	3.45256e-06	0.00019431	0.000152203	HAP1/SYNE2/ARL8A/IFT27/KIF3C/DYNC2H1/HTT/KIF1B/KIF5B	9
GO:0030516	regulation of axon extension	7/151	76/17913	3.53544e-06	0.000195073	0.000152801	CDKL5/SHTN1/MACF1/ARHGAP4/DNM2/DISC1/DPYSL2	7
GO:1903169	regulation of calcium ion transmembrane transport	9/151	144/17913	3.65655e-06	0.000197875	0.000154996	HAP1/DYSF/PDE4B/SLC8A1/PSEN2/HTT/PKD2/MYO5A/STIM1	9
GO:0007051	spindle organization	9/151	147/17913	4.33185e-06	0.000229997	0.000180157	GNAI1/MYH9/CCDC69/RGS14/NEK7/TACC1/NEK6/GPSM2/CENPE	9
GO:0050770	regulation of axonogenesis	9/151	148/17913	4.57954e-06	0.000238645	0.000186931	CDKL5/SHTN1/MACF1/PSEN1/ARHGAP4/DNM2/DISC1/NIN/DPYSL2	9
GO:0071539	protein localization to centrosome	5/151	30/17913	4.78834e-06	0.000244989	0.0001919	HOOK3/MARK4/SNX10/BBS4/DISC1	5
GO:0022406	membrane docking	9/151	150/17913	5.11158e-06	0.000252863	0.000198068	TUBA1A/PRKAR2B/PSEN2/MARK4/SNAP29/SDCCAG8/AKAP9/ROCK1/STX1B	9
GO:0048667	cell morphogenesis involved in neuron differentiation	16/151	500/17913	5.12197e-06	0.000252863	0.000198068	PAX2/CDKL5/BAIAP2/SARM1/SHTN1/MACF1/FLOT1/PSEN1/ARHGAP4/MAPK1/TRIOBP/HDAC6/DNM2/DISC1/NIN/DPYSL2	16
GO:1905508	protein localization to microtubule organizing center	5/151	31/17913	5.67053e-06	0.000275119	0.000215501	HOOK3/MARK4/SNX10/BBS4/DISC1	5
GO:0007409	axonogenesis	14/151	393/17913	6.15649e-06	0.000287632	0.000225303	PAX2/CDKL5/BAIAP2/SHTN1/MACF1/FLOT1/PSEN1/ARHGAP4/MAPK1/HDAC6/DNM2/DISC1/NIN/DPYSL2	14
GO:0050804	modulation of chemical synaptic transmission	14/151	393/17913	6.15649e-06	0.000287632	0.000225303	GNAI1/HAP1/DNM1/PRKAR2B/BAIAP2/RGS14/FLOT1/PSEN1/GNAI2/MAPK1/AKAP9/KIF5B/DISC1/STX1B	14
GO:1902850	microtubule cytoskeleton organization involved in mitosis	8/151	116/17913	6.2351e-06	0.000287632	0.000225303	GNAI1/SPRY2/DYNLT1/HTT/TACC1/ARHGEF2/GPSM2/CENPE	8
GO:0099177	regulation of trans-synaptic signaling	14/151	394/17913	6.33748e-06	0.00028764	0.000225309	GNAI1/HAP1/DNM1/PRKAR2B/BAIAP2/RGS14/FLOT1/PSEN1/GNAI2/MAPK1/AKAP9/KIF5B/DISC1/STX1B	14
GO:1901019	regulation of calcium ion transmembrane transporter activity	7/151	84/17913	6.92438e-06	0.000309289	0.000242267	HAP1/DYSF/PDE4B/HTT/PKD2/MYO5A/STIM1	7
GO:0051924	regulation of calcium ion transport	11/151	244/17913	7.18367e-06	0.000315857	0.000247411	HAP1/DYSF/PDE4B/SLC8A1/PSEN2/HTT/PKD2/GNAI2/CTNNB1/MYO5A/STIM1	11
GO:0045666	positive regulation of neuron differentiation	13/151	355/17913	9.99316e-06	0.000432627	0.000338877	CDKL5/ZNF804A/DYNLT1/BAIAP2/SHTN1/IQGAP1/MACF1/PSEN1/DISC1/NIN/ARHGEF2/ITSN2/FES	13
GO:0061387	regulation of extent of cell growth	7/151	90/17913	1.09508e-05	0.000466902	0.000365725	CDKL5/SHTN1/MACF1/ARHGAP4/DNM2/DISC1/DPYSL2	7
GO:0035690	cellular response to drug	13/151	362/17913	1.23008e-05	0.000516635	0.000404681	GNAI1/PAX2/PDE4B/SLC8A1/NR3C1/BAIAP2/GNAI2/MAPK1/HDAC6/CTNNB1/PPP1R12A/DNM2/ARHGEF2	13
GO:1904062	regulation of cation transmembrane transport	12/151	312/17913	1.36522e-05	0.000564959	0.000442533	HAP1/DYSF/PDE4B/SLC8A1/PSEN2/HTT/PKD2/AKAP9/DNM2/KIF5B/MYO5A/STIM1	12
GO:0016358	dendrite development	10/151	216/17913	1.50652e-05	0.000614399	0.00048126	CDKL5/DYNLT1/BAIAP2/CAMSAP2/SARM1/IQGAP1/PSEN1/HDAC6/BBS4/DISC1	10
GO:0120034	positive regulation of plasma membrane bounded cell projection assembly	7/151	95/17913	1.56375e-05	0.000628628	0.000492405	HAP1/MARK4/HTT/BBS4/TAPT1/DNM2/BCAS3	7
GO:0006906	vesicle fusion	6/151	66/17913	1.9452e-05	0.000770955	0.000603891	DYSF/TAP1/C2CD5/VPS41/KIF5B/LRMP	6
GO:0032414	positive regulation of ion transmembrane transporter activity	7/151	100/17913	2.18721e-05	0.000854835	0.000669594	HAP1/HTT/PKD2/AKAP9/DNM2/KIF5B/STIM1	7
GO:1990778	protein localization to cell periphery	11/151	276/17913	2.27464e-05	0.000876825	0.000686819	GNAI1/RILPL1/CLIP1/C2CD5/MACF1/FLOT1/KIF1B/ROCK1/KIF5B/MYO5A/GPSM2	11
GO:0048675	axon extension	7/151	101/17913	2.33366e-05	0.000887422	0.000695119	CDKL5/SHTN1/MACF1/ARHGAP4/DNM2/DISC1/DPYSL2	7
GO:0140056	organelle localization by membrane tethering	8/151	141/17913	2.60235e-05	0.000976403	0.000764818	TUBA1A/PRKAR2B/PSEN2/MARK4/SNAP29/SDCCAG8/AKAP9/STX1B	8
GO:0018105	peptidyl-serine phosphorylation	10/151	231/17913	2.68516e-05	0.000994215	0.00077877	SPRY2/MAPKAPK2/DCLK2/MAPK1/HDAC6/AKAP9/ROCK1/SMAD7/NEK6/STOX1	10
GO:0090174	organelle membrane fusion	6/151	71/17913	2.9619e-05	0.00108151	0.000847145	DYSF/TAP1/C2CD5/VPS41/KIF5B/LRMP	6
GO:0032412	regulation of ion transmembrane transporter activity	10/151	234/17913	2.99778e-05	0.00108151	0.000847145	HAP1/DYSF/PDE4B/HTT/PKD2/AKAP9/DNM2/KIF5B/MYO5A/STIM1	10
GO:0001539	cilium or flagellum-dependent cell motility	4/151	22/17913	3.15357e-05	0.00110927	0.000868892	DNAH6/DNAH17/DNAH1/BBS4	4
GO:0060285	cilium-dependent cell motility	4/151	22/17913	3.15357e-05	0.00110927	0.000868892	DNAH6/DNAH17/DNAH1/BBS4	4
GO:1902117	positive regulation of organelle assembly	6/151	72/17913	3.20889e-05	0.00111479	0.000873219	HAP1/MARK4/HTT/BBS4/TAPT1/GPSM2	6
GO:0007032	endosome organization	6/151	73/17913	3.47216e-05	0.00117719	0.000922093	RILP/SYNJ1/DNM1/HOOK3/SNX10/HOOK2	6
GO:0072384	organelle transport along microtubule	6/151	73/17913	3.47216e-05	0.00117719	0.000922093	HAP1/SYNE2/KIF3C/HTT/KIF1B/KIF5B	6
GO:0032411	positive regulation of transporter activity	7/151	108/17913	3.60199e-05	0.00120667	0.000945184	HAP1/HTT/PKD2/AKAP9/DNM2/KIF5B/STIM1	7
GO:0022898	regulation of transmembrane transporter activity	10/151	242/17913	3.98812e-05	0.0013203	0.0010342	HAP1/DYSF/PDE4B/HTT/PKD2/AKAP9/DNM2/KIF5B/MYO5A/STIM1	10
GO:0034767	positive regulation of ion transmembrane transport	8/151	152/17913	4.45673e-05	0.00145217	0.00113749	HAP1/HTT/PKD2/PSEN1/AKAP9/DNM2/KIF5B/STIM1	8
GO:0021537	telencephalon development	10/151	246/17913	4.58021e-05	0.00145217	0.00113749	SYNE2/DCLK2/SLC8A1/PSEN1/BBS4/CTNNB1/KIF5B/DISC1/NIN/ATAT1	10
GO:0031113	regulation of microtubule polymerization	5/151	47/17913	4.59286e-05	0.00145217	0.00113749	CAMSAP2/CLIP1/AKAP9/NIN/FES	5
GO:0072698	protein localization to microtubule cytoskeleton	5/151	47/17913	4.59286e-05	0.00145217	0.00113749	HOOK3/MARK4/SNX10/BBS4/DISC1	5
GO:0034764	positive regulation of transmembrane transport	9/151	199/17913	4.87838e-05	0.00152531	0.00119478	HAP1/HTT/PKD2/C2CD5/PSEN1/AKAP9/DNM2/KIF5B/STIM1	9
GO:0001578	microtubule bundle formation	6/151	78/17913	5.06093e-05	0.00156061	0.00122243	TTLL3/DNAH1/MARK4/CLIP1/CCSER2/FES	6
GO:0006816	calcium ion transport	13/151	415/17913	5.10221e-05	0.00156061	0.00122243	HAP1/DYSF/PDE4B/SLC8A1/PSEN2/HTT/PKD2/TPT1/PSEN1/GNAI2/CTNNB1/MYO5A/STIM1	13
GO:0018209	peptidyl-serine modification	10/151	252/17913	5.60841e-05	0.00165406	0.00129563	SPRY2/MAPKAPK2/DCLK2/MAPK1/HDAC6/AKAP9/ROCK1/SMAD7/NEK6/STOX1	10
GO:0008333	endosome to lysosome transport	5/151	49/17913	5.63271e-05	0.00165406	0.00129563	RILP/HOOK3/VPS41/LYST/HOOK2	5
GO:1905515	non-motile cilium assembly	5/151	49/17913	5.63271e-05	0.00165406	0.00129563	HAP1/DYNC2H1/BBS4/DNM2/DISC1	5
GO:0060627	regulation of vesicle-mediated transport	14/151	480/17913	5.64285e-05	0.00165406	0.00129563	HAP1/DYSF/UNC119/DNM1/RAB3D/C2CD5/FLOT1/GNAI2/MAPK1/DNM2/ROCK1/KIF5B/STX1B/FES	14
GO:0061025	membrane fusion	7/151	117/17913	6.0151e-05	0.001745	0.00136686	DYSF/TAP1/C2CD5/SNAP29/VPS41/KIF5B/LRMP	7
GO:0044380	protein localization to cytoskeleton	5/151	50/17913	6.21633e-05	0.00178454	0.00139783	HOOK3/MARK4/SNX10/BBS4/DISC1	5
GO:0060632	regulation of microtubule-based movement	4/151	26/17913	6.27822e-05	0.00178454	0.00139783	HAP1/CCDC65/HDAC6/BBS4	4
GO:0032409	regulation of transporter activity	10/151	257/17913	6.6097e-05	0.00185997	0.00145692	HAP1/DYSF/PDE4B/HTT/PKD2/AKAP9/DNM2/KIF5B/MYO5A/STIM1	10
GO:0044351	macropinocytosis	3/151	10/17913	6.74722e-05	0.00186144	0.00145807	MAPKAPK2/DNM2/STX1B	3
GO:0072393	microtubule anchoring at microtubule organizing center	3/151	10/17913	6.74722e-05	0.00186144	0.00145807	HOOK3/BBS4/NIN	3
GO:1901652	response to peptide	14/151	491/17913	7.1896e-05	0.00196423	0.00153858	PXN/GNAI1/KAT2B/DNM1/PRKAR2B/BAIAP2/C2CD5/IQGAP1/PSEN1/GNAI2/ATP6V0D1/ROCK1/MYO5A/ARHGEF2	14
GO:1903829	positive regulation of cellular protein localization	11/151	318/17913	8.21107e-05	0.00220354	0.00172603	GNAI1/CYLD/PLK3/MARK4/C2CD5/IQGAP1/PSEN1/MAPK1/KIF5B/BCAS3/GPSM2	11
GO:0021543	pallium development	8/151	166/17913	8.30045e-05	0.00220354	0.00172603	SYNE2/DCLK2/PSEN1/BBS4/CTNNB1/KIF5B/DISC1/ATAT1	8
GO:2001257	regulation of cation channel activity	8/151	166/17913	8.30045e-05	0.00220354	0.00172603	HAP1/DYSF/PDE4B/HTT/PKD2/KIF5B/MYO5A/STIM1	8
GO:0031116	positive regulation of microtubule polymerization	4/151	28/17913	8.48647e-05	0.00223186	0.00174822	CLIP1/AKAP9/NIN/FES	4
GO:0006979	response to oxidative stress	13/151	442/17913	9.64393e-05	0.00247945	0.00194216	PXN/PAX2/SLC8A1/PLK3/NME8/PKD2/RGS14/PSEN1/MAPK1/HDAC6/CTNNB1/DNM2/STOX1	13
GO:0090066	regulation of anatomical structure size	13/151	442/17913	9.64393e-05	0.00247945	0.00194216	PAX2/RILP/CDKL5/SLC8A1/SHTN1/MACF1/ARHGAP4/TRIOBP/BBS4/DNM2/ROCK1/DISC1/DPYSL2	13
GO:0007265	Ras protein signal transduction	11/151	324/17913	9.69225e-05	0.00247945	0.00194216	DYNLT1/SHTN1/FLOT1/ARHGAP4/MAPRE2/DNM2/ROCK1/RASSF1/ARHGEF2/ITSN2/GPSM2	11
GO:0034333	adherens junction assembly	6/151	90/17913	0.000112919	0.00286266	0.00224232	IQGAP1/MACF1/CTNNB1/ROCK1/SMAD7/BCAS3	6
GO:0032252	secretory granule localization	3/151	12/17913	0.000122175	0.00301412	0.00236096	KIF1B/KIF5B/MYO5A	3
GO:1902855	regulation of non-motile cilium assembly	3/151	12/17913	0.000122175	0.00301412	0.00236096	HAP1/BBS4/DNM2	3
GO:0034330	cell junction organization	10/151	277/17913	0.000122792	0.00301412	0.00236096	PLEKHA7/KIFC3/IQGAP1/MACF1/FLOT1/MAPRE2/CTNNB1/ROCK1/SMAD7/BCAS3	10
GO:0034765	regulation of ion transmembrane transport	13/151	453/17913	0.000123178	0.00301412	0.00236096	HAP1/DYSF/PDE4B/SLC8A1/PSEN2/HTT/PKD2/PSEN1/AKAP9/DNM2/KIF5B/MYO5A/STIM1	13
GO:0070838	divalent metal ion transport	13/151	454/17913	0.0001259	0.00305415	0.00239232	HAP1/DYSF/PDE4B/SLC8A1/PSEN2/HTT/PKD2/TPT1/PSEN1/GNAI2/CTNNB1/MYO5A/STIM1	13
GO:0072511	divalent inorganic cation transport	13/151	458/17913	0.00013731	0.00330249	0.00258685	HAP1/DYSF/PDE4B/SLC8A1/PSEN2/HTT/PKD2/TPT1/PSEN1/GNAI2/CTNNB1/MYO5A/STIM1	13
GO:0048284	organelle fusion	6/151	94/17913	0.000143648	0.00342564	0.00268331	DYSF/TAP1/C2CD5/VPS41/KIF5B/LRMP	6
GO:0031112	positive regulation of microtubule polymerization or depolymerization	4/151	32/17913	0.000145193	0.0034334	0.00268938	CLIP1/AKAP9/NIN/FES	4
GO:0000302	response to reactive oxygen species	9/151	230/17913	0.000147647	0.00346232	0.00271204	PXN/PAX2/SLC8A1/PLK3/NME8/PKD2/MAPK1/HDAC6/DNM2	9
GO:0051235	maintenance of location	10/151	286/17913	0.000159358	0.00370605	0.00290296	HAP1/DYSF/SYNE2/SLC8A1/HTT/PKD2/AKAP9/BBS4/MYO5A/GPSM2	10
GO:0061572	actin filament bundle organization	7/151	137/17913	0.000162171	0.00372532	0.00291805	PXN/FHDC1/BAIAP2/SHTN1/NEDD9/BBS4/ROCK1	7
GO:0016049	cell growth	13/151	466/17913	0.000162834	0.00372532	0.00291805	CDKL5/KLHL22/SHTN1/IQGAP1/MACF1/ARHGAP4/HDAC6/CTNNB1/DNM2/DISC1/NIN/ITSN2/DPYSL2	13
GO:0050773	regulation of dendrite development	7/151	139/17913	0.000177397	0.00402578	0.0031534	CDKL5/BAIAP2/CAMSAP2/SARM1/IQGAP1/PSEN1/DISC1	7
GO:0043254	regulation of protein complex assembly	12/151	409/17913	0.000184212	0.00414134	0.00324391	CAMSAP2/CLIP1/TRIOBP/HDAC6/AKAP9/BBS4/CTNNB1/NIN/ARHGEF2/ATAT1/STX1B/FES	12
GO:1904064	positive regulation of cation transmembrane transport	7/151	140/17913	0.000185433	0.00414134	0.00324391	HAP1/HTT/PKD2/AKAP9/DNM2/KIF5B/STIM1	7
GO:0043087	regulation of GTPase activity	12/151	410/17913	0.000188407	0.00417462	0.00326998	CDKL5/SPRY2/DYNLT1/RGS14/NEDD9/IQGAP1/ARHGAP4/RP2/BBS4/MAPRE2/APC2/BCAS3	12
GO:0070588	calcium ion transmembrane transport	10/151	293/17913	0.000193793	0.00426042	0.00333719	HAP1/DYSF/PDE4B/SLC8A1/PSEN2/HTT/PKD2/PSEN1/MYO5A/STIM1	10
GO:0071900	regulation of protein serine/threonine kinase activity	13/151	479/17913	0.000213033	0.00464709	0.00364007	MAP3K11/KAT2B/SPRY2/MAPKAPK2/PIK3R5/MAPRE3/PRKAR2B/HTT/PKD2/RGS14/IQGAP1/PSEN1/MAPK1	13
GO:0061351	neural precursor cell proliferation	7/151	144/17913	0.000220572	0.00477454	0.0037399	HOOK3/AKNA/GNAI2/CTNNB1/DISC1/ARHGEF2/SHCBP1	7
GO:0050806	positive regulation of synaptic transmission	7/151	145/17913	0.000230147	0.00494376	0.00387245	HAP1/BAIAP2/RGS14/FLOT1/MAPK1/KIF5B/STX1B	7
GO:0046785	microtubule polymerization	5/151	66/17913	0.00023532	0.0050166	0.00392951	CAMSAP2/CLIP1/AKAP9/NIN/FES	5
GO:1903391	regulation of adherens junction organization	5/151	67/17913	0.000252586	0.0053442	0.00418612	IQGAP1/MACF1/MAPRE2/ROCK1/BCAS3	5
GO:1901021	positive regulation of calcium ion transmembrane transporter activity	4/151	37/17913	0.000258085	0.00541978	0.00424532	HAP1/HTT/PKD2/STIM1	4
GO:1901653	cellular response to peptide	11/151	364/17913	0.000266842	0.00556218	0.00435686	PXN/KAT2B/PRKAR2B/BAIAP2/C2CD5/PSEN1/GNAI2/ATP6V0D1/ROCK1/MYO5A/ARHGEF2	11
GO:0022411	cellular component disassembly	13/151	492/17913	0.000275986	0.00571047	0.00447302	NEK9/SYNJ1/PLK3/HTT/SNAP29/FLOT1/TRIOBP/HDAC6/CTNNB1/KIF5B/ARHGEF2/NEK6/MAP6D1	13
GO:0045022	early endosome to late endosome transport	4/151	38/17913	0.000286568	0.00587075	0.00459857	RILP/HOOK3/MAPK1/HOOK2	4
GO:0070509	calcium ion import	5/151	69/17913	0.000289991	0.00587075	0.00459857	DYSF/SLC8A1/PSEN2/PKD2/CTNNB1	5
GO:2001259	positive regulation of cation channel activity	5/151	69/17913	0.000289991	0.00587075	0.00459857	HAP1/HTT/PKD2/KIF5B/STIM1	5
GO:0008090	retrograde axonal transport	3/151	16/17913	0.000303382	0.00609797	0.00477655	HAP1/KIF1B/KIF5B	3
GO:0001764	neuron migration	7/151	152/17913	0.000306957	0.00610417	0.00478141	CDKL5/SHTN1/PSEN1/BBS4/CTNNB1/DISC1/ARHGEF2	7
GO:0010810	regulation of cell-substrate adhesion	8/151	201/17913	0.00030874	0.00610417	0.00478141	NEDD9/IQGAP1/MACF1/TRIOBP/DNM2/ROCK1/DISC1/BCAS3	8
GO:0033045	regulation of sister chromatid segregation	5/151	70/17913	0.000310198	0.00610417	0.00478141	KLHL22/HECW2/CTNNB1/NEK6/CENPE	5
GO:0090279	regulation of calcium ion import	4/151	39/17913	0.000317239	0.00619938	0.00485598	DYSF/PSEN2/PKD2/CTNNB1	4
GO:0008361	regulation of cell size	7/151	154/17913	0.000332318	0.00644926	0.00505171	CDKL5/SHTN1/MACF1/ARHGAP4/DNM2/DISC1/DPYSL2	7
GO:0010811	positive regulation of cell-substrate adhesion	6/151	110/17913	0.000338418	0.00652265	0.0051092	NEDD9/IQGAP1/TRIOBP/DNM2/ROCK1/DISC1	6
GO:0032535	regulation of cellular component size	10/151	315/17913	0.000345381	0.00654985	0.00513051	RILP/CDKL5/SHTN1/MACF1/ARHGAP4/TRIOBP/BBS4/DNM2/DISC1/DPYSL2	10
GO:0006509	membrane protein ectodomain proteolysis	4/151	40/17913	0.000350192	0.00654985	0.00513051	MYH9/PSEN2/PSEN1/ROCK1	4
GO:0042987	amyloid precursor protein catabolic process	4/151	40/17913	0.000350192	0.00654985	0.00513051	HAP1/PSEN2/PSEN1/ROCK1	4
GO:0071470	cellular response to osmotic stress	4/151	40/17913	0.000350192	0.00654985	0.00513051	DYSF/RELB/PKD2/ARHGEF2	4
GO:0051495	positive regulation of cytoskeleton organization	8/151	205/17913	0.000352383	0.00654985	0.00513051	PXN/CLIP1/AKAP9/KATNBL1/NIN/BCAS3/GPSM2/FES	8
GO:0050772	positive regulation of axonogenesis	5/151	72/17913	0.000353794	0.00654985	0.00513051	CDKL5/SHTN1/MACF1/DISC1/NIN	5
GO:0045773	positive regulation of axon extension	4/151	41/17913	0.000385525	0.00704459	0.00551804	CDKL5/SHTN1/MACF1/DISC1	4
GO:0098927	vesicle-mediated transport between endosomal compartments	4/151	41/17913	0.000385525	0.00704459	0.00551804	RILP/HOOK3/MAPK1/HOOK2	4
GO:0031589	cell-substrate adhesion	10/151	322/17913	0.000410611	0.00745458	0.00583919	PXN/NEDD9/IQGAP1/MACF1/TRIOBP/CTNNB1/DNM2/ROCK1/DISC1/BCAS3	10
GO:0048638	regulation of developmental growth	10/151	325/17913	0.000441551	0.00796489	0.00623891	CDKL5/SHTN1/MACF1/ARHGAP4/MAPK1/BBS4/DNM2/DISC1/ITSN2/DPYSL2	10
GO:0045785	positive regulation of cell adhesion	11/151	388/17913	0.000457875	0.00820676	0.00642836	DYSF/CCDC88B/CYLD/NEDD9/IQGAP1/FLOT1/TRIOBP/DNM2/ROCK1/SMAD7/DISC1	11
GO:0008089	anterograde axonal transport	4/151	43/17913	0.000463714	0.00820687	0.00642845	HAP1/ARL8A/KIF1B/KIF5B	4
GO:0099518	vesicle cytoskeletal trafficking	4/151	43/17913	0.000463714	0.00820687	0.00642845	HTT/KIF1B/KIF5B/MYO5A	4
GO:0034614	cellular response to reactive oxygen species	7/151	165/17913	0.000503514	0.00880273	0.00689519	PXN/PAX2/NME8/PKD2/MAPK1/HDAC6/DNM2	7
GO:0021795	cerebral cortex cell migration	4/151	44/17913	0.000506767	0.00880273	0.00689519	SYNE2/PSEN1/CTNNB1/DISC1	4
GO:0030071	regulation of mitotic metaphase/anaphase transition	4/151	44/17913	0.000506767	0.00880273	0.00689519	KLHL22/HECW2/NEK6/CENPE	4
GO:0051279	regulation of release of sequestered calcium ion into cytosol	5/151	78/17913	0.000512659	0.00885044	0.00693257	HAP1/SLC8A1/HTT/PKD2/MYO5A	5
GO:0048562	embryonic organ morphogenesis	9/151	276/17913	0.000564348	0.00968338	0.00758501	PAX2/SPRY2/PKD2/PSEN1/MAPK1/TRIOBP/BBS4/CTNNB1/STOX1	9
GO:0010799	regulation of peptidyl-threonine phosphorylation	4/151	46/17913	0.000601283	0.0101928	0.00798406	SPRY2/MAPK1/SMAD7/STOX1	4
GO:1902099	regulation of metaphase/anaphase transition of cell cycle	4/151	46/17913	0.000601283	0.0101928	0.00798406	KLHL22/HECW2/NEK6/CENPE	4
GO:0043434	response to peptide hormone	11/151	404/17913	0.000640497	0.0106825	0.00836758	PXN/GNAI1/KAT2B/PRKAR2B/BAIAP2/C2CD5/IQGAP1/GNAI2/ATP6V0D1/ROCK1/MYO5A	11
GO:0032970	regulation of actin filament-based process	10/151	341/17913	0.000641211	0.0106825	0.00836758	PXN/MYH9/PDE4B/BAIAP2/TRIOBP/AKAP9/BBS4/ROCK1/BCAS3/FES	10
GO:0006970	response to osmotic stress	5/151	82/17913	0.000644979	0.0106825	0.00836758	DYSF/PLK3/RELB/PKD2/ARHGEF2	5
GO:0007091	metaphase/anaphase transition of mitotic cell cycle	4/151	47/17913	0.000652943	0.0106825	0.00836758	KLHL22/HECW2/NEK6/CENPE	4
GO:0010965	regulation of mitotic sister chromatid separation	4/151	47/17913	0.000652943	0.0106825	0.00836758	KLHL22/HECW2/NEK6/CENPE	4
GO:0070849	response to epidermal growth factor	4/151	47/17913	0.000652943	0.0106825	0.00836758	PAX2/BAIAP2/IQGAP1/MAPK1	4
GO:0099003	vesicle-mediated transport in synapse	7/151	174/17913	0.000690474	0.0111697	0.00874923	SYNJ1/DNM1/PSEN1/CTNNB1/DNM2/ROCK1/STX1B	7
GO:0006907	pinocytosis	3/151	21/17913	0.000698601	0.0111697	0.00874923	MAPKAPK2/DNM2/STX1B	3
GO:0007026	negative regulation of microtubule depolymerization	3/151	21/17913	0.000698601	0.0111697	0.00874923	HDAC6/ARHGEF2/MAP6D1	3
GO:2000114	regulation of establishment of cell polarity	3/151	21/17913	0.000698601	0.0111697	0.00874923	SHTN1/ROCK1/BCAS3	3
GO:0051494	negative regulation of cytoskeleton organization	6/151	128/17913	0.000757149	0.0119684	0.00937487	KAT2B/TRIOBP/HDAC6/BBS4/ARHGEF2/MAP6D1	6
GO:0034260	negative regulation of GTPase activity	4/151	49/17913	0.00076557	0.0119684	0.00937487	SPRY2/IQGAP1/BBS4/BCAS3	4
GO:0044784	metaphase/anaphase transition of cell cycle	4/151	49/17913	0.00076557	0.0119684	0.00937487	KLHL22/HECW2/NEK6/CENPE	4
GO:0051306	mitotic sister chromatid separation	4/151	49/17913	0.00076557	0.0119684	0.00937487	KLHL22/HECW2/NEK6/CENPE	4
GO:0036465	synaptic vesicle recycling	4/151	50/17913	0.000826736	0.0128532	0.010068	SYNJ1/DNM1/ROCK1/STX1B	4
GO:0032271	regulation of protein polymerization	7/151	180/17913	0.000843031	0.0130167	0.010196	CAMSAP2/CLIP1/TRIOBP/AKAP9/BBS4/NIN/FES	7
GO:0043312	neutrophil degranulation	12/151	485/17913	0.000846504	0.0130167	0.010196	ARL8A/TMEM63A/YPEL5/RAB3D/DYNLT1/HSPA6/SNAP29/IQGAP1/PSEN1/MAPK1/ROCK1/LRMP	12
GO:0030048	actin filament-based movement	6/151	132/17913	0.000889242	0.0134359	0.0105244	SYNE2/MYH9/PDE4B/SHTN1/ROCK1/MYO5A	6
GO:0045744	negative regulation of G protein-coupled receptor signaling pathway	4/151	51/17913	0.00089127	0.0134359	0.0105244	DNM1/RGS14/GNAI2/DNM2	4
GO:0098930	axonal transport	4/151	51/17913	0.00089127	0.0134359	0.0105244	HAP1/ARL8A/KIF1B/KIF5B	4
GO:0002283	neutrophil activation involved in immune response	12/151	488/17913	0.000892861	0.0134359	0.0105244	ARL8A/TMEM63A/YPEL5/RAB3D/DYNLT1/HSPA6/SNAP29/IQGAP1/PSEN1/MAPK1/ROCK1/LRMP	12
GO:0021801	cerebral cortex radial glia guided migration	3/151	23/17913	0.000918828	0.0134666	0.0105484	SYNE2/CTNNB1/DISC1	3
GO:0022030	telencephalon glial cell migration	3/151	23/17913	0.000918828	0.0134666	0.0105484	SYNE2/CTNNB1/DISC1	3
GO:0031114	regulation of microtubule depolymerization	3/151	23/17913	0.000918828	0.0134666	0.0105484	HDAC6/ARHGEF2/MAP6D1	3
GO:0032878	regulation of establishment or maintenance of cell polarity	3/151	23/17913	0.000918828	0.0134666	0.0105484	SHTN1/ROCK1/BCAS3	3
GO:0034453	microtubule anchoring	3/151	23/17913	0.000918828	0.0134666	0.0105484	HOOK3/BBS4/NIN	3
GO:0048639	positive regulation of developmental growth	7/151	183/17913	0.000928688	0.0135406	0.0106063	CDKL5/SHTN1/MACF1/MAPK1/BBS4/DISC1/ITSN2	7
GO:0000086	G2/M transition of mitotic cell cycle	8/151	238/17913	0.000939891	0.0136333	0.010679	TUBA1A/PRKAR2B/PLK3/SDCCAG8/AKAP9/PPP1R12A/DNM2/STOX1	8
GO:0071375	cellular response to peptide hormone stimulus	9/151	297/17913	0.000949708	0.013705	0.0107352	PXN/KAT2B/PRKAR2B/BAIAP2/C2CD5/GNAI2/ATP6V0D1/ROCK1/MYO5A	9
GO:1905818	regulation of chromosome separation	4/151	52/17913	0.000959274	0.0137724	0.010788	KLHL22/HECW2/NEK6/CENPE	4
GO:1901888	regulation of cell junction assembly	5/151	90/17913	0.000984441	0.014062	0.0110148	IQGAP1/MACF1/FLOT1/ROCK1/BCAS3	5
GO:1901990	regulation of mitotic cell cycle phase transition	11/151	428/17913	0.00102561	0.0145761	0.0114175	TUBA1A/KLHL22/PRKAR2B/PLK3/HECW2/PKD2/SDCCAG8/AKAP9/NEK6/STOX1/CENPE	11
GO:0007009	plasma membrane organization	5/151	91/17913	0.0010347	0.0146107	0.0114446	DYSF/MYH9/BAIAP2/FLOT1/DNM2	5
GO:0051017	actin filament bundle assembly	6/151	136/17913	0.00103843	0.0146107	0.0114446	PXN/FHDC1/BAIAP2/NEDD9/BBS4/ROCK1	6
GO:1903421	regulation of synaptic vesicle recycling	3/151	24/17913	0.00104363	0.0146108	0.0114447	DNM1/ROCK1/STX1B	3
GO:0002446	neutrophil mediated immunity	12/151	499/17913	0.0010814	0.0149904	0.011742	ARL8A/TMEM63A/YPEL5/RAB3D/DYNLT1/HSPA6/SNAP29/IQGAP1/PSEN1/MAPK1/ROCK1/LRMP	12
GO:0042119	neutrophil activation	12/151	499/17913	0.0010814	0.0149904	0.011742	ARL8A/TMEM63A/YPEL5/RAB3D/DYNLT1/HSPA6/SNAP29/IQGAP1/PSEN1/MAPK1/ROCK1/LRMP	12
GO:0051261	protein depolymerization	5/151	93/17913	0.00114089	0.0156608	0.0122671	SYNJ1/TRIOBP/HDAC6/ARHGEF2/MAP6D1	5
GO:0051983	regulation of chromosome segregation	5/151	93/17913	0.00114089	0.0156608	0.0122671	KLHL22/HECW2/CTNNB1/NEK6/CENPE	5
GO:0042982	amyloid precursor protein metabolic process	4/151	55/17913	0.0011851	0.0161887	0.0126807	HAP1/PSEN2/PSEN1/ROCK1	4
GO:0007041	lysosomal transport	5/151	94/17913	0.00119691	0.0161929	0.0126839	RILP/HOOK3/VPS41/LYST/HOOK2	5
GO:0060996	dendritic spine development	5/151	94/17913	0.00119691	0.0161929	0.0126839	CDKL5/BAIAP2/PSEN1/HDAC6/DISC1	5
GO:0016482	cytosolic transport	6/151	140/17913	0.00120614	0.0162396	0.0127205	RILP/HOOK3/KIF1B/MAPK1/KIF5B/HOOK2	6
GO:0097711	ciliary basal body-plasma membrane docking	5/151	95/17913	0.00125495	0.0168163	0.0131722	TUBA1A/PRKAR2B/MARK4/SDCCAG8/AKAP9	5
GO:0033619	membrane protein proteolysis	4/151	56/17913	0.00126799	0.0168307	0.0131835	MYH9/PSEN2/PSEN1/ROCK1	4
GO:1901880	negative regulation of protein depolymerization	4/151	56/17913	0.00126799	0.0168307	0.0131835	TRIOBP/HDAC6/ARHGEF2/MAP6D1	4
GO:0072273	metanephric nephron morphogenesis	3/151	26/17913	0.0013242	0.0174944	0.0137034	PAX2/PKD2/CTNNB1	3
GO:0022029	telencephalon cell migration	4/151	57/17913	0.00135484	0.0177327	0.01389	SYNE2/PSEN1/CTNNB1/DISC1	4
GO:0033047	regulation of mitotic sister chromatid segregation	4/151	57/17913	0.00135484	0.0177327	0.01389	KLHL22/HECW2/NEK6/CENPE	4
GO:0010522	regulation of calcium ion transport into cytosol	5/151	98/17913	0.00144156	0.0187483	0.0146856	HAP1/SLC8A1/HTT/PKD2/MYO5A	5
GO:0007405	neuroblast proliferation	4/151	58/17913	0.00144577	0.0187483	0.0146856	AKNA/CTNNB1/DISC1/ARHGEF2	4
GO:0021846	cell proliferation in forebrain	3/151	27/17913	0.00148057	0.0190243	0.0149018	HOOK3/AKNA/DISC1	3
GO:0045761	regulation of adenylate cyclase activity	3/151	27/17913	0.00148057	0.0190243	0.0149018	GNAI2/AKAP9/STIM1	3
GO:0044839	cell cycle G2/M phase transition	8/151	257/17913	0.00153382	0.019619	0.0153676	TUBA1A/PRKAR2B/PLK3/SDCCAG8/AKAP9/PPP1R12A/DNM2/STOX1	8
GO:0000910	cytokinesis	6/151	147/17913	0.00154868	0.0197194	0.0154462	MYH9/UNC119/RAB11FIP4/PLK3/BBS4/SVIL	6
GO:0008277	regulation of G protein-coupled receptor signaling pathway	6/151	148/17913	0.00160309	0.0203203	0.0159169	DNM1/DYNLT1/RGS14/GNAI2/DNM2/ROCK1	6
GO:0021885	forebrain cell migration	4/151	60/17913	0.00164023	0.0206977	0.0162126	SYNE2/PSEN1/CTNNB1/DISC1	4
GO:0071902	positive regulation of protein serine/threonine kinase activity	9/151	322/17913	0.0016625	0.0208851	0.0163593	MAP3K11/SPRY2/MAPKAPK2/PIK3R5/MAPRE3/PKD2/IQGAP1/PSEN1/MAPK1	9
GO:0090316	positive regulation of intracellular protein transport	6/151	150/17913	0.00171627	0.0214649	0.0168135	PLK3/C2CD5/PSEN1/MAPK1/KIF5B/BCAS3	6
GO:0008088	axo-dendritic transport	4/151	61/17913	0.00174396	0.0215241	0.0168599	HAP1/ARL8A/KIF1B/KIF5B	4
GO:0051893	regulation of focal adhesion assembly	4/151	61/17913	0.00174396	0.0215241	0.0168599	IQGAP1/MACF1/ROCK1/BCAS3	4
GO:0090109	regulation of cell-substrate junction assembly	4/151	61/17913	0.00174396	0.0215241	0.0168599	IQGAP1/MACF1/ROCK1/BCAS3	4
GO:0007015	actin filament organization	9/151	325/17913	0.00177111	0.0217638	0.0170476	PXN/FHDC1/BAIAP2/SHTN1/NEDD9/TRIOBP/BBS4/ROCK1/ARHGEF2	9
GO:0007034	vacuolar transport	5/151	103/17913	0.00179694	0.0219851	0.017221	RILP/HOOK3/VPS41/LYST/HOOK2	5
GO:0034205	amyloid-beta formation	3/151	29/17913	0.00182693	0.0222554	0.0174327	HAP1/PSEN1/ROCK1	3
GO:0043270	positive regulation of ion transport	8/151	266/17913	0.00190348	0.0229888	0.0180072	HAP1/HTT/PKD2/PSEN1/AKAP9/DNM2/KIF5B/STIM1	8
GO:0045927	positive regulation of growth	8/151	266/17913	0.00190348	0.0229888	0.0180072	CDKL5/KLHL22/SHTN1/MACF1/MAPK1/BBS4/DISC1/ITSN2	8
GO:1901987	regulation of cell cycle phase transition	11/151	464/17913	0.00194722	0.0234166	0.0183423	TUBA1A/KLHL22/PRKAR2B/PLK3/HECW2/PKD2/SDCCAG8/AKAP9/NEK6/STOX1/CENPE	11
GO:0043242	negative regulation of protein complex disassembly	4/151	63/17913	0.00196493	0.0235289	0.0184303	TRIOBP/HDAC6/ARHGEF2/MAP6D1	4
GO:0007264	small GTPase mediated signal transduction	11/151	465/17913	0.0019802	0.0236114	0.0184949	DYNLT1/SHTN1/FLOT1/ARHGAP4/MAPRE2/DNM2/ROCK1/RASSF1/ARHGEF2/ITSN2/GPSM2	11
GO:0021799	cerebral cortex radially oriented cell migration	3/151	30/17913	0.00201747	0.0239543	0.0187634	SYNE2/CTNNB1/DISC1	3
GO:0021761	limbic system development	5/151	106/17913	0.00203876	0.0241054	0.0188818	HAP1/DCLK2/BBS4/KIF5B/ATAT1	5
GO:0032386	regulation of intracellular transport	10/151	400/17913	0.00211919	0.0249514	0.0195445	HAP1/PLK3/C2CD5/PSEN1/MAPK1/PPP1R12A/KIF5B/BCAS3/STX1B/FES	10
GO:0043583	ear development	7/151	212/17913	0.00215998	0.0252296	0.0197624	PAX2/IFT27/SPRY2/MAPKAPK2/MAPK1/TRIOBP/STOX1	7
GO:0060401	cytosolic calcium ion transport	6/151	157/17913	0.00216075	0.0252296	0.0197624	HAP1/SLC8A1/PSEN2/HTT/PKD2/MYO5A	6
GO:0048854	brain morphogenesis	3/151	31/17913	0.00221993	0.0257073	0.0201366	PAX2/PSEN1/BBS4	3
GO:1903393	positive regulation of adherens junction organization	3/151	31/17913	0.00221993	0.0257073	0.0201366	IQGAP1/MAPRE2/ROCK1	3
GO:0007160	cell-matrix adhesion	7/151	214/17913	0.00227706	0.0261537	0.0204862	PXN/IQGAP1/MACF1/CTNNB1/ROCK1/DISC1/BCAS3	7
GO:0034329	cell junction assembly	7/151	214/17913	0.00227706	0.0261537	0.0204862	IQGAP1/MACF1/FLOT1/CTNNB1/ROCK1/SMAD7/BCAS3	7
GO:0007266	Rho protein signal transduction	6/151	159/17913	0.00230239	0.0263371	0.0206299	SHTN1/FLOT1/ARHGAP4/ROCK1/ARHGEF2/ITSN2	6
GO:0007059	chromosome segregation	8/151	275/17913	0.0023402	0.0266612	0.0208838	ARL8A/KLHL22/NR3C1/HECW2/RGS14/CTNNB1/NEK6/CENPE	8
GO:0043547	positive regulation of GTPase activity	9/151	339/17913	0.00235567	0.0267292	0.020937	CDKL5/RGS14/NEDD9/IQGAP1/ARHGAP4/RP2/MAPRE2/APC2/BCAS3	9
GO:0031111	negative regulation of microtubule polymerization or depolymerization	3/151	32/17913	0.00243455	0.0274033	0.0214651	HDAC6/ARHGEF2/MAP6D1	3
GO:1904031	positive regulation of cyclin-dependent protein kinase activity	3/151	32/17913	0.00243455	0.0274033	0.0214651	MAPRE3/PKD2/STOX1	3
GO:0032418	lysosome localization	4/151	67/17913	0.00246359	0.0276197	0.0216346	MYH9/KIF1B/HDAC6/FES	4
GO:0099504	synaptic vesicle cycle	6/151	162/17913	0.00252784	0.0282276	0.0221107	SYNJ1/DNM1/PSEN1/CTNNB1/ROCK1/STX1B	6
GO:0021987	cerebral cortex development	5/151	112/17913	0.00259253	0.0285867	0.022392	SYNE2/PSEN1/BBS4/CTNNB1/DISC1	5
GO:0051209	release of sequestered calcium ion into cytosol	5/151	112/17913	0.00259253	0.0285867	0.022392	HAP1/SLC8A1/HTT/PKD2/MYO5A	5
GO:0051283	negative regulation of sequestering of calcium ion	5/151	112/17913	0.00259253	0.0285867	0.022392	HAP1/SLC8A1/HTT/PKD2/MYO5A	5
GO:0051304	chromosome separation	4/151	68/17913	0.00260064	0.0285867	0.022392	KLHL22/HECW2/NEK6/CENPE	4
GO:0003338	metanephros morphogenesis	3/151	33/17913	0.00266159	0.0290299	0.0227392	PAX2/PKD2/CTNNB1	3
GO:1901890	positive regulation of cell junction assembly	3/151	33/17913	0.00266159	0.0290299	0.0227392	IQGAP1/FLOT1/ROCK1	3
GO:1900006	positive regulation of dendrite development	4/151	69/17913	0.00274283	0.0298005	0.0233428	CDKL5/BAIAP2/IQGAP1/PSEN1	4
GO:0051282	regulation of sequestering of calcium ion	5/151	114/17913	0.00279925	0.0302965	0.0237313	HAP1/SLC8A1/HTT/PKD2/MYO5A	5
GO:0030307	positive regulation of cell growth	6/151	166/17913	0.00285379	0.0306374	0.0239983	CDKL5/KLHL22/SHTN1/MACF1/DISC1/ITSN2	6
GO:1904427	positive regulation of calcium ion transmembrane transport	4/151	70/17913	0.00289027	0.0306374	0.0239983	HAP1/HTT/PKD2/STIM1	4
GO:0007019	microtubule depolymerization	3/151	34/17913	0.00290128	0.0306374	0.0239983	HDAC6/ARHGEF2/MAP6D1	3
GO:0032212	positive regulation of telomere maintenance via telomerase	3/151	34/17913	0.00290128	0.0306374	0.0239983	MAPK1/NEK7/CTNNB1	3
GO:0071868	cellular response to monoamine stimulus	3/151	34/17913	0.00290128	0.0306374	0.0239983	PDE4B/MAPK1/DNM2	3
GO:0071870	cellular response to catecholamine stimulus	3/151	34/17913	0.00290128	0.0306374	0.0239983	PDE4B/MAPK1/DNM2	3
GO:0042471	ear morphogenesis	5/151	115/17913	0.00290696	0.0306374	0.0239983	PAX2/SPRY2/MAPK1/TRIOBP/STOX1	5
GO:0050890	cognition	8/151	286/17913	0.00297684	0.0311385	0.0243908	SYNJ1/PRKAR2B/HTT/RGS14/PSEN1/MAPK1/BBS4/DDHD2	8
GO:0001778	plasma membrane repair	2/151	10/17913	0.00303872	0.0311385	0.0243908	DYSF/MYH9	2
GO:0007220	Notch receptor processing	2/151	10/17913	0.00303872	0.0311385	0.0243908	PSEN2/PSEN1	2
GO:0051657	maintenance of organelle location	2/151	10/17913	0.00303872	0.0311385	0.0243908	AKAP9/GPSM2	2
GO:0060439	trachea morphogenesis	2/151	10/17913	0.00303872	0.0311385	0.0243908	MAPK1/CTNNB1	2
GO:0072697	protein localization to cell cortex	2/151	10/17913	0.00303872	0.0311385	0.0243908	GNAI1/GPSM2	2
GO:0060998	regulation of dendritic spine development	4/151	71/17913	0.00304303	0.0311385	0.0243908	CDKL5/BAIAP2/PSEN1/DISC1	4
GO:1901879	regulation of protein depolymerization	4/151	71/17913	0.00304303	0.0311385	0.0243908	TRIOBP/HDAC6/ARHGEF2/MAP6D1	4
GO:0001952	regulation of cell-matrix adhesion	5/151	117/17913	0.00313134	0.0318107	0.0249174	IQGAP1/MACF1/ROCK1/DISC1/BCAS3	5
GO:0051208	sequestering of calcium ion	5/151	117/17913	0.00313134	0.0318107	0.0249174	HAP1/SLC8A1/HTT/PKD2/MYO5A	5
GO:0051651	maintenance of location in cell	4/151	72/17913	0.00320122	0.0324037	0.0253819	SYNE2/AKAP9/BBS4/GPSM2	4
GO:0033135	regulation of peptidyl-serine phosphorylation	5/151	119/17913	0.00336794	0.0339692	0.0266081	SPRY2/HDAC6/AKAP9/SMAD7/STOX1	5
GO:0043410	positive regulation of MAPK cascade	11/151	499/17913	0.00340367	0.0340016	0.0266335	MAP3K11/SPRY2/MAPKAPK2/PIK3R5/IQGAP1/PSEN1/GNAI2/MAPK1/CTNNB1/ROCK1/RELL1	11
GO:0051973	positive regulation of telomerase activity	3/151	36/17913	0.00341949	0.0340016	0.0266335	MAPK1/NEK7/CTNNB1	3
GO:1900026	positive regulation of substrate adhesion-dependent cell spreading	3/151	36/17913	0.00341949	0.0340016	0.0266335	NEDD9/TRIOBP/DNM2	3
GO:1905332	positive regulation of morphogenesis of an epithelium	3/151	36/17913	0.00341949	0.0340016	0.0266335	PAX2/CTNNB1/STOX1	3
GO:0051258	protein polymerization	7/151	232/17913	0.00356489	0.0353225	0.0276682	CAMSAP2/CLIP1/TRIOBP/AKAP9/BBS4/NIN/FES	7
GO:0034599	cellular response to oxidative stress	8/151	296/17913	0.00366604	0.035503	0.0278095	PXN/PAX2/NME8/PKD2/MAPK1/HDAC6/CTNNB1/DNM2	8
GO:0045217	cell-cell junction maintenance	2/151	11/17913	0.0036935	0.035503	0.0278095	PLEKHA7/KIFC3	2
GO:0072017	distal tubule development	2/151	11/17913	0.0036935	0.035503	0.0278095	PAX2/PKD2	2
GO:0072584	caveolin-mediated endocytosis	2/151	11/17913	0.0036935	0.035503	0.0278095	UNC119/MAPK1	2
GO:0090042	tubulin deacetylation	2/151	11/17913	0.0036935	0.035503	0.0278095	FRY/HDAC6	2
GO:0099566	regulation of postsynaptic cytosolic calcium ion concentration	2/151	11/17913	0.0036935	0.035503	0.0278095	SLC8A1/MYO5A	2
GO:0048488	synaptic vesicle endocytosis	3/151	37/17913	0.00369844	0.035503	0.0278095	SYNJ1/DNM1/ROCK1	3
GO:0140238	presynaptic endocytosis	3/151	37/17913	0.00369844	0.035503	0.0278095	SYNJ1/DNM1/ROCK1	3
GO:1904358	positive regulation of telomere maintenance via telomere lengthening	3/151	37/17913	0.00369844	0.035503	0.0278095	MAPK1/NEK7/CTNNB1	3
GO:0035050	embryonic heart tube development	4/151	75/17913	0.00370927	0.035503	0.0278095	PKD2/PSEN1/BBS4/CTNNB1	4
GO:1902904	negative regulation of supramolecular fiber organization	5/151	122/17913	0.00374661	0.0357388	0.0279943	TRIOBP/HDAC6/BBS4/ARHGEF2/MAP6D1	5
GO:0032984	protein-containing complex disassembly	8/151	298/17913	0.00381762	0.0362931	0.0284285	SYNJ1/SNAP29/TRIOBP/HDAC6/CTNNB1/KIF5B/ARHGEF2/MAP6D1	8
GO:0009855	determination of bilateral symmetry	5/151	123/17913	0.00387935	0.0367558	0.0287909	DYNC2H1/PKD2/PSEN1/BBS4/CTNNB1	5
GO:0021953	central nervous system neuron differentiation	6/151	177/17913	0.00391268	0.0369472	0.0289408	DYNC2H1/DCLK2/PSEN1/CTNNB1/DISC1/NIN	6
GO:0047496	vesicle transport along microtubule	3/151	38/17913	0.00399089	0.0371691	0.0291146	HTT/KIF1B/KIF5B	3
GO:0071867	response to monoamine	3/151	38/17913	0.00399089	0.0371691	0.0291146	PDE4B/MAPK1/DNM2	3
GO:0071869	response to catecholamine	3/151	38/17913	0.00399089	0.0371691	0.0291146	PDE4B/MAPK1/DNM2	3
GO:0072583	clathrin-dependent endocytosis	3/151	38/17913	0.00399089	0.0371691	0.0291146	UNC119/DNM1/DNM2	3
GO:0072659	protein localization to plasma membrane	7/151	237/17913	0.00400563	0.0371691	0.0291146	RILPL1/C2CD5/MACF1/FLOT1/ROCK1/KIF5B/MYO5A	7
GO:0009799	specification of symmetry	5/151	124/17913	0.00401542	0.0371691	0.0291146	DYNC2H1/PKD2/PSEN1/BBS4/CTNNB1	5
GO:0006892	post-Golgi vesicle-mediated transport	4/151	77/17913	0.00407676	0.0376131	0.0294624	MACF1/RP2/DNM2/MYO5A	4
GO:0031334	positive regulation of protein complex assembly	7/151	239/17913	0.00419305	0.0385597	0.0302038	CLIP1/HDAC6/AKAP9/CTNNB1/NIN/ATAT1/FES	7
GO:1903008	organelle disassembly	4/151	78/17913	0.00426941	0.0388871	0.0304604	PLK3/HTT/HDAC6/KIF5B	4
GO:1902116	negative regulation of organelle assembly	3/151	39/17913	0.00429702	0.0388871	0.0304604	KAT2B/DNM2/ARHGEF2	3
GO:0048489	synaptic vesicle transport	5/151	126/17913	0.00429776	0.0388871	0.0304604	SYNJ1/PSEN1/CTNNB1/DNM2/STX1B	5
GO:0097480	establishment of synaptic vesicle localization	5/151	126/17913	0.00429776	0.0388871	0.0304604	SYNJ1/PSEN1/CTNNB1/DNM2/STX1B	5
GO:0097553	calcium ion transmembrane import into cytosol	5/151	126/17913	0.00429776	0.0388871	0.0304604	HAP1/SLC8A1/HTT/PKD2/MYO5A	5
GO:0007077	mitotic nuclear envelope disassembly	2/151	12/17913	0.00440777	0.0391276	0.0306487	NEK9/NEK6	2
GO:0010457	centriole-centriole cohesion	2/151	12/17913	0.00440777	0.0391276	0.0306487	CTNNB1/NIN	2
GO:0016082	synaptic vesicle priming	2/151	12/17913	0.00440777	0.0391276	0.0306487	SYNJ1/STX1B	2
GO:0032230	positive regulation of synaptic transmission, GABAergic	2/151	12/17913	0.00440777	0.0391276	0.0306487	HAP1/KIF5B	2
GO:0060294	cilium movement involved in cell motility	2/151	12/17913	0.00440777	0.0391276	0.0306487	DNAH1/BBS4	2
GO:1902430	negative regulation of amyloid-beta formation	2/151	12/17913	0.00440777	0.0391276	0.0306487	HAP1/ROCK1	2
GO:0021766	hippocampus development	4/151	79/17913	0.00446812	0.0395387	0.0309707	DCLK2/BBS4/KIF5B/ATAT1	4
GO:0042391	regulation of membrane potential	9/151	374/17913	0.00450001	0.039696	0.0310939	MLLT11/SLC8A1/BAIAP2/PSEN1/AKAP9/SMAD7/KIF5B/STOX1/STX1B	9
GO:0031279	regulation of cyclase activity	3/151	40/17913	0.00461704	0.040224	0.0315075	GNAI2/AKAP9/STIM1	3
GO:0035735	intraciliary transport involved in cilium assembly	3/151	40/17913	0.00461704	0.040224	0.0315075	IFT27/KIF3C/DYNC2H1	3
GO:0050435	amyloid-beta metabolic process	3/151	40/17913	0.00461704	0.040224	0.0315075	HAP1/PSEN1/ROCK1	3
GO:0051281	positive regulation of release of sequestered calcium ion into cytosol	3/151	40/17913	0.00461704	0.040224	0.0315075	HAP1/HTT/PKD2	3
GO:0048839	inner ear development	6/151	185/17913	0.0048483	0.0419016	0.0328216	PAX2/IFT27/SPRY2/MAPKAPK2/TRIOBP/STOX1	6
GO:1902905	positive regulation of supramolecular fiber organization	6/151	185/17913	0.0048483	0.0419016	0.0328216	PXN/CLIP1/PSEN1/AKAP9/NIN/FES	6
GO:0007045	cell-substrate adherens junction assembly	4/151	81/17913	0.00488405	0.0419016	0.0328216	IQGAP1/MACF1/ROCK1/BCAS3	4
GO:0048041	focal adhesion assembly	4/151	81/17913	0.00488405	0.0419016	0.0328216	IQGAP1/MACF1/ROCK1/BCAS3	4
GO:0055117	regulation of cardiac muscle contraction	4/151	81/17913	0.00488405	0.0419016	0.0328216	PDE4B/SLC8A1/AKAP9/SMAD7	4
GO:0072210	metanephric nephron development	3/151	41/17913	0.0049511	0.0423477	0.033171	PAX2/PKD2/CTNNB1	3
GO:0007611	learning or memory	7/151	247/17913	0.00500998	0.0427215	0.0334638	SYNJ1/PRKAR2B/HTT/RGS14/PSEN1/MAPK1/DDHD2	7
GO:2000060	positive regulation of ubiquitin-dependent protein catabolic process	4/151	82/17913	0.00510144	0.0428761	0.0335849	PLK3/PSEN1/SMAD7/DISC1	4
GO:0003337	mesenchymal to epithelial transition involved in metanephros morphogenesis	2/151	13/17913	0.00518048	0.0428761	0.0335849	PAX2/CTNNB1	2
GO:0003352	regulation of cilium movement	2/151	13/17913	0.00518048	0.0428761	0.0335849	CCDC65/BBS4	2
GO:0034331	cell junction maintenance	2/151	13/17913	0.00518048	0.0428761	0.0335849	PLEKHA7/KIFC3	2
GO:0035020	regulation of Rac protein signal transduction	2/151	13/17913	0.00518048	0.0428761	0.0335849	DYNLT1/DNM2	2
GO:0036445	neuronal stem cell division	2/151	13/17913	0.00518048	0.0428761	0.0335849	AKNA/ARHGEF2	2
GO:0048308	organelle inheritance	2/151	13/17913	0.00518048	0.0428761	0.0335849	PLK3/MAPK1	2
GO:0048313	Golgi inheritance	2/151	13/17913	0.00518048	0.0428761	0.0335849	PLK3/MAPK1	2
GO:0055057	neuroblast division	2/151	13/17913	0.00518048	0.0428761	0.0335849	AKNA/ARHGEF2	2
GO:0072182	regulation of nephron tubule epithelial cell differentiation	2/151	13/17913	0.00518048	0.0428761	0.0335849	PAX2/CTNNB1	2
GO:0060999	positive regulation of dendritic spine development	3/151	42/17913	0.00529939	0.0436038	0.0341549	CDKL5/BAIAP2/PSEN1	3
GO:0061512	protein localization to cilium	3/151	42/17913	0.00529939	0.0436038	0.0341549	DYNC2H1/SNX10/BBS4	3
GO:0032465	regulation of cytokinesis	4/151	83/17913	0.00532522	0.0436886	0.0342213	RAB11FIP4/PLK3/BBS4/SVIL	4
GO:0090596	sensory organ morphogenesis	7/151	250/17913	0.00534536	0.0437263	0.0342509	PAX2/SPRY2/MAPK1/TRIOBP/BBS4/CTNNB1/STOX1	7
GO:0050850	positive regulation of calcium-mediated signaling	3/151	43/17913	0.00566207	0.0459166	0.0359666	HAP1/HTT/PKD2	3
GO:0051339	regulation of lyase activity	3/151	43/17913	0.00566207	0.0459166	0.0359666	GNAI2/AKAP9/STIM1	3
GO:0071364	cellular response to epidermal growth factor stimulus	3/151	43/17913	0.00566207	0.0459166	0.0359666	PAX2/BAIAP2/IQGAP1	3
GO:0055074	calcium ion homeostasis	9/151	388/17913	0.00569537	0.046054	0.0360741	HAP1/SLC8A1/HTT/PKD2/SNX10/TPT1/PSEN1/MYO5A/DISC1	9
GO:0031532	actin cytoskeleton reorganization	4/151	85/17913	0.0057923	0.0465701	0.0364784	MYH9/CDC42BPG/BCAS3/FES	4
GO:0106027	neuron projection organization	4/151	85/17913	0.0057923	0.0465701	0.0364784	ZNF804A/BAIAP2/PSEN1/HDAC6	4
GO:0032509	endosome transport via multivesicular body sorting pathway	2/151	14/17913	0.00601062	0.0470763	0.036875	RILP/LYST	2
GO:1903351	cellular response to dopamine	2/151	14/17913	0.00601062	0.0470763	0.036875	MAPK1/DNM2	2
GO:1903729	regulation of plasma membrane organization	2/151	14/17913	0.00601062	0.0470763	0.036875	MYH9/DNM2	2
GO:2000651	positive regulation of sodium ion transmembrane transporter activity	2/151	14/17913	0.00601062	0.0470763	0.036875	DNM2/KIF5B	2
GO:2001224	positive regulation of neuron migration	2/151	14/17913	0.00601062	0.0470763	0.036875	SHTN1/ARHGEF2	2
GO:0033138	positive regulation of peptidyl-serine phosphorylation	4/151	86/17913	0.00603576	0.0470763	0.036875	SPRY2/HDAC6/AKAP9/STOX1	4
GO:0048013	ephrin receptor signaling pathway	4/151	86/17913	0.00603576	0.0470763	0.036875	DNM1/PSEN2/PSEN1/ROCK1	4
GO:1903321	negative regulation of protein modification by small protein conjugation or removal	4/151	86/17913	0.00603576	0.0470763	0.036875	DYSF/PSEN1/CTNNB1/SMAD7	4
GO:2000177	regulation of neural precursor cell proliferation	4/151	86/17913	0.00603576	0.0470763	0.036875	GNAI2/CTNNB1/DISC1/SHCBP1	4
GO:0035850	epithelial cell differentiation involved in kidney development	3/151	44/17913	0.00603929	0.0470763	0.036875	PAX2/IQGAP1/CTNNB1	3
GO:0043268	positive regulation of potassium ion transport	3/151	44/17913	0.00603929	0.0470763	0.036875	AKAP9/DNM2/KIF5B	3
GO:0097479	synaptic vesicle localization	5/151	137/17913	0.00610872	0.047486	0.0371959	SYNJ1/PSEN1/CTNNB1/DNM2/STX1B	5
GO:0050808	synapse organization	9/151	394/17913	0.00627723	0.0485417	0.0380228	CDKL5/TUBA1A/ZNF804A/BAIAP2/PSEN1/HDAC6/CTNNB1/MYO5A/DISC1	9
GO:1904029	regulation of cyclin-dependent protein kinase activity	4/151	87/17913	0.00628594	0.0485417	0.0380228	KAT2B/MAPRE3/PKD2/STOX1	4
GO:0038127	ERBB signaling pathway	5/151	138/17913	0.00629627	0.0485417	0.0380228	HAP1/SPRY2/IQGAP1/PSEN1/MAPK1	5
GO:0060485	mesenchyme development	7/151	258/17913	0.00632222	0.0486085	0.0380751	PAX2/PKD2/AKNA/MAPK1/CTNNB1/TAPT1/SMAD7	7
GO:0006998	nuclear envelope organization	3/151	45/17913	0.00643119	0.0493117	0.0386259	NEK9/REEP3/NEK6	3
GO:0001558	regulation of cell growth	9/151	396/17913	0.00648104	0.0495588	0.0388195	CDKL5/KLHL22/SHTN1/MACF1/ARHGAP4/DNM2/DISC1/ITSN2/DPYSL2	9
GO:0032869	cellular response to insulin stimulus	6/151	197/17913	0.00654706	0.049928	0.0391087	KAT2B/BAIAP2/C2CD5/GNAI2/ATP6V0D1/MYO5A	6

## Sheet: GOBP_cl2
ID	Description	GeneRatio	BgRatio	pvalue	p.adjust	qvalue	geneID	Count
GO:0000226	microtubule cytoskeleton organization	70/210	460/17913	6.50481e-59	1.80509e-55	1.45708e-55	KIF18A/KIF4A/NEK2/CETN2/BRCA1/TTK/CEP152/TPX2/KIF2C/PCLAF/KIF23/PLK4/PSRC1/KATNA1/AURKA/AURKB/HAUS1/CNTROB/AAAS/KNSTRN/KIF2A/GAPDH/CDC20/CCNB1/DNAAF4/SPDL1/CCSAP/POC1A/PLK1/TMEM67/SKA3/TTC26/EZR/CHEK1/PRKCZ/WDR62/KIZ/MAD2L1/KATNB1/CEP68/KAT2A/MAP4/DVL1/CCDC66/TUBGCP4/BCCIP/HAUS7/RAN/TUBE1/HAUS6/CFAP157/BRCA2/SASS6/CENPJ/IFT172/PIBF1/HAUS2/TUBG1/BICD1/MAP7D3/TPPP/STARD9/ATF5/NPM1/MAP1A/XRCC2/ARHGE…	70
GO:0060271	cilium assembly	49/210	335/17913	9.92289e-40	1.3768e-36	1.11136e-36	TUBA4A/WDR34/NEK2/TTC30B/CETN2/CEP152/PLK4/IFT22/HAUS1/CNTROB/ARL6/AHI1/DNAAF4/IFT74/POC1A/PLK1/TCTEX1D2/IFT122/TMEM67/TTC26/FAM161A/TUBB4B/INTU/NPHP4/ENTR1/MAP4/RPGRIP1L/CCDC66/HAUS7/HAUS6/CFAP157/CENPJ/IFT172/CEP290/PIBF1/HAUS2/TUBG1/CFAP20/B9D1/WDR35/CEP83/ARMC9/WDR90/TBC1D30/BBS5/IFT81/CCDC113/DZIP1/IFT57	49
GO:0044782	cilium organization	49/210	346/17913	4.95195e-39	4.58056e-36	3.69746e-36	TUBA4A/WDR34/NEK2/TTC30B/CETN2/CEP152/PLK4/IFT22/HAUS1/CNTROB/ARL6/AHI1/DNAAF4/IFT74/POC1A/PLK1/TCTEX1D2/IFT122/TMEM67/TTC26/FAM161A/TUBB4B/INTU/NPHP4/ENTR1/MAP4/RPGRIP1L/CCDC66/HAUS7/HAUS6/CFAP157/CENPJ/IFT172/CEP290/PIBF1/HAUS2/TUBG1/CFAP20/B9D1/WDR35/CEP83/ARMC9/WDR90/TBC1D30/BBS5/IFT81/CCDC113/DZIP1/IFT57	49
GO:0140014	mitotic nuclear division	38/210	237/17913	2.71464e-32	1.88328e-29	1.5202e-29	KIF14/DLGAP5/KIF18A/KIF4A/NEK2/CENPF/TTK/TPX2/KIF2C/KIF23/PSRC1/CDCA8/AURKA/AURKB/AAAS/KNSTRN/CDC27/KIF2A/CDC20/CCNB1/SPDL1/CCSAP/KIF20B/PLK1/CHEK1/MAD2L1/KATNB1/CDC6/BCCIP/RAN/CTDP1/MAD1L1/BUB1B/HASPIN/PIBF1/RGCC/PINX1/ARHGEF10	38
GO:0031023	microtubule organizing center organization	29/210	122/17913	5.23325e-30	2.90445e-27	2.34449e-27	NEK2/CETN2/BRCA1/CEP152/PCLAF/PLK4/AURKA/HAUS1/CNTROB/POC1A/PLK1/TMEM67/CHEK1/WDR62/CEP68/KAT2A/HAUS7/TUBE1/HAUS6/BRCA2/SASS6/CENPJ/HAUS2/ATF5/NPM1/XRCC2/ARHGEF10/CCDC78/SLC16A1	29
GO:0007098	centrosome cycle	28/210	112/17913	1.13348e-29	5.24236e-27	4.23167e-27	NEK2/CETN2/BRCA1/CEP152/PCLAF/PLK4/AURKA/HAUS1/CNTROB/POC1A/PLK1/TMEM67/CHEK1/WDR62/CEP68/KAT2A/HAUS7/TUBE1/HAUS6/BRCA2/SASS6/CENPJ/HAUS2/ATF5/NPM1/XRCC2/ARHGEF10/SLC16A1	28
GO:0007051	spindle organization	30/210	147/17913	7.13474e-29	2.82841e-26	2.28312e-26	KIF4A/NEK2/TTK/TPX2/KIF23/PSRC1/AURKA/AURKB/HAUS1/AAAS/KNSTRN/KIF2A/CDC20/CCNB1/CCSAP/POC1A/PLK1/EZR/WDR62/KIZ/MAP4/BCCIP/HAUS7/RAN/HAUS6/PIBF1/HAUS2/TUBG1/STARD9/ARHGEF10	30
GO:1901987	regulation of cell cycle phase transition	45/210	464/17913	1.62374e-28	5.63236e-26	4.54649e-26	TUBA4A/KIF14/DLGAP5/NEK2/CETN2/CENPF/BRCA1/TTK/CEP152/TPX2/PLK4/AURKA/AURKB/HAUS1/CDC27/PCNA/CDC20/CCNB1/SPDL1/PLK1/CCNB3/CDC7/DTL/CHEK1/TUBB4B/MAD2L1/CDC6/CCNE1/HAUS7/MAD1L1/PSMB5/HAUS6/E2F1/BUB1B/CENPJ/JADE1/CEP290/HAUS2/TUBG1/APEX1/RGCC/ATF5/NPM1/PINX1/CDK6	45
GO:1901990	regulation of mitotic cell cycle phase transition	42/210	428/17913	8.2843e-27	2.55433e-24	2.06187e-24	TUBA4A/KIF14/DLGAP5/NEK2/CETN2/CENPF/BRCA1/TTK/CEP152/TPX2/PLK4/AURKA/AURKB/HAUS1/CDC27/PCNA/CDC20/CCNB1/SPDL1/PLK1/CCNB3/CDC7/DTL/TUBB4B/MAD2L1/CDC6/CCNE1/HAUS7/MAD1L1/PSMB5/HAUS6/E2F1/BUB1B/CENPJ/JADE1/CEP290/HAUS2/TUBG1/APEX1/RGCC/PINX1/CDK6	42
GO:0000280	nuclear division	39/210	357/17913	1.20131e-26	3.32906e-24	2.68724e-24	KIF14/DLGAP5/KIF18A/KIF4A/NEK2/CENPF/TTK/TPX2/KIF2C/KIF23/PSRC1/CDCA8/AURKA/AURKB/AAAS/KNSTRN/CDC27/KIF2A/CDC20/CCNB1/SPDL1/CCSAP/KIF20B/PLK1/CHEK1/MAD2L1/KATNB1/CDC6/BCCIP/RAN/CTDP1/MAD1L1/BRCA2/BUB1B/HASPIN/PIBF1/RGCC/PINX1/ARHGEF10	39
GO:0000819	sister chromatid segregation	29/210	157/17913	1.31963e-26	3.32906e-24	2.68724e-24	KIF14/DLGAP5/KIF18A/KIF4A/NEK2/CENPF/TTK/KIF2C/KIF23/PSRC1/AXIN2/CDCA8/AURKB/KNSTRN/CDC27/CDC20/CCNB1/SPDL1/PLK1/DDX11/MAD2L1/KATNB1/CDC6/RAN/MAD1L1/BUB1B/HASPIN/PIBF1/PINX1	29
GO:0000070	mitotic sister chromatid segregation	27/210	132/17913	4.35357e-26	1.00676e-23	8.12667e-24	KIF14/DLGAP5/KIF18A/KIF4A/NEK2/CENPF/TTK/KIF2C/KIF23/PSRC1/CDCA8/AURKB/KNSTRN/CDC27/CDC20/CCNB1/SPDL1/PLK1/MAD2L1/KATNB1/CDC6/RAN/MAD1L1/BUB1B/HASPIN/PIBF1/PINX1	27
GO:0007059	chromosome segregation	34/210	275/17913	4.62956e-25	9.88233e-23	7.97709e-23	KIF14/DLGAP5/KIF18A/KIF4A/NEK2/CENPF/BRCA1/TTK/ECT2/KIF2C/KIF23/PSRC1/AXIN2/CDCA8/AURKB/KNSTRN/CDC27/CDC20/CCNB1/BIRC5/SPDL1/PLK1/SKA3/DDX11/MAD2L1/KATNB1/CDC6/RAN/MAD1L1/RAD18/BUB1B/HASPIN/PIBF1/PINX1	34
GO:0048285	organelle fission	39/210	395/17913	5.35575e-25	1.06159e-22	8.56919e-23	KIF14/DLGAP5/KIF18A/KIF4A/NEK2/CENPF/TTK/TPX2/KIF2C/KIF23/PSRC1/CDCA8/AURKA/AURKB/AAAS/KNSTRN/CDC27/KIF2A/CDC20/CCNB1/SPDL1/CCSAP/KIF20B/PLK1/CHEK1/MAD2L1/KATNB1/CDC6/BCCIP/RAN/CTDP1/MAD1L1/BRCA2/BUB1B/HASPIN/PIBF1/RGCC/PINX1/ARHGEF10	39
GO:0007018	microtubule-based movement	31/210	224/17913	2.07409e-24	3.83707e-22	3.09731e-22	WDR34/DLGAP5/KIF18A/KIF4A/TTC30B/KIF15/KIF2C/KIF23/IFT22/KIF2A/DNAAF4/IFT74/CCSAP/TCTEX1D2/IFT122/TTC26/PRKCZ/KATNB1/HSPB1/KIF13A/MAP4/LRPPRC/IFT172/CFAP20/BICD1/STARD9/WDR35/MAP1A/IFT81/IFT57/KIF5C	31
GO:0098813	nuclear chromosome segregation	30/210	220/17913	1.88442e-23	3.26828e-21	2.63818e-21	KIF14/DLGAP5/KIF18A/KIF4A/NEK2/CENPF/TTK/ECT2/KIF2C/KIF23/PSRC1/AXIN2/CDCA8/AURKB/KNSTRN/CDC27/CDC20/CCNB1/SPDL1/PLK1/DDX11/MAD2L1/KATNB1/CDC6/RAN/MAD1L1/BUB1B/HASPIN/PIBF1/PINX1	30
GO:1902749	regulation of cell cycle G2/M phase transition	29/210	202/17913	2.41009e-23	3.93411e-21	3.17564e-21	TUBA4A/KIF14/NEK2/CETN2/CENPF/BRCA1/CEP152/TPX2/PLK4/AURKA/AURKB/HAUS1/CCNB1/PLK1/CCNB3/CDC7/DTL/CHEK1/TUBB4B/HAUS7/PSMB5/HAUS6/CENPJ/CEP290/HAUS2/TUBG1/ATF5/NPM1/PINX1	29
GO:0044839	cell cycle G2/M phase transition	30/210	257/17913	1.89112e-21	2.91548e-19	2.3534e-19	TUBA4A/KIF14/NEK2/CETN2/CENPF/BRCA1/CEP152/TPX2/CCNB2/PLK4/AURKA/AURKB/HAUS1/CCNB1/PLK1/CCNB3/CDC7/DTL/CHEK1/TUBB4B/HAUS7/PSMB5/HAUS6/CENPJ/CEP290/HAUS2/TUBG1/ATF5/NPM1/PINX1	30
GO:0010389	regulation of G2/M transition of mitotic cell cycle	26/210	185/17913	8.96816e-21	1.30982e-18	1.0573e-18	TUBA4A/KIF14/NEK2/CETN2/CENPF/BRCA1/CEP152/TPX2/PLK4/AURKA/AURKB/HAUS1/CCNB1/PLK1/CCNB3/CDC7/DTL/TUBB4B/HAUS7/PSMB5/HAUS6/CENPJ/CEP290/HAUS2/TUBG1/PINX1	26
GO:0033044	regulation of chromosome organization	31/210	311/17913	4.32995e-20	6.0078e-18	4.84954e-18	DLGAP5/NEK2/CENPF/BRCA1/TTK/AXIN2/AURKB/CDC27/CDC20/CCNB1/SPDL1/PLK1/CHEK1/MCM2/DDX11/MAD2L1/CDC6/KAT2A/CCT6A/CCT2/CCT4/CCT7/CCT8/TCP1/CCT5/MAD1L1/BUB1B/SKI/PINX1/CCT3/RUVBL2	31
GO:0051983	regulation of chromosome segregation	20/210	93/17913	4.83218e-20	6.38539e-18	5.15433e-18	DLGAP5/NEK2/CENPF/TTK/ECT2/KIF2C/AXIN2/AURKB/KNSTRN/CDC27/CDC20/CCNB1/SPDL1/PLK1/DDX11/MAD2L1/CDC6/MAD1L1/RAD18/BUB1B	20
GO:0097711	ciliary basal body-plasma membrane docking	20/210	95/17913	7.61823e-20	9.60936e-18	7.75674e-18	TUBA4A/NEK2/CETN2/CEP152/PLK4/HAUS1/AHI1/PLK1/TMEM67/TUBB4B/NPHP4/RPGRIP1L/HAUS7/HAUS6/CENPJ/CEP290/HAUS2/TUBG1/B9D1/CEP83	20
GO:1902850	microtubule cytoskeleton organization involved in mitosis	21/210	116/17913	2.48546e-19	2.99876e-17	2.42062e-17	KIF4A/TTK/TPX2/KIF23/PSRC1/AURKB/AAAS/KIF2A/CDC20/CCNB1/SPDL1/CCSAP/POC1A/PLK1/WDR62/MAD2L1/MAP4/BCCIP/RAN/PIBF1/ARHGEF10	21
GO:0000086	G2/M transition of mitotic cell cycle	27/210	238/17913	4.64309e-19	5.36858e-17	4.33355e-17	TUBA4A/KIF14/NEK2/CETN2/CENPF/BRCA1/CEP152/TPX2/CCNB2/PLK4/AURKA/AURKB/HAUS1/CCNB1/PLK1/CCNB3/CDC7/DTL/TUBB4B/HAUS7/PSMB5/HAUS6/CENPJ/CEP290/HAUS2/TUBG1/PINX1	27
GO:0051225	spindle assembly	19/210	90/17913	6.22613e-19	6.911e-17	5.57861e-17	KIF4A/NEK2/TPX2/KIF23/AURKA/AURKB/HAUS1/AAAS/KIF2A/CDC20/CCSAP/PLK1/BCCIP/HAUS7/HAUS6/PIBF1/HAUS2/STARD9/ARHGEF10	19
GO:0007052	mitotic spindle organization	19/210	95/17913	1.85543e-18	1.98032e-16	1.59853e-16	KIF4A/TTK/TPX2/KIF23/PSRC1/AURKB/AAAS/KIF2A/CDC20/CCNB1/CCSAP/POC1A/PLK1/WDR62/MAP4/BCCIP/RAN/PIBF1/ARHGEF10	19
GO:0034502	protein localization to chromosome	18/210	82/17913	2.53586e-18	2.6063e-16	2.10382e-16	TTK/AURKB/SPDL1/PLK1/CCT6A/CCT2/CCT4/CCT7/CCT8/TCP1/CCT5/LRWD1/BRCA2/BUB1B/HASPIN/PINX1/CCT3/RUVBL2	18
GO:0022406	membrane docking	21/210	150/17913	6.1501e-17	6.09519e-15	4.92008e-15	TUBA4A/NEK2/CETN2/CEP152/PLK4/HAUS1/AHI1/PLK1/TMEM67/EZR/TUBB4B/NPHP4/RPGRIP1L/HAUS7/HAUS6/CENPJ/CEP290/HAUS2/TUBG1/B9D1/CEP83	21
GO:0030705	cytoskeleton-dependent intracellular transport	21/210	154/17913	1.06807e-16	1.02203e-14	8.24988e-15	WDR34/KIF4A/TTC30B/KIF23/TUBA1B/IFT22/IFT74/TCTEX1D2/IFT122/TTC26/PRKCZ/HSPB1/KIF13A/LRPPRC/IFT172/BICD1/WDR35/MAP1A/IFT81/IFT57/KIF5C	21
GO:1904874	positive regulation of telomerase RNA localization to Cajal body	10/210	15/17913	1.12848e-16	1.04384e-14	8.42597e-15	CCT6A/CCT2/CCT4/CCT7/CCT8/TCP1/CCT5/CCT3/RUVBL2/RUVBL1	10
GO:0000075	cell cycle checkpoint	23/210	197/17913	1.16991e-16	1.04726e-14	8.45353e-15	CENPF/BRCA1/TTK/AURKA/AURKB/PCNA/CDC20/CCNB1/SPDL1/PLK1/DTL/CHEK1/DCLRE1B/MAD2L1/CDC6/CDC45/MAD1L1/E2F1/BUB1B/PRPF19/NSUN2/PEA15/RGCC	23
GO:0140056	organelle localization by membrane tethering	20/210	141/17913	2.68458e-16	2.32804e-14	1.87921e-14	TUBA4A/NEK2/CETN2/CEP152/PLK4/HAUS1/AHI1/PLK1/TMEM67/TUBB4B/NPHP4/RPGRIP1L/HAUS7/HAUS6/CENPJ/CEP290/HAUS2/TUBG1/B9D1/CEP83	20
GO:0010970	transport along microtubule	20/210	143/17913	3.5594e-16	2.9051e-14	2.34502e-14	WDR34/KIF4A/TTC30B/KIF23/IFT22/IFT74/TCTEX1D2/IFT122/TTC26/PRKCZ/HSPB1/KIF13A/LRPPRC/IFT172/BICD1/WDR35/MAP1A/IFT81/IFT57/KIF5C	20
GO:0099111	microtubule-based transport	20/210	143/17913	3.5594e-16	2.9051e-14	2.34502e-14	WDR34/KIF4A/TTC30B/KIF23/IFT22/IFT74/TCTEX1D2/IFT122/TTC26/PRKCZ/HSPB1/KIF13A/LRPPRC/IFT172/BICD1/WDR35/MAP1A/IFT81/IFT57/KIF5C	20
GO:0070199	establishment of protein localization to chromosome	11/210	24/17913	9.65291e-16	7.65338e-14	6.17786e-14	CCT6A/CCT2/CCT4/CCT7/CCT8/TCP1/CCT5/LRWD1/BRCA2/CCT3/RUVBL2	11
GO:1904872	regulation of telomerase RNA localization to Cajal body	10/210	18/17913	1.59477e-15	1.2293e-13	9.92303e-14	CCT6A/CCT2/CCT4/CCT7/CCT8/TCP1/CCT5/CCT3/RUVBL2/RUVBL1	10
GO:0032886	regulation of microtubule-based process	22/210	199/17913	1.78499e-15	1.33874e-13	1.08064e-13	KIF18A/NEK2/BRCA1/TPX2/PLK4/PSRC1/AURKA/CCSAP/POC1A/PLK1/TCTEX1D2/TMEM67/SKA3/CHEK1/KATNB1/KAT2A/CENPJ/CFAP20/BICD1/ATF5/NPM1/FKBP4	22
GO:0033045	regulation of sister chromatid segregation	15/210	70/17913	2.68476e-15	1.96058e-13	1.58259e-13	DLGAP5/CENPF/TTK/AXIN2/AURKB/CDC27/CDC20/CCNB1/SPDL1/PLK1/DDX11/MAD2L1/CDC6/MAD1L1/BUB1B	15
GO:0090670	RNA localization to Cajal body	10/210	19/17913	3.33256e-15	2.20187e-13	1.77736e-13	CCT6A/CCT2/CCT4/CCT7/CCT8/TCP1/CCT5/CCT3/RUVBL2/RUVBL1	10
GO:0090671	telomerase RNA localization to Cajal body	10/210	19/17913	3.33256e-15	2.20187e-13	1.77736e-13	CCT6A/CCT2/CCT4/CCT7/CCT8/TCP1/CCT5/CCT3/RUVBL2/RUVBL1	10
GO:0090672	telomerase RNA localization	10/210	19/17913	3.33256e-15	2.20187e-13	1.77736e-13	CCT6A/CCT2/CCT4/CCT7/CCT8/TCP1/CCT5/CCT3/RUVBL2/RUVBL1	10
GO:0090685	RNA localization to nucleus	10/210	19/17913	3.33256e-15	2.20187e-13	1.77736e-13	CCT6A/CCT2/CCT4/CCT7/CCT8/TCP1/CCT5/CCT3/RUVBL2/RUVBL1	10
GO:0090068	positive regulation of cell cycle process	25/210	283/17913	3.90754e-15	2.52172e-13	2.03555e-13	KIF14/DLGAP5/BRCA1/ECT2/KIF23/PLK4/AURKA/AURKB/PCNA/CCNB1/KIF20B/POC1A/CDC7/DTL/DDX11/MAD2L1/CSPP1/CDC6/CCNE1/PKP4/E2F1/CENPJ/APEX1/RGCC/NPM1	25
GO:0051298	centrosome duplication	14/210	59/17913	5.00694e-15	3.13835e-13	2.5333e-13	CETN2/BRCA1/CEP152/PLK4/CNTROB/POC1A/TMEM67/WDR62/KAT2A/BRCA2/SASS6/CENPJ/NPM1/ARHGEF10	14
GO:0045787	positive regulation of cell cycle	28/210	373/17913	5.08921e-15	3.13835e-13	2.5333e-13	KIF14/DLGAP5/BRCA1/ECT2/KIF23/PLK4/PSRC1/AURKA/AURKB/PCNA/CCNB1/KIF20B/POC1A/CDC7/DTL/CHEK1/DDX11/MAD2L1/CSPP1/CDC6/CCNE1/PKP4/E2F1/BRCA2/CENPJ/APEX1/RGCC/NPM1	28
GO:0007091	metaphase/anaphase transition of mitotic cell cycle	13/210	47/17913	5.38884e-15	3.14585e-13	2.53935e-13	DLGAP5/CENPF/TTK/AURKB/CDC27/CDC20/CCNB1/SPDL1/PLK1/MAD2L1/CDC6/MAD1L1/BUB1B	13
GO:0010965	regulation of mitotic sister chromatid separation	13/210	47/17913	5.38884e-15	3.14585e-13	2.53935e-13	DLGAP5/CENPF/TTK/AURKB/CDC27/CDC20/CCNB1/SPDL1/PLK1/MAD2L1/CDC6/MAD1L1/BUB1B	13
GO:0010948	negative regulation of cell cycle process	27/210	344/17913	5.44146e-15	3.14585e-13	2.53935e-13	NEK2/CENPF/BRCA1/TTK/AURKA/AURKB/PCNA/CDC20/CCNB1/SPDL1/RAD51/PLK1/CDC7/TMEM67/DTL/CHEK1/MAD2L1/KAT2A/MAD1L1/PSMB5/E2F1/JADE1/RGCC/ATF5/NPM1/PINX1/CDK6	27
GO:0044784	metaphase/anaphase transition of cell cycle	13/210	49/17913	9.85463e-15	5.46932e-13	4.41487e-13	DLGAP5/CENPF/TTK/AURKB/CDC27/CDC20/CCNB1/SPDL1/PLK1/MAD2L1/CDC6/MAD1L1/BUB1B	13
GO:0051306	mitotic sister chromatid separation	13/210	49/17913	9.85463e-15	5.46932e-13	4.41487e-13	DLGAP5/CENPF/TTK/AURKB/CDC27/CDC20/CCNB1/SPDL1/PLK1/MAD2L1/CDC6/MAD1L1/BUB1B	13
GO:0070507	regulation of microtubule cytoskeleton organization	20/210	170/17913	1.08169e-14	5.88565e-13	4.75094e-13	KIF18A/NEK2/BRCA1/TPX2/PLK4/PSRC1/AURKA/CCSAP/POC1A/PLK1/TMEM67/SKA3/CHEK1/KATNB1/KAT2A/CENPJ/BICD1/ATF5/NPM1/FKBP4	20
GO:0007088	regulation of mitotic nuclear division	19/210	150/17913	1.30194e-14	6.94765e-13	5.60819e-13	DLGAP5/NEK2/CENPF/TTK/AURKA/AURKB/CDC27/CDC20/CCNB1/SPDL1/CCSAP/KIF20B/PLK1/CHEK1/MAD2L1/CDC6/MAD1L1/BUB1B/RGCC	19
GO:1903405	protein localization to nuclear body	8/210	10/17913	1.37701e-14	6.94765e-13	5.60819e-13	CCT6A/CCT2/CCT4/CCT7/CCT8/TCP1/CCT5/CCT3	8
GO:1904851	positive regulation of establishment of protein localization to telomere	8/210	10/17913	1.37701e-14	6.94765e-13	5.60819e-13	CCT6A/CCT2/CCT4/CCT7/CCT8/TCP1/CCT5/CCT3	8
GO:1904867	protein localization to Cajal body	8/210	10/17913	1.37701e-14	6.94765e-13	5.60819e-13	CCT6A/CCT2/CCT4/CCT7/CCT8/TCP1/CCT5/CCT3	8
GO:1905818	regulation of chromosome separation	13/210	52/17913	2.31074e-14	1.14506e-12	9.24297e-13	DLGAP5/CENPF/TTK/AURKB/CDC27/CDC20/CCNB1/SPDL1/PLK1/MAD2L1/CDC6/MAD1L1/BUB1B	13
GO:0070200	establishment of protein localization to telomere	9/210	16/17913	3.75331e-14	1.82727e-12	1.47498e-12	CCT6A/CCT2/CCT4/CCT7/CCT8/TCP1/CCT5/BRCA2/CCT3	9
GO:0070203	regulation of establishment of protein localization to telomere	8/210	11/17913	4.99841e-14	2.39148e-12	1.93042e-12	CCT6A/CCT2/CCT4/CCT7/CCT8/TCP1/CCT5/CCT3	8
GO:0033047	regulation of mitotic sister chromatid segregation	13/210	57/17913	8.4631e-14	3.98052e-12	3.21311e-12	DLGAP5/CENPF/TTK/AURKB/CDC27/CDC20/CCNB1/SPDL1/PLK1/MAD2L1/CDC6/MAD1L1/BUB1B	13
GO:0098534	centriole assembly	11/210	35/17913	1.44162e-13	6.53883e-12	5.27819e-12	CETN2/BRCA1/CEP152/PLK4/CNTROB/WDR62/KAT2A/SASS6/CENPJ/NPM1/CCDC78	11
GO:0070202	regulation of establishment of protein localization to chromosome	8/210	12/17913	1.48449e-13	6.53883e-12	5.27819e-12	CCT6A/CCT2/CCT4/CCT7/CCT8/TCP1/CCT5/CCT3	8
GO:1904816	positive regulation of protein localization to chromosome, telomeric region	8/210	12/17913	1.48449e-13	6.53883e-12	5.27819e-12	CCT6A/CCT2/CCT4/CCT7/CCT8/TCP1/CCT5/CCT3	8
GO:1990173	protein localization to nucleoplasm	8/210	12/17913	1.48449e-13	6.53883e-12	5.27819e-12	CCT6A/CCT2/CCT4/CCT7/CCT8/TCP1/CCT5/CCT3	8
GO:0051783	regulation of nuclear division	19/210	172/17913	1.63995e-13	7.1107e-12	5.73981e-12	DLGAP5/NEK2/CENPF/TTK/AURKA/AURKB/CDC27/CDC20/CCNB1/SPDL1/CCSAP/KIF20B/PLK1/CHEK1/MAD2L1/CDC6/MAD1L1/BUB1B/RGCC	19
GO:0070198	protein localization to chromosome, telomeric region	10/210	28/17913	4.31883e-13	1.84381e-11	1.48834e-11	CCT6A/CCT2/CCT4/CCT7/CCT8/TCP1/CCT5/BRCA2/PINX1/CCT3	10
GO:0051656	establishment of organelle localization	28/210	448/17913	4.84285e-13	2.0362e-11	1.64363e-11	KIF14/DLGAP5/KIF18A/CENPF/KIF2C/KIF23/PSRC1/CDCA8/MYH10/ARL6/CCNB1/SPDL1/PLK1/EZR/PRKCZ/MAD2L1/KATNB1/KIF13A/MAP4/DVL1/LRPPRC/RAN/MAD1L1/PIBF1/BICD1/PINX1/CEP83/BBS5	28
GO:0090307	mitotic spindle assembly	12/210	52/17913	6.72332e-13	2.78466e-11	2.2478e-11	KIF4A/TPX2/KIF23/AURKB/AAAS/KIF2A/CDC20/CCSAP/PLK1/BCCIP/PIBF1/ARHGEF10	12
GO:1904814	regulation of protein localization to chromosome, telomeric region	8/210	14/17913	8.82625e-13	3.60189e-11	2.90747e-11	CCT6A/CCT2/CCT4/CCT7/CCT8/TCP1/CCT5/CCT3	8
GO:0051304	chromosome separation	13/210	68/17913	9.68493e-13	3.89503e-11	3.14409e-11	DLGAP5/CENPF/TTK/AURKB/CDC27/CDC20/CCNB1/SPDL1/PLK1/MAD2L1/CDC6/MAD1L1/BUB1B	13
GO:0007099	centriole replication	10/210	31/17913	1.41564e-12	5.61202e-11	4.53006e-11	CETN2/BRCA1/CEP152/PLK4/CNTROB/WDR62/KAT2A/SASS6/CENPJ/NPM1	10
GO:0050000	chromosome localization	13/210	72/17913	2.10112e-12	8.09806e-11	6.53681e-11	KIF14/DLGAP5/KIF18A/CENPF/KIF2C/PSRC1/CDCA8/CCNB1/SPDL1/KATNB1/MAD1L1/PIBF1/PINX1	13
GO:0051303	establishment of chromosome localization	13/210	72/17913	2.10112e-12	8.09806e-11	6.53681e-11	KIF14/DLGAP5/KIF18A/CENPF/KIF2C/PSRC1/CDCA8/CCNB1/SPDL1/KATNB1/MAD1L1/PIBF1/PINX1	13
GO:0030071	regulation of mitotic metaphase/anaphase transition	11/210	44/17913	2.41674e-12	9.18692e-11	7.41574e-11	DLGAP5/CENPF/TTK/AURKB/CDC20/CCNB1/SPDL1/PLK1/MAD2L1/CDC6/MAD1L1	11
GO:1901988	negative regulation of cell cycle phase transition	21/210	254/17913	2.51677e-12	9.4379e-11	7.61834e-11	CENPF/BRCA1/TTK/AURKA/AURKB/PCNA/CDC20/CCNB1/SPDL1/PLK1/DTL/CHEK1/MAD2L1/MAD1L1/PSMB5/E2F1/JADE1/RGCC/ATF5/PINX1/CDK6	21
GO:0045839	negative regulation of mitotic nuclear division	11/210	45/17913	3.16605e-12	1.17144e-10	9.45595e-11	CENPF/TTK/AURKB/CDC20/CCNB1/SPDL1/PLK1/CHEK1/MAD2L1/MAD1L1/RGCC	11
GO:0000723	telomere maintenance	17/210	154/17913	3.28911e-12	1.20096e-10	9.69423e-11	NEK2/AURKB/PCNA/RAD51/DCLRE1B/CCNE1/CCT6A/CCT2/CCT4/CCT7/CCT8/TCP1/CCT5/BRCA2/APEX1/PINX1/CCT3	17
GO:0032212	positive regulation of telomere maintenance via telomerase	10/210	34/17913	4.05925e-12	1.46291e-10	1.18087e-10	NEK2/AURKB/CCT6A/CCT2/CCT4/CCT7/CCT8/TCP1/CCT5/CCT3	10
GO:1902099	regulation of metaphase/anaphase transition of cell cycle	11/210	46/17913	4.11873e-12	1.46532e-10	1.18282e-10	DLGAP5/CENPF/TTK/AURKB/CDC20/CCNB1/SPDL1/PLK1/MAD2L1/CDC6/MAD1L1	11
GO:0042073	intraciliary transport	11/210	48/17913	6.83454e-12	2.40074e-10	1.9379e-10	WDR34/TTC30B/IFT22/IFT74/TCTEX1D2/IFT122/TTC26/IFT172/WDR35/IFT81/IFT57	11
GO:0010833	telomere maintenance via telomere lengthening	13/210	79/17913	7.27813e-12	2.5246e-10	2.03788e-10	NEK2/AURKB/RAD51/DCLRE1B/CCT6A/CCT2/CCT4/CCT7/CCT8/TCP1/CCT5/PINX1/CCT3	13
GO:1904358	positive regulation of telomere maintenance via telomere lengthening	10/210	37/17913	1.04581e-11	3.58288e-10	2.89212e-10	NEK2/AURKB/CCT6A/CCT2/CCT4/CCT7/CCT8/TCP1/CCT5/CCT3	10
GO:0032200	telomere organization	17/210	167/17913	1.22894e-11	4.15893e-10	3.35711e-10	NEK2/AURKB/PCNA/RAD51/DCLRE1B/CCNE1/CCT6A/CCT2/CCT4/CCT7/CCT8/TCP1/CCT5/BRCA2/APEX1/PINX1/CCT3	17
GO:0032465	regulation of cytokinesis	13/210	83/17913	1.39996e-11	4.68059e-10	3.77821e-10	KIF14/CETN2/ECT2/KIF23/AURKB/KIF20B/PLK1/CSPP1/CDC6/KIF13A/ENTR1/PKP4/BRCA2	13
GO:0051784	negative regulation of nuclear division	11/210	52/17913	1.7538e-11	5.79381e-10	4.6768e-10	CENPF/TTK/AURKB/CDC20/CCNB1/SPDL1/PLK1/CHEK1/MAD2L1/MAD1L1/RGCC	11
GO:0000910	cytokinesis	16/210	147/17913	1.81135e-11	5.84478e-10	4.71795e-10	KIF14/KIF4A/CETN2/ECT2/KIF23/MYH10/AURKB/CNTROB/KIF20B/PLK1/CSPP1/CDC6/KIF13A/ENTR1/PKP4/BRCA2	16
GO:0007093	mitotic cell cycle checkpoint	16/210	147/17913	1.81135e-11	5.84478e-10	4.71795e-10	CENPF/BRCA1/TTK/AURKA/AURKB/PCNA/CDC20/CCNB1/SPDL1/PLK1/DCLRE1B/MAD2L1/MAD1L1/E2F1/BUB1B/RGCC	16
GO:0032210	regulation of telomere maintenance via telomerase	11/210	53/17913	2.1906e-11	6.98726e-10	5.64017e-10	NEK2/AURKB/CCT6A/CCT2/CCT4/CCT7/CCT8/TCP1/CCT5/PINX1/CCT3	11
GO:0035735	intraciliary transport involved in cilium assembly	10/210	40/17913	2.46831e-11	7.78358e-10	6.28296e-10	WDR34/TTC30B/IFT22/IFT74/IFT122/TTC26/IFT172/WDR35/IFT81/IFT57	10
GO:0046605	regulation of centrosome cycle	11/210	54/17913	2.72298e-11	8.49019e-10	6.85335e-10	NEK2/BRCA1/PLK4/AURKA/POC1A/TMEM67/CHEK1/KAT2A/CENPJ/ATF5/NPM1	11
GO:0010639	negative regulation of organelle organization	23/210	352/17913	2.77731e-11	8.56338e-10	6.91242e-10	NEK2/CENPF/BRCA1/TTK/AURKB/CDC20/CCNB1/SPDL1/PLK1/TMEM67/CHEK1/MCM2/MAD2L1/KATNB1/KAT2A/MAP4/MAD1L1/SKI/RGCC/NPM1/PINX1/TBC1D30/FKBP4	23
GO:0051310	metaphase plate congression	11/210	55/17913	3.36908e-11	1.02738e-09	8.29311e-10	KIF14/KIF18A/CENPF/KIF2C/PSRC1/CDCA8/CCNB1/SPDL1/MAD1L1/PIBF1/PINX1	11
GO:0007094	mitotic spindle assembly checkpoint	9/210	30/17913	4.07231e-11	1.18954e-09	9.60208e-10	CENPF/TTK/AURKB/CDC20/CCNB1/SPDL1/PLK1/MAD2L1/MAD1L1	9
GO:0031577	spindle checkpoint	9/210	30/17913	4.07231e-11	1.18954e-09	9.60208e-10	CENPF/TTK/AURKB/CDC20/CCNB1/SPDL1/PLK1/MAD2L1/MAD1L1	9
GO:0071173	spindle assembly checkpoint	9/210	30/17913	4.07231e-11	1.18954e-09	9.60208e-10	CENPF/TTK/AURKB/CDC20/CCNB1/SPDL1/PLK1/MAD2L1/MAD1L1	9
GO:0071174	mitotic spindle checkpoint	9/210	30/17913	4.07231e-11	1.18954e-09	9.60208e-10	CENPF/TTK/AURKB/CDC20/CCNB1/SPDL1/PLK1/MAD2L1/MAD1L1	9
GO:0031503	protein-containing complex localization	19/210	238/17913	5.35727e-11	1.54859e-09	1.25003e-09	WDR34/TTC30B/IFT22/AAAS/BIRC5/IFT74/TCTEX1D2/IFT122/TTC26/EZR/PRKCZ/RAN/HASPIN/IFT172/NUP85/WDR35/IFT81/IFT57/FKBP4	19
GO:1900182	positive regulation of protein localization to nucleus	12/210	74/17913	5.70481e-11	1.63205e-09	1.3174e-09	ECT2/PLK1/CCT6A/CCT2/CCT4/CCT7/CCT8/RAN/TCP1/CCT5/PINX1/CCT3	12
GO:0045841	negative regulation of mitotic metaphase/anaphase transition	9/210	32/17913	7.82333e-11	2.1929e-09	1.77013e-09	CENPF/TTK/AURKB/CDC20/CCNB1/SPDL1/PLK1/MAD2L1/MAD1L1	9
GO:2000816	negative regulation of mitotic sister chromatid separation	9/210	32/17913	7.82333e-11	2.1929e-09	1.77013e-09	CENPF/TTK/AURKB/CDC20/CCNB1/SPDL1/PLK1/MAD2L1/MAD1L1	9
GO:0045930	negative regulation of mitotic cell cycle	21/210	308/17913	9.67422e-11	2.6846e-09	2.16702e-09	CENPF/BRCA1/TTK/AURKA/AURKB/PCNA/CDC20/CCNB1/SPDL1/PLK1/CHEK1/DCLRE1B/MAD2L1/MAD1L1/PSMB5/E2F1/BUB1B/JADE1/RGCC/PINX1/CDK6	21
GO:1902100	negative regulation of metaphase/anaphase transition of cell cycle	9/210	33/17913	1.06485e-10	2.89703e-09	2.3385e-09	CENPF/TTK/AURKB/CDC20/CCNB1/SPDL1/PLK1/MAD2L1/MAD1L1	9
GO:1905819	negative regulation of chromosome separation	9/210	33/17913	1.06485e-10	2.89703e-09	2.3385e-09	CENPF/TTK/AURKB/CDC20/CCNB1/SPDL1/PLK1/MAD2L1/MAD1L1	9
GO:1904356	regulation of telomere maintenance via telomere lengthening	11/210	61/17913	1.10713e-10	2.98281e-09	2.40775e-09	NEK2/AURKB/CCT6A/CCT2/CCT4/CCT7/CCT8/TCP1/CCT5/PINX1/CCT3	11
GO:2001252	positive regulation of chromosome organization	16/210	169/17913	1.5079e-10	4.02348e-09	3.24778e-09	DLGAP5/NEK2/BRCA1/AURKB/CCNB1/DDX11/KAT2A/CCT6A/CCT2/CCT4/CCT7/CCT8/TCP1/CCT5/CCT3/RUVBL2	16
GO:0033048	negative regulation of mitotic sister chromatid segregation	9/210	35/17913	1.91036e-10	5.0488e-09	4.07542e-09	CENPF/TTK/AURKB/CDC20/CCNB1/SPDL1/PLK1/MAD2L1/MAD1L1	9
GO:1905515	non-motile cilium assembly	10/210	49/17913	2.18316e-10	5.71535e-09	4.61347e-09	IFT74/POC1A/IFT122/INTU/MAP4/RPGRIP1L/CENPJ/IFT172/PIBF1/IFT57	10
GO:2000573	positive regulation of DNA biosynthetic process	11/210	66/17913	2.70241e-10	7.00858e-09	5.65737e-09	NEK2/AURKB/CCT6A/CCT2/CCT4/CCT7/CCT8/TCP1/CCT5/RGCC/CCT3	11
GO:0007004	telomere maintenance via telomerase	11/210	67/17913	3.20033e-10	8.20214e-09	6.62083e-09	NEK2/AURKB/CCT6A/CCT2/CCT4/CCT7/CCT8/TCP1/CCT5/PINX1/CCT3	11
GO:0051493	regulation of cytoskeleton organization	25/210	472/17913	3.22174e-10	8.20214e-09	6.62083e-09	KIF18A/NEK2/BRCA1/ECT2/TPX2/PLK4/PSRC1/AURKA/CCSAP/POC1A/PLK1/TMEM67/SKA3/CHEK1/KATNB1/CTTN/KAT2A/ITGB1BP1/CENPJ/BICD1/RGCC/ATF5/NPM1/ARHGEF10/FKBP4	25
GO:0033046	negative regulation of sister chromatid segregation	9/210	37/17913	3.29829e-10	8.31513e-09	6.71203e-09	CENPF/TTK/AURKB/CDC20/CCNB1/SPDL1/PLK1/MAD2L1/MAD1L1	9
GO:0032206	positive regulation of telomere maintenance	10/210	51/17913	3.32605e-10	8.31513e-09	6.71203e-09	NEK2/AURKB/CCT6A/CCT2/CCT4/CCT7/CCT8/TCP1/CCT5/CCT3	10
GO:1901991	negative regulation of mitotic cell cycle phase transition	18/210	235/17913	3.45718e-10	8.56579e-09	6.91437e-09	CENPF/BRCA1/TTK/AURKA/AURKB/PCNA/CDC20/CCNB1/SPDL1/PLK1/MAD2L1/MAD1L1/PSMB5/E2F1/JADE1/RGCC/PINX1/CDK6	18
GO:0051985	negative regulation of chromosome segregation	9/210	38/17913	4.27829e-10	1.05064e-08	8.48087e-09	CENPF/TTK/AURKB/CDC20/CCNB1/SPDL1/PLK1/MAD2L1/MAD1L1	9
GO:0051302	regulation of cell division	15/210	162/17913	7.8711e-10	1.91599e-08	1.5466e-08	KIF14/CETN2/ECT2/KIF23/AURKB/KIF20B/PLK1/INTU/CSPP1/CDC6/KIF13A/ENTR1/PKP4/ITGB1BP1/BRCA2	15
GO:0007080	mitotic metaphase plate congression	9/210	41/17913	8.91943e-10	2.1523e-08	1.73735e-08	KIF14/KIF18A/KIF2C/PSRC1/CDCA8/CCNB1/SPDL1/PIBF1/PINX1	9
GO:0006278	RNA-dependent DNA biosynthetic process	11/210	74/17913	9.69028e-10	2.31815e-08	1.87123e-08	NEK2/AURKB/CCT6A/CCT2/CCT4/CCT7/CCT8/TCP1/CCT5/PINX1/CCT3	11
GO:0071897	DNA biosynthetic process	16/210	192/17913	1.00361e-09	2.37827e-08	1.91976e-08	NEK2/CENPF/PCLAF/AURKB/PCNA/DTL/CCT6A/CCT2/CCT4/CCT7/CCT8/TCP1/CCT5/RGCC/PINX1/CCT3	16
GO:0031109	microtubule polymerization or depolymerization	12/210	94/17913	1.0113e-09	2.37827e-08	1.91976e-08	KIF18A/KIF2C/PSRC1/KIF2A/CCSAP/SKA3/KATNB1/TUBGCP4/CENPJ/MAP7D3/TPPP/FKBP4	12
GO:1903829	positive regulation of cellular protein localization	20/210	318/17913	1.13883e-09	2.65568e-08	2.14368e-08	ECT2/KIF20B/PLK1/EZR/ENTR1/CCT6A/CCT2/CCT4/CCT7/CCT8/RAN/TCP1/CCT5/ITGB1BP1/E2F1/CEP290/BICD1/PINX1/MAP1A/CCT3	20
GO:0032204	regulation of telomere maintenance	11/210	79/17913	1.99066e-09	4.6034e-08	3.7159e-08	NEK2/AURKB/CCT6A/CCT2/CCT4/CCT7/CCT8/TCP1/CCT5/PINX1/CCT3	11
GO:0051052	regulation of DNA metabolic process	22/210	403/17913	2.29342e-09	5.2597e-08	4.24567e-08	NEK2/BRCA1/AXIN2/AURKB/PCNA/RAD51/CDC7/CHEK1/DDX11/CDC6/CCT6A/CCT2/CCT4/CCT7/CCT8/TCP1/CCT5/BRCA2/RGCC/NPM1/PINX1/CCT3	22
GO:0006457	protein folding	15/210	176/17913	2.49611e-09	5.67764e-08	4.58303e-08	HSPB1/HSPH1/CCT6A/CCT2/CCT4/CCT7/CCT8/TCP1/CCT5/TBCA/DNAJA1/CCT3/BAG2/RUVBL2/FKBP4	15
GO:2001251	negative regulation of chromosome organization	13/210	125/17913	2.63295e-09	5.94018e-08	4.79496e-08	CENPF/BRCA1/TTK/AURKB/CDC20/CCNB1/SPDL1/PLK1/MCM2/MAD2L1/MAD1L1/SKI/PINX1	13
GO:0006403	RNA localization	16/210	208/17913	3.22374e-09	7.21443e-08	5.82354e-08	AAAS/CCT6A/CCT2/CCT4/LRPPRC/CCT7/CCT8/RAN/TCP1/CCT5/NUP85/BICD1/CCT3/RUVBL2/RUVBL1/KIF5C	16
GO:0060249	anatomical structure homeostasis	22/210	413/17913	3.60187e-09	7.99614e-08	6.45454e-08	NEK2/AURKB/PCNA/RAD51/DCLRE1B/RP1L1/HSPB1/NPHP4/CCNE1/CCT6A/CCT2/CCT4/CCT7/CCDC66/CCT8/TCP1/CCT5/BRCA2/APEX1/PINX1/MAP1A/CCT3	22
GO:2000278	regulation of DNA biosynthetic process	12/210	106/17913	4.12123e-09	9.07653e-08	7.32664e-08	NEK2/AURKB/CCT6A/CCT2/CCT4/CCT7/CCT8/TCP1/CCT5/RGCC/PINX1/CCT3	12
GO:1902115	regulation of organelle assembly	15/210	185/17913	4.95787e-09	1.08331e-07	8.74458e-08	BRCA1/PLK4/CNTROB/CCSAP/PLK1/TCTEX1D2/EZR/ENTR1/KAT2A/MAP4/CENPJ/NPM1/KIF9/TBC1D30/DZIP1	15
GO:0051054	positive regulation of DNA metabolic process	16/210	222/17913	8.22426e-09	1.78299e-07	1.43925e-07	NEK2/BRCA1/AURKB/PCNA/RAD51/CDC7/DDX11/CCT6A/CCT2/CCT4/CCT7/CCT8/TCP1/CCT5/RGCC/CCT3	16
GO:0032467	positive regulation of cytokinesis	8/210	37/17913	9.0024e-09	1.93656e-07	1.56321e-07	KIF14/ECT2/KIF23/AURKB/KIF20B/CSPP1/CDC6/PKP4	8
GO:0031570	DNA integrity checkpoint	13/210	141/17913	1.15336e-08	2.46197e-07	1.98732e-07	BRCA1/AURKA/PCNA/CCNB1/PLK1/DTL/CHEK1/CDC6/CDC45/E2F1/PRPF19/PEA15/RGCC	13
GO:1900180	regulation of protein localization to nucleus	12/210	117/17913	1.28219e-08	2.69693e-07	2.17698e-07	ECT2/PLK1/CCT6A/CCT2/CCT4/CCT7/CCT8/RAN/TCP1/CCT5/PINX1/CCT3	12
GO:0072401	signal transduction involved in DNA integrity checkpoint	10/210	73/17913	1.29258e-08	2.69693e-07	2.17698e-07	BRCA1/AURKA/PCNA/CCNB1/PLK1/DTL/CHEK1/E2F1/PRPF19/RGCC	10
GO:0072422	signal transduction involved in DNA damage checkpoint	10/210	73/17913	1.29258e-08	2.69693e-07	2.17698e-07	BRCA1/AURKA/PCNA/CCNB1/PLK1/DTL/CHEK1/E2F1/PRPF19/RGCC	10
GO:0072395	signal transduction involved in cell cycle checkpoint	10/210	74/17913	1.47941e-08	3.0637e-07	2.47304e-07	BRCA1/AURKA/PCNA/CCNB1/PLK1/DTL/CHEK1/E2F1/PRPF19/RGCC	10
GO:0072698	protein localization to microtubule cytoskeleton	8/210	47/17913	6.63115e-08	1.36307e-06	1.10028e-06	TTK/AURKA/KIF20B/DVL1/PIBF1/BICD1/MAP1A/CEP83	8
GO:0044380	protein localization to cytoskeleton	8/210	50/17913	1.09854e-07	2.2415e-06	1.80935e-06	TTK/AURKA/KIF20B/DVL1/PIBF1/BICD1/MAP1A/CEP83	8
GO:0007339	binding of sperm to zona pellucida	7/210	35/17913	1.40151e-07	2.80933e-06	2.26771e-06	CCT2/CCT4/CCT7/CCT8/TCP1/CCT5/CCT3	7
GO:1901998	toxin transport	7/210	35/17913	1.40151e-07	2.80933e-06	2.26771e-06	CCT2/CCT4/CCT7/CCT8/TCP1/CCT5/CCT3	7
GO:0031647	regulation of protein stability	16/210	272/17913	1.4072e-07	2.80933e-06	2.26771e-06	AURKA/GAPDH/PLK1/TBL1X/KAT2A/CCT6A/DVL1/CCT2/CCT4/CCT7/CCT8/TCP1/CCT5/PINX1/CCT3/BAG2	16
GO:1904951	positive regulation of establishment of protein localization	20/210	440/17913	2.55901e-07	5.07232e-06	4.09441e-06	ECT2/MYH10/GAPDH/KIF20B/EZR/PRKCZ/CCT6A/CCT2/CCT4/CCT7/CCT8/RAN/TCP1/CCT5/ITGB1BP1/E2F1/CENPJ/CEP290/RGCC/CCT3	20
GO:0045931	positive regulation of mitotic cell cycle	12/210	154/17913	2.74078e-07	5.39409e-06	4.35415e-06	DLGAP5/AURKA/CCNB1/KIF20B/CDC7/DTL/MAD2L1/CDC6/CCNE1/BRCA2/APEX1/RGCC	12
GO:0010824	regulation of centrosome duplication	7/210	40/17913	3.69735e-07	7.22546e-06	5.83244e-06	BRCA1/PLK4/POC1A/TMEM67/KAT2A/CENPJ/NPM1	7
GO:0046606	negative regulation of centrosome cycle	5/210	14/17913	3.87883e-07	7.52709e-06	6.07592e-06	NEK2/BRCA1/TMEM67/KAT2A/NPM1	5
GO:0034504	protein localization to nucleus	14/210	223/17913	3.97098e-07	7.65241e-06	6.17708e-06	ECT2/PLK1/CCT6A/DVL1/CCT2/CCT4/CCT7/CCT8/RAN/TCP1/CCT5/RANGAP1/PINX1/CCT3	14
GO:0007224	smoothened signaling pathway	11/210	131/17913	4.10825e-07	7.8085e-06	6.30307e-06	ARL6/IFT122/TTC26/INTU/RPGRIP1L/CENPJ/IFT172/B9D1/IFT81/DZIP1/IFT57	11
GO:0042770	signal transduction in response to DNA damage	11/210	131/17913	4.10825e-07	7.8085e-06	6.30307e-06	BRCA1/AURKA/PCNA/CCNB1/PLK1/DTL/CHEK1/E2F1/BRCA2/PRPF19/RGCC	11
GO:0031145	anaphase-promoting complex-dependent catabolic process	9/210	81/17913	4.43001e-07	8.36278e-06	6.75049e-06	AURKA/AURKB/CDC27/CDC20/CCNB1/PLK1/MAD2L1/PSMB5/BUB1B	9
GO:0006260	DNA replication	15/210	260/17913	4.48679e-07	8.41273e-06	6.79082e-06	BRCA1/PCLAF/PCNA/RAD51/CDC7/DTL/CHEK1/MCM2/DDX11/MCM3/CDC6/CCNE1/CDC45/LRWD1/BRCA2	15
GO:0000077	DNA damage checkpoint	11/210	133/17913	4.78709e-07	8.91555e-06	7.1967e-06	BRCA1/AURKA/PCNA/CCNB1/PLK1/DTL/CHEK1/E2F1/PRPF19/PEA15/RGCC	11
GO:0061640	cytoskeleton-dependent cytokinesis	9/210	82/17913	4.92611e-07	9.11331e-06	7.35633e-06	KIF4A/ECT2/KIF23/MYH10/AURKB/CNTROB/KIF20B/PLK1/BRCA2	9
GO:0061512	protein localization to cilium	7/210	42/17913	5.24507e-07	9.63911e-06	7.78076e-06	ARL6/IFT122/TTC26/ENTR1/CCDC66/WDR35/DZIP1	7
GO:0051781	positive regulation of cell division	9/210	84/17913	6.06438e-07	1.10715e-05	8.93699e-06	KIF14/ECT2/KIF23/AURKB/KIF20B/CSPP1/CDC6/PKP4/ITGB1BP1	9
GO:0010498	proteasomal protein catabolic process	18/210	382/17913	6.22449e-07	1.12895e-05	9.11298e-06	KIF14/AURKA/AURKB/CDC27/CDC20/CCNB1/DNAAF4/PLK1/TMEM67/MAD2L1/TBL1X/DVL1/PSMB5/BUB1B/PRPF19/ECPAS/MAP1A/BAG2	18
GO:0000082	G1/S transition of mitotic cell cycle	15/210	269/17913	6.91088e-07	1.24531e-05	1.00522e-05	KIF14/AURKA/PCNA/CCNB1/CDC7/MCM2/MCM3/CDC6/CCNE1/CDC45/E2F1/JADE1/APEX1/RGCC/CDK6	15
GO:0050821	protein stabilization	12/210	171/17913	8.46122e-07	1.51483e-05	1.22278e-05	GAPDH/TBL1X/CCT6A/DVL1/CCT2/CCT4/CCT7/CCT8/TCP1/CCT5/CCT3/BAG2	12
GO:0008608	attachment of spindle microtubules to kinetochore	6/210	29/17913	9.16731e-07	1.63072e-05	1.31633e-05	NEK2/ECT2/KIF2C/AURKB/KNSTRN/CCNB1	6
GO:0000281	mitotic cytokinesis	8/210	69/17913	1.41386e-06	2.49901e-05	2.01722e-05	KIF4A/ECT2/KIF23/MYH10/CNTROB/KIF20B/PLK1/BRCA2	8
GO:0035036	sperm-egg recognition	7/210	49/17913	1.55797e-06	2.7363e-05	2.20876e-05	CCT2/CCT4/CCT7/CCT8/TCP1/CCT5/CCT3	7
GO:0044843	cell cycle G1/S phase transition	15/210	288/17913	1.62521e-06	2.83645e-05	2.2896e-05	KIF14/AURKA/PCNA/CCNB1/CDC7/MCM2/MCM3/CDC6/CCNE1/CDC45/E2F1/JADE1/APEX1/RGCC/CDK6	15
GO:1901989	positive regulation of cell cycle phase transition	9/210	97/17913	2.06442e-06	3.55824e-05	2.87224e-05	DLGAP5/CCNB1/CDC7/DTL/CDC6/CCNE1/APEX1/RGCC/NPM1	9
GO:1902750	negative regulation of cell cycle G2/M phase transition	9/210	97/17913	2.06442e-06	3.55824e-05	2.87224e-05	BRCA1/AURKA/AURKB/PLK1/DTL/CHEK1/PSMB5/ATF5/PINX1	9
GO:0046599	regulation of centriole replication	5/210	19/17913	2.14773e-06	3.67899e-05	2.9697e-05	BRCA1/PLK4/KAT2A/CENPJ/NPM1	5
GO:0006261	DNA-dependent DNA replication	10/210	130/17913	3.10414e-06	5.28466e-05	4.26582e-05	PCNA/RAD51/CDC7/MCM2/DDX11/MCM3/CDC6/CCNE1/LRWD1/BRCA2	10
GO:1902017	regulation of cilium assembly	7/210	55/17913	3.46785e-06	5.86786e-05	4.73658e-05	CNTROB/TCTEX1D2/ENTR1/MAP4/CENPJ/TBC1D30/DZIP1	7
GO:0001578	microtubule bundle formation	8/210	78/17913	3.62269e-06	6.0927e-05	4.91807e-05	PSRC1/AAAS/DNAAF4/PLK1/TTC26/CCDC66/CFAP157/TPPP	8
GO:0071459	protein localization to chromosome, centromeric region	5/210	21/17913	3.6874e-06	6.16418e-05	4.97577e-05	TTK/AURKB/SPDL1/BUB1B/HASPIN	5
GO:0016572	histone phosphorylation	6/210	38/17913	4.87933e-06	8.10788e-05	6.54474e-05	AURKA/AURKB/CCNB1/CHEK1/VRK1/HASPIN	6
GO:0051321	meiotic cell cycle	12/210	203/17913	5.09139e-06	8.40988e-05	6.78852e-05	KIF18A/NEK2/TTK/AURKA/CDC20/RAD51/PLK1/CCNB3/BRCA2/TUBG1/NSUN2/XRCC2	12
GO:1901992	positive regulation of mitotic cell cycle phase transition	8/210	82/17913	5.29053e-06	8.68712e-05	7.0123e-05	DLGAP5/CCNB1/CDC7/DTL/CDC6/CCNE1/APEX1/RGCC	8
GO:0035404	histone-serine phosphorylation	4/210	11/17913	5.6795e-06	9.21673e-05	7.43981e-05	AURKA/AURKB/CCNB1/VRK1	4
GO:1905383	protein localization to presynapse	4/210	11/17913	5.6795e-06	9.21673e-05	7.43981e-05	HSPB1/DVL1/MAP1A/KIF5C	4
GO:0051984	positive regulation of chromosome segregation	5/210	24/17913	7.48459e-06	0.000120754	9.74738e-05	DLGAP5/CCNB1/DDX11/CDC6/RAD18	5
GO:2000045	regulation of G1/S transition of mitotic cell cycle	11/210	177/17913	7.89475e-06	0.000126548	0.000102151	KIF14/AURKA/PCNA/CCNB1/CDC6/CCNE1/E2F1/JADE1/APEX1/RGCC/CDK6	11
GO:0043161	proteasome-mediated ubiquitin-dependent protein catabolic process	15/210	328/17913	7.93493e-06	0.000126548	0.000102151	KIF14/AURKA/AURKB/CDC27/CDC20/CCNB1/PLK1/TMEM67/MAD2L1/TBL1X/DVL1/PSMB5/BUB1B/ECPAS/MAP1A	15
GO:0007077	mitotic nuclear envelope disassembly	4/210	12/17913	8.44104e-06	0.000131595	0.000106224	CCNB2/CCNB1/PLK1/VRK1	4
GO:0010826	negative regulation of centrosome duplication	4/210	12/17913	8.44104e-06	0.000131595	0.000106224	BRCA1/TMEM67/KAT2A/NPM1	4
GO:0051299	centrosome separation	4/210	12/17913	8.44104e-06	0.000131595	0.000106224	NEK2/AURKA/CNTROB/CHEK1	4
GO:0051988	regulation of attachment of spindle microtubules to kinetochore	4/210	12/17913	8.44104e-06	0.000131595	0.000106224	NEK2/ECT2/KNSTRN/CCNB1	4
GO:0009988	cell-cell recognition	7/210	69/17913	1.60501e-05	0.000248821	0.00020085	CCT2/CCT4/CCT7/CCT8/TCP1/CCT5/CCT3	7
GO:0072425	signal transduction involved in G2 DNA damage checkpoint	4/210	14/17913	1.67579e-05	0.00025835	0.000208542	BRCA1/PLK1/DTL/CHEK1	4
GO:1902806	regulation of cell cycle G1/S phase transition	11/210	195/17913	1.96488e-05	0.000299968	0.000242136	KIF14/AURKA/PCNA/CCNB1/CDC6/CCNE1/E2F1/JADE1/APEX1/RGCC/CDK6	11
GO:0051972	regulation of telomerase activity	6/210	48/17913	1.96736e-05	0.000299968	0.000242136	NEK2/AURKB/CCT2/CCT4/TCP1/PINX1	6
GO:0000083	regulation of transcription involved in G1/S transition of mitotic cell cycle	5/210	29/17913	1.99379e-05	0.000302337	0.000244048	PCNA/CDC6/CCNE1/CDC45/E2F1	5
GO:0006270	DNA replication initiation	5/210	30/17913	2.36985e-05	0.000357409	0.000288503	MCM2/MCM3/CDC6/CCNE1/LRWD1	5
GO:0030397	membrane disassembly	4/210	16/17913	2.99127e-05	0.000443891	0.000358312	CCNB2/CCNB1/PLK1/VRK1	4
GO:0034501	protein localization to kinetochore	4/210	16/17913	2.99127e-05	0.000443891	0.000358312	TTK/AURKB/SPDL1/HASPIN	4
GO:0051081	nuclear envelope disassembly	4/210	16/17913	2.99127e-05	0.000443891	0.000358312	CCNB2/CCNB1/PLK1/VRK1	4
GO:0032508	DNA duplex unwinding	7/210	76/17913	3.03469e-05	0.000447939	0.00036158	CETN2/RAD51/MCM2/DDX11/CDC45/RUVBL2/RUVBL1	7
GO:0051098	regulation of binding	15/210	368/17913	3.06362e-05	0.000449817	0.000363095	NEK2/AURKA/AURKB/PLK1/DDX11/DVL1/RAN/ITGB1BP1/E2F1/SKI/NME1/PINX1/BAG2/RUVBL2/DZIP1	15
GO:0007163	establishment or maintenance of cell polarity	10/210	172/17913	3.6404e-05	0.000531689	0.000429183	KIF2C/SPDL1/KIF20B/PLK1/PRKCZ/MAD2L1/MAP4/RPGRIP1L/KIF26B/MAP7	10
GO:0007019	microtubule depolymerization	5/210	34/17913	4.45436e-05	0.000647164	0.000522396	KIF18A/KIF2C/KIF2A/CCSAP/KATNB1	5
GO:0035148	tube formation	9/210	144/17913	5.11235e-05	0.000738894	0.00059644	KIF20B/IFT122/KAT2A/ITGB1BP1/IFT172/CEP290/SKI/IFT57/PODXL	9
GO:0051973	positive regulation of telomerase activity	5/210	36/17913	5.92114e-05	0.000848532	0.000684941	NEK2/AURKB/CCT2/CCT4/TCP1	5
GO:0007368	determination of left/right symmetry	8/210	114/17913	5.93208e-05	0.000848532	0.000684941	ARL6/AHI1/DNAAF4/IFT74/RPGRIP1L/IFT172/BBS5/IFT57	8
GO:0032392	DNA geometric change	7/210	86/17913	6.75695e-05	0.000960133	0.000775027	CETN2/RAD51/MCM2/DDX11/CDC45/RUVBL2/RUVBL1	7
GO:0032506	cytokinetic process	5/210	37/17913	6.78148e-05	0.000960133	0.000775027	ECT2/KIF23/AURKB/CNTROB/KIF20B	5
GO:0060972	left/right pattern formation	4/210	20/17913	7.67527e-05	0.00108116	0.000872721	AHI1/IFT122/IFT172/IFT57	4
GO:0072594	establishment of protein localization to organelle	16/210	452/17913	8.96119e-05	0.00125592	0.00101379	ECT2/IFT122/CCT6A/CCT2/CCT4/CCT7/CCT8/RAN/TCP1/CCT5/LRWD1/E2F1/BRCA2/DNAJA1/CCT3/RUVBL2	16
GO:0021915	neural tube development	9/210	155/17913	9.04255e-05	0.00126096	0.00101785	KIF20B/IFT122/INTU/KAT2A/DVL1/RPGRIP1L/IFT172/SKI/IFT57	9
GO:0044458	motile cilium assembly	4/210	21/17913	9.39445e-05	0.00129962	0.00104906	INTU/CENPJ/BBS5/IFT57	4
GO:0043967	histone H4 acetylation	6/210	63/17913	9.41344e-05	0.00129962	0.00104906	BRCA1/KAT2A/BRCA2/JADE1/RUVBL2/RUVBL1	6
GO:0007389	pattern specification process	15/210	408/17913	9.82887e-05	0.00135025	0.00108993	AXIN2/AURKA/ARL6/AHI1/DNAAF4/IFT74/IFT122/INTU/KAT2A/RPGRIP1L/IFT172/SKI/XRCC2/BBS5/IFT57	15
GO:0009855	determination of bilateral symmetry	8/210	123/17913	0.000101475	0.00138716	0.00111972	ARL6/AHI1/DNAAF4/IFT74/RPGRIP1L/IFT172/BBS5/IFT57	8
GO:0009799	specification of symmetry	8/210	124/17913	0.000107397	0.00146091	0.00117926	ARL6/AHI1/DNAAF4/IFT74/RPGRIP1L/IFT172/BBS5/IFT57	8
GO:0070317	negative regulation of G0 to G1 transition	5/210	41/17913	0.000112237	0.0015193	0.00122639	BRCA1/RAD51/CDC7/CHEK1/E2F1	5
GO:1904666	regulation of ubiquitin protein ligase activity	4/210	22/17913	0.000113771	0.00153259	0.00123712	CDC20/PLK1/MAD2L1/BAG2	4
GO:0046785	microtubule polymerization	6/210	66/17913	0.000122263	0.00163903	0.00132304	PSRC1/TUBGCP4/CENPJ/MAP7D3/TPPP/FKBP4	6
GO:0051100	negative regulation of binding	9/210	162/17913	0.000126736	0.00169083	0.00136485	NEK2/AURKA/AURKB/DDX11/DVL1/ITGB1BP1/E2F1/BAG2/RUVBL2	9
GO:0050680	negative regulation of epithelial cell proliferation	9/210	163/17913	0.000132801	0.00176327	0.00142332	IFT74/IFT122/INTU/BRCA2/IFT172/RGCC/NLRC3/CDK6/IFT57	9
GO:0072175	epithelial tube formation	8/210	128/17913	0.00013402	0.00177097	0.00142954	KIF20B/IFT122/KAT2A/IFT172/CEP290/SKI/IFT57/PODXL	8
GO:0120032	regulation of plasma membrane bounded cell projection assembly	9/210	166/17913	0.000152472	0.00200526	0.00161866	CNTROB/TCTEX1D2/CDC42EP4/ENTR1/MAP4/CENPJ/TBC1D30/DZIP1/PODXL	9
GO:0042461	photoreceptor cell development	5/210	44/17913	0.00015808	0.00206921	0.00167028	AHI1/RP1L1/NPHP4/CCDC66/CEP290	5
GO:0021537	telencephalon development	11/210	246/17913	0.000160047	0.00208512	0.00168312	KIF14/MYH10/WDR62/LRP8/KAT2A/RPGRIP1L/RAN/SKI/ATF5/NME1/CDK6	11
GO:0051642	centrosome localization	4/210	24/17913	0.000162259	0.00210406	0.00169841	AURKA/EZR/MAD2L1/CEP83	4
GO:0060491	regulation of cell projection assembly	9/210	168/17913	0.000166892	0.00215407	0.00173878	CNTROB/TCTEX1D2/CDC42EP4/ENTR1/MAP4/CENPJ/TBC1D30/DZIP1/PODXL	9
GO:0006998	nuclear envelope organization	5/210	45/17913	0.00017616	0.00225229	0.00181807	CCNB2/REEP4/CCNB1/PLK1/VRK1	5
GO:0070316	regulation of G0 to G1 transition	5/210	45/17913	0.00017616	0.00225229	0.00181807	BRCA1/RAD51/CDC7/CHEK1/E2F1	5
GO:0032070	regulation of deoxyribonuclease activity	3/210	10/17913	0.000179372	0.00225229	0.00181807	PCNA/DDX11/NPM1	3
GO:0046607	positive regulation of centrosome cycle	3/210	10/17913	0.000179372	0.00225229	0.00181807	PLK4/POC1A/CENPJ	3
GO:0051231	spindle elongation	3/210	10/17913	0.000179372	0.00225229	0.00181807	KIF4A/KIF23/AURKB	3
GO:0051255	spindle midzone assembly	3/210	10/17913	0.000179372	0.00225229	0.00181807	KIF4A/KIF23/AURKB	3
GO:0061842	microtubule organizing center localization	4/210	25/17913	0.0001914	0.0023925	0.00193124	AURKA/EZR/MAD2L1/CEP83	4
GO:0009314	response to radiation	15/210	435/17913	0.000198016	0.0024641	0.00198904	BRCA1/ECT2/PCLAF/AURKB/FNTB/PCNA/RAD51/DTL/CHEK1/NPHP4/CCDC66/BRCA2/NPM1/RUVBL2/XRCC2	15
GO:0032091	negative regulation of protein binding	7/210	103/17913	0.000210703	0.00261027	0.00210703	AURKA/AURKB/DDX11/DVL1/ITGB1BP1/BAG2/RUVBL2	7
GO:0009411	response to UV	8/210	137/17913	0.000214189	0.00264167	0.00213237	PCLAF/AURKB/PCNA/DTL/CHEK1/BRCA2/NPM1/RUVBL2	8
GO:0045023	G0 to G1 transition	5/210	47/17913	0.000217012	0.00266464	0.00215092	BRCA1/RAD51/CDC7/CHEK1/E2F1	5
GO:0021591	ventricular system development	4/210	26/17913	0.000224134	0.00273996	0.00221172	CENPF/MYH10/RPGRIP1L/CDK6	4
GO:0007100	mitotic centrosome separation	3/210	11/17913	0.000244506	0.0029629	0.00239168	NEK2/AURKA/CHEK1	3
GO:0021670	lateral ventricle development	3/210	11/17913	0.000244506	0.0029629	0.00239168	MYH10/RPGRIP1L/CDK6	3
GO:0043393	regulation of protein binding	10/210	217/17913	0.000249544	0.0030108	0.00243034	AURKA/AURKB/PLK1/DDX11/DVL1/RAN/ITGB1BP1/BAG2/RUVBL2/DZIP1	10
GO:0030330	DNA damage response, signal transduction by p53 class mediator	7/210	106/17913	0.000251615	0.00302264	0.0024399	BRCA1/AURKA/PCNA/CCNB1/E2F1/BRCA2/RGCC	7
GO:1902751	positive regulation of cell cycle G2/M phase transition	4/210	27/17913	0.000260711	0.00311842	0.00251721	CCNB1/CDC7/DTL/NPM1	4
GO:0006890	retrograde vesicle-mediated transport, Golgi to ER	6/210	76/17913	0.000266976	0.00317965	0.00256663	KIF18A/KIF4A/KIF15/KIF2C/KIF23/KIF2A	6
GO:0007062	sister chromatid cohesion	5/210	50/17913	0.000291339	0.00345498	0.00278889	AXIN2/CDC20/PLK1/DDX11/HASPIN	5
GO:0045737	positive regulation of cyclin-dependent protein serine/threonine kinase activity	4/210	28/17913	0.000301386	0.00354384	0.00286062	PSRC1/CCNB1/CDC6/RGCC	4
GO:0051294	establishment of spindle orientation	4/210	28/17913	0.000301386	0.00354384	0.00286062	SPDL1/PLK1/MAD2L1/MAP4	4
GO:0008589	regulation of smoothened signaling pathway	6/210	78/17913	0.000307643	0.00360215	0.00290768	ARL6/IFT122/INTU/RPGRIP1L/IFT172/IFT81	6
GO:0099640	axo-dendritic protein transport	3/210	12/17913	0.000323195	0.00376834	0.00304183	HSPB1/MAP1A/KIF5C	3
GO:0031297	replication fork processing	4/210	29/17913	0.000346418	0.00402222	0.00324676	PCNA/RAD51/DDX11/BRCA2	4
GO:0021772	olfactory bulb development	4/210	30/17913	0.000396067	0.00454168	0.00366608	KIF14/RPGRIP1L/SKI/ATF5	4
GO:0031572	G2 DNA damage checkpoint	4/210	30/17913	0.000396067	0.00454168	0.00366608	BRCA1/PLK1/DTL/CHEK1	4
GO:0071539	protein localization to centrosome	4/210	30/17913	0.000396067	0.00454168	0.00366608	AURKA/PIBF1/BICD1/CEP83	4
GO:0071158	positive regulation of cell cycle arrest	6/210	82/17913	0.000403464	0.00460746	0.00371917	BRCA1/AURKA/PCNA/CCNB1/E2F1/RGCC	6
GO:1903046	meiotic cell cycle process	8/210	151/17913	0.000413883	0.00470707	0.00379958	KIF18A/TTK/AURKA/CDC20/PLK1/BRCA2/TUBG1/NSUN2	8
GO:0000079	regulation of cyclin-dependent protein serine/threonine kinase activity	6/210	83/17913	0.000430712	0.00487847	0.00393794	PSRC1/CCNB1/PLK1/CDC6/BCCIP/RGCC	6
GO:0021988	olfactory lobe development	4/210	31/17913	0.000450598	0.00504197	0.00406991	KIF14/RPGRIP1L/SKI/ATF5	4
GO:0031122	cytoplasmic microtubule organization	4/210	31/17913	0.000450598	0.00504197	0.00406991	EZR/DVL1/IFT172/TUBG1	4
GO:1905508	protein localization to microtubule organizing center	4/210	31/17913	0.000450598	0.00504197	0.00406991	AURKA/PIBF1/BICD1/CEP83	4
GO:0022412	cellular process involved in reproduction in multicellular organism	12/210	326/17913	0.000484708	0.00540186	0.00436042	KIF18A/TTK/AURKA/CCNB1/PLK1/TTC26/RAN/CFAP157/BRCA2/STRBP/NSUN2/DZIP1	12
GO:0006977	DNA damage response, signal transduction by p53 class mediator resulting in cell cycle arrest	5/210	56/17913	0.000496216	0.005508	0.00444609	AURKA/PCNA/CCNB1/E2F1/RGCC	5
GO:1904031	positive regulation of cyclin-dependent protein kinase activity	4/210	32/17913	0.000510275	0.00564149	0.00455385	PSRC1/CCNB1/CDC6/RGCC	4
GO:0001843	neural tube closure	6/210	86/17913	0.000521148	0.00571615	0.00461412	KIF20B/IFT122/KAT2A/IFT172/SKI/IFT57	6
GO:0048145	regulation of fibroblast proliferation	6/210	86/17913	0.000521148	0.00571615	0.00461412	CCNB1/CDC6/E2F1/SKI/NLRC3/CDK6	6
GO:0035372	protein localization to microtubule	3/210	14/17913	0.000525557	0.00574182	0.00463484	KIF20B/DVL1/MAP1A	3
GO:0035418	protein localization to synapse	5/210	57/17913	0.000538804	0.00581783	0.00469619	PRKCZ/HSPB1/DVL1/MAP1A/KIF5C	5
GO:0072431	signal transduction involved in mitotic G1 DNA damage checkpoint	5/210	57/17913	0.000538804	0.00581783	0.00469619	AURKA/PCNA/CCNB1/E2F1/RGCC	5
GO:1902400	intracellular signal transduction involved in G1 DNA damage checkpoint	5/210	57/17913	0.000538804	0.00581783	0.00469619	AURKA/PCNA/CCNB1/E2F1/RGCC	5
GO:0048144	fibroblast proliferation	6/210	87/17913	0.000554362	0.00591675	0.00477604	CCNB1/CDC6/E2F1/SKI/NLRC3/CDK6	6
GO:0060606	tube closure	6/210	87/17913	0.000554362	0.00591675	0.00477604	KIF20B/IFT122/KAT2A/IFT172/SKI/IFT57	6
GO:1904029	regulation of cyclin-dependent protein kinase activity	6/210	87/17913	0.000554362	0.00591675	0.00477604	PSRC1/CCNB1/PLK1/CDC6/BCCIP/RGCC	6
GO:0045005	DNA-dependent DNA replication maintenance of fidelity	4/210	33/17913	0.000575367	0.00611741	0.00493802	PCNA/RAD51/DDX11/BRCA2	4
GO:0043966	histone H3 acetylation	5/210	58/17913	0.000584081	0.00618636	0.00499367	BRCA1/CHEK1/KAT2A/BRCA2/JADE1	5
GO:0046530	photoreceptor cell differentiation	5/210	59/17913	0.000632153	0.00659483	0.0053234	AHI1/RP1L1/NPHP4/CCDC66/CEP290	5
GO:0072413	signal transduction involved in mitotic cell cycle checkpoint	5/210	59/17913	0.000632153	0.00659483	0.0053234	AURKA/PCNA/CCNB1/E2F1/RGCC	5
GO:1902402	signal transduction involved in mitotic DNA damage checkpoint	5/210	59/17913	0.000632153	0.00659483	0.0053234	AURKA/PCNA/CCNB1/E2F1/RGCC	5
GO:1902403	signal transduction involved in mitotic DNA integrity checkpoint	5/210	59/17913	0.000632153	0.00659483	0.0053234	AURKA/PCNA/CCNB1/E2F1/RGCC	5
GO:2000134	negative regulation of G1/S transition of mitotic cell cycle	7/210	124/17913	0.000651132	0.00671866	0.00542335	AURKA/PCNA/CCNB1/E2F1/JADE1/RGCC/CDK6	7
GO:0098840	protein transport along microtubule	3/210	15/17913	0.000651286	0.00671866	0.00542335	HSPB1/MAP1A/KIF5C	3
GO:0099118	microtubule-based protein transport	3/210	15/17913	0.000651286	0.00671866	0.00542335	HSPB1/MAP1A/KIF5C	3
GO:0030010	establishment of cell polarity	7/210	126/17913	0.000716132	0.00736025	0.00594124	SPDL1/KIF20B/PLK1/PRKCZ/MAD2L1/MAP4/KIF26B	7
GO:0051495	positive regulation of cytoskeleton organization	9/210	205/17913	0.000718825	0.00736066	0.00594158	PLK4/PSRC1/POC1A/KATNB1/CTTN/ITGB1BP1/CENPJ/RGCC/ARHGEF10	9
GO:0061077	chaperone-mediated protein folding	4/210	35/17913	0.000722875	0.00737492	0.00595309	HSPB1/HSPH1/CCT2/FKBP4	4
GO:0001701	in utero embryonic development	12/210	342/17913	0.000739114	0.00751298	0.00606453	NEK2/CCNB2/PLK4/MYH10/CCNB1/ALS2/KAT2A/RPGRIP1L/BRCA2/PRPF19/B9D1/XRCC2	12
GO:0014020	primary neural tube formation	6/210	92/17913	0.000745851	0.00755378	0.00609747	KIF20B/IFT122/KAT2A/IFT172/SKI/IFT57	6
GO:0051494	negative regulation of cytoskeleton organization	7/210	128/17913	0.000786168	0.00793315	0.0064037	NEK2/BRCA1/TMEM67/KATNB1/KAT2A/NPM1/FKBP4	7
GO:0051293	establishment of spindle localization	4/210	36/17913	0.000805833	0.00810212	0.00654009	SPDL1/PLK1/MAD2L1/MAP4	4
GO:0008037	cell recognition	7/210	129/17913	0.000823159	0.00824645	0.0066566	CCT2/CCT4/CCT7/CCT8/TCP1/CCT5/CCT3	7
GO:0031571	mitotic G1 DNA damage checkpoint	5/210	63/17913	0.00085459	0.00849995	0.00686122	AURKA/PCNA/CCNB1/E2F1/RGCC	5
GO:0044819	mitotic G1/S transition checkpoint	5/210	63/17913	0.00085459	0.00849995	0.00686122	AURKA/PCNA/CCNB1/E2F1/RGCC	5
GO:1902807	negative regulation of cell cycle G1/S phase transition	7/210	130/17913	0.000861512	0.0085382	0.0068921	AURKA/PCNA/CCNB1/E2F1/JADE1/RGCC/CDK6	7
GO:0060236	regulation of mitotic spindle organization	4/210	37/17913	0.00089529	0.00884138	0.00713683	TPX2/PSRC1/CCSAP/PLK1	4
GO:0009566	fertilization	8/210	170/17913	0.000903646	0.00889226	0.0071779	AAAS/CCT2/CCT4/CCT7/CCT8/TCP1/CCT5/CCT3	8
GO:0044783	G1 DNA damage checkpoint	5/210	64/17913	0.000918295	0.00900448	0.00726848	AURKA/PCNA/CCNB1/E2F1/RGCC	5
GO:0034629	cellular protein-containing complex localization	3/210	17/17913	0.000956663	0.00934768	0.00754551	EZR/RAN/HASPIN	3
GO:0019886	antigen processing and presentation of exogenous peptide antigen via MHC class II	6/210	97/17913	0.000984866	0.00958949	0.0077407	KIF18A/KIF4A/KIF15/KIF2C/KIF23/KIF2A	6
GO:0071478	cellular response to radiation	8/210	173/17913	0.00101189	0.00981813	0.00792526	ECT2/AURKB/FNTB/PCNA/RAD51/CHEK1/NPM1/RUVBL2	8
GO:0009416	response to light stimulus	11/210	307/17913	0.00103208	0.00997913	0.00805523	PCLAF/AURKB/FNTB/PCNA/DTL/CHEK1/NPHP4/CCDC66/BRCA2/NPM1/RUVBL2	11
GO:1902116	negative regulation of organelle assembly	4/210	39/17913	0.00109479	0.0105488	0.00851503	BRCA1/KAT2A/MAP4/TBC1D30	4
GO:0072331	signal transduction by p53 class mediator	10/210	264/17913	0.00114622	0.0110061	0.00888419	BRCA1/TPX2/AURKA/AURKB/PCNA/CCNB1/CHEK1/E2F1/BRCA2/RGCC	10
GO:0001841	neural tube formation	6/210	100/17913	0.00115416	0.0110061	0.00888422	KIF20B/IFT122/KAT2A/IFT172/SKI/IFT57	6
GO:0002495	antigen processing and presentation of peptide antigen via MHC class II	6/210	100/17913	0.00115416	0.0110061	0.00888422	KIF18A/KIF4A/KIF15/KIF2C/KIF23/KIF2A	6
GO:0060562	epithelial tube morphogenesis	11/210	313/17913	0.00120598	0.011461	0.00925137	AHI1/KIF20B/IFT122/KAT2A/IFT172/CEP290/SKI/KIF26B/BBS5/IFT57/PODXL	11
GO:0002504	antigen processing and presentation of peptide or polysaccharide antigen via MHC class II	6/210	101/17913	0.00121527	0.0115098	0.00929079	KIF18A/KIF4A/KIF15/KIF2C/KIF23/KIF2A	6
GO:0051653	spindle localization	4/210	41/17913	0.00132356	0.012407	0.0100151	SPDL1/PLK1/MAD2L1/MAP4	4
GO:0090224	regulation of spindle organization	4/210	41/17913	0.00132356	0.012407	0.0100151	TPX2/PSRC1/CCSAP/PLK1	4
GO:1901985	positive regulation of protein acetylation	4/210	41/17913	0.00132356	0.012407	0.0100151	BRCA1/FAM161A/KAT2A/RUVBL2	4
GO:0007338	single fertilization	7/210	140/17913	0.00132789	0.012407	0.0100151	CCT2/CCT4/CCT7/CCT8/TCP1/CCT5/CCT3	7
GO:0032069	regulation of nuclease activity	3/210	19/17913	0.0013399	0.0124772	0.0100717	PCNA/DDX11/NPM1	3
GO:0003002	regionalization	11/210	318/17913	0.00136873	0.0127031	0.010254	AXIN2/AURKA/AHI1/IFT122/INTU/KAT2A/RPGRIP1L/IFT172/SKI/XRCC2/IFT57	11
GO:0016570	histone modification	13/210	420/17913	0.0014143	0.0130823	0.0105601	BRCA1/AURKA/AURKB/CCNB1/CHEK1/KAT2A/BRCA2/VRK1/HASPIN/JADE1/SKI/RUVBL2/RUVBL1	13
GO:1901983	regulation of protein acetylation	5/210	71/17913	0.00146786	0.0135326	0.0109236	BRCA1/FAM161A/CHEK1/KAT2A/RUVBL2	5
GO:0030900	forebrain development	12/210	371/17913	0.00148464	0.013642	0.0110119	KIF14/MYH10/WDR62/LRP8/KAT2A/RPGRIP1L/RAN/E2F1/SKI/ATF5/NME1/CDK6	12
GO:0008089	anterograde axonal transport	4/210	43/17913	0.00158376	0.0145048	0.0117083	KIF4A/HSPB1/MAP1A/KIF5C	4
GO:0072384	organelle transport along microtubule	5/210	73/17913	0.00166176	0.015169	0.0122446	KIF23/PRKCZ/KIF13A/LRPPRC/BICD1	5
GO:0016331	morphogenesis of embryonic epithelium	7/210	146/17913	0.00169039	0.0153798	0.0124147	KIF20B/IFT122/KAT2A/DVL1/IFT172/SKI/IFT57	7
GO:0071156	regulation of cell cycle arrest	6/210	108/17913	0.00171519	0.0155544	0.0125557	BRCA1/AURKA/PCNA/CCNB1/E2F1/RGCC	6
GO:0071103	DNA conformation change	10/210	279/17913	0.00172913	0.0156298	0.0126165	CETN2/CENPU/CCNB1/RAD51/MCM2/DDX11/CDC45/NPM1/RUVBL2/RUVBL1	10
GO:0016569	covalent chromatin modification	13/210	433/17913	0.00185189	0.016685	0.0134683	BRCA1/AURKA/AURKB/CCNB1/CHEK1/KAT2A/BRCA2/VRK1/HASPIN/JADE1/SKI/RUVBL2/RUVBL1	13
GO:0035050	embryonic heart tube development	5/210	75/17913	0.00187383	0.0168281	0.0135838	AHI1/IFT122/IFT172/BBS5/IFT57	5
GO:0030902	hindbrain development	7/210	150/17913	0.00197188	0.0176515	0.0142484	KIF14/MYH10/AHI1/KAT2A/RPGRIP1L/CEP290/ATF5	7
GO:0007281	germ cell development	9/210	238/17913	0.00203071	0.0181197	0.0146263	AURKA/CCNB1/TTC26/RAN/CFAP157/BRCA2/STRBP/NSUN2/DZIP1	9
GO:1900087	positive regulation of G1/S transition of mitotic cell cycle	4/210	46/17913	0.00203774	0.0181241	0.0146299	CDC6/CCNE1/APEX1/RGCC	4
GO:0016573	histone acetylation	7/210	151/17913	0.00204761	0.0181537	0.0146538	BRCA1/CHEK1/KAT2A/BRCA2/JADE1/RUVBL2/RUVBL1	7
GO:0006282	regulation of DNA repair	6/210	112/17913	0.00206338	0.0182353	0.0147197	BRCA1/AXIN2/PCNA/RAD51/CHEK1/DDX11	6
GO:0034644	cellular response to UV	5/210	77/17913	0.00210507	0.0185446	0.0149694	AURKB/PCNA/CHEK1/NPM1/RUVBL2	5
GO:0071482	cellular response to light stimulus	6/210	113/17913	0.00215822	0.0189142	0.0152677	AURKB/FNTB/PCNA/CHEK1/NPM1/RUVBL2	6
GO:0006473	protein acetylation	8/210	195/17913	0.00216065	0.0189142	0.0152677	BRCA1/FAM161A/CHEK1/KAT2A/BRCA2/JADE1/RUVBL2/RUVBL1	8
GO:0006301	postreplication repair	4/210	47/17913	0.00220711	0.0190801	0.0154016	BRCA1/PCLAF/PCNA/DTL	4
GO:0033260	nuclear DNA replication	4/210	47/17913	0.00220711	0.0190801	0.0154016	PCNA/RAD51/CDC7/BRCA2	4
GO:0045815	positive regulation of gene expression, epigenetic	4/210	47/17913	0.00220711	0.0190801	0.0154016	CHEK1/KAT2A/TAF1A/TAF1D	4
GO:0051438	regulation of ubiquitin-protein transferase activity	4/210	47/17913	0.00220711	0.0190801	0.0154016	CDC20/PLK1/MAD2L1/BAG2	4
GO:0021766	hippocampus development	5/210	79/17913	0.00235645	0.0202451	0.016342	KIF14/LRP8/RAN/NME1/CDK6	5
GO:1900034	regulation of cellular response to heat	5/210	79/17913	0.00235645	0.0202451	0.016342	AAAS/HSPH1/NUP85/BAG2/FKBP4	5
GO:0018393	internal peptidyl-lysine acetylation	7/210	156/17913	0.00246066	0.0210751	0.017012	BRCA1/CHEK1/KAT2A/BRCA2/JADE1/RUVBL2/RUVBL1	7
GO:0000132	establishment of mitotic spindle orientation	3/210	24/17913	0.00268066	0.0227487	0.0183629	SPDL1/PLK1/MAD2L1	3
GO:0010971	positive regulation of G2/M transition of mitotic cell cycle	3/210	24/17913	0.00268066	0.0227487	0.0183629	CCNB1/CDC7/DTL	3
GO:0045724	positive regulation of cilium assembly	3/210	24/17913	0.00268066	0.0227487	0.0183629	ENTR1/CENPJ/DZIP1	3
GO:0001838	embryonic epithelial tube formation	6/210	120/17913	0.0029171	0.0246797	0.0199217	KIF20B/IFT122/KAT2A/IFT172/SKI/IFT57	6
GO:0006475	internal protein amino acid acetylation	7/210	161/17913	0.0029351	0.0247566	0.0199837	BRCA1/CHEK1/KAT2A/BRCA2/JADE1/RUVBL2/RUVBL1	7
GO:0035065	regulation of histone acetylation	4/210	51/17913	0.0029818	0.0249232	0.0201182	BRCA1/CHEK1/KAT2A/RUVBL2	4
GO:0048146	positive regulation of fibroblast proliferation	4/210	51/17913	0.0029818	0.0249232	0.0201182	CCNB1/CDC6/E2F1/CDK6	4
GO:0098930	axonal transport	4/210	51/17913	0.0029818	0.0249232	0.0201182	KIF4A/HSPB1/MAP1A/KIF5C	4
GO:0001556	oocyte maturation	3/210	25/17913	0.0030201	0.0251675	0.0203154	AURKA/CCNB1/BRCA2	3
GO:0010972	negative regulation of G2/M transition of mitotic cell cycle	5/210	85/17913	0.00324154	0.0269319	0.0217397	BRCA1/AURKA/AURKB/PSMB5/PINX1	5
GO:0018394	peptidyl-lysine acetylation	7/210	164/17913	0.00325162	0.0269351	0.0217422	BRCA1/CHEK1/KAT2A/BRCA2/JADE1/RUVBL2/RUVBL1	7
GO:0060632	regulation of microtubule-based movement	3/210	26/17913	0.00338479	0.0279548	0.0225653	CCSAP/TCTEX1D2/CFAP20	3
GO:0044773	mitotic DNA damage checkpoint	5/210	86/17913	0.00340946	0.028075	0.0226623	AURKA/PCNA/CCNB1/E2F1/RGCC	5
GO:0034508	centromere complex assembly	4/210	54/17913	0.00367205	0.0301478	0.0243355	CENPF/CENPU/NPM1/RUVBL1	4
GO:0018200	peptidyl-glutamic acid modification	3/210	27/17913	0.0037753	0.030904	0.024946	TPGS2/AGBL5/CFAP20	3
GO:0044774	mitotic DNA integrity checkpoint	5/210	90/17913	0.00414408	0.0337197	0.0272188	AURKA/PCNA/CCNB1/E2F1/RGCC	5
GO:1902808	positive regulation of cell cycle G1/S phase transition	4/210	56/17913	0.00418797	0.0337197	0.0272188	CDC6/CCNE1/APEX1/RGCC	4
GO:0035066	positive regulation of histone acetylation	3/210	28/17913	0.00419217	0.0337197	0.0272188	BRCA1/KAT2A/RUVBL2	3
GO:0040001	establishment of mitotic spindle localization	3/210	28/17913	0.00419217	0.0337197	0.0272188	SPDL1/PLK1/MAD2L1	3
GO:0050685	positive regulation of mRNA processing	3/210	28/17913	0.00419217	0.0337197	0.0272188	NUDT21/CCNB1/PRPF19	3
GO:0071168	protein localization to chromatin	3/210	28/17913	0.00419217	0.0337197	0.0272188	PLK1/LRWD1/RUVBL2	3
GO:0044786	cell cycle DNA replication	4/210	57/17913	0.00446338	0.0356942	0.0288126	PCNA/RAD51/CDC7/BRCA2	4
GO:2000756	regulation of peptidyl-lysine acetylation	4/210	57/17913	0.00446338	0.0356942	0.0288126	BRCA1/CHEK1/KAT2A/RUVBL2	4
GO:0002478	antigen processing and presentation of exogenous peptide antigen	7/210	174/17913	0.00449766	0.035865	0.0289505	KIF18A/KIF4A/KIF15/KIF2C/KIF23/KIF2A/PSMB5	7
GO:0006929	substrate-dependent cell migration	3/210	29/17913	0.00463591	0.0367562	0.0296699	MYH10/CTTN/ITGB1BP1	3
GO:0046039	GTP metabolic process	3/210	29/17913	0.00463591	0.0367562	0.0296699	RAN/NME7/NME1	3
GO:0030521	androgen receptor signaling pathway	4/210	58/17913	0.00475074	0.037404	0.0301928	BRCA1/CCNE1/RAN/FKBP4	4
GO:0051261	protein depolymerization	5/210	93/17913	0.00476458	0.037404	0.0301928	KIF18A/KIF2C/KIF2A/CCSAP/KATNB1	5
GO:0019884	antigen processing and presentation of exogenous antigen	7/210	176/17913	0.00478502	0.037404	0.0301928	KIF18A/KIF4A/KIF15/KIF2C/KIF23/KIF2A/PSMB5	7
GO:0048736	appendage development	7/210	176/17913	0.00478502	0.037404	0.0301928	IFT122/INTU/KAT2A/RPGRIP1L/IFT172/SKI/B9D1	7
GO:0060173	limb development	7/210	176/17913	0.00478502	0.037404	0.0301928	IFT122/INTU/KAT2A/RPGRIP1L/IFT172/SKI/B9D1	7
GO:0051348	negative regulation of transferase activity	9/210	272/17913	0.00490819	0.0382591	0.030883	PLK1/MAD2L1/HSPB1/DVL1/ITGB1BP1/DNAJA1/NPM1/PINX1/BAG2	9
GO:0001947	heart looping	4/210	59/17913	0.00505027	0.0392563	0.031688	AHI1/IFT172/BBS5/IFT57	4
GO:0007143	female meiotic nuclear division	3/210	30/17913	0.00510701	0.0395865	0.0319545	TTK/AURKA/PLK1	3
GO:1903311	regulation of mRNA metabolic process	9/210	275/17913	0.00526609	0.0407058	0.032858	AXIN2/NUDT21/CCNB1/HSPB1/PSMB5/E2F1/PRPF19/APEX1/NPM1	9
GO:0097327	response to antineoplastic agent	5/210	96/17913	0.00544841	0.0419982	0.0339012	BRCA1/PCNA/RAD51/DDX11/WDR35	5
GO:0030866	cortical actin cytoskeleton organization	3/210	31/17913	0.00560591	0.0429735	0.0346885	ECT2/KIF23/EZR	3
GO:2000758	positive regulation of peptidyl-lysine acetylation	3/210	31/17913	0.00560591	0.0429735	0.0346885	BRCA1/KAT2A/RUVBL2	3
GO:0008088	axo-dendritic transport	4/210	61/17913	0.00568678	0.0434733	0.035092	KIF4A/HSPB1/MAP1A/KIF5C	4
GO:0031056	regulation of histone modification	6/210	138/17913	0.0057738	0.0435099	0.0351215	BRCA1/CCNB1/CHEK1/KAT2A/SKI/RUVBL2	6
GO:0003356	regulation of cilium beat frequency	2/210	10/17913	0.00578564	0.0435099	0.0351215	CCSAP/CFAP20	2
GO:0006930	substrate-dependent cell migration, cell extension	2/210	10/17913	0.00578564	0.0435099	0.0351215	MYH10/CTTN	2
GO:0007084	mitotic nuclear envelope reassembly	2/210	10/17913	0.00578564	0.0435099	0.0351215	REEP4/VRK1	2
GO:0046051	UTP metabolic process	2/210	10/17913	0.00578564	0.0435099	0.0351215	NME7/NME1	2
GO:0072697	protein localization to cell cortex	2/210	10/17913	0.00578564	0.0435099	0.0351215	PLK1/EZR	2
GO:0007050	cell cycle arrest	8/210	231/17913	0.00601092	0.0449604	0.0362924	BRCA1/AURKA/PCNA/CCNB1/KIF20B/E2F1/RGCC/CDK6	8
GO:0018105	peptidyl-serine phosphorylation	8/210	231/17913	0.00601092	0.0449604	0.0362924	TTK/AURKA/AURKB/CCNB1/PLK1/PDE4D/PRKCZ/VRK1	8
GO:0097421	liver regeneration	3/210	32/17913	0.00613305	0.0457505	0.0369302	AURKA/PCNA/WDR35	3
GO:0051258	protein polymerization	8/210	232/17913	0.00616465	0.045863	0.037021	PSRC1/ARL6/CTTN/TUBGCP4/CENPJ/MAP7D3/TPPP/FKBP4	8
GO:0043543	protein acylation	8/210	233/17913	0.00632135	0.0469031	0.0378605	BRCA1/FAM161A/CHEK1/KAT2A/BRCA2/JADE1/RUVBL2/RUVBL1	8
GO:0140013	meiotic nuclear division	6/210	142/17913	0.00661705	0.0489662	0.0395259	KIF18A/TTK/AURKA/CDC20/PLK1/BRCA2	6
GO:0006409	tRNA export from nucleus	3/210	33/17913	0.00668881	0.0491044	0.0396374	AAAS/RAN/NUP85	3
GO:0051031	tRNA transport	3/210	33/17913	0.00668881	0.0491044	0.0396374	AAAS/RAN/NUP85	3
GO:0071431	tRNA-containing ribonucleoprotein complex export from nucleus	3/210	33/17913	0.00668881	0.0491044	0.0396374	AAAS/RAN/NUP85	3
GO:0018107	peptidyl-threonine phosphorylation	5/210	101/17913	0.00673775	0.0492083	0.0397213	TTK/PLK1/CHEK1/VRK1/HASPIN	5
GO:0061371	determination of heart left/right asymmetry	4/210	64/17913	0.00673844	0.0492083	0.0397213	AHI1/IFT172/BBS5/IFT57	4
GO:0048002	antigen processing and presentation of peptide antigen	7/210	188/17913	0.00680936	0.0495957	0.040034	KIF18A/KIF4A/KIF15/KIF2C/KIF23/KIF2A/PSMB5	7
GO:0000076	DNA replication checkpoint	2/210	11/17913	0.007017	0.0499439	0.0403151	CDC6/CDC45	2
GO:0003413	chondrocyte differentiation involved in endochondral bone morphogenesis	2/210	11/17913	0.007017	0.0499439	0.0403151	AXIN2/POC1A	2
GO:0018095	protein polyglutamylation	2/210	11/17913	0.007017	0.0499439	0.0403151	TPGS2/CFAP20	2
GO:0031442	positive regulation of mRNA 3'-end processing	2/210	11/17913	0.007017	0.0499439	0.0403151	NUDT21/CCNB1	2
GO:0043247	telomere maintenance in response to DNA damage	2/210	11/17913	0.007017	0.0499439	0.0403151	DCLRE1B/APEX1	2
GO:0051013	microtubule severing	2/210	11/17913	0.007017	0.0499439	0.0403151	KATNA1/KATNB1	2
GO:0055015	ventricular cardiac muscle cell development	2/210	11/17913	0.007017	0.0499439	0.0403151	MYH10/CCNB1	2
GO:2000615	regulation of histone H3-K9 acetylation	2/210	11/17913	0.007017	0.0499439	0.0403151	BRCA1/CHEK1	2
GO:0006289	nucleotide-excision repair	5/210	102/17913	0.00701914	0.0499439	0.0403151	CETN2/PCNA/BRCA2/PRPF19/NEIL2	5
