# Supplementary material for: Nuclear Morphological Remodeling in Human Granulocytes Is Linked to Prenylation Independently from Cytoskeleton
Source: Cells. 2020 Nov 20;9(11):2509. doi: 10.3390/cells9112509 (PMC7699803; doi:10.3390/cells9112509)
Supplement: Supplementary file 1 [file cells-09-02509-s001.zip › cells-980065-supplementary.publication/Dataset 2 - Actin cytoskeleton.xlsx]

## Sheet: log2CPMp1
Gene Symbol	EntrezGene	HL60.day0.1	HL60.day0.2	HL60.day0.3	HL60.day0.4	HL60.day2.1	HL60.day2.2	HL60.day2.3	HL60.day2.4	HL60.day4.1	HL60.day4.2	HL60.day4.3	HL60.day4.4
FMN1	342184	-1.43301	-1.03721	-1.51336	-2.2259	3.88453	4.0592	4.149	3.98814	6.35512	6.27359	5.95459	6.1206
PXN	5829	0.298675	-0.318298	-0.0208978	0.652838	6.29917	6.20004	6.31716	6.13809	7.97894	7.91944	7.94512	7.91581
TNNI2	7136	-3.41062	-4.93751	-4.93751	-4.93751	1.52212	1.24517	1.61202	1.89552	0.939408	0.560985	0.565195	0.917342
ACKR2	1238	-1.01986	-1.52541	-1.51336	-1.61276	3.559	3.62132	3.5803	3.69381	3.88057	3.87547	3.93028	4.11244
RCSD1	92241	3.41353	3.34689	3.36644	3.40067	8.45095	8.52084	8.45534	8.471	8.2128	8.16167	8.27318	8.22412
FGR	2268	2.71637	2.93008	3.10593	2.62492	9.04302	8.94169	8.84224	8.83814	5.98368	5.74565	5.71678	6.07036
HAP1	9001	-4.93751	-4.93751	-4.93751	-4.93751	0.446281	0.670107	0.563169	0.699114	-2.75586	-2.16378	-2.13183	-1.67676
LSP1	4046	5.40186	5.40424	5.57799	5.46618	9.32613	9.38335	9.42266	9.42098	9.1143	8.94196	9.21362	9.10293
SRCIN1	80725	-1.31812	-0.673104	-1.01541	-0.445124	2.90165	3.31172	3.4796	3.18137	3.14447	3.15482	3.14906	3.16389
HCK	3055	2.26046	2.17282	1.93195	2.27956	6.65147	6.66138	6.71708	6.59404	6.57248	6.54234	6.57554	6.64554
MYOM1	8736	-2.68556	-2.26887	-3.06772	-2.2259	1.52212	1.48495	1.84576	1.65171	2.33169	2.48167	2.84583	2.6873
MYO1B	4430	0.591041	-0.0337535	0.670899	0.499545	4.48241	4.71882	4.83934	4.89847	5.74686	5.70257	5.85479	5.74258
IFIT5	24138	-3.41062	-4.93751	-4.93751	-4.17723	-0.806473	-0.106554	-0.253126	-0.710442	1.2506	1.67361	1.87561	1.76317
CARMIL1	55604	-0.850562	-0.449943	-0.645934	-1.42563	2.47712	2.80883	3.02337	2.77189	4.86189	4.79684	4.85657	4.74911
KALRN	8997	-4.93751	-4.93751	-4.93751	-4.17723	-1.81485	-1.71132	-2.3173	-0.798425	0.422951	0.478834	0.903544	0.447156
MYO1D	4642	2.14504	2.30121	1.8876	2.23168	4.50314	4.74211	4.76819	4.88264	6.51477	6.66892	6.73922	6.58736
SPTA1	6708	-2.20526	-1.52541	-2.09061	-1.51616	0.520457	1.06882	0.688778	0.492181	2.34267	2.69075	2.5888	2.46743
MYO5C	55930	-2.01422	-3.28522	-3.06772	-1.82782	-0.806473	-0.891203	-0.504982	-1.21641	1.78936	1.85823	2.55079	2.0338
MYO7B	4648	-2.01422	-1.67849	-1.92325	-1.42563	-0.159614	-0.608109	0.232777	0.250516	2.13091	2.21187	1.31983	2.08233
LPXN	9404	4.62025	4.61958	4.73652	4.65073	6.11692	6.32028	6.31412	6.26153	7.49834	7.43792	7.45665	7.40951
SH3PXD2B	285590	1.10506	1.409	1.15535	0.693803	3.17861	3.01064	3.08751	3.24327	4.05432	3.96871	4.10438	4.13275
PALLD	23022	-2.42551	-1.67849	-3.06772	-2.77753	0.00445638	0.440853	-0.0387711	0.205988	1.02372	1.24703	1.10058	0.917342
TMOD2	29767	2.66142	2.62122	2.73244	2.74184	5.28122	5.47163	5.45559	5.35109	6.26128	6.24953	6.24454	6.25368
PAK1	5058	6.41122	6.29865	6.38005	6.3741	8.96775	9.0719	9.08294	9.04198	10.1985	10.2647	10.3813	10.1565
MYO15B	80022	-2.20526	-2.04415	-2.09061	-1.9487	0.980796	0.957444	0.986621	0.792419	1.17886	1.26348	1.58725	1.33283
BAIAP2L1	55971	-4.93751	-2.86198	-2.7549	-3.3139	-0.344766	0.0644628	-0.0387711	-0.0399406	-0.542353	0.165327	0.360704	-0.0844815
HIP1	3092	1.36788	1.20527	1.47305	1.45923	4.31014	4.20957	4.28949	4.24354	4.36562	4.25653	4.12069	4.62357
OPHN1	4983	-0.628888	0.0660124	0.28291	-0.238325	2.17808	2.3609	2.4082	2.30739	2.75812	2.77921	2.74844	2.87116
GAS7	8522	6.29306	6.31585	6.36598	6.19219	8.82732	8.89923	8.88696	8.80003	9.22009	9.15444	9.10163	9.14021
TTN	7273	0.334244	-0.0863489	-0.0637999	0.328005	2.61893	2.87162	2.67432	2.59325	2.86102	2.76195	3.37795	2.85729
DDX58	23586	1.4018	1.38987	1.50276	1.32225	3.82723	4.0354	3.91194	4.11096	4.05765	4.11639	4.25972	4.14707
SPECC1	92521	3.79167	3.96948	3.93905	3.77696	6.53831	6.51663	6.58697	6.56569	6.55192	6.64949	6.71042	6.55924
FILIP1	27145	-3.41062	-2.26887	-2.7549	-1.71628	0.0552466	0.355557	0.0575368	-0.0945894	-0.389123	-0.487773	0.316083	0.447156
CORO1B	57175	4.16939	4.01075	3.97659	4.29906	6.887	7.00603	7.04499	6.94294	6.68787	6.64479	6.67827	6.7936
TNNT1	7138	0.106354	0.203809	-0.462527	0.379133	3.21257	3.42596	3.11575	3.28668	2.39637	1.99258	1.79661	2.14078
RHOQ	23433	4.3453	4.43131	4.33348	4.62051	6.62545	6.59896	6.68351	6.68252	6.35512	6.23187	6.23033	6.20794
MYH7B	57644	-1.84555	-1.84977	-1.92325	-0.976799	0.690752	0.355557	0.658386	0.822226	0.247054	-0.0213327	0.270037	-0.195805
MYH15	22989	2.61156	2.82008	2.85267	3.21615	4.89866	4.96725	4.96572	4.91239	4.2595	4.42504	4.30609	4.18368
HIP1R	9026	5.17177	5.18184	5.24603	5.30697	7.00514	7.08392	7.16672	7.06171	6.46914	6.69037	6.92619	6.75343
GSN	2934	7.61519	7.60941	7.60875	7.5736	9.26026	9.27165	9.22443	9.18066	8.7939	8.79331	8.85029	8.95726
ARPC1B	10095	8.24726	8.23212	8.2966	8.21958	9.66307	9.7594	9.7309	9.73609	9.43531	9.48177	9.53984	9.72931
FCHSD1	89848	2.61156	2.3515	2.33842	2.83176	3.90544	4.04565	3.94694	3.78745	3.8501	4.07738	3.80671	3.91559
PSTPIP2	9050	7.20842	7.25574	7.19195	7.13583	8.67187	8.66906	8.70052	8.71817	8.7934	8.66413	8.34382	8.64329
COTL1	23406	8.99025	9.04841	9.01655	8.96827	10.626	10.5138	10.636	10.6796	10.6099	10.5337	10.4419	10.5231
RINL	126432	3.31015	3.42412	3.46405	3.51366	4.95324	5.07624	4.9296	4.96511	4.80743	4.93033	5.0478	5.18516
UTRN	7402	5.48333	5.53948	5.58234	5.38877	6.83934	6.91393	6.94427	6.86453	7.04723	6.98666	7.19848	7.13974
HCLS1	3059	7.50466	7.49436	7.56959	7.56603	8.92657	8.94055	8.89003	8.89578	9.16855	9.15057	9.17335	9.15942
BIN2	51411	6.15815	6.09303	6.10538	6.2095	7.65046	7.628	7.61495	7.68128	7.79225	7.78792	7.81463	7.77736
LLGL2	3993	1.31545	1.83382	1.15535	1.34814	2.93594	3.05189	3.22347	3.06153	3.09337	3.08712	3.24144	3.26721
CYBA	1535	6.39342	6.35151	6.33741	6.42859	8.01582	8.04787	8.15521	8.15563	8.33023	8.01393	8.15563	8.17811
LPP	4026	3.99425	4.04783	4.12485	3.88703	5.58869	5.65126	5.70457	5.71511	5.86108	5.84942	5.89611	5.81796
MYH9	4627	10.0096	10.04	10.0734	9.91813	11.853	11.855	11.9684	11.8774	11.8935	11.8401	12.0222	11.9035
MYO1F	4542	7.91278	7.93402	7.94482	7.84096	9.84706	9.874	9.93802	9.86804	9.75609	9.83367	9.85274	9.86395
ARHGAP21	57584	3.57834	3.54143	3.33375	3.48185	5.51803	5.44864	5.5507	5.43548	5.3523	5.39157	5.51319	5.28831
MYO9B	4650	7.22805	7.23378	7.23213	7.28822	9.16067	9.17586	9.30841	9.15665	9.20371	9.28494	9.20103	9.24008
FYB1	2533	5.50495	5.50545	5.40786	5.42799	7.32788	7.40834	7.50074	7.45532	7.50813	7.52129	7.80406	7.43163
STK38L	23012	5.7485	5.86619	5.88058	5.81614	7.76789	7.92326	7.8807	7.96107	7.87284	7.84488	7.97727	7.97624
DBNL	28988	6.20394	6.13814	6.27422	6.21699	8.31265	8.30214	8.31398	8.21915	8.10303	8.2159	8.22892	8.28709
KAT2B	8850	2.93485	2.77656	3.10593	2.91641	5.06899	5.0862	5.2442	5.31617	5.11026	5.05488	4.99216	5.07407
WAS	7454	5.82628	5.91717	5.87136	5.90277	7.92933	7.99553	8.0356	8.03791	8.16757	8.04489	8.24742	8.14583
SRC	6714	-0.932729	-1.38702	-1.29318	-1.61276	0.927266	0.481682	0.563169	0.761983	0.968063	0.974699	1.20216	1.33283
RND1	27289	-2.20526	-2.04415	-1.63748	-2.08065	-0.21873	-0.168383	0.190922	-0.0945894	0.422951	0.129878	0.270037	0.483745
AKAP13	11214	5.71009	5.70047	5.70482	5.55293	7.40548	7.55245	7.52621	7.53398	7.99491	7.96903	7.96445	7.95502
ITSN1	6453	4.69569	4.64401	4.541	4.60851	6.1805	6.14152	6.31351	6.20679	6.77762	6.80824	6.81333	6.81978
TAX1BP3	30851	3.09893	3.29128	2.99534	3.20556	4.65493	4.71025	4.69522	4.71997	5.131	5.35365	5.35124	5.53271
PDLIM5	10611	3.22744	3.28612	3.49764	3.23362	4.74857	4.79774	4.75748	4.92447	5.51407	5.52633	5.49704	5.58311
TRIP6	7205	0.146924	0.369185	0.138988	1.00176	1.78543	1.77505	2.14876	1.99047	2.16843	2.48167	2.41985	2.60665
VASP	7408	6.80621	6.84223	6.92749	6.87565	8.25509	8.31667	8.37643	8.35599	8.87935	8.82396	8.86028	8.96618
WIPF1	7456	7.31184	7.36169	7.35606	7.28592	8.65691	8.70331	8.70192	8.73149	9.21907	9.13242	9.33207	9.25372
DUSP22	56940	4.19622	4.13082	4.2285	4.27901	4.99449	5.11406	5.08906	5.20884	6.46914	6.52922	6.56485	6.56885
PKD2	5311	3.69237	3.57569	3.82609	3.86478	5.0519	4.92161	4.99794	4.97344	5.48338	5.54495	5.61455	5.53924
MYL12A	10627	7.88138	7.83983	7.92593	7.89465	9.15849	9.20253	9.1139	9.18282	9.58677	9.5816	9.59268	9.62492
TMEM63B	55362	3.54837	3.32691	3.34199	3.5725	4.65081	4.81781	4.77174	4.59388	5.05457	5.10708	5.14508	5.22623
BAG3	9531	0.0646096	-0.318298	-0.582172	0.353796	0.980796	1.29184	0.776292	0.599354	1.67234	1.69802	1.89091	1.74821
CGN	57530	-0.772824	-0.755882	-0.299828	-0.200299	0.591005	0.440853	0.425571	0.666621	1.38418	1.62351	1.20216	1.6389
CTTNBP2NL	55917	1.33314	0.993538	1.17394	1.0811	1.8004	2.071	2.04686	2.06716	3.04038	2.88931	2.97343	3.2083
DAPK1	1612	-0.772824	-0.937214	-1.51336	-1.51616	-1.00031	-0.371557	-0.0387711	0.160042	0.910172	1.0713	-0.603089	0.588253
FKBP15	23307	5.88142	5.87481	5.86351	5.8874	6.7487	6.82748	6.84234	6.81767	7.36227	7.40261	7.33439	7.33574
MYO5A	4644	4.22018	4.38859	4.27012	4.13399	5.15009	5.16352	5.12978	5.14835	5.52496	5.4962	5.6908	5.45191
SYNPO2	171024	2.94063	2.86924	2.87556	2.71224	3.67315	3.80547	3.83929	3.83208	4.03752	4.06805	4.42904	4.30109
AVIL	10677	-0.115607	0.246964	-0.249432	-0.0918864	1.00683	1.24517	0.804322	0.761983	1.27374	1.47603	1.17742	1.27138
LCP1	3936	10.1538	10.1753	10.1536	10.1319	11.2324	11.259	11.2131	11.2269	11.6487	11.6471	11.597	11.6211
PPP1R9B	84687	6.78025	6.80346	6.75037	6.81079	7.83415	7.90297	7.96382	7.99132	8.21616	8.21021	8.29058	8.21002
CAP1	10487	8.2276	8.29579	8.27511	8.21266	9.54017	9.53517	9.49169	9.50866	9.76243	9.73329	9.77766	9.77166
CTNNA1	1495	3.34108	3.40995	3.38251	3.37256	4.64045	4.57056	4.62623	4.68997	4.88649	4.85363	4.70691	4.90056
IQGAP1	8826	7.94729	8.04268	8.02346	7.85541	9.01061	9.01621	9.06513	9.01984	9.25093	9.25073	9.16049	9.16893
MACF1	23499	8.3103	8.37893	8.36908	8.12095	9.28225	9.39183	9.50489	9.38406	9.5035	9.5258	9.63239	9.52882
FLOT1	10211	3.80123	3.85211	3.87519	3.75777	5.1176	4.92716	4.98422	5.02881	5.20057	5.08064	4.81509	5.24899
TRIOBP	11078	4.55768	4.69554	4.57111	4.53574	5.88827	5.86309	5.92404	5.8703	5.76228	5.81495	5.75593	5.78627
ARPC5	10092	6.90746	6.91386	6.96932	7.02407	8.2249	8.3016	8.2194	8.25425	8.17911	8.07302	8.12119	8.17794
AIF1	199	7.16432	7.09009	7.13143	7.26928	8.52616	8.51024	8.38979	8.48038	8.3366	8.32536	8.38794	8.38025
RAC2	5880	8.62037	8.51713	8.49371	8.38788	9.87167	9.92878	9.96635	9.95006	9.74611	9.56417	9.71103	9.64626
SLC9A3R1	9368	7.20272	7.19333	7.21877	7.14809	8.60125	8.63482	8.7134	8.68813	8.21299	8.17545	8.4736	8.2921
ADD1	118	7.02877	7.07782	6.96566	6.96568	8.38315	8.3939	8.38516	8.33724	8.01929	7.97669	8.03154	7.95705
MYL6	4637	7.85293	7.78918	7.86344	7.91915	9.11922	9.19392	9.03551	9.01814	8.92128	8.89134	8.87177	9.0016
IQGAP2	10788	5.67497	5.676	5.64363	5.49471	6.80265	6.78275	6.76467	6.7764	6.69967	6.68695	6.80981	6.56138
MYADM	91663	7.23041	7.30091	7.2696	7.16412	8.42433	8.49318	8.54464	8.51158	8.31759	8.04012	8.27737	8.21819
RARA	5914	5.60844	5.67896	5.63779	5.54105	6.68058	6.73763	6.92405	6.76061	6.59332	6.44834	6.55529	6.52289
MSRB1	51734	6.33865	6.23844	6.28495	6.27677	7.57006	7.61573	7.60427	7.60536	7.15786	7.02997	7.03946	7.1322
CNN2	1265	7.21886	7.24547	7.28036	7.19075	8.38579	8.34789	8.43741	8.42636	8.09066	7.96353	8.10222	8.07003
ADAM8	101	3.47059	3.60086	3.61109	3.60508	4.75818	4.67987	4.91842	4.57212	4.45943	4.49288	3.99541	4.4215
GMFG	9535	5.73608	5.77238	5.72701	5.8004	6.89748	6.85882	6.78239	6.84152	6.41618	6.46311	6.57968	6.63439
CORO1A	11151	9.77306	9.73326	9.83829	9.78413	10.7873	10.8966	10.8651	10.8373	10.4983	10.5076	10.6087	10.6921
PARVG	64098	6.82313	6.77656	6.75192	6.97142	7.82982	7.86176	7.93816	7.80376	7.50171	7.55739	7.44925	7.508
ZYX	7791	7.6251	7.69979	7.54035	7.47569	8.61956	8.52771	8.7601	8.69784	8.69639	8.54365	8.5852	8.5598
PPP1R12A	4659	6.53245	6.60784	6.58879	6.45935	7.51811	7.50898	7.54243	7.57532	7.55315	7.55593	7.61986	7.52647
ACTB	60	12.4924	12.4926	12.5813	12.3947	13.4943	13.4588	13.5789	13.5227	13.5558	13.4877	13.5886	13.6477
MARK2	2011	5.87539	6.03573	5.91689	5.94209	6.8133	6.90739	6.94859	6.91338	7.04513	7.01396	7.08463	6.99119
BIN3	55909	4.94755	4.83818	4.9059	4.88654	5.72924	5.8708	5.82917	5.79055	5.99416	5.93663	5.89326	5.98759
TPM4	7171	6.94892	7.02418	6.94383	6.94992	7.78256	7.77665	7.70226	7.7376	8.09473	7.98167	7.83058	8.03905
RAB22A	57403	4.27383	4.26283	4.25492	4.17435	4.94821	5.08123	4.9296	5.00302	5.32071	5.26962	5.21813	5.21947
CAPZB	832	7.80778	7.79168	7.68139	7.71789	8.49114	8.47986	8.53094	8.5217	8.81155	8.77603	8.82152	8.791
ARHGEF2	9181	7.98694	7.96383	7.97577	7.93298	8.6711	8.72951	8.76746	8.80715	9.15421	9.0079	9.0554	9.21955
PTPN12	5782	5.60753	5.59481	5.52288	5.57708	6.22901	6.25627	6.25314	6.23338	6.73813	6.71226	6.57436	6.64352
TPM1	7168	2.73645	2.70872	2.88122	2.84546	3.40107	3.55591	3.43098	3.33917	3.72557	3.84573	3.8307	3.96172
APC2	10297	1.16555	1.20527	1.26343	1.39858	1.4289	2.05756	1.91167	2.16345	2.0121	2.28621	2.3217	2.52123
GBP2	2634	-1.31812	-0.843701	-1.19452	-0.853635	-0.482876	-0.608109	-0.64958	-1.48181	0.463768	0.199927	-0.88624	0.37107
ABLIM1	3983	6.16558	6.34718	6.27852	6.14404	6.42036	6.50924	6.58495	6.53113	7.41037	7.37022	7.31397	7.40802
NEB	4703	0.334244	0.0660124	0.248253	-0.238325	0.285404	0.440853	0.49601	0.376403	1.17886	1.24703	1.31983	1.60609
KLHL2	11275	4.23672	4.25228	4.49	4.35919	4.96657	5.13341	5.01453	5.17314	5.67698	5.66436	5.77667	5.76505
STK17B	9262	6.085	6.27017	6.06301	6.22618	6.49872	6.79899	6.66165	6.66155	7.59824	7.74554	7.619	7.61392
BAIAP2	10458	0.704112	0.714876	0.696833	1.04989	0.843051	1.46472	1.17015	1.70068	2.76631	2.73271	2.28744	2.39244
FYN	2534	-1.69455	-3.28522	-2.49797	-1.34045	-3.25816	-1.53807	-2.58173	-3.86167	1.38418	0.994544	-0.994483	0.969874
POU6F1	5463	-0.561969	-0.594818	-0.249432	0.452579	0.0552466	-0.790538	-0.373565	0.160042	1.50643	1.54494	1.5492	1.68677
SIPA1L3	23094	5.01759	4.98878	4.9307	4.8394	4.71934	4.88403	4.99946	4.94324	6.1725	6.08573	6.35825	6.26948
MPRIP	23164	7.10893	7.13458	7.17099	7.12884	6.78395	6.87183	6.95759	6.89728	8.30273	8.43188	8.5374	8.38343
AUTS2	26053	2.63314	2.76918	2.66178	2.46846	2.10764	2.39336	2.33322	1.97728	3.65682	3.51915	3.69789	3.38311
CDC42BPA	8476	2.87573	2.77656	2.7573	2.52631	1.95551	2.19894	1.92449	2.47626	3.18165	3.28943	3.47755	3.15824
SH2B2	10603	1.68959	1.24838	1.31458	1.67918	0.407712	0.398835	0.688778	0.666621	1.88262	2.35691	1.76376	1.91825
CDC42EP3	10602	3.22271	3.39084	3.2704	3.34389	2.08337	2.071	2.2843	2.16345	3.55188	3.62797	3.24739	3.42605
MICAL1	64780	4.3033	4.21473	4.28087	4.49431	5.46384	5.4409	5.4655	5.34981	4.63275	4.87654	4.63607	4.65399
ANXA1	301	6.70879	6.73974	6.63312	6.6529	8.23474	8.20414	8.0683	8.06387	7.00421	6.9848	6.81984	7.03461
AMOT	154796	-1.11259	-0.843701	-1.01541	-0.976799	0.197696	0.264898	0.147816	-0.15139	-1.72769	-0.43373	-1.11151	-0.84188
SVIL	6840	5.45028	5.46147	5.49173	5.30449	6.39655	6.25921	6.2914	6.30176	4.90143	4.83036	4.71123	4.85764
MYO1G	64005	8.23423	8.18366	8.25056	8.21475	8.86585	8.88919	8.92675	8.80026	7.58356	7.65959	7.87018	7.82737
ANLN	54443	6.56697	6.56051	6.57488	6.54125	7.07257	7.03332	7.02465	7.10933	6.06219	5.9532	6.00114	6.18382
MYH10	4628	5.90748	5.91634	6.00126	5.82366	5.68558	5.53483	5.57124	5.55679	4.70901	4.78692	4.95989	4.90056
MYL6B	140465	4.64878	4.58216	4.6006	4.73042	3.97304	4.23069	4.05297	4.15847	3.12552	3.07784	2.99482	3.21919
ACTN1	87	7.44668	7.48312	7.49949	7.27541	7.34202	7.23709	7.25124	7.26665	5.74272	5.65035	5.79202	5.82421
RHOU	58480	6.24423	6.30887	6.18198	6.21743	6.31293	6.28683	6.06466	6.27776	4.11644	4.13439	4.27728	4.18089
CDC42EP4	23580	4.93167	4.85919	5.01687	4.85641	5.26782	5.14139	5.08478	5.14982	2.32062	2.65378	2.92225	2.79314
FLNA	2316	9.5639	9.5865	9.6285	9.39171	8.93253	8.75783	8.81978	8.73173	7.08982	6.90021	6.55529	7.082
BIN1	274	3.25554	3.22268	3.12516	3.2091	2.17808	1.85492	1.42609	1.73242	1.05076	1.27975	1.07402	0.621472
STOML2	30968	7.79028	7.77104	7.81282	7.75011	6.16541	6.16286	6.08979	6.15283	5.80262	5.90814	5.90649	6.07112
KIF9	64147	3.22271	3.23344	3.26607	3.1949	1.24423	1.50489	1.65883	1.35815	1.65482	1.40366	1.58725	1.29215
DDR2	4921	-0.115607	0.246964	0.176337	0.219971	-1.35084	-1.53807	-1.31382	-0.627518	-1.55467	-1.3715	-1.37859	-1.14286
MTSS1	9788	0.9532	1.11498	1.13653	1.36092	0.197696	0.481682	-0.504982	-0.0945894	-0.186052	-0.282783	0.173288	-1.14286
TLN2	83660	3.0301	2.96281	3.20865	2.69217	1.95551	1.67297	2.01123	2.06716	0.84986	1.16184	0.675281	1.18513
EZR	7430	7.23601	7.11105	7.1982	7.18312	6.26316	6.25848	6.17075	6.20679	5.26839	5.24083	5.2287	5.36632
ZNF185	7739	-0.115607	0.159323	0.413767	0.162761	-0.482876	-1.11642	-0.437777	-1.10003	-1.4002	-2.35143	-1.7066	-1.38526
PGM1	5236	6.68746	6.66016	6.72932	6.59529	5.94071	5.75795	5.73583	5.71511	4.77941	4.73772	4.91197	4.92737
PRKCZ	5590	3.34108	3.02611	3.10108	3.21615	2.5139	2.12354	2.35234	2.10402	1.42609	1.46184	1.56835	1.35275
NDC1	55706	7.58483	7.6261	7.5755	7.59081	6.64682	6.71961	6.59902	6.68557	6.20144	6.30422	6.15395	6.19765
PEAK1	79834	4.97034	5.15801	5.04364	5.11673	4.27575	4.37041	4.30918	4.32908	3.9104	3.94341	3.80268	3.92892
DSTN	11034	6.57256	6.60266	6.64524	6.73829	6.10943	5.8965	5.932	6.02649	5.48957	5.44303	5.32051	5.49959
TAF5	6877	5.01349	5.04794	5.00913	4.96812	4.24873	4.38931	4.39464	4.31342	3.90671	3.79288	3.79457	3.89875
MYO19	80179	6.69774	6.67258	6.73167	6.85124	6.07753	5.89839	6.01005	5.83143	5.65292	5.81774	5.6699	5.68089
CFL2	1073	2.98046	3.00112	3.14413	3.15512	2.09555	2.01647	2.25414	2.10402	2.14352	2.03152	1.79661	2.24036
DNAJA3	9093	7.13658	7.14353	7.19593	7.22106	6.15889	6.15499	6.14632	6.11495	6.35579	6.3473	6.31568	6.3834
ABL2	27	5.34306	5.44535	5.43026	5.30779	4.13822	4.26618	4.0588	3.93798	4.69407	4.58248	4.42116	4.68966
FLNB	2317	6.81725	6.85362	6.88371	6.56145	5.43056	5.45507	5.57022	5.36887	6.1794	6.17811	6.11541	6.20931
ARHGAP32	9743	4.17431	4.40297	4.40406	4.18875	3.23477	3.34529	2.9437	3.02994	3.77506	3.92543	3.43122	3.71476
MYLK	4638	0.224794	0.0660124	0.28291	0.522467	-0.806473	-0.790538	-1.09094	-0.798425	-0.124252	-0.543918	-0.295534	0.161201
PDXP	57026	5.15571	5.40544	5.00265	5.30944	3.6066	3.7893	3.38067	3.90005	5.0327	4.88852	4.73684	4.33152
LIMA1	51474	5.60207	5.65913	5.67333	5.54525	3.90197	3.80144	3.79807	3.79122	4.71113	4.64346	4.32028	4.4928
CTTN	2017	2.25119	2.03188	2.40286	2.26604	0.407712	-0.232979	-0.0387711	0.96267	0.721101	1.26348	1.01941	1.18513
PARVB	29780	5.0935	5.05402	5.12946	5.05813	3.18432	3.06539	3.05288	3.15819	4.06762	3.89143	3.59426	3.99378
WASF1	8936	4.22493	4.3371	4.49185	4.51589	1.91483	2.04399	2.19184	2.00354	3.40243	3.53279	3.75333	3.47685
ADD2	119	4.24842	4.017	4.17184	4.15614	1.73958	1.70781	1.51358	1.51239	2.21699	2.09724	1.6782	1.95781
NPM3	10360	7.1671	7.06657	7.10927	7.09101	4.51679	4.41589	4.362	4.43897	4.60337	4.551	4.55439	4.70718
CCDC102A	92922	1.64779	2.01949	1.77036	1.89655	-0.280372	-0.168383	-0.437777	0.160042	-0.463705	-1.47686	-1.37859	-0.67127
MYO10	4651	3.33231	3.44743	3.52685	3.2543	1.05754	0.928201	0.885286	1.04081	0.0994516	0.663714	0.360704	0.716772
CAPN2	824	3.56343	3.55007	3.26174	3.38512	0.327336	-0.446179	0.0575368	-0.47473	-1.13346	-1.18138	-2.13183	-2.26724
RAC3	5881	6.83753	6.75663	6.71907	6.76557	2.84505	2.67441	2.8924	2.83173	2.33169	2.03152	1.90604	1.97075
NOTCH3	4854	0.224794	-0.594818	0.504666	0.301746	-3.86615	-3.80395	-4.93751	-4.93751	-2.75586	-4.93751	-4.93751	-3.2839
MYO7A	4647	0.334244	0.804267	0.349821	0.610677	-4.93751	-4.93751	-3.91626	-4.93751	-2.75586	-4.06243	-4.93751	-2.86051
AHNAK	79026	5.85946	5.88253	5.7096	5.75092	1.38986	0.867876	0.425571	0.63338	1.60094	1.27975	-0.366497	1.76317
ACTL8	81569	8.18531	8.17006	8.20582	8.17936	3.64856	3.27153	3.34295	3.37982	1.54498	1.24703	1.73014	1.83574

## Sheet: GOBP_cl1
ID	Description	GeneRatio	BgRatio	pvalue	p.adjust	qvalue	geneID	Count
GO:0007015	actin filament organization	2019-05-15	325/17913	4.93067e-06	0.00242096	0.00141173	FMN1/PXN/HCK/MYO1B/CARMIL1	5
GO:1902905	positive regulation of supramolecular fiber organization	2019-04-15	185/17913	1.37528e-05	0.00252838	0.00147437	FMN1/PXN/HCK/CARMIL1	4
GO:0022604	regulation of cell morphogenesis	2019-05-15	430/17913	1.917e-05	0.00252838	0.00147437	FGR/SRCIN1/HCK/CARMIL1/KALRN	5
GO:0051495	positive regulation of cytoskeleton organization	2019-04-15	205/17913	2.05978e-05	0.00252838	0.00147437	FMN1/PXN/HCK/CARMIL1	4
GO:0110053	regulation of actin filament organization	2019-04-15	228/17913	3.1254e-05	0.00306914	0.0017897	FMN1/PXN/HCK/CARMIL1	4
GO:0030838	positive regulation of actin filament polymerization	2019-03-15	84/17913	4.34571e-05	0.00355624	0.00207374	FMN1/HCK/CARMIL1	3
GO:0032956	regulation of actin cytoskeleton organization	2019-04-15	297/17913	8.75075e-05	0.00587263	0.00342449	FMN1/PXN/HCK/CARMIL1	4
GO:1902903	regulation of supramolecular fiber organization	2019-04-15	313/17913	0.000107203	0.00587263	0.00342449	FMN1/PXN/HCK/CARMIL1	4
GO:0032273	positive regulation of protein polymerization	2019-03-15	116/17913	0.000113752	0.00587263	0.00342449	FMN1/HCK/CARMIL1	3
GO:0031589	cell-substrate adhesion	2019-04-15	322/17913	0.000119605	0.00587263	0.00342449	FMN1/PXN/SRCIN1/CARMIL1	4
GO:0032970	regulation of actin filament-based process	2019-04-15	341/17913	0.00014918	0.00637616	0.00371812	FMN1/PXN/HCK/CARMIL1	4
GO:0030833	regulation of actin filament polymerization	2019-03-15	129/17913	0.000155833	0.00637616	0.00371812	FMN1/HCK/CARMIL1	3
GO:0051017	actin filament bundle assembly	2019-03-15	136/17913	0.000182181	0.0065291	0.0038073	PXN/MYO1B/CARMIL1	3
GO:0061572	actin filament bundle organization	2019-03-15	137/17913	0.000186166	0.0065291	0.0038073	PXN/MYO1B/CARMIL1	3
GO:0030041	actin filament polymerization	2019-03-15	145/17913	0.000220102	0.00675253	0.00393759	FMN1/HCK/CARMIL1	3
GO:0008064	regulation of actin polymerization or depolymerization	2019-03-15	147/17913	0.000229171	0.00675253	0.00393759	FMN1/HCK/CARMIL1	3
GO:0030832	regulation of actin filament length	2019-03-15	148/17913	0.000233794	0.00675253	0.00393759	FMN1/HCK/CARMIL1	3
GO:0008154	actin polymerization or depolymerization	2019-03-15	170/17913	0.000351347	0.00958397	0.00558868	FMN1/HCK/CARMIL1	3
GO:0032271	regulation of protein polymerization	2019-03-15	180/17913	0.000415385	0.0105215	0.00613539	FMN1/HCK/CARMIL1	3
GO:0003009	skeletal muscle contraction	2019-02-15	37/17913	0.000428575	0.0105215	0.00613539	TNNI2/RCSD1	2
GO:0051493	regulation of cytoskeleton organization	2019-04-15	472/17913	0.000515638	0.012008	0.00700218	FMN1/PXN/HCK/CARMIL1	4
GO:0061001	regulation of dendritic spine morphogenesis	2019-02-15	42/17913	0.00055272	0.012008	0.00700218	SRCIN1/KALRN	2
GO:0002791	regulation of peptide secretion	2019-04-15	483/17913	0.000562491	0.012008	0.00700218	FGR/SRCIN1/MYOM1/KALRN	4
GO:0050879	multicellular organismal movement	2019-02-15	49/17913	0.000752384	0.0147768	0.00861677	TNNI2/RCSD1	2
GO:0050881	musculoskeletal movement	2019-02-15	49/17913	0.000752384	0.0147768	0.00861677	TNNI2/RCSD1	2
GO:0051496	positive regulation of stress fiber assembly	2019-02-15	51/17913	0.000814934	0.0153897	0.00897417	PXN/CARMIL1	2
GO:0051258	protein polymerization	2019-03-15	232/17913	0.000869676	0.0158152	0.00922229	FMN1/HCK/CARMIL1	3
GO:0060997	dendritic spine morphogenesis	2019-02-15	55/17913	0.000947324	0.0160474	0.00935768	SRCIN1/KALRN	2
GO:0031334	positive regulation of protein complex assembly	2019-03-15	239/17913	0.00094781	0.0160474	0.00935768	FMN1/HCK/CARMIL1	3
GO:0032233	positive regulation of actin filament bundle assembly	2019-02-15	58/17913	0.00105297	0.0172336	0.0100494	PXN/CARMIL1	2
GO:0010769	regulation of cell morphogenesis involved in differentiation	2019-03-15	260/17913	0.00120863	0.0191432	0.0111629	SRCIN1/CARMIL1/KALRN	3
GO:0060998	regulation of dendritic spine development	2019-02-15	71/17913	0.00157304	0.0241363	0.0140746	SRCIN1/KALRN	2
GO:0097061	dendritic spine organization	2019-02-15	77/17913	0.00184683	0.0274786	0.0160236	SRCIN1/KALRN	2
GO:0048814	regulation of dendrite morphogenesis	2019-02-15	82/17913	0.00209109	0.0292102	0.0170333	SRCIN1/KALRN	2
GO:0032535	regulation of cellular component size	2019-03-15	315/17913	0.00209482	0.0292102	0.0170333	FMN1/HCK/CARMIL1	3
GO:0051492	regulation of stress fiber assembly	2019-02-15	83/17913	0.00214169	0.0292102	0.0170333	PXN/CARMIL1	2
GO:0106027	neuron projection organization	2019-02-15	85/17913	0.00224462	0.029679	0.0173067	SRCIN1/KALRN	2
GO:0034446	substrate adhesion-dependent cell spreading	2019-02-15	86/17913	0.00229695	0.029679	0.0173067	SRCIN1/CARMIL1	2
GO:0050764	regulation of phagocytosis	2019-02-15	90/17913	0.00251205	0.0297577	0.0173526	FGR/HCK	2
GO:0006936	muscle contraction	2019-03-15	343/17913	0.00266873	0.0297577	0.0173526	PXN/TNNI2/RCSD1	3
GO:0018108	peptidyl-tyrosine phosphorylation	2019-03-15	346/17913	0.00273543	0.0297577	0.0173526	FGR/SRCIN1/HCK	3
GO:0007229	integrin-mediated signaling pathway	2019-02-15	94/17913	0.00273632	0.0297577	0.0173526	FGR/HCK	2
GO:0032231	regulation of actin filament bundle assembly	2019-02-15	94/17913	0.00273632	0.0297577	0.0173526	PXN/CARMIL1	2
GO:0060996	dendritic spine development	2019-02-15	94/17913	0.00273632	0.0297577	0.0173526	SRCIN1/KALRN	2
GO:0110020	regulation of actomyosin structure organization	2019-02-15	94/17913	0.00273632	0.0297577	0.0173526	PXN/CARMIL1	2
GO:0018212	peptidyl-tyrosine modification	2019-03-15	349/17913	0.00280317	0.0297577	0.0173526	FGR/SRCIN1/HCK	3
GO:0030038	contractile actin filament bundle assembly	2019-02-15	97/17913	0.00291051	0.0297577	0.0173526	PXN/CARMIL1	2
GO:0043149	stress fiber assembly	2019-02-15	97/17913	0.00291051	0.0297577	0.0173526	PXN/CARMIL1	2
GO:0099175	regulation of postsynapse organization	2019-02-15	98/17913	0.00296971	0.0297577	0.0173526	SRCIN1/KALRN	2
GO:0031346	positive regulation of cell projection organization	2019-03-15	362/17913	0.00310875	0.0305279	0.0178017	HAP1/CARMIL1/KALRN	3
GO:0010811	positive regulation of cell-substrate adhesion	2019-02-15	110/17913	0.00372407	0.0358533	0.0209071	FMN1/CARMIL1	2
GO:0043254	regulation of protein complex assembly	2019-03-15	409/17913	0.00438276	0.0413834	0.0241318	FMN1/HCK/CARMIL1	3
GO:0008360	regulation of cell shape	2019-02-15	124/17913	0.00470533	0.0435909	0.025419	FGR/HCK	2
GO:0048813	dendrite morphogenesis	2019-02-15	131/17913	0.00523612	0.0462556	0.026973	SRCIN1/KALRN	2
GO:0030048	actin filament-based movement	2019-02-15	132/17913	0.00531411	0.0462556	0.026973	TNNI2/MYO1B	2
GO:0090066	regulation of anatomical structure size	2019-03-15	442/17913	0.00544315	0.0462556	0.026973	FMN1/HCK/CARMIL1	3
GO:0003012	muscle system process	2019-03-15	448/17913	0.00565122	0.0462556	0.026973	PXN/TNNI2/RCSD1	3
GO:0010770	positive regulation of cell morphogenesis involved in differentiation	2019-02-15	138/17913	0.00579332	0.0462556	0.026973	CARMIL1/KALRN	2
GO:0002433	immune response-regulating cell surface receptor signaling pathway involved in phagocytosis	2019-02-15	139/17913	0.00587505	0.0462556	0.026973	FGR/HCK	2
GO:0038096	Fc-gamma receptor signaling pathway involved in phagocytosis	2019-02-15	139/17913	0.00587505	0.0462556	0.026973	FGR/HCK	2
GO:0050773	regulation of dendrite development	2019-02-15	139/17913	0.00587505	0.0462556	0.026973	SRCIN1/KALRN	2
GO:0050708	regulation of protein secretion	2019-03-15	456/17913	0.00593608	0.0462556	0.026973	FGR/SRCIN1/MYOM1	3
GO:0038094	Fc-gamma receptor signaling pathway	2019-02-15	141/17913	0.00604012	0.0462556	0.026973	FGR/HCK	2
GO:0002431	Fc receptor mediated stimulatory signaling pathway	2019-02-15	142/17913	0.00612346	0.0462556	0.026973	FGR/HCK	2
GO:0002792	negative regulation of peptide secretion	2019-02-15	142/17913	0.00612346	0.0462556	0.026973	SRCIN1/KALRN	2

## Sheet: GOBP_cl2
ID	Description	GeneRatio	BgRatio	pvalue	p.adjust	qvalue	geneID	Count
GO:0007015	actin filament organization	35/115	325/17913	1.94361e-33	4.37702e-30	3.28164e-30	SPTA1/SH3PXD2B/TMOD2/PAK1/BAIAP2L1/TTN/CORO1B/HIP1R/GSN/ARPC1B/FCHSD1/HCLS1/WAS/SRC/RND1/VASP/WIPF1/AVIL/LCP1/CTNNA1/TRIOBP/ARPC5/AIF1/RAC2/ADD1/IQGAP2/MYADM/MSRB1/CORO1A/ZYX/BIN3/ARHGEF2/TPM1/BAIAP2/MICAL1	35
GO:0032970	regulation of actin filament-based process	28/115	341/17913	2.27006e-23	2.55609e-20	1.91641e-20	SPTA1/SH3PXD2B/TMOD2/PAK1/BAIAP2L1/CORO1B/RHOQ/HIP1R/GSN/ARPC1B/FCHSD1/HCLS1/MYH9/WAS/AKAP13/VASP/AVIL/TRIOBP/ARPC5/ADD1/IQGAP2/MYADM/CNN2/GMFG/CORO1A/TPM1/NEB/BAIAP2	28
GO:0008154	actin polymerization or depolymerization	22/115	170/17913	8.31317e-23	6.24042e-20	4.67871e-20	SPTA1/TMOD2/BAIAP2L1/CORO1B/HIP1R/GSN/ARPC1B/FCHSD1/HCLS1/WAS/VASP/WIPF1/AVIL/TRIOBP/ARPC5/AIF1/ADD1/IQGAP2/MYADM/MSRB1/CORO1A/MICAL1	22
GO:0032956	regulation of actin cytoskeleton organization	26/115	297/17913	2.00284e-22	1.1276e-19	8.4541e-20	SPTA1/SH3PXD2B/TMOD2/PAK1/BAIAP2L1/CORO1B/RHOQ/HIP1R/GSN/ARPC1B/FCHSD1/HCLS1/WAS/AKAP13/VASP/AVIL/TRIOBP/ARPC5/ADD1/IQGAP2/MYADM/GMFG/CORO1A/TPM1/NEB/BAIAP2	26
GO:0030041	actin filament polymerization	20/115	145/17913	2.30226e-21	1.03694e-18	7.77437e-19	SPTA1/TMOD2/BAIAP2L1/CORO1B/HIP1R/GSN/ARPC1B/FCHSD1/HCLS1/WAS/VASP/AVIL/TRIOBP/ARPC5/AIF1/ADD1/IQGAP2/MYADM/MSRB1/CORO1A	20
GO:0051493	regulation of cytoskeleton organization	29/115	472/17913	1.14831e-20	4.30997e-18	3.23137e-18	SPTA1/SH3PXD2B/TMOD2/PAK1/BAIAP2L1/CORO1B/RHOQ/HIP1R/GSN/ARPC1B/FCHSD1/HCLS1/KAT2B/WAS/AKAP13/VASP/AVIL/TRIOBP/ARPC5/ADD1/IQGAP2/MYADM/GMFG/CORO1A/MARK2/ARHGEF2/TPM1/NEB/BAIAP2	29
GO:0030832	regulation of actin filament length	19/115	148/17913	1.00574e-19	3.2356e-17	2.42587e-17	SPTA1/TMOD2/BAIAP2L1/CORO1B/HIP1R/GSN/ARPC1B/FCHSD1/HCLS1/WAS/VASP/AVIL/TRIOBP/ARPC5/ADD1/IQGAP2/MYADM/CORO1A/NEB	19
GO:0030833	regulation of actin filament polymerization	18/115	129/17913	2.11412e-19	5.95124e-17	4.4619e-17	SPTA1/TMOD2/BAIAP2L1/CORO1B/HIP1R/GSN/ARPC1B/FCHSD1/HCLS1/WAS/VASP/AVIL/TRIOBP/ARPC5/ADD1/IQGAP2/MYADM/CORO1A	18
GO:0110053	regulation of actin filament organization	21/115	228/17913	1.14834e-18	2.8734e-16	2.15431e-16	SPTA1/SH3PXD2B/TMOD2/PAK1/BAIAP2L1/CORO1B/HIP1R/GSN/ARPC1B/FCHSD1/HCLS1/WAS/VASP/AVIL/TRIOBP/ARPC5/ADD1/IQGAP2/MYADM/CORO1A/TPM1	21
GO:0051258	protein polymerization	21/115	232/17913	1.64896e-18	3.71346e-16	2.78414e-16	SPTA1/TMOD2/PAK1/BAIAP2L1/CORO1B/HIP1R/GSN/ARPC1B/FCHSD1/HCLS1/WAS/VASP/AVIL/TRIOBP/ARPC5/AIF1/ADD1/IQGAP2/MYADM/MSRB1/CORO1A	21
GO:0008064	regulation of actin polymerization or depolymerization	18/115	147/17913	2.37024e-18	4.85253e-16	3.63815e-16	SPTA1/TMOD2/BAIAP2L1/CORO1B/HIP1R/GSN/ARPC1B/FCHSD1/HCLS1/WAS/VASP/AVIL/TRIOBP/ARPC5/ADD1/IQGAP2/MYADM/CORO1A	18
GO:1902903	regulation of supramolecular fiber organization	23/115	313/17913	3.57775e-18	6.71425e-16	5.03396e-16	SPTA1/SH3PXD2B/TMOD2/PAK1/BAIAP2L1/CORO1B/HIP1R/GSN/ARPC1B/FCHSD1/HCLS1/WAS/AKAP13/VASP/AVIL/TRIOBP/ARPC5/ADD1/IQGAP2/MYADM/CORO1A/ARHGEF2/TPM1	23
GO:0032535	regulation of cellular component size	23/115	315/17913	4.12313e-18	7.06845e-16	5.29952e-16	SPTA1/TMOD2/PAK1/BAIAP2L1/CORO1B/HIP1R/GSN/ARPC1B/FCHSD1/HCLS1/WAS/VASP/AVIL/MACF1/TRIOBP/ARPC5/SLC9A3R1/ADD1/IQGAP2/MYADM/CORO1A/RAB22A/NEB	23
GO:0032271	regulation of protein polymerization	19/115	180/17913	4.39424e-18	7.06845e-16	5.29952e-16	SPTA1/TMOD2/PAK1/BAIAP2L1/CORO1B/HIP1R/GSN/ARPC1B/FCHSD1/HCLS1/WAS/VASP/AVIL/TRIOBP/ARPC5/ADD1/IQGAP2/MYADM/CORO1A	19
GO:0090066	regulation of anatomical structure size	23/115	442/17913	6.70589e-15	1.00678e-12	7.54824e-13	SPTA1/TMOD2/PAK1/BAIAP2L1/CORO1B/HIP1R/GSN/ARPC1B/FCHSD1/HCLS1/WAS/VASP/AVIL/MACF1/TRIOBP/ARPC5/SLC9A3R1/ADD1/IQGAP2/MYADM/CORO1A/RAB22A/NEB	23
GO:0043254	regulation of protein complex assembly	22/115	409/17913	1.41695e-14	1.99435e-12	1.49525e-12	SPTA1/TMOD2/PAK1/BAIAP2L1/CORO1B/HIP1R/GSN/ARPC1B/FCHSD1/HCLS1/WAS/SRC/VASP/AVIL/LCP1/TRIOBP/ARPC5/ADD1/IQGAP2/MYADM/CORO1A/ARHGEF2	22
GO:0006909	phagocytosis	18/115	308/17913	1.10994e-12	1.47034e-10	1.10238e-10	PAK1/GSN/ARPC1B/BIN2/CYBA/MYH9/WAS/SRC/WIPF1/ARPC5/AIF1/RARA/CORO1A/ACTB/BAIAP2/FYN/ANXA1/MYO1G	18
GO:0051494	negative regulation of cytoskeleton organization	13/115	128/17913	1.79607e-12	2.24708e-10	1.68474e-10	SPTA1/TMOD2/CORO1B/HIP1R/GSN/KAT2B/WAS/AVIL/TRIOBP/ADD1/MYADM/CORO1A/ARHGEF2	13
GO:0051495	positive regulation of cytoskeleton organization	15/115	205/17913	3.96689e-12	4.70181e-10	3.52515e-10	SH3PXD2B/PAK1/BAIAP2L1/CORO1B/HIP1R/GSN/ARPC1B/FCHSD1/HCLS1/WAS/VASP/ARPC5/IQGAP2/CORO1A/TPM1	15
GO:0030838	positive regulation of actin filament polymerization	11/115	84/17913	5.87994e-12	6.62081e-10	4.96391e-10	BAIAP2L1/CORO1B/HIP1R/GSN/ARPC1B/FCHSD1/WAS/VASP/ARPC5/IQGAP2/CORO1A	11
GO:0032273	positive regulation of protein polymerization	12/115	116/17913	1.07313e-11	1.14815e-09	8.60816e-10	PAK1/BAIAP2L1/CORO1B/HIP1R/GSN/ARPC1B/FCHSD1/WAS/VASP/ARPC5/IQGAP2/CORO1A	12
GO:0071800	podosome assembly	7/115	18/17913	1.12164e-11	1.14815e-09	8.60816e-10	SH3PXD2B/GSN/BIN2/DBNL/SRC/LCP1/ARHGEF2	7
GO:1902905	positive regulation of supramolecular fiber organization	14/115	185/17913	1.37264e-11	1.344e-09	1.00765e-09	SH3PXD2B/PAK1/BAIAP2L1/CORO1B/HIP1R/GSN/ARPC1B/FCHSD1/WAS/VASP/ARPC5/IQGAP2/CORO1A/TPM1	14
GO:1902904	negative regulation of supramolecular fiber organization	12/115	122/17913	1.96141e-11	1.84046e-09	1.37987e-09	SPTA1/TMOD2/CORO1B/HIP1R/GSN/WAS/AVIL/TRIOBP/ADD1/MYADM/CORO1A/ARHGEF2	12
GO:0045010	actin nucleation	8/115	43/17913	2.71179e-10	2.44278e-08	1.83146e-08	CORO1B/HIP1R/GSN/ARPC1B/WAS/ARPC5/IQGAP2/CORO1A	8
GO:0031334	positive regulation of protein complex assembly	14/115	239/17913	4.17521e-10	3.61637e-08	2.71135e-08	PAK1/BAIAP2L1/CORO1B/HIP1R/GSN/ARPC1B/FCHSD1/WAS/SRC/VASP/LCP1/ARPC5/IQGAP2/CORO1A	14
GO:0030837	negative regulation of actin filament polymerization	8/115	46/17913	4.80237e-10	4.00554e-08	3.00312e-08	SPTA1/TMOD2/HIP1R/GSN/AVIL/TRIOBP/ADD1/MYADM	8
GO:0007264	small GTPase mediated signal transduction	18/115	465/17913	9.6573e-10	7.76723e-08	5.82342e-08	OPHN1/RHOQ/ARHGAP21/MYO9B/DBNL/WAS/SRC/AKAP13/ITSN1/TAX1BP3/FLOT1/AIF1/RAC2/ARHGEF2/SIPA1L3/AUTS2/SH2B2/AMOT	18
GO:0051017	actin filament bundle assembly	11/115	136/17913	1.16726e-09	9.06436e-08	6.79594e-08	SH3PXD2B/PAK1/CORO1B/WAS/SRC/LCP1/AIF1/ADD1/ZYX/TPM1/BAIAP2	11
GO:0061572	actin filament bundle organization	11/115	137/17913	1.26239e-09	9.47636e-08	7.10483e-08	SH3PXD2B/PAK1/CORO1B/WAS/SRC/LCP1/AIF1/ADD1/ZYX/TPM1/BAIAP2	11
GO:0022604	regulation of cell morphogenesis	17/115	430/17913	2.15301e-09	1.56406e-07	1.17264e-07	SPTA1/PAK1/CORO1B/MYH9/SRC/PDLIM5/MACF1/TRIOBP/SLC9A3R1/MYADM/CORO1A/MARK2/CAPZB/TPM1/BAIAP2/FYN/ANXA1	17
GO:0031532	actin cytoskeleton reorganization	9/115	85/17913	3.69412e-09	2.59892e-07	1.94852e-07	PAK1/BAIAP2L1/GSN/HCLS1/MYH9/GMFG/AUTS2/CDC42BPA/ANXA1	9
GO:0032272	negative regulation of protein polymerization	8/115	59/17913	3.80837e-09	2.59892e-07	1.94852e-07	SPTA1/TMOD2/HIP1R/GSN/AVIL/TRIOBP/ADD1/MYADM	8
GO:0010639	negative regulation of organelle organization	15/115	352/17913	7.56583e-09	5.01125e-07	3.75715e-07	SPTA1/TMOD2/CORO1B/HIP1R/GSN/KAT2B/WAS/SRC/BAG3/AVIL/TRIOBP/ADD1/MYADM/CORO1A/ARHGEF2	15
GO:0031032	actomyosin structure organization	11/115	163/17913	7.94571e-09	5.11249e-07	3.83306e-07	SH3PXD2B/PAK1/TTN/MYH9/WAS/SRC/AKAP13/CNN2/ZYX/TPM1/CDC42BPA	11
GO:0031333	negative regulation of protein complex assembly	10/115	127/17913	8.91752e-09	5.5784e-07	4.18237e-07	SPTA1/TMOD2/HIP1R/GSN/SRC/AVIL/TRIOBP/ADD1/MYADM/ARHGEF2	10
GO:0007163	establishment or maintenance of cell polarity	11/115	172/17913	1.39309e-08	8.47901e-07	6.35707e-07	PAK1/OPHN1/GSN/LLGL2/MYH9/CTNNA1/ARPC5/SLC9A3R1/MARK2/ARHGEF2/SIPA1L3	11
GO:0051056	regulation of small GTPase mediated signal transduction	14/115	316/17913	1.52261e-08	9.02345e-07	6.76526e-07	OPHN1/RHOQ/ARHGAP21/MYO9B/SRC/AKAP13/ITSN1/FLOT1/RAC2/ARHGEF2/SIPA1L3/AUTS2/SH2B2/AMOT	14
GO:0002433	immune response-regulating cell surface receptor signaling pathway involved in phagocytosis	10/115	139/17913	2.13027e-08	1.19934e-06	8.99199e-07	PAK1/ARPC1B/WAS/SRC/WIPF1/ARPC5/ACTB/BAIAP2/FYN/MYO1G	10
GO:0038096	Fc-gamma receptor signaling pathway involved in phagocytosis	10/115	139/17913	2.13027e-08	1.19934e-06	8.99199e-07	PAK1/ARPC1B/WAS/SRC/WIPF1/ARPC5/ACTB/BAIAP2/FYN/MYO1G	10
GO:0030042	actin filament depolymerization	7/115	48/17913	2.21446e-08	1.21633e-06	9.11937e-07	SPTA1/TMOD2/GSN/AVIL/TRIOBP/ADD1/MICAL1	7
GO:0038094	Fc-gamma receptor signaling pathway	10/115	141/17913	2.44299e-08	1.30991e-06	9.82095e-07	PAK1/ARPC1B/WAS/SRC/WIPF1/ARPC5/ACTB/BAIAP2/FYN/MYO1G	10
GO:0002431	Fc receptor mediated stimulatory signaling pathway	10/115	142/17913	2.61405e-08	1.36903e-06	1.02642e-06	PAK1/ARPC1B/WAS/SRC/WIPF1/ARPC5/ACTB/BAIAP2/FYN/MYO1G	10
GO:0045785	positive regulation of cell adhesion	15/115	388/17913	2.77056e-08	1.41802e-06	1.06315e-06	SPTA1/PAK1/UTRN/SRC/IQGAP1/FLOT1/TRIOBP/AIF1/MYADM/RARA/ADAM8/CORO1A/TPM1/FYN/ANXA1	15
GO:0034314	Arp2/3 complex-mediated actin nucleation	6/115	30/17913	3.21444e-08	1.60865e-06	1.20607e-06	CORO1B/HIP1R/ARPC1B/WAS/ARPC5/IQGAP2	6
GO:0097581	lamellipodium organization	8/115	79/17913	4.02833e-08	1.97213e-06	1.47859e-06	CORO1B/WAS/SRC/ARPC5/RAC2/BIN3/ABLIM1/AUTS2	8
GO:0051693	actin filament capping	6/115	32/17913	4.85475e-08	2.32615e-06	1.74401e-06	SPTA1/TMOD2/GSN/AVIL/TRIOBP/ADD1	6
GO:1901880	negative regulation of protein depolymerization	7/115	56/17913	6.68648e-08	3.13707e-06	2.352e-06	SPTA1/TMOD2/GSN/AVIL/TRIOBP/ADD1/ARHGEF2	7
GO:0031346	positive regulation of cell projection organization	14/115	362/17913	8.2954e-08	3.8125e-06	2.85839e-06	PAK1/CORO1B/RHOQ/SRC/ITSN1/AVIL/IQGAP1/MACF1/RAC2/MARK2/BAIAP2/FYN/AUTS2/ANLN	14
GO:0030835	negative regulation of actin filament depolymerization	6/115	35/17913	8.56059e-08	3.85569e-06	2.89078e-06	SPTA1/TMOD2/GSN/AVIL/TRIOBP/ADD1	6
GO:0008360	regulation of cell shape	9/115	124/17913	1.03376e-07	4.56476e-06	3.42239e-06	SPTA1/MYH9/SLC9A3R1/CORO1A/MARK2/TPM1/BAIAP2/FYN/ANXA1	9
GO:0051261	protein depolymerization	8/115	93/17913	1.45969e-07	6.32158e-06	4.73956e-06	SPTA1/TMOD2/GSN/AVIL/TRIOBP/ADD1/ARHGEF2/MICAL1	8
GO:0031589	cell-substrate adhesion	13/115	322/17913	1.51607e-07	6.40304e-06	4.80063e-06	UTRN/SRC/TRIP6/DUSP22/IQGAP1/MACF1/TRIOBP/RAC2/MYADM/CORO1A/PARVG/ZYX/MYO1G	13
GO:0043242	negative regulation of protein complex disassembly	7/115	63/17913	1.53726e-07	6.40304e-06	4.80063e-06	SPTA1/TMOD2/GSN/AVIL/TRIOBP/ADD1/ARHGEF2	7
GO:0042110	T cell activation	15/115	443/17913	1.5638e-07	6.40304e-06	4.80063e-06	SPTA1/PAK1/GSN/MYH9/WAS/SRC/DUSP22/LCP1/AIF1/RAC2/RARA/ADAM8/CORO1A/FYN/ANXA1	15
GO:0030049	muscle filament sliding	6/115	39/17913	1.68515e-07	6.65783e-06	4.99166e-06	TTN/TNNT1/MYL6/TPM4/TPM1/NEB	6
GO:0033275	actin-myosin filament sliding	6/115	39/17913	1.68515e-07	6.65783e-06	4.99166e-06	TTN/TNNT1/MYL6/TPM4/TPM1/NEB	6
GO:0030048	actin filament-based movement	9/115	132/17913	1.77109e-07	6.8767e-06	5.15576e-06	TTN/TNNT1/MYH9/MYO9B/MYO5A/MYL6/TPM4/TPM1/NEB	9
GO:0051125	regulation of actin nucleation	5/115	23/17913	3.06557e-07	1.15744e-05	8.67784e-06	CORO1B/HIP1R/GSN/WAS/CORO1A	5
GO:1902743	regulation of lamellipodium organization	6/115	43/17913	3.08377e-07	1.15744e-05	8.67784e-06	CORO1B/WAS/SRC/RAC2/BIN3/AUTS2	6
GO:0014812	muscle cell migration	8/115	103/17913	3.23138e-07	1.19296e-05	8.94415e-06	PAK1/CORO1B/SRC/IQGAP1/ARPC5/AIF1/BIN3/TPM1	8
GO:1901879	regulation of protein depolymerization	7/115	71/17913	3.54226e-07	1.28664e-05	9.6465e-06	SPTA1/TMOD2/GSN/AVIL/TRIOBP/ADD1/ARHGEF2	7
GO:0010640	regulation of platelet-derived growth factor receptor signaling pathway	5/115	24/17913	3.85252e-07	1.37712e-05	1.03249e-05	HIP1/HIP1R/SRC/SLC9A3R1/PTPN12	5
GO:0030834	regulation of actin filament depolymerization	6/115	45/17913	4.07724e-07	1.43468e-05	1.07564e-05	SPTA1/TMOD2/GSN/AVIL/TRIOBP/ADD1	6
GO:0050863	regulation of T cell activation	12/115	307/17913	6.61756e-07	2.29273e-05	1.71896e-05	SPTA1/PAK1/GSN/SRC/DUSP22/AIF1/RAC2/RARA/ADAM8/CORO1A/FYN/ANXA1	12
GO:0003012	muscle system process	14/115	448/17913	1.08913e-06	3.71625e-05	2.78623e-05	PAK1/TTN/TNNT1/GSN/UTRN/CYBA/AKAP13/PDLIM5/MYL12A/AIF1/MYL6/TPM4/TPM1/NEB	14
GO:0007265	Ras protein signal transduction	12/115	324/17913	1.16706e-06	3.9227e-05	2.94102e-05	OPHN1/MYO9B/DBNL/WAS/AKAP13/ITSN1/TAX1BP3/FLOT1/AIF1/ARHGEF2/AUTS2/SH2B2	12
GO:0034329	cell junction assembly	10/115	214/17913	1.20066e-06	3.97631e-05	2.98121e-05	OPHN1/SRC/TRIP6/VASP/DUSP22/CTNNA1/IQGAP1/MACF1/FLOT1/ACTB	10
GO:0048013	ephrin receptor signaling pathway	7/115	86/17913	1.32227e-06	4.31558e-05	3.23558e-05	PAK1/ARPC1B/SRC/ITSN1/ARPC5/ACTB/FYN	7
GO:0048008	platelet-derived growth factor receptor signaling pathway	6/115	55/17913	1.3774e-06	4.43129e-05	3.32233e-05	HIP1/HIP1R/SRC/IQGAP1/SLC9A3R1/PTPN12	6
GO:0030010	establishment of cell polarity	8/115	126/17913	1.5105e-06	4.73673e-05	3.55133e-05	PAK1/OPHN1/GSN/MYH9/SLC9A3R1/MARK2/ARHGEF2/SIPA1L3	8
GO:0035791	platelet-derived growth factor receptor-beta signaling pathway	4/115	14/17913	1.53544e-06	4.73673e-05	3.55133e-05	HIP1/HIP1R/SRC/PTPN12	4
GO:0071801	regulation of podosome assembly	4/115	14/17913	1.53544e-06	4.73673e-05	3.55133e-05	GSN/SRC/LCP1/ARHGEF2	4
GO:0034330	cell junction organization	11/115	277/17913	1.70162e-06	5.13842e-05	3.8525e-05	OPHN1/SRC/TRIP6/VASP/DUSP22/CTNNA1/IQGAP1/MACF1/FLOT1/ADD1/ACTB	11
GO:0002429	immune response-activating cell surface receptor signaling pathway	13/115	399/17913	1.71129e-06	5.13842e-05	3.8525e-05	LPXN/PAK1/ARPC1B/FYB1/WAS/SRC/WIPF1/DUSP22/ARPC5/ACTB/BAIAP2/FYN/MYO1G	13
GO:0007009	plasma membrane organization	7/115	91/17913	1.93997e-06	5.67378e-05	4.25388e-05	SPTA1/BAIAP2L1/GSN/BIN2/MYH9/FLOT1/BAIAP2	7
GO:0014909	smooth muscle cell migration	7/115	91/17913	1.93997e-06	5.67378e-05	4.25388e-05	PAK1/CORO1B/SRC/IQGAP1/ARPC5/AIF1/TPM1	7
GO:0043244	regulation of protein complex disassembly	7/115	98/17913	3.19566e-06	9.22645e-05	6.91747e-05	SPTA1/TMOD2/GSN/AVIL/TRIOBP/ADD1/ARHGEF2	7
GO:0038093	Fc receptor signaling pathway	10/115	241/17913	3.49357e-06	9.95889e-05	7.46661e-05	PAK1/ARPC1B/WAS/SRC/WIPF1/ARPC5/ACTB/BAIAP2/FYN/MYO1G	10
GO:0048667	cell morphogenesis involved in neuron differentiation	14/115	500/17913	3.92215e-06	0.000110409	8.27781e-05	SPTA1/PAK1/OPHN1/SRC/PDLIM5/VASP/MACF1/FLOT1/TRIOBP/SLC9A3R1/MARK2/BAIAP2/FYN/AUTS2	14
GO:0002768	immune response-regulating cell surface receptor signaling pathway	13/115	434/17913	4.30255e-06	0.000119622	8.96854e-05	LPXN/PAK1/ARPC1B/FYB1/WAS/SRC/WIPF1/DUSP22/ARPC5/ACTB/BAIAP2/FYN/MYO1G	13
GO:0022409	positive regulation of cell-cell adhesion	10/115	251/17913	5.01105e-06	0.00013762	0.00010318	SPTA1/PAK1/SRC/FLOT1/AIF1/RARA/ADAM8/CORO1A/FYN/ANXA1	10
GO:0050870	positive regulation of T cell activation	9/115	198/17913	5.26092e-06	0.000142742	0.00010702	SPTA1/PAK1/SRC/AIF1/RARA/ADAM8/CORO1A/FYN/ANXA1	9
GO:0022407	regulation of cell-cell adhesion	12/115	389/17913	7.65488e-06	0.000205224	0.000153865	SPTA1/PAK1/SRC/DUSP22/FLOT1/AIF1/MYADM/RARA/ADAM8/CORO1A/FYN/ANXA1	12
GO:0060537	muscle tissue development	12/115	392/17913	8.27131e-06	0.000219141	0.0001643	PAK1/TTN/MYH15/AKAP13/PDLIM5/PKD2/FLOT1/MYL6/RARA/BIN3/TPM1/SVIL	12
GO:0007266	Rho protein signal transduction	8/115	159/17913	8.55051e-06	0.000222025	0.000166462	OPHN1/MYO9B/WAS/AKAP13/ITSN1/TAX1BP3/FLOT1/ARHGEF2	8
GO:0007159	leukocyte cell-cell adhesion	11/115	328/17913	8.57734e-06	0.000222025	0.000166462	SPTA1/PAK1/SRC/DUSP22/AIF1/RAC2/RARA/ADAM8/CORO1A/FYN/ANXA1	11
GO:0036120	cellular response to platelet-derived growth factor stimulus	4/115	21/17913	8.86716e-06	0.000226919	0.000170131	CORO1B/SRC/IQGAP1/FYN	4
GO:1903039	positive regulation of leukocyte cell-cell adhesion	9/115	214/17913	9.85852e-06	0.000249454	0.000187026	SPTA1/PAK1/SRC/AIF1/RARA/ADAM8/CORO1A/FYN/ANXA1	9
GO:0051249	regulation of lymphocyte activation	12/115	401/17913	1.039e-05	0.000259981	0.000194919	SPTA1/PAK1/GSN/SRC/DUSP22/AIF1/RAC2/RARA/ADAM8/CORO1A/FYN/ANXA1	12
GO:0036119	response to platelet-derived growth factor	4/115	22/17913	1.0784e-05	0.000266876	0.000200088	CORO1B/SRC/IQGAP1/FYN	4
GO:0022411	cellular component disassembly	13/115	492/17913	1.64611e-05	0.00040294	0.000302102	SPTA1/SH3PXD2B/TMOD2/GSN/AVIL/LCP1/FLOT1/TRIOBP/ADD1/ADAM8/MARK2/ARHGEF2/MICAL1	13
GO:0014910	regulation of smooth muscle cell migration	6/115	85/17913	1.77736e-05	0.000430388	0.00032268	PAK1/CORO1B/SRC/IQGAP1/AIF1/TPM1	6
GO:1903037	regulation of leukocyte cell-cell adhesion	10/115	295/17913	2.04706e-05	0.000490423	0.000367691	SPTA1/PAK1/SRC/DUSP22/AIF1/RARA/ADAM8/CORO1A/FYN/ANXA1	10
GO:0071375	cellular response to peptide hormone stimulus	10/115	297/17913	2.16914e-05	0.0005142	0.000385518	PAK1/BAIAP2L1/RHOQ/CYBA/KAT2B/SRC/MYO5A/BAIAP2/FYN/SH2B2	10
GO:1901653	cellular response to peptide	11/115	364/17913	2.26204e-05	0.000530637	0.000397841	PAK1/BAIAP2L1/RHOQ/CYBA/KAT2B/SRC/MYO5A/ARHGEF2/BAIAP2/FYN/SH2B2	11
GO:0061564	axon development	12/115	438/17913	2.49262e-05	0.000576348	0.000432113	SPTA1/PAK1/OPHN1/SRC/VASP/CTNNA1/MACF1/FLOT1/MARK2/BAIAP2/FYN/AUTS2	12
GO:0034332	adherens junction organization	7/115	134/17913	2.50809e-05	0.000576348	0.000432113	SRC/TRIP6/DUSP22/CTNNA1/IQGAP1/MACF1/ADD1	7
GO:0010954	positive regulation of protein processing	4/115	28/17913	2.9301e-05	0.000659858	0.000494724	GSN/MYH9/SRC/ADAM8	4
GO:1902745	positive regulation of lamellipodium organization	4/115	28/17913	2.9301e-05	0.000659858	0.000494724	CORO1B/SRC/RAC2/AUTS2	4
GO:0014706	striated muscle tissue development	11/115	376/17913	3.04567e-05	0.000679095	0.000509147	PAK1/TTN/MYH15/AKAP13/PDLIM5/FLOT1/MYL6/RARA/BIN3/TPM1/SVIL	11
GO:0043624	cellular protein complex disassembly	8/115	195/17913	3.73832e-05	0.000816959	0.000612509	SPTA1/TMOD2/GSN/AVIL/TRIOBP/ADD1/ARHGEF2/MICAL1	8
GO:0030038	contractile actin filament bundle assembly	6/115	97/17913	3.77281e-05	0.000816959	0.000612509	SH3PXD2B/PAK1/WAS/SRC/ZYX/TPM1	6
GO:0043149	stress fiber assembly	6/115	97/17913	3.77281e-05	0.000816959	0.000612509	SH3PXD2B/PAK1/WAS/SRC/ZYX/TPM1	6
GO:1903319	positive regulation of protein maturation	4/115	30/17913	3.88319e-05	0.000832851	0.000624424	GSN/MYH9/SRC/ADAM8	4
GO:0032869	cellular response to insulin stimulus	8/115	197/17913	4.01951e-05	0.000853957	0.000640248	PAK1/BAIAP2L1/RHOQ/KAT2B/SRC/MYO5A/BAIAP2/SH2B2	8
GO:0002064	epithelial cell development	8/115	199/17913	4.31816e-05	0.000900984	0.000675506	PALLD/IQGAP1/TRIOBP/SLC9A3R1/ADD1/MYADM/RARA/SIPA1L3	8
GO:0051251	positive regulation of lymphocyte activation	9/115	258/17913	4.32088e-05	0.000900984	0.000675506	SPTA1/PAK1/SRC/AIF1/RARA/ADAM8/CORO1A/FYN/ANXA1	9
GO:0010591	regulation of lamellipodium assembly	4/115	31/17913	4.43646e-05	0.000913684	0.000685028	WAS/RAC2/BIN3/AUTS2	4
GO:0030032	lamellipodium assembly	5/115	61/17913	4.46293e-05	0.000913684	0.000685028	WAS/RAC2/BIN3/ABLIM1/AUTS2	5
GO:0007409	axonogenesis	11/115	393/17913	4.55204e-05	0.00092353	0.00069241	SPTA1/PAK1/OPHN1/SRC/VASP/MACF1/FLOT1/MARK2/BAIAP2/FYN/AUTS2	11
GO:0010810	regulation of cell-substrate adhesion	8/115	201/17913	4.63513e-05	0.000931991	0.000698754	UTRN/SRC/DUSP22/IQGAP1/MACF1/TRIOBP/RAC2/MYADM	8
GO:0051146	striated muscle cell differentiation	9/115	263/17913	5.01423e-05	0.000999297	0.000749216	PAK1/TTN/MYH9/AKAP13/PDLIM5/FLOT1/RARA/BIN3/TPM1	9
GO:0007517	muscle organ development	11/115	403/17913	5.70856e-05	0.00112769	0.000845478	PAK1/TTN/MYH15/UTRN/FLOT1/MYL6/BIN3/TPM1/NEB/POU6F1/SVIL	11
GO:0043434	response to peptide hormone	11/115	404/17913	5.83701e-05	0.00114304	0.000856985	PAK1/BAIAP2L1/RHOQ/CYBA/KAT2B/SRC/MYO5A/IQGAP1/BAIAP2/FYN/SH2B2	11
GO:0043087	regulation of GTPase activity	11/115	410/17913	6.66112e-05	0.0012863	0.000964395	OPHN1/RINL/LLGL2/ARHGAP21/MYO9B/TAX1BP3/IQGAP1/IQGAP2/APC2/SIPA1L3/AMOT	11
GO:0043312	neutrophil degranulation	12/115	485/17913	6.68282e-05	0.0012863	0.000964395	GSN/COTL1/BIN2/CYBA/DBNL/CAP1/IQGAP1/ARPC5/IQGAP2/CNN2/ADAM8/GMFG	12
GO:1903391	regulation of adherens junction organization	5/115	67/17913	7.02662e-05	0.00134101	0.00100541	SRC/DUSP22/IQGAP1/MACF1/ADD1	5
GO:0002283	neutrophil activation involved in immune response	12/115	488/17913	7.08737e-05	0.00134124	0.00100558	GSN/COTL1/BIN2/CYBA/DBNL/CAP1/IQGAP1/ARPC5/IQGAP2/CNN2/ADAM8/GMFG	12
GO:0007160	cell-matrix adhesion	8/115	214/17913	7.20515e-05	0.00135217	0.00101378	UTRN/SRC/TRIP6/DUSP22/IQGAP1/MACF1/PARVG/ZYX	8
GO:0046578	regulation of Ras protein signal transduction	8/115	215/17913	7.44406e-05	0.00138546	0.00103874	OPHN1/MYO9B/AKAP13/ITSN1/FLOT1/ARHGEF2/AUTS2/SH2B2	8
GO:1901652	response to peptide	12/115	491/17913	7.51291e-05	0.00138681	0.00103975	PAK1/BAIAP2L1/RHOQ/CYBA/KAT2B/SRC/MYO5A/IQGAP1/ARHGEF2/BAIAP2/FYN/SH2B2	12
GO:0002694	regulation of leukocyte activation	12/115	492/17913	7.65958e-05	0.00140239	0.00105143	SPTA1/PAK1/GSN/SRC/DUSP22/AIF1/RAC2/RARA/ADAM8/CORO1A/FYN/ANXA1	12
GO:0002446	neutrophil mediated immunity	12/115	499/17913	8.75731e-05	0.00157772	0.00118288	GSN/COTL1/BIN2/CYBA/DBNL/CAP1/IQGAP1/ARPC5/IQGAP2/CNN2/ADAM8/GMFG	12
GO:0042119	neutrophil activation	12/115	499/17913	8.75731e-05	0.00157772	0.00118288	GSN/COTL1/BIN2/CYBA/DBNL/CAP1/IQGAP1/ARPC5/IQGAP2/CNN2/ADAM8/GMFG	12
GO:0034315	regulation of Arp2/3 complex-mediated actin nucleation	3/115	14/17913	8.91091e-05	0.00158011	0.00118468	CORO1B/HIP1R/WAS	3
GO:0051016	barbed-end actin filament capping	3/115	14/17913	8.91091e-05	0.00158011	0.00118468	GSN/TRIOBP/ADD1	3
GO:0045666	positive regulation of neuron differentiation	10/115	355/17913	9.71281e-05	0.00170795	0.00128052	PAK1/ITSN1/AVIL/IQGAP1/MACF1/RARA/MARK2/ARHGEF2/BAIAP2/FYN	10
GO:0070252	actin-mediated cell contraction	6/115	115/17913	9.78353e-05	0.00170795	0.00128052	TTN/TNNT1/MYL6/TPM4/TPM1/NEB	6
GO:0060491	regulation of cell projection assembly	7/115	168/17913	0.000105511	0.00182777	0.00137036	RHOQ/WAS/SRC/RAC2/BIN3/AUTS2/ANLN	7
GO:0042692	muscle cell differentiation	10/115	359/17913	0.0001065	0.00183082	0.00137264	PAK1/TTN/MYH9/AKAP13/PDLIM5/CTNNA1/FLOT1/RARA/BIN3/TPM1	10
GO:0035690	cellular response to drug	10/115	362/17913	0.000114022	0.00194528	0.00145846	CYBA/SRC/PPP1R9B/CTNNA1/AIF1/PPP1R12A/ACTB/ARHGEF2/BAIAP2/FYN	10
GO:0051897	positive regulation of protein kinase B signaling	7/115	173/17913	0.000126664	0.00214472	0.00160799	HIP1/HCLS1/SRC/ITSN1/RAC2/ADAM8/FYN	7
GO:0006911	phagocytosis, engulfment	4/115	41/17913	0.000135899	0.00228391	0.00171234	GSN/BIN2/MYH9/AIF1	4
GO:0035023	regulation of Rho protein signal transduction	6/115	124/17913	0.000148181	0.00247187	0.00185327	OPHN1/MYO9B/AKAP13/ITSN1/FLOT1/ARHGEF2	6
GO:0002696	positive regulation of leukocyte activation	9/115	305/17913	0.000155064	0.00256768	0.0019251	SPTA1/PAK1/SRC/AIF1/RARA/ADAM8/CORO1A/FYN/ANXA1	9
GO:0071364	cellular response to epidermal growth factor stimulus	4/115	43/17913	0.000163981	0.00267643	0.00200663	DUSP22/IQGAP1/PTPN12/BAIAP2	4
GO:0051896	regulation of protein kinase B signaling	8/115	241/17913	0.000164009	0.00267643	0.00200663	HIP1/HCLS1/SRC/ITSN1/RAC2/SLC9A3R1/ADAM8/FYN	8
GO:0007045	cell-substrate adherens junction assembly	5/115	81/17913	0.000173582	0.00279219	0.00209343	SRC/TRIP6/DUSP22/IQGAP1/MACF1	5
GO:0048041	focal adhesion assembly	5/115	81/17913	0.000173582	0.00279219	0.00209343	SRC/TRIP6/DUSP22/IQGAP1/MACF1	5
GO:0008286	insulin receptor signaling pathway	6/115	128/17913	0.000176279	0.00281546	0.00211087	PAK1/BAIAP2L1/RHOQ/SRC/BAIAP2/SH2B2	6
GO:0050867	positive regulation of cell activation	9/115	319/17913	0.0002167	0.00343668	0.00257662	SPTA1/PAK1/SRC/AIF1/RARA/ADAM8/CORO1A/FYN/ANXA1	9
GO:0032868	response to insulin	8/115	252/17913	0.000222277	0.00350047	0.00262445	PAK1/BAIAP2L1/RHOQ/KAT2B/SRC/MYO5A/BAIAP2/SH2B2	8
GO:0014911	positive regulation of smooth muscle cell migration	4/115	47/17913	0.000232368	0.00360892	0.00270576	PAK1/SRC/IQGAP1/AIF1	4
GO:0070849	response to epidermal growth factor	4/115	47/17913	0.000232368	0.00360892	0.00270576	DUSP22/IQGAP1/PTPN12/BAIAP2	4
GO:0060627	regulation of vesicle-mediated transport	11/115	480/17913	0.000264527	0.00408023	0.00305912	HIP1/OPHN1/HIP1R/CYBA/SRC/ITSN1/FLOT1/RAC2/CORO1A/MICAL1/ANXA1	11
GO:0051222	positive regulation of protein transport	10/115	403/17913	0.000271286	0.00415603	0.00311595	PAK1/TTN/DDX58/HCLS1/SRC/BAG3/AIF1/RAC2/ADAM8/FYN	10
GO:0031529	ruffle organization	4/115	49/17913	0.000273314	0.00415881	0.00311804	CORO1B/DBNL/AIF1/TPM1	4
GO:0034333	adherens junction assembly	5/115	90/17913	0.000284422	0.00424487	0.00318256	SRC/TRIP6/DUSP22/IQGAP1/MACF1	5
GO:1901888	regulation of cell junction assembly	5/115	90/17913	0.000284422	0.00424487	0.00318256	SRC/DUSP22/IQGAP1/MACF1/FLOT1	5
GO:0007596	blood coagulation	9/115	331/17913	0.000284625	0.00424487	0.00318256	MYH9/WAS/SRC/MYL12A/ACTB/CAPZB/FYN/SH2B2/MICAL1	9
GO:0099024	plasma membrane invagination	4/115	50/17913	0.000295619	0.00437983	0.00328374	GSN/BIN2/MYH9/AIF1	4
GO:0009612	response to mechanical stimulus	7/115	200/17913	0.000308509	0.00454092	0.00340453	TTN/CYBA/SRC/PKD2/BAG3/CNN2/FYN	7
GO:0010976	positive regulation of neuron projection development	8/115	265/17913	0.000312031	0.00456295	0.00342104	PAK1/ITSN1/AVIL/IQGAP1/MACF1/MARK2/BAIAP2/FYN	8
GO:0007599	hemostasis	9/115	336/17913	0.000317715	0.00461609	0.00346088	MYH9/WAS/SRC/MYL12A/ACTB/CAPZB/FYN/SH2B2/MICAL1	9
GO:0050817	coagulation	9/115	337/17913	0.000324701	0.00468735	0.0035143	MYH9/WAS/SRC/MYL12A/ACTB/CAPZB/FYN/SH2B2/MICAL1	9
GO:0043491	protein kinase B signaling	8/115	268/17913	0.000336466	0.00482625	0.00361845	HIP1/HCLS1/SRC/ITSN1/RAC2/SLC9A3R1/ADAM8/FYN	8
GO:0043547	positive regulation of GTPase activity	9/115	339/17913	0.000339054	0.0048326	0.00362321	OPHN1/RINL/LLGL2/ARHGAP21/MYO9B/TAX1BP3/IQGAP1/APC2/SIPA1L3	9
GO:0055002	striated muscle cell development	6/115	145/17913	0.000345946	0.00489924	0.00367317	PAK1/TTN/AKAP13/PDLIM5/BIN3/TPM1	6
GO:0110020	regulation of actomyosin structure organization	5/115	94/17913	0.000348081	0.00489924	0.00367317	SH3PXD2B/PAK1/WAS/AKAP13/TPM1	5
GO:0007044	cell-substrate junction assembly	5/115	96/17913	0.000383687	0.00536685	0.00402376	SRC/TRIP6/DUSP22/IQGAP1/MACF1	5
GO:0031579	membrane raft organization	3/115	23/17913	0.000415661	0.0057782	0.00433217	GSN/FLOT1/MYADM	3
GO:0010522	regulation of calcium ion transport into cytosol	5/115	98/17913	0.000421979	0.00583004	0.00437103	CYBA/PKD2/MYO5A/CORO1A/FYN	5
GO:0071346	cellular response to interferon-gamma	6/115	153/17913	0.000460644	0.00632542	0.00474244	GSN/WAS/DAPK1/AIF1/ZYX/GBP2	6
GO:0043393	regulation of protein binding	7/115	217/17913	0.000503744	0.00687534	0.00515474	SPTA1/HIP1R/SRC/FLOT1/ADD1/ACTB/MARK2	7
GO:0010324	membrane invagination	4/115	58/17913	0.000523545	0.00710255	0.00532509	GSN/BIN2/MYH9/AIF1	4
GO:1904951	positive regulation of establishment of protein localization	10/115	440/17913	0.000541077	0.00729645	0.00547046	PAK1/TTN/DDX58/HCLS1/SRC/BAG3/AIF1/RAC2/ADAM8/FYN	10
GO:0055001	muscle cell development	6/115	159/17913	0.000564622	0.00756863	0.00567453	PAK1/TTN/AKAP13/PDLIM5/BIN3/TPM1	6
GO:2000116	regulation of cysteine-type endopeptidase activity	7/115	222/17913	0.000576831	0.00766522	0.00574695	HIP1/HIP1R/GSN/SRC/DAPK1/FYN/MICAL1	7
GO:0010256	endomembrane system organization	9/115	365/17913	0.000578636	0.00766522	0.00574695	SPTA1/BAIAP2L1/GSN/BIN2/MYH9/ARHGAP21/FLOT1/RAB22A/BAIAP2	9
GO:0051893	regulation of focal adhesion assembly	4/115	61/17913	0.00063452	0.00830779	0.0062287	SRC/DUSP22/IQGAP1/MACF1	4
GO:0090109	regulation of cell-substrate junction assembly	4/115	61/17913	0.00063452	0.00830779	0.0062287	SRC/DUSP22/IQGAP1/MACF1	4
GO:0032984	protein-containing complex disassembly	8/115	298/17913	0.00067822	0.00882862	0.00661919	SPTA1/TMOD2/GSN/AVIL/TRIOBP/ADD1/ARHGEF2/MICAL1	8
GO:0050769	positive regulation of neurogenesis	10/115	455/17913	0.000700759	0.00906959	0.00679986	PAK1/ITSN1/AVIL/IQGAP1/MACF1/RARA/MARK2/ARHGEF2/BAIAP2/FYN	10
GO:0120032	regulation of plasma membrane bounded cell projection assembly	6/115	166/17913	0.000708053	0.00911163	0.00683138	RHOQ/WAS/RAC2/BIN3/AUTS2/ANLN	6
GO:1990776	response to angiotensin	3/115	28/17913	0.000751135	0.00961111	0.00720587	CYBA/SRC/IQGAP1	3
GO:0014896	muscle hypertrophy	5/115	113/17913	0.000808242	0.0102834	0.0077099	PAK1/TTN/CYBA/AKAP13/PDLIM5	5
GO:0090162	establishment of epithelial cell polarity	3/115	29/17913	0.000833902	0.0105503	0.00790999	OPHN1/SLC9A3R1/SIPA1L3	3
GO:0072659	protein localization to plasma membrane	7/115	237/17913	0.000847907	0.0106675	0.0079979	RHOQ/MYO5A/MACF1/FLOT1/SLC9A3R1/MYADM/ACTB	7
GO:0007173	epidermal growth factor receptor signaling pathway	5/115	115/17913	0.000874824	0.0109267	0.00819224	HIP1/HIP1R/SRC/IQGAP1/PTPN12	5
GO:0034341	response to interferon-gamma	6/115	173/17913	0.000878214	0.0109267	0.00819224	GSN/WAS/DAPK1/AIF1/ZYX/GBP2	6
GO:1904062	regulation of cation transmembrane transport	8/115	312/17913	0.000913328	0.0113012	0.00847298	UTRN/CYBA/PKD2/DAPK1/MYO5A/SLC9A3R1/CORO1A/FYN	8
GO:0045197	establishment or maintenance of epithelial cell apical/basal polarity	3/115	30/17913	0.000922243	0.0113491	0.00850893	OPHN1/SLC9A3R1/MARK2	3
GO:0001952	regulation of cell-matrix adhesion	5/115	117/17913	0.000945409	0.011571	0.00867527	UTRN/SRC/DUSP22/IQGAP1/MACF1	5
GO:0042098	T cell proliferation	6/115	177/17913	0.00098868	0.0120352	0.00902329	SPTA1/AIF1/RAC2/CORO1A/FYN/ANXA1	6
GO:0050808	synapse organization	9/115	394/17913	0.000994298	0.0120385	0.00902577	OPHN1/UTRN/DBNL/ITSN1/PDLIM5/MYO5A/ACTB/BAIAP2/FYN	9
GO:0016601	Rac protein signal transduction	3/115	31/17913	0.0010163	0.0122391	0.00917618	DBNL/AIF1/AUTS2	3
GO:0043500	muscle adaptation	5/115	121/17913	0.00109919	0.0130972	0.00981956	PAK1/TNNT1/GSN/CYBA/AIF1	5
GO:0055007	cardiac muscle cell differentiation	5/115	121/17913	0.00109919	0.0130972	0.00981956	PAK1/TTN/AKAP13/PDLIM5/RARA	5
GO:0060326	cell chemotaxis	7/115	253/17913	0.001239	0.0146373	0.0109742	CORO1B/BIN2/AIF1/RAC2/ADAM8/CORO1A/ANXA1	7
GO:1902115	regulation of organelle assembly	6/115	185/17913	0.00124144	0.0146373	0.0109742	GSN/KAT2B/SRC/AKAP13/LCP1/ARHGEF2	6
GO:1900182	positive regulation of protein localization to nucleus	4/115	74/17913	0.0013124	0.0153292	0.011493	HCLS1/SRC/BAG3/FYN	4
GO:0097553	calcium ion transmembrane import into cytosol	5/115	126/17913	0.00131662	0.0153292	0.011493	CYBA/PKD2/MYO5A/CORO1A/FYN	5
GO:0035088	establishment or maintenance of apical/basal cell polarity	3/115	34/17913	0.00133416	0.0153292	0.011493	OPHN1/SLC9A3R1/MARK2	3
GO:0061245	establishment or maintenance of bipolar cell polarity	3/115	34/17913	0.00133416	0.0153292	0.011493	OPHN1/SLC9A3R1/MARK2	3
GO:2000249	regulation of actin cytoskeleton reorganization	3/115	34/17913	0.00133416	0.0153292	0.011493	BAIAP2L1/HCLS1/GMFG	3
GO:0032409	regulation of transporter activity	7/115	257/17913	0.00135596	0.0155006	0.0116215	UTRN/PKD2/CTTNBP2NL/DAPK1/MYO5A/SLC9A3R1/ACTB	7
GO:0045862	positive regulation of proteolysis	8/115	333/17913	0.00138455	0.0157475	0.0118066	HIP1/HIP1R/GSN/MYH9/SRC/DAPK1/ADAM8/FYN	8
GO:0050878	regulation of body fluid levels	10/115	499/17913	0.00140728	0.0159256	0.0119401	CYBA/MYH9/WAS/SRC/MYL12A/ACTB/CAPZB/FYN/SH2B2/MICAL1	10
GO:0010769	regulation of cell morphogenesis involved in differentiation	7/115	260/17913	0.00144922	0.0163182	0.0122344	PAK1/PDLIM5/MACF1/TRIOBP/MYADM/MARK2/BAIAP2	7
GO:0030100	regulation of endocytosis	7/115	262/17913	0.00151412	0.0169642	0.0127188	HIP1/OPHN1/HIP1R/CYBA/SRC/ITSN1/FLOT1	7
GO:0050982	detection of mechanical stimulus	3/115	36/17913	0.00157713	0.0175253	0.0131395	TTN/PKD2/FYN	3
GO:0022617	extracellular matrix disassembly	4/115	78/17913	0.00159533	0.0175253	0.0131395	SH3PXD2B/LCP1/FLOT1/ADAM8	4
GO:0051279	regulation of release of sequestered calcium ion into cytosol	4/115	78/17913	0.00159533	0.0175253	0.0131395	CYBA/PKD2/MYO5A/CORO1A	4
GO:0055013	cardiac muscle cell development	4/115	78/17913	0.00159533	0.0175253	0.0131395	PAK1/TTN/AKAP13/PDLIM5	4
GO:0043281	regulation of cysteine-type endopeptidase activity involved in apoptotic process	6/115	196/17913	0.00166646	0.0181502	0.013608	HIP1/HIP1R/GSN/SRC/DAPK1/MICAL1	6
GO:0006936	muscle contraction	8/115	343/17913	0.00166834	0.0181502	0.013608	TTN/TNNT1/UTRN/MYL12A/MYL6/TPM4/TPM1/NEB	8
GO:0014912	negative regulation of smooth muscle cell migration	3/115	37/17913	0.00170831	0.0184073	0.0138007	CORO1B/AIF1/TPM1	3
GO:0045214	sarcomere organization	3/115	37/17913	0.00170831	0.0184073	0.0138007	TTN/AKAP13/TPM1	3
GO:0001768	establishment of T cell polarity	2/115	10/17913	0.0017778	0.0187933	0.0140902	GSN/MYH9	2
GO:0060088	auditory receptor cell stereocilium organization	2/115	10/17913	0.0017778	0.0187933	0.0140902	TRIOBP/SLC9A3R1	2
GO:0071670	smooth muscle cell chemotaxis	2/115	10/17913	0.0017778	0.0187933	0.0140902	CORO1B/AIF1	2
GO:0071803	positive regulation of podosome assembly	2/115	10/17913	0.0017778	0.0187933	0.0140902	SRC/LCP1	2
GO:2001056	positive regulation of cysteine-type endopeptidase activity	5/115	135/17913	0.00178587	0.0187933	0.0140902	HIP1/HIP1R/GSN/DAPK1/FYN	5
GO:0071229	cellular response to acid chemical	6/115	199/17913	0.00179957	0.0188495	0.0141322	CYBA/SRC/PKD2/RARA/BAIAP2/FYN	6
GO:0032755	positive regulation of interleukin-6 production	4/115	81/17913	0.00183356	0.0189412	0.014201	DDX58/CYBA/AIF1/ARHGEF2	4
GO:1903533	regulation of protein targeting	4/115	81/17913	0.00183356	0.0189412	0.014201	PAK1/BAG3/RAC2/FYN	4
GO:1903557	positive regulation of tumor necrosis factor superfamily cytokine production	4/115	81/17913	0.00183356	0.0189412	0.014201	DDX58/CYBA/ADAM8/ARHGEF2	4
GO:0010770	positive regulation of cell morphogenesis involved in differentiation	5/115	138/17913	0.00196654	0.020072	0.0150489	PAK1/MACF1/TRIOBP/MYADM/BAIAP2	5
GO:0038127	ERBB signaling pathway	5/115	138/17913	0.00196654	0.020072	0.0150489	HIP1/HIP1R/SRC/IQGAP1/PTPN12	5
GO:0003298	physiological muscle hypertrophy	3/115	39/17913	0.00199067	0.020072	0.0150489	PAK1/AKAP13/PDLIM5	3
GO:0003301	physiological cardiac muscle hypertrophy	3/115	39/17913	0.00199067	0.020072	0.0150489	PAK1/AKAP13/PDLIM5	3
GO:0061049	cell growth involved in cardiac muscle cell development	3/115	39/17913	0.00199067	0.020072	0.0150489	PAK1/AKAP13/PDLIM5	3
GO:0000079	regulation of cyclin-dependent protein serine/threonine kinase activity	4/115	83/17913	0.00200542	0.020072	0.0150489	KAT2B/SRC/PKD2/ACTB	4
GO:0051492	regulation of stress fiber assembly	4/115	83/17913	0.00200542	0.020072	0.0150489	SH3PXD2B/PAK1/WAS/TPM1	4
GO:1990778	protein localization to cell periphery	7/115	276/17913	0.00203444	0.0202724	0.0151991	RHOQ/MYO5A/MACF1/FLOT1/SLC9A3R1/MYADM/ACTB	7
GO:0001776	leukocyte homeostasis	4/115	84/17913	0.00209539	0.0206966	0.0155171	SPTA1/CORO1A/SH2B2/ANXA1	4
GO:0055006	cardiac cell development	4/115	84/17913	0.00209539	0.0206966	0.0155171	PAK1/TTN/AKAP13/PDLIM5	4
GO:0001767	establishment of lymphocyte polarity	2/115	11/17913	0.00216377	0.020824	0.0156126	GSN/MYH9	2
GO:0045628	regulation of T-helper 2 cell differentiation	2/115	11/17913	0.00216377	0.020824	0.0156126	RARA/ANXA1	2
GO:0072584	caveolin-mediated endocytosis	2/115	11/17913	0.00216377	0.020824	0.0156126	SRC/ITSN1	2
GO:1902065	response to L-glutamate	2/115	11/17913	0.00216377	0.020824	0.0156126	BAIAP2/FYN	2
GO:1905244	regulation of modification of synaptic structure	2/115	11/17913	0.00216377	0.020824	0.0156126	ITSN1/BAIAP2	2
GO:2000392	regulation of lamellipodium morphogenesis	2/115	11/17913	0.00216377	0.020824	0.0156126	CORO1B/SRC	2
GO:0098927	vesicle-mediated transport between endosomal compartments	3/115	41/17913	0.00230047	0.0220454	0.0165284	MYO1D/SRC/CORO1A	3
GO:0001667	ameboidal-type cell migration	9/115	446/17913	0.00232759	0.022117	0.0165821	PAK1/CORO1B/MYH9/SRC/CAP1/MACF1/ANXA1/AMOT/ANLN	9
GO:0001819	positive regulation of cytokine production	9/115	446/17913	0.00232759	0.022117	0.0165821	DDX58/CYBA/SRC/FLOT1/AIF1/RARA/ADAM8/ARHGEF2/ANXA1	9
GO:0046777	protein autophosphorylation	6/115	210/17913	0.00235771	0.022308	0.0167253	PAK1/SRC/DAPK1/IQGAP1/MARK2/STK17B	6
GO:1903169	regulation of calcium ion transmembrane transport	5/115	144/17913	0.0023675	0.022308	0.0167253	CYBA/PKD2/MYO5A/CORO1A/FYN	5
GO:1904029	regulation of cyclin-dependent protein kinase activity	4/115	87/17913	0.00238199	0.022351	0.0167575	KAT2B/SRC/PKD2/ACTB	4
GO:0060402	calcium ion transport into cytosol	5/115	145/17913	0.0024397	0.0227975	0.0170923	CYBA/PKD2/MYO5A/CORO1A/FYN	5
GO:0097191	extrinsic apoptotic signaling pathway	6/115	213/17913	0.00253038	0.0235472	0.0176543	SRC/BAG3/DAPK1/CTNNA1/ARHGEF2/FYN	6
GO:0051098	regulation of binding	8/115	368/17913	0.00258192	0.0237101	0.0177765	SPTA1/HIP1R/SRC/FLOT1/ADD1/RARA/ACTB/MARK2	8
GO:0002093	auditory receptor cell morphogenesis	2/115	12/17913	0.00258565	0.0237101	0.0177765	TRIOBP/SLC9A3R1	2
GO:0098885	modification of postsynaptic actin cytoskeleton	2/115	12/17913	0.00258565	0.0237101	0.0177765	ITSN1/BAIAP2	2
GO:0001894	tissue homeostasis	6/115	214/17913	0.00259	0.0237101	0.0177765	SRC/RAC2/ADD1/ADAM8/CORO1A/ACTB	6
GO:0042102	positive regulation of T cell proliferation	4/115	90/17913	0.00269449	0.0245667	0.0184187	SPTA1/AIF1/CORO1A/ANXA1	4
GO:0048588	developmental cell growth	6/115	216/17913	0.0027124	0.0246304	0.0184665	PAK1/AKAP13/PDLIM5/IQGAP1/MACF1/AUTS2	6
GO:0042129	regulation of T cell proliferation	5/115	149/17913	0.00274458	0.0248225	0.0186105	SPTA1/AIF1/RAC2/CORO1A/ANXA1	5
GO:0010975	regulation of neuron projection development	9/115	458/17913	0.00277961	0.0250387	0.0187726	PAK1/ITSN1/PDLIM5/AVIL/IQGAP1/MACF1/MARK2/BAIAP2/FYN	9
GO:0090316	positive regulation of intracellular protein transport	5/115	150/17913	0.00282493	0.0253456	0.0190027	PAK1/HCLS1/BAG3/RAC2/FYN	5
GO:0033157	regulation of intracellular protein transport	6/115	220/17913	0.00297018	0.0264586	0.0198372	PAK1/HCLS1/BAG3/LCP1/RAC2/FYN	6
GO:0030168	platelet activation	5/115	152/17913	0.00299071	0.0264586	0.0198372	MYH9/SRC/MYL12A/ACTB/FYN	5
GO:0034599	cellular response to oxidative stress	7/115	296/17913	0.00300649	0.0264586	0.0198372	CYBA/SRC/PKD2/DAPK1/AIF1/TPM1/FYN	7
GO:0032092	positive regulation of protein binding	4/115	93/17913	0.00303401	0.0264586	0.0198372	SPTA1/HIP1R/FLOT1/ADD1	4
GO:0048010	vascular endothelial growth factor receptor signaling pathway	4/115	93/17913	0.00303401	0.0264586	0.0198372	CYBA/SRC/BAIAP2/FYN	4
GO:0048738	cardiac muscle tissue development	6/115	221/17913	0.0030374	0.0264586	0.0198372	PAK1/TTN/AKAP13/PDLIM5/RARA/TPM1	6
GO:0010642	negative regulation of platelet-derived growth factor receptor signaling pathway	2/115	13/17913	0.00304298	0.0264586	0.0198372	SLC9A3R1/PTPN12	2
GO:0051645	Golgi localization	2/115	13/17913	0.00304298	0.0264586	0.0198372	ARHGAP21/SLC9A3R1	2
GO:0016049	cell growth	9/115	466/17913	0.0031178	0.0269848	0.0202317	PAK1/CYBA/AKAP13/PDLIM5/PPP1R9B/IQGAP1/MACF1/BIN3/AUTS2	9
GO:0007229	integrin-mediated signaling pathway	4/115	94/17913	0.00315339	0.0269848	0.0202317	MYH9/SRC/CTNNA1/ZYX	4
GO:0032231	regulation of actin filament bundle assembly	4/115	94/17913	0.00315339	0.0269848	0.0202317	SH3PXD2B/PAK1/WAS/TPM1	4
GO:0050900	leukocyte migration	9/115	467/17913	0.00316227	0.0269848	0.0202317	MYH9/SRC/AIF1/RAC2/ADAM8/CORO1A/FYN/ANXA1/MYO1G	9
GO:0035051	cardiocyte differentiation	5/115	154/17913	0.00316341	0.0269848	0.0202317	PAK1/TTN/AKAP13/PDLIM5/RARA	5
GO:1904738	vascular associated smooth muscle cell migration	3/115	46/17913	0.00320064	0.0270971	0.0203159	PAK1/IQGAP1/TPM1	3
GO:1904752	regulation of vascular associated smooth muscle cell migration	3/115	46/17913	0.00320064	0.0270971	0.0203159	PAK1/IQGAP1/TPM1	3
GO:0050851	antigen receptor-mediated signaling pathway	6/115	224/17913	0.00324589	0.0272283	0.0204142	LPXN/PAK1/FYB1/WAS/DUSP22/FYN	6
GO:0031960	response to corticosteroid	5/115	155/17913	0.00325241	0.0272283	0.0204142	CYBA/SRC/AKAP13/AIF1/ANXA1	5
GO:1903555	regulation of tumor necrosis factor superfamily cytokine production	5/115	155/17913	0.00325241	0.0272283	0.0204142	DDX58/CYBA/RARA/ADAM8/ARHGEF2	5
GO:0120034	positive regulation of plasma membrane bounded cell projection assembly	4/115	95/17913	0.00327593	0.0273237	0.0204857	RHOQ/RAC2/AUTS2/ANLN	4
GO:0007519	skeletal muscle tissue development	5/115	156/17913	0.00334319	0.0277818	0.0208292	MYH15/FLOT1/MYL6/BIN3/SVIL	5
GO:0042743	hydrogen peroxide metabolic process	3/115	47/17913	0.00340302	0.028175	0.021124	CYBA/RAC2/FYN	3
GO:0060401	cytosolic calcium ion transport	5/115	157/17913	0.0034358	0.0283422	0.0212493	CYBA/PKD2/MYO5A/CORO1A/FYN	5
GO:0099173	postsynapse organization	5/115	158/17913	0.00353023	0.0286384	0.0214714	OPHN1/PDLIM5/ACTB/BAIAP2/FYN	5
GO:0045064	T-helper 2 cell differentiation	2/115	14/17913	0.00353529	0.0286384	0.0214714	RARA/ANXA1	2
GO:0045198	establishment of epithelial cell apical/basal polarity	2/115	14/17913	0.00353529	0.0286384	0.0214714	OPHN1/SLC9A3R1	2
GO:0051127	positive regulation of actin nucleation	2/115	14/17913	0.00353529	0.0286384	0.0214714	GSN/WAS	2
GO:1903729	regulation of plasma membrane organization	2/115	14/17913	0.00353529	0.0286384	0.0214714	GSN/MYH9	2
GO:0048015	phosphatidylinositol-mediated signaling	5/115	160/17913	0.00372467	0.0300482	0.0225284	GSN/HCLS1/SRC/SLC9A3R1/FYN	5
GO:0071900	regulation of protein serine/threonine kinase activity	9/115	479/17913	0.00373601	0.0300482	0.0225284	PAK1/DBNL/KAT2B/SRC/AKAP13/PKD2/IQGAP1/ADAM8/ACTB	9
GO:0010950	positive regulation of endopeptidase activity	5/115	161/17913	0.00382473	0.0304846	0.0228556	HIP1/HIP1R/GSN/DAPK1/FYN	5
GO:0071706	tumor necrosis factor superfamily cytokine production	5/115	161/17913	0.00382473	0.0304846	0.0228556	DDX58/CYBA/RARA/ADAM8/ARHGEF2	5
GO:0034260	negative regulation of GTPase activity	3/115	49/17913	0.00383088	0.0304846	0.0228556	IQGAP1/IQGAP2/AMOT	3
GO:0048259	regulation of receptor-mediated endocytosis	4/115	100/17913	0.00393755	0.0311136	0.0233272	HIP1/OPHN1/HIP1R/FLOT1	4
GO:2001237	negative regulation of extrinsic apoptotic signaling pathway	4/115	100/17913	0.00393755	0.0311136	0.0233272	SRC/CTNNA1/ARHGEF2/FYN	4
GO:0048017	inositol lipid-mediated signaling	5/115	163/17913	0.00403059	0.0317374	0.0237949	GSN/HCLS1/SRC/SLC9A3R1/FYN	5
GO:0030852	regulation of granulocyte differentiation	2/115	15/17913	0.00406212	0.0317635	0.0238145	HCLS1/RARA	2
GO:0048268	clathrin coat assembly	2/115	15/17913	0.00406212	0.0317635	0.0238145	HIP1/HIP1R	2
GO:1903426	regulation of reactive oxygen species biosynthetic process	4/115	101/17913	0.00407994	0.0317924	0.0238362	CYBA/PKD2/AIF1/FYN	4
GO:0060538	skeletal muscle organ development	5/115	165/17913	0.00424427	0.0329589	0.0247107	MYH15/FLOT1/MYL6/BIN3/SVIL	5
GO:0032386	regulation of intracellular transport	8/115	400/17913	0.00427746	0.0329739	0.0247219	PAK1/HCLS1/SRC/BAG3/LCP1/RAC2/PPP1R12A/FYN	8
GO:0030239	myofibril assembly	3/115	51/17913	0.00429012	0.0329739	0.0247219	TTN/AKAP13/TPM1	3
GO:0051496	positive regulation of stress fiber assembly	3/115	51/17913	0.00429012	0.0329739	0.0247219	SH3PXD2B/PAK1/TPM1	3
GO:1903829	positive regulation of cellular protein localization	7/115	318/17913	0.0044502	0.0340879	0.0255572	PAK1/HCLS1/SRC/BAG3/IQGAP1/RAC2/FYN	7
GO:0071496	cellular response to external stimulus	7/115	320/17913	0.00460361	0.0344513	0.0258296	CYBA/BAG3/PPP1R9B/AIF1/CNN2/BAIAP2/FYN	7
GO:0007096	regulation of exit from mitosis	2/115	16/17913	0.00462302	0.0344513	0.0258296	PPP1R9B/ANLN	2
GO:0060117	auditory receptor cell development	2/115	16/17913	0.00462302	0.0344513	0.0258296	TRIOBP/SLC9A3R1	2
GO:0061684	chaperone-mediated autophagy	2/115	16/17913	0.00462302	0.0344513	0.0258296	BAG3/SYNPO2	2
GO:0070293	renal absorption	2/115	16/17913	0.00462302	0.0344513	0.0258296	GSN/SLC9A3R1	2
GO:0086103	G protein-coupled receptor signaling pathway involved in heart process	2/115	16/17913	0.00462302	0.0344513	0.0258296	SRC/AKAP13	2
GO:0099010	modification of postsynaptic structure	2/115	16/17913	0.00462302	0.0344513	0.0258296	ITSN1/BAIAP2	2
GO:2000251	positive regulation of actin cytoskeleton reorganization	2/115	16/17913	0.00462302	0.0344513	0.0258296	BAIAP2L1/HCLS1	2
GO:0048872	homeostasis of number of cells	6/115	241/17913	0.00463533	0.0344513	0.0258296	SPTA1/HCLS1/ADD1/CORO1A/SH2B2/ANXA1	6
GO:0022898	regulation of transmembrane transporter activity	6/115	242/17913	0.00472882	0.0350306	0.026264	UTRN/PKD2/DAPK1/MYO5A/SLC9A3R1/ACTB	6
GO:0071902	positive regulation of protein serine/threonine kinase activity	7/115	322/17913	0.00476099	0.0351533	0.0263559	PAK1/DBNL/SRC/AKAP13/PKD2/IQGAP1/ADAM8	7
GO:0043502	regulation of muscle adaptation	4/115	106/17913	0.00484429	0.0356514	0.0267294	PAK1/TNNT1/UTRN/AIF1	4
GO:0046651	lymphocyte proliferation	6/115	244/17913	0.00491998	0.0360905	0.0270586	SPTA1/AIF1/RAC2/CORO1A/FYN/ANXA1	6
GO:0050730	regulation of peptidyl-tyrosine phosphorylation	6/115	245/17913	0.00501766	0.0366876	0.0275063	HCLS1/SRC/DUSP22/IQGAP1/ARHGEF2/FYN	6
GO:0032943	mononuclear cell proliferation	6/115	246/17913	0.00511677	0.0372911	0.0279588	SPTA1/AIF1/RAC2/CORO1A/FYN/ANXA1	6
GO:0003300	cardiac muscle hypertrophy	4/115	108/17913	0.0051752	0.0375396	0.0281451	PAK1/TTN/AKAP13/PDLIM5	4
GO:0050665	hydrogen peroxide biosynthetic process	2/115	17/17913	0.00521754	0.0375396	0.0281451	CYBA/FYN	2
GO:0071360	cellular response to exogenous dsRNA	2/115	17/17913	0.00521754	0.0375396	0.0281451	DDX58/FLOT1	2
GO:0072673	lamellipodium morphogenesis	2/115	17/17913	0.00521754	0.0375396	0.0281451	CORO1B/SRC	2
GO:0002066	columnar/cuboidal epithelial cell development	3/115	55/17913	0.00530532	0.0379288	0.0284369	TRIOBP/SLC9A3R1/RARA	3
GO:0031295	T cell costimulation	3/115	55/17913	0.00530532	0.0379288	0.0284369	PAK1/SRC/FYN	3
GO:0001101	response to acid chemical	7/115	330/17913	0.00543148	0.0387079	0.029021	GSN/CYBA/SRC/PKD2/RARA/BAIAP2/FYN	7
GO:0010811	positive regulation of cell-substrate adhesion	4/115	110/17913	0.00552094	0.0391453	0.0293489	UTRN/IQGAP1/TRIOBP/MYADM	4
GO:0043406	positive regulation of MAP kinase activity	6/115	250/17913	0.00552763	0.0391453	0.0293489	PAK1/DBNL/SRC/AKAP13/IQGAP1/ADAM8	6
GO:0031294	lymphocyte costimulation	3/115	56/17913	0.00557971	0.0393903	0.0295326	PAK1/SRC/FYN	3
GO:0014897	striated muscle hypertrophy	4/115	111/17913	0.00569946	0.0399239	0.0299326	PAK1/TTN/AKAP13/PDLIM5	4
GO:0035305	negative regulation of dephosphorylation	4/115	111/17913	0.00569946	0.0399239	0.0299326	MYO1D/FKBP15/PPP1R9B/IQGAP1	4
GO:0051346	negative regulation of hydrolase activity	8/115	420/17913	0.00570847	0.0399239	0.0299326	MYO1D/SRC/FKBP15/PPP1R9B/IQGAP1/IQGAP2/MICAL1/AMOT	8
GO:0035089	establishment of apical/basal cell polarity	2/115	18/17913	0.00584523	0.0403835	0.0302773	OPHN1/SLC9A3R1	2
GO:0051895	negative regulation of focal adhesion assembly	2/115	18/17913	0.00584523	0.0403835	0.0302773	SRC/DUSP22	2
GO:0045453	bone resorption	3/115	57/17913	0.00586249	0.0403835	0.0302773	SRC/RAC2/ADAM8	3
GO:1903428	positive regulation of reactive oxygen species biosynthetic process	3/115	57/17913	0.00586249	0.0403835	0.0302773	CYBA/PKD2/AIF1	3
GO:0051209	release of sequestered calcium ion into cytosol	4/115	112/17913	0.00588179	0.0403835	0.0302773	CYBA/PKD2/MYO5A/CORO1A	4
GO:0051283	negative regulation of sequestering of calcium ion	4/115	112/17913	0.00588179	0.0403835	0.0302773	CYBA/PKD2/MYO5A/CORO1A	4
GO:0010952	positive regulation of peptidase activity	5/115	180/17913	0.00611213	0.0414914	0.0311079	HIP1/HIP1R/GSN/DAPK1/FYN	5
GO:0050852	T cell receptor signaling pathway	5/115	180/17913	0.00611213	0.0414914	0.0311079	PAK1/FYB1/WAS/DUSP22/FYN	5
GO:0032233	positive regulation of actin filament bundle assembly	3/115	58/17913	0.0061537	0.0414914	0.0311079	SH3PXD2B/PAK1/TPM1	3
GO:0046626	regulation of insulin receptor signaling pathway	3/115	58/17913	0.0061537	0.0414914	0.0311079	PAK1/BAIAP2L1/SRC	3
GO:0051057	positive regulation of small GTPase mediated signal transduction	3/115	58/17913	0.0061537	0.0414914	0.0311079	SRC/AKAP13/AUTS2	3
GO:0070527	platelet aggregation	3/115	58/17913	0.0061537	0.0414914	0.0311079	MYH9/MYL12A/ACTB	3
GO:0051099	positive regulation of binding	5/115	181/17913	0.00625425	0.0418193	0.0313538	SPTA1/HIP1R/FLOT1/ADD1/RARA	5
GO:1905475	regulation of protein localization to membrane	5/115	181/17913	0.00625425	0.0418193	0.0313538	PAK1/RHOQ/GSN/ACTB/FYN	5
GO:0051282	regulation of sequestering of calcium ion	4/115	114/17913	0.00625805	0.0418193	0.0313538	CYBA/PKD2/MYO5A/CORO1A	4
GO:0072678	T cell migration	3/115	59/17913	0.00645342	0.0429974	0.032237	AIF1/ADAM8/MYO1G	3
GO:0030859	polarized epithelial cell differentiation	2/115	19/17913	0.00650564	0.0430903	0.0323067	OPHN1/SLC9A3R1	2
GO:1903392	negative regulation of adherens junction organization	2/115	19/17913	0.00650564	0.0430903	0.0323067	SRC/DUSP22	2
GO:0050731	positive regulation of peptidyl-tyrosine phosphorylation	5/115	184/17913	0.00669454	0.0442114	0.0331472	HCLS1/SRC/IQGAP1/ARHGEF2/FYN	5
GO:0002260	lymphocyte homeostasis	3/115	60/17913	0.00676172	0.0445245	0.0333819	SPTA1/CORO1A/SH2B2	3
GO:0014066	regulation of phosphatidylinositol 3-kinase signaling	4/115	117/17913	0.00685191	0.0447261	0.0335331	HCLS1/SRC/SLC9A3R1/FYN	4
GO:0051208	sequestering of calcium ion	4/115	117/17913	0.00685191	0.0447261	0.0335331	CYBA/PKD2/MYO5A/CORO1A	4
GO:1900180	regulation of protein localization to nucleus	4/115	117/17913	0.00685191	0.0447261	0.0335331	HCLS1/SRC/BAG3/FYN	4
GO:0018108	peptidyl-tyrosine phosphorylation	7/115	346/17913	0.00698259	0.0454474	0.0340739	TTN/HCLS1/SRC/DUSP22/IQGAP1/ARHGEF2/FYN	7
GO:0043280	positive regulation of cysteine-type endopeptidase activity involved in apoptotic process	4/115	118/17913	0.00705787	0.0458049	0.0343419	HIP1/HIP1R/GSN/DAPK1	4
GO:2000146	negative regulation of cell motility	7/115	347/17913	0.00708942	0.0458775	0.0343963	CORO1B/WAS/DUSP22/CTNNA1/AIF1/SLC9A3R1/TPM1	7
GO:0010592	positive regulation of lamellipodium assembly	2/115	20/17913	0.00719834	0.046053	0.0345279	RAC2/AUTS2	2
GO:0033194	response to hydroperoxide	2/115	20/17913	0.00719834	0.046053	0.0345279	DAPK1/AIF1	2
GO:0046628	positive regulation of insulin receptor signaling pathway	2/115	20/17913	0.00719834	0.046053	0.0345279	PAK1/SRC	2
GO:0061162	establishment of monopolar cell polarity	2/115	20/17913	0.00719834	0.046053	0.0345279	OPHN1/SLC9A3R1	2
GO:0018212	peptidyl-tyrosine modification	7/115	349/17913	0.00730671	0.0465339	0.0348885	TTN/HCLS1/SRC/DUSP22/IQGAP1/ARHGEF2/FYN	7
GO:0030595	leukocyte chemotaxis	5/115	188/17913	0.00731484	0.0465339	0.0348885	AIF1/RAC2/ADAM8/CORO1A/ANXA1	5
GO:0038034	signal transduction in absence of ligand	3/115	62/17913	0.00740425	0.0468381	0.0351166	BAG3/CTNNA1/FYN	3
GO:0097192	extrinsic apoptotic signaling pathway in absence of ligand	3/115	62/17913	0.00740425	0.0468381	0.0351166	BAG3/CTNNA1/FYN	3
GO:0006979	response to oxidative stress	8/115	442/17913	0.0076773	0.0484294	0.0363096	CYBA/SRC/PKD2/DAPK1/AIF1/MSRB1/TPM1/FYN	8
GO:0071277	cellular response to calcium ion	3/115	63/17913	0.00773861	0.0486797	0.0364973	PKD2/IQGAP1/ADD1	3
GO:0072593	reactive oxygen species metabolic process	6/115	269/17913	0.00781581	0.0487496	0.0365497	SH3PXD2B/CYBA/PKD2/AIF1/RAC2/FYN	6
GO:0010631	epithelial cell migration	7/115	354/17913	0.00787156	0.0487496	0.0365497	CORO1B/MYH9/SRC/MACF1/ANXA1/AMOT/ANLN	7
GO:1903409	reactive oxygen species biosynthetic process	4/115	122/17913	0.00792255	0.0487496	0.0365497	CYBA/PKD2/AIF1/FYN	4
GO:0010310	regulation of hydrogen peroxide metabolic process	2/115	21/17913	0.00792289	0.0487496	0.0365497	RAC2/FYN	2
GO:0017000	antibiotic biosynthetic process	2/115	21/17913	0.00792289	0.0487496	0.0365497	CYBA/FYN	2
GO:0061339	establishment or maintenance of monopolar cell polarity	2/115	21/17913	0.00792289	0.0487496	0.0365497	OPHN1/SLC9A3R1	2
GO:0071498	cellular response to fluid shear stress	2/115	21/17913	0.00792289	0.0487496	0.0365497	SRC/PKD2	2
GO:0099563	modification of synaptic structure	2/115	21/17913	0.00792289	0.0487496	0.0365497	ITSN1/BAIAP2	2
GO:0070661	leukocyte proliferation	6/115	270/17913	0.00795261	0.0487991	0.0365868	SPTA1/AIF1/RAC2/CORO1A/FYN/ANXA1	6
GO:0071230	cellular response to amino acid stimulus	3/115	64/17913	0.00808176	0.04938	0.0370223	CYBA/BAIAP2/FYN	3
GO:0007162	negative regulation of cell adhesion	6/115	271/17913	0.00809112	0.04938	0.0370223	LPXN/SRC/RND1/DUSP22/MYADM/ANXA1	6
GO:0090132	epithelium migration	7/115	357/17913	0.00822563	0.0499651	0.037461	CORO1B/MYH9/SRC/MACF1/ANXA1/AMOT/ANLN	7
GO:0031647	regulation of protein stability	6/115	272/17913	0.00823137	0.0499651	0.037461	HIP1/HIP1R/GSN/SRC/BAG3/FLOT1	6

## Sheet: GOBP_cl3
ID	Description	GeneRatio	BgRatio	pvalue	p.adjust	qvalue	geneID	Count
GO:0007015	actin filament organization	11/40	325/17913	8.56827e-11	1.07789e-07	7.93692e-08	ACTN1/FLNA/BIN1/EZR/DSTN/CFL2/PDXP/LIMA1/CTTN/WASF1/ADD2	11
GO:0032956	regulation of actin cytoskeleton organization	10/40	297/17913	7.37251e-10	3.4717e-07	2.55635e-07	FLNA/BIN1/DSTN/CFL2/ABL2/PDXP/LIMA1/CTTN/WASF1/ADD2	10
GO:0008064	regulation of actin polymerization or depolymerization	8/40	147/17913	1.04588e-09	3.4717e-07	2.55635e-07	BIN1/DSTN/CFL2/PDXP/LIMA1/CTTN/WASF1/ADD2	8
GO:0030832	regulation of actin filament length	8/40	148/17913	1.10388e-09	3.4717e-07	2.55635e-07	BIN1/DSTN/CFL2/PDXP/LIMA1/CTTN/WASF1/ADD2	8
GO:0110053	regulation of actin filament organization	9/40	228/17913	1.45312e-09	3.65604e-07	2.69209e-07	FLNA/BIN1/DSTN/CFL2/PDXP/LIMA1/CTTN/WASF1/ADD2	9
GO:0032970	regulation of actin filament-based process	10/40	341/17913	2.79758e-09	5.86559e-07	4.31907e-07	FLNA/BIN1/DSTN/CFL2/ABL2/PDXP/LIMA1/CTTN/WASF1/ADD2	10
GO:0008154	actin polymerization or depolymerization	8/40	170/17913	3.31239e-09	5.95283e-07	4.38331e-07	BIN1/DSTN/CFL2/PDXP/LIMA1/CTTN/WASF1/ADD2	8
GO:0051493	regulation of cytoskeleton organization	11/40	472/17913	4.39004e-09	6.90334e-07	5.08321e-07	FLNA/BIN1/DSTN/CFL2/ABL2/PDXP/LIMA1/CTTN/WASF1/ADD2/CAPN2	11
GO:1902903	regulation of supramolecular fiber organization	9/40	313/17913	2.3e-08	3.05674e-06	2.2508e-06	FLNA/BIN1/DSTN/CFL2/PDXP/LIMA1/CTTN/WASF1/ADD2	9
GO:0032535	regulation of cellular component size	9/40	315/17913	2.42984e-08	3.05674e-06	2.2508e-06	BIN1/EZR/DSTN/CFL2/PDXP/LIMA1/CTTN/WASF1/ADD2	9
GO:0030834	regulation of actin filament depolymerization	5/40	45/17913	4.90323e-08	5.60751e-06	4.12903e-06	DSTN/CFL2/PDXP/LIMA1/ADD2	5
GO:0030042	actin filament depolymerization	5/40	48/17913	6.83838e-08	7.1689e-06	5.27875e-06	DSTN/CFL2/PDXP/LIMA1/ADD2	5
GO:1902905	positive regulation of supramolecular fiber organization	7/40	185/17913	1.56371e-07	1.51319e-05	1.11422e-05	FLNA/BIN1/DSTN/CFL2/PDXP/CTTN/WASF1	7
GO:0008360	regulation of cell shape	6/40	124/17913	3.08434e-07	2.63427e-05	1.93972e-05	MYH10/RHOU/CDC42EP4/EZR/PARVB/MYO10	6
GO:0051495	positive regulation of cytoskeleton organization	7/40	205/17913	3.14103e-07	2.63427e-05	1.93972e-05	FLNA/BIN1/DSTN/CFL2/PDXP/CTTN/WASF1	7
GO:0022604	regulation of cell morphogenesis	9/40	430/17913	3.4405e-07	2.70509e-05	1.99187e-05	MYH10/RHOU/CDC42EP4/FLNA/EZR/CTTN/PARVB/MYO10/RAC3	9
GO:0090066	regulation of anatomical structure size	9/40	442/17913	4.3347e-07	3.11956e-05	2.29706e-05	BIN1/EZR/DSTN/CFL2/PDXP/LIMA1/CTTN/WASF1/ADD2	9
GO:0030048	actin filament-based movement	6/40	132/17913	4.4636e-07	3.11956e-05	2.29706e-05	MYH10/MYL6B/FLNA/BIN1/MYO19/MYO7A	6
GO:1901879	regulation of protein depolymerization	5/40	71/17913	5.00839e-07	3.31608e-05	2.44176e-05	DSTN/CFL2/PDXP/LIMA1/ADD2	5
GO:0051017	actin filament bundle assembly	6/40	136/17913	5.32271e-07	3.32916e-05	2.4514e-05	ACTN1/FLNA/EZR/PDXP/LIMA1/ADD2	6
GO:0061572	actin filament bundle organization	6/40	137/17913	5.55743e-07	3.32916e-05	2.4514e-05	ACTN1/FLNA/EZR/PDXP/LIMA1/ADD2	6
GO:0022411	cellular component disassembly	9/40	492/17913	1.05947e-06	6.05824e-05	4.46093e-05	KIF9/DDR2/DSTN/CFL2/PDXP/LIMA1/CTTN/ADD2/CAPN2	9
GO:0007016	cytoskeletal anchoring at plasma membrane	3/40	10/17913	1.22446e-06	6.46461e-05	4.76015e-05	TLN2/EZR/FLNB	3
GO:0031532	actin cytoskeleton reorganization	5/40	85/17913	1.23331e-06	6.46461e-05	4.76015e-05	FLNA/EZR/ABL2/CTTN/PARVB	5
GO:0051261	protein depolymerization	5/40	93/17913	1.92876e-06	9.70554e-05	7.14658e-05	DSTN/CFL2/PDXP/LIMA1/ADD2	5
GO:0043244	regulation of protein complex disassembly	5/40	98/17913	2.49986e-06	0.000120955	8.90637e-05	DSTN/CFL2/PDXP/LIMA1/ADD2	5
GO:0030836	positive regulation of actin filament depolymerization	3/40	13/17913	2.90476e-06	0.00013534	9.96563e-05	DSTN/CFL2/PDXP	3
GO:1901881	positive regulation of protein depolymerization	3/40	19/17913	9.75056e-06	0.000438079	0.000322575	DSTN/CFL2/PDXP	3
GO:0045185	maintenance of protein location	4/40	85/17913	3.78786e-05	0.00164315	0.00120991	FLNA/TLN2/EZR/FLNB	4
GO:0043243	positive regulation of protein complex disassembly	3/40	36/17913	6.99797e-05	0.00284563	0.00209535	DSTN/CFL2/PDXP	3
GO:0043624	cellular protein complex disassembly	5/40	195/17913	7.01229e-05	0.00284563	0.00209535	DSTN/CFL2/PDXP/LIMA1/ADD2	5
GO:0031589	cell-substrate adhesion	6/40	322/17913	7.38399e-05	0.00290283	0.00213747	ACTN1/FLNA/PRKCZ/PEAK1/CTTN/RAC3	6
GO:0034329	cell junction assembly	5/40	214/17913	0.000108721	0.00414459	0.00305183	ACTN1/FLNA/TLN2/PEAK1/CTTN	5
GO:0051668	localization within membrane	4/40	126/17913	0.000175315	0.00648664	0.00477637	FLNA/PRKCZ/NDC1/DNAJA3	4
GO:0030833	regulation of actin filament polymerization	4/40	129/17913	0.000191908	0.00689773	0.00507908	BIN1/CTTN/WASF1/ADD2	4
GO:0050885	neuromuscular process controlling balance	3/40	51/17913	0.000199426	0.00696883	0.00513143	MYH10/RAC3/MYO7A	3
GO:0006264	mitochondrial DNA replication	2/40	10/17913	0.000216326	0.00716154	0.00527333	STOML2/DNAJA3	2
GO:0006930	substrate-dependent cell migration, cell extension	2/40	10/17913	0.000216326	0.00716154	0.00527333	MYH10/CTTN	2
GO:0050808	synapse organization	6/40	394/17913	0.000222188	0.00716698	0.00527733	MYH10/ACTN1/DNAJA3/CTTN/WASF1/ADD2	6
GO:0043254	regulation of protein complex assembly	6/40	409/17913	0.000271665	0.00851804	0.00627218	BIN1/KIF9/PRKCZ/CTTN/WASF1/ADD2	6
GO:0032507	maintenance of protein location in cell	3/40	57/17913	0.000277615	0.00851804	0.00627218	TLN2/EZR/FLNB	3
GO:0030041	actin filament polymerization	4/40	145/17913	0.000300141	0.00898994	0.00661965	BIN1/CTTN/WASF1/ADD2	4
GO:0098885	modification of postsynaptic actin cytoskeleton	2/40	12/17913	0.000316383	0.00925604	0.00681559	MYH10/WASF1	2
GO:0034330	cell junction organization	5/40	277/17913	0.000360361	0.010303	0.00758654	ACTN1/FLNA/TLN2/PEAK1/CTTN	5
GO:0030705	cytoskeleton-dependent intracellular transport	4/40	154/17913	0.000377341	0.0105488	0.00776748	PRKCZ/MYO19/WASF1/MYO10	4
GO:0099173	postsynapse organization	4/40	158/17913	0.000415842	0.0113724	0.00837393	MYH10/ACTN1/DNAJA3/CTTN	4
GO:0051656	establishment of organelle localization	6/40	448/17913	0.00044161	0.0118201	0.00870361	MYH10/EZR/PRKCZ/MYO19/WASF1/MYO7A	6
GO:0032984	protein-containing complex disassembly	5/40	298/17913	0.000503128	0.0131862	0.0097095	DSTN/CFL2/PDXP/LIMA1/ADD2	5
GO:0007264	small GTPase mediated signal transduction	6/40	465/17913	0.000537696	0.0138045	0.0101648	RHOU/DNAJA3/ABL2/ARHGAP32/WASF1/RAC3	6
GO:0051651	maintenance of location in cell	3/40	72/17913	0.000552895	0.0139108	0.0102431	TLN2/EZR/FLNB	3
GO:0099010	modification of postsynaptic structure	2/40	16/17913	0.000571999	0.0141093	0.0103892	MYH10/WASF1	2
GO:0010821	regulation of mitochondrion organization	4/40	175/17913	0.000611279	0.0147883	0.0108892	RHOU/STOML2/MYO19/CTTN	4
GO:0034629	cellular protein-containing complex localization	2/40	17/17913	0.00064735	0.0153654	0.0113142	EZR/NDC1	2
GO:0032271	regulation of protein polymerization	4/40	180/17913	0.000679385	0.0158272	0.0116542	BIN1/CTTN/WASF1/ADD2	4
GO:0022617	extracellular matrix disassembly	3/40	78/17913	0.000698762	0.0159826	0.0117686	KIF9/DDR2/CAPN2	3
GO:0097581	lamellipodium organization	3/40	79/17913	0.000725225	0.0162917	0.0119962	CTTN/PARVB/WASF1	3
GO:0007045	cell-substrate adherens junction assembly	3/40	81/17913	0.000780048	0.016919	0.0124581	ACTN1/PEAK1/CTTN	3
GO:0048041	focal adhesion assembly	3/40	81/17913	0.000780048	0.016919	0.0124581	ACTN1/PEAK1/CTTN	3
GO:0032042	mitochondrial DNA metabolic process	2/40	19/17913	0.000811652	0.0170176	0.0125308	STOML2/DNAJA3	2
GO:0051647	nucleus localization	2/40	19/17913	0.000811652	0.0170176	0.0125308	MYH10/BIN1	2
GO:0030838	positive regulation of actin filament polymerization	3/40	84/17913	0.000867122	0.0178826	0.0131677	BIN1/CTTN/WASF1	3
GO:0034446	substrate adhesion-dependent cell spreading	3/40	86/17913	0.000928465	0.0188389	0.0138718	FLNA/PEAK1/RAC3	3
GO:0006936	muscle contraction	5/40	343/17913	0.000948784	0.0189456	0.0139504	MYL6B/FLNA/BIN1/MYLK/CTTN	5
GO:0002064	epithelial cell development	4/40	199/17913	0.00098768	0.0192368	0.0141649	FLNA/EZR/FLNB/MYO7A	4
GO:0099563	modification of synaptic structure	2/40	21/17913	0.000993954	0.0192368	0.0141649	MYH10/WASF1	2
GO:0010810	regulation of cell-substrate adhesion	4/40	201/17913	0.00102501	0.0195373	0.0143861	FLNA/PRKCZ/PEAK1/RAC3	4
GO:0034333	adherens junction assembly	3/40	90/17913	0.00105926	0.0198889	0.014645	ACTN1/PEAK1/CTTN	3
GO:0051654	establishment of mitochondrion localization	2/40	22/17913	0.00109181	0.01994	0.0146826	MYO19/WASF1	2
GO:0007009	plasma membrane organization	3/40	91/17913	0.00109369	0.01994	0.0146826	MYH10/BIN1/MTSS1	3
GO:0007044	cell-substrate junction assembly	3/40	96/17913	0.00127642	0.0228969	0.0168599	ACTN1/PEAK1/CTTN	3
GO:0007160	cell-matrix adhesion	4/40	214/17913	0.00129227	0.0228969	0.0168599	ACTN1/PRKCZ/PEAK1/CTTN	4
GO:0060840	artery development	3/40	100/17913	0.00143567	0.0250843	0.0184706	MYH10/MYLK/NOTCH3	3
GO:0045785	positive regulation of cell adhesion	5/40	388/17913	0.00163876	0.0282405	0.0207946	FLNA/PRKCZ/DNAJA3/MYO10/RAC3	5
GO:0060537	muscle tissue development	5/40	392/17913	0.00171425	0.0288572	0.0212487	MYH10/MYL6B/CFL2/FLNB/MYLK	5
GO:0051258	protein polymerization	4/40	232/17913	0.00173817	0.0288572	0.0212487	BIN1/CTTN/WASF1/ADD2	4
GO:0050905	neuromuscular process	3/40	107/17913	0.00174336	0.0288572	0.0212487	MYH10/RAC3/MYO7A	3
GO:0000002	mitochondrial genome maintenance	2/40	28/17913	0.00177153	0.0289427	0.0213117	STOML2/DNAJA3	2
GO:0010811	positive regulation of cell-substrate adhesion	3/40	110/17913	0.00188688	0.0302569	0.0222794	FLNA/PRKCZ/RAC3	3
GO:0006929	substrate-dependent cell migration	2/40	29/17913	0.00190007	0.0302569	0.0222794	MYH10/CTTN	2
GO:0051222	positive regulation of protein transport	5/40	403/17913	0.00193507	0.030429	0.0224061	MYH10/RHOU/FLNA/EZR/PRKCZ	5
GO:0070252	actin-mediated cell contraction	3/40	115/17913	0.00214209	0.0332685	0.0244969	MYL6B/FLNA/BIN1	3
GO:0016601	Rac protein signal transduction	2/40	31/17913	0.00217007	0.0332775	0.0245035	RHOU/WASF1	2
GO:0032273	positive regulation of protein polymerization	3/40	116/17913	0.00219557	0.0332775	0.0245035	BIN1/CTTN/WASF1	3
GO:0098901	regulation of cardiac muscle cell action potential	2/40	34/17913	0.00260703	0.0390434	0.0287492	FLNA/BIN1	2
GO:0030835	negative regulation of actin filament depolymerization	2/40	35/17913	0.00276114	0.0408649	0.0300904	LIMA1/ADD2	2
GO:1904951	positive regulation of establishment of protein localization	5/40	440/17913	0.00283267	0.0414361	0.030511	MYH10/RHOU/FLNA/EZR/PRKCZ	5
GO:0050892	intestinal absorption	2/40	36/17913	0.00291944	0.0417348	0.030731	EZR/LIMA1	2
GO:1900026	positive regulation of substrate adhesion-dependent cell spreading	2/40	36/17913	0.00291944	0.0417348	0.030731	FLNA/RAC3	2
GO:0003012	muscle system process	5/40	448/17913	0.00306089	0.0432651	0.0318578	MYL6B/FLNA/BIN1/MYLK/CTTN	5
GO:0034332	adherens junction organization	3/40	134/17913	0.0033036	0.046177	0.034002	ACTN1/PEAK1/CTTN	3
