# Supplementary material for: Nuclear Morphological Remodeling in Human Granulocytes Is Linked to Prenylation Independently from Cytoskeleton
Source: Cells. 2020 Nov 20;9(11):2509. doi: 10.3390/cells9112509 (PMC7699803; doi:10.3390/cells9112509)
Supplement: Supplementary file 1 [file cells-09-02509-s001.zip › cells-980065-supplementary.publication/Dataset 3 - Nuclear envelope.xlsx]

## Sheet: log2CPMp1
Gene Symbol	EntrezGene	HL60.day0.1	HL60.day0.2	HL60.day0.3	HL60.day0.4	HL60.day2.1	HL60.day2.2	HL60.day2.3	HL60.day2.4	HL60.day4.1	HL60.day4.2	HL60.day4.3	HL60.day4.4
BCL2	596	7.03891	7.14923	7.10836	7.09675	3.27818	3.20604	3.27946	3.5498	2.60233	2.65378	2.3441	2.74873
INSR	3643	5.51854	5.65813	5.55425	5.69211	3.2994	3.13742	3.12689	3.12269	0.542092	0.421348	0.270037	0.621472
NR4A1	3164	1.83324	1.96883	2.08708	1.93122	0.871672	0.83674	1.2126	0.880054	-0.542353	-1.99775	-2.40308	-1.52366
NUCB2	4925	8.12519	8.08937	8.08736	8.11047	7.20499	6.93292	6.91645	6.90688	4.91437	4.76542	5.00275	4.83127
CLGN	1047	2.68916	2.88298	2.84689	2.81793	2.18949	1.87038	1.70417	1.65171	0.652139	0.712459	0.602831	0.483745
SYNE3	161176	6.4107	6.34965	6.43454	6.40411	5.71549	5.57076	5.58039	5.60582	4.50414	4.307	4.24194	4.53699
MNS1	55329	2.86968	2.66165	2.7998	2.85903	1.90102	1.46472	1.7767	1.68454	0.754384	0.663714	0.9913	0.716772
TMEM97	27346	6.80066	6.75149	6.76653	6.93371	5.63534	5.54931	5.59249	5.6931	4.91988	4.7259	4.70042	4.85764
DTL	51514	6.74888	6.72455	6.75886	6.79381	5.75059	5.67895	5.53406	5.74557	4.92537	4.87654	4.80099	5.00652
MAD2L1	4085	6.79747	6.83075	6.91443	6.93237	5.76496	5.76106	5.61739	5.7962	5.11508	5.18255	5.03924	5.1486
PRKCZ	5590	3.34108	3.02611	3.10108	3.21615	2.5139	2.12354	2.35234	2.10402	1.42609	1.46184	1.56835	1.35275
TREX1	11277	3.34108	3.16196	3.54837	3.43731	2.70892	2.43554	2.62016	2.34894	1.68965	1.84736	1.40751	1.86377
RANBP17	64901	2.54481	2.43784	2.68139	2.40203	2.04619	1.77505	1.6741	1.96397	0.754384	0.759611	1.12665	0.747189
LMNA	4000	7.14911	7.11688	7.16607	7.2041	6.47501	6.41818	6.39584	6.37837	4.75701	4.47886	4.38381	4.8044
DPY19L2P2	349152	4.09358	4.02011	3.94988	4.15614	3.14968	3.12459	3.09887	2.9032	1.63708	1.49008	1.40751	1.7331
BIN1	274	3.25554	3.22268	3.12516	3.2091	2.17808	1.85492	1.42609	1.73242	1.05076	1.27975	1.07402	0.621472
PDE4D	5144	4.31224	4.30938	4.44097	4.15614	3.00862	2.8484	2.84596	2.9512	2.09238	1.53142	1.66046	2.02141
SLC29A2	3177	5.87237	5.86532	5.80435	6.16422	4.5614	4.38931	4.3877	4.48861	3.0803	3.34846	3.05036	3.30859
CLMN	79789	3.18424	3.16759	3.16286	3.30806	1.15391	1.04177	0.936843	0.908122	0.0466929	0.199927	-0.603089	-0.754054
TYRO3	7301	1.87006	2.03188	1.89881	2.14571	-0.557228	-0.891203	-0.991202	-0.549102	-1.26067	-0.936255	-1.53329	-1.38526
CALR	811	11.6084	11.5275	11.5521	11.559	9.59175	9.40499	9.34584	9.31268	9.05991	9.00332	8.97606	8.99369
RCC1	1104	7.99269	8.01739	8.09606	8.00036	5.97986	5.87655	5.84021	5.92627	5.73857	5.67823	5.66768	5.73975
TMEM38A	79041	0.435973	0.246964	0.533736	0.54503	-2.0099	-1.90824	-1.43967	-3.25229	-1.92433	-1.59053	-1.53329	-2.53359
TNRC18	84629	8.01049	8.11452	7.98797	7.94735	5.37417	5.26933	5.25439	5.1688	5.76228	5.76094	5.57958	5.65506
WDR3	10885	7.29643	7.32219	7.37626	7.29738	4.76392	4.79975	4.67258	4.73572	5.51042	5.49533	5.34432	5.41804
AEN	64782	6.30543	6.32972	6.48238	6.35786	3.80884	3.93239	3.80502	3.81736	4.48195	4.49463	4.39726	4.66995
TMEM201	199953	6.05867	6.141	6.11863	6.0456	3.80514	3.7099	4.00244	3.95489	4.47448	4.23375	4.30037	4.2908
PRNP	5621	5.24718	5.2444	5.33954	5.26851	3.29412	3.37268	3.20782	3.19283	3.6656	3.83751	3.35056	3.62752
XPOT	11260	8.65408	8.66839	8.69892	8.66837	6.79146	6.79089	6.7881	6.78162	6.95942	7.01639	6.89903	6.94929
SIGMAR1	10280	7.73771	7.68319	7.64999	7.53114	5.72924	5.82294	5.7815	5.77635	5.85917	5.66513	5.74651	5.82777
IPO5	3843	10.0784	10.1518	10.1673	10.1257	8.49316	8.41382	8.37264	8.45741	8.3804	8.4559	8.38221	8.47573
RANBP1	5902	8.4762	8.44672	8.46535	8.49724	6.8202	6.74551	6.7083	6.73684	6.9692	6.80649	6.75811	6.93532
TXLNG	55787	6.43394	6.43318	6.3538	6.44067	4.73889	4.75049	4.7064	4.71601	4.73633	4.88454	4.75785	4.71873
LRRC59	55379	8.8129	8.80247	8.86423	8.77721	7.3038	7.29944	7.19875	7.25714	7.15475	7.08741	7.04374	7.12208
CDK4	1019	7.6233	7.59956	7.66936	7.65737	6.09509	6.1247	6.13671	6.18974	5.71657	5.71308	5.71785	5.93323
DNAJC2	27000	6.9045	6.90504	6.98717	7.04599	5.59622	5.4525	5.53511	5.51975	5.40171	5.37935	5.50078	5.3063
IPO11	51194	5.2213	5.30309	5.29566	5.32827	3.95309	3.86069	3.84605	3.97494	3.61666	3.84846	3.64925	3.70317
MAD1L1	8379	6.52044	6.49154	6.54172	6.42174	5.20313	5.11406	5.21186	5.20602	5.18388	5.12069	5.10301	5.09491
MRPL19	9801	6.47535	6.56585	6.56126	6.50466	5.1747	5.22343	5.30063	5.3253	5.14832	5.15856	5.27169	5.1782
RANGAP1	5905	7.86685	7.88364	7.94702	7.89644	6.71603	6.79191	6.69806	6.72899	6.45656	6.47154	6.53596	6.6581
PARP1	142	9.37616	9.40268	9.45035	9.37665	8.28049	8.21288	8.22864	8.25715	8.07428	7.98322	8.02223	8.09814
LMNB2	84823	8.14567	8.1519	8.22322	8.13589	7.01158	7.03074	6.98157	6.99662	6.89092	6.80719	6.7916	6.86425
EI24	9538	7.05964	7.06092	7.11769	7.06636	5.93733	5.90965	5.96342	5.96436	6.00111	5.97084	6.02213	6.005
BNIP3	664	5.48333	5.47855	5.48244	5.63541	4.47077	4.38124	4.19736	4.32648	4.37099	4.46114	4.3784	4.46562
AHCTF1	25909	7.51147	7.62329	7.56718	7.51355	6.36104	6.3259	6.32383	6.4301	6.43491	6.483	6.43067	6.45137
RAN	5901	9.36465	9.38173	9.42566	9.3841	8.1723	8.24158	8.14016	8.19781	8.28183	8.3034	8.19928	8.35856
OSBPL6	114880	0.704112	0.288865	-0.299828	0.631912	-1.48956	-1.24375	-0.312089	-0.47473	-0.463705	-1.27331	-0.88624	-0.316442
NUP88	4927	7.05831	7.08081	7.11709	7.09101	5.88652	5.83481	5.89175	5.85325	6.10071	6.12565	6.05474	6.00027
FAM156A	29057	5.60935	5.58118	5.60478	5.97932	4.48704	4.41589	4.58238	4.38756	4.41848	4.82066	4.38921	4.7033
PCID2	55795	7.248	7.26626	7.28143	7.35079	6.03941	6.04181	6.00326	6.1142	6.07953	6.18622	6.06994	6.2168
SEPHS1	22929	6.71049	6.62071	6.72223	6.62571	5.34001	5.40686	5.3831	5.39762	5.47592	5.48659	5.42795	5.46226
DDX19A	55308	6.89709	6.93792	6.8995	6.87648	5.51577	5.5153	5.5476	5.60045	5.65842	5.76888	5.77151	5.77154
NOC4L	79050	5.63542	5.64205	5.56485	5.71094	4.23227	4.20957	4.4288	4.36243	4.68978	4.49637	4.40793	4.53045
CCND2	894	7.13374	7.17285	7.10836	7.49194	5.90827	5.89745	5.73492	5.74362	6.15079	6.15846	6.41224	6.10674
EIF5AL1	143244	0.224794	0.481855	0.061259	0.103188	-1.2243	-0.696442	-1.43967	-1.63539	-0.713812	-0.602337	-0.785554	-1.14286
GTPBP4	23560	7.77114	7.76131	7.7938	7.82203	6.38295	6.32098	6.25314	6.36261	6.80518	6.74777	6.68048	6.69172
YBX1	4904	10.8277	10.8094	10.7982	10.7542	9.40343	9.25113	9.31131	9.37827	9.8911	9.69619	9.67649	9.61303
SEH1L	81929	7.68401	7.70415	7.84797	7.72223	6.30966	6.34608	6.24549	6.2313	6.62291	6.53601	6.35067	6.52892
NUP35	129401	4.43813	4.44527	4.541	4.48413	2.90165	3.10512	2.93739	3.11067	3.06712	3.24041	3.02286	3.3238
CSE1L	1434	8.11196	8.15951	8.17502	8.13729	6.68915	6.6763	6.63556	6.72555	6.73136	6.7006	6.6583	6.71499
LRPPRC	10128	9.33526	9.41847	9.41679	9.37587	7.92954	7.88096	7.86747	7.89511	7.92447	7.99988	7.98553	7.98025
TMEM109	79073	7.42622	7.45608	7.50179	7.37814	5.93649	5.91059	5.90394	5.96018	6.05386	5.94749	5.98252	6.17126
EIF5A	1984	9.33231	9.30173	9.37429	9.31896	7.59012	7.54163	7.53304	7.59595	8.08822	8.05112	7.99882	8.16091
DUSP2	1844	3.87554	4.0325	3.72259	3.74564	1.81521	2.14912	1.74812	2.30739	3.58	2.9667	2.08956	3.28804
AGPAT5	55326	6.68918	6.76315	6.81433	6.76076	5.52029	5.61731	5.61838	5.61543	6.33394	6.37973	6.3976	6.46058
IPO7	10527	7.72625	7.70994	7.73184	7.65299	6.61013	6.66471	6.64092	6.72555	7.11686	7.0039	7.04758	7.04038
NUTF2	10204	6.86439	6.81157	6.82943	6.73185	5.84021	5.76933	5.79466	5.85054	6.29489	6.03153	6.06658	6.07112
SUN1	23353	5.68017	5.71782	5.70162	5.84712	4.74664	4.64435	4.69709	4.65105	4.87519	5.14198	4.97073	5.0206
KPNA3	3839	6.97767	7.12449	7.15442	7.08957	6.0457	6.01163	6.08979	6.20609	6.29772	6.3473	6.34165	6.27862
NUP153	9972	7.77782	7.8221	7.78325	7.70464	6.72635	6.77968	6.76109	6.78067	7.07507	6.95915	6.90563	7.03153
NPIPA1	9284	5.69478	5.63395	5.82287	6.13756	4.92621	4.76089	4.83595	4.83043	4.70476	5.18147	5.02718	4.86806
TXNL4A	10907	7.61858	7.62661	7.59675	7.55061	6.46213	6.49123	6.36441	6.59835	6.75519	6.74704	6.72169	6.69367
PGRMC2	10424	5.64961	5.73403	5.6774	5.808	4.67537	4.59636	4.67258	4.69803	4.73007	4.64346	4.65859	4.58198
MRPS23	51649	6.15194	6.13957	6.20079	6.27297	5.09502	5.25468	5.06174	5.1861	5.0122	5.09794	5.13548	5.15995
NUP155	9631	7.10732	7.18503	7.20471	7.11076	6.16613	6.26214	6.13395	6.11946	6.15469	6.0961	6.05474	6.24837
RTCB	51493	7.14693	7.1176	7.23434	7.06904	6.19473	6.25627	6.19146	6.17826	6.09098	6.06477	6.06826	6.18382
NUP133	55746	6.9685	6.94777	6.95092	7.00411	6.10717	6.18389	6.05522	6.07836	5.91635	5.83779	5.87223	5.94722
NUP85	79902	6.38761	6.43377	6.38803	6.44067	5.68658	5.53604	5.52461	5.49568	5.22304	5.39996	5.21813	5.28053
NUP107	57122	7.20842	7.26298	7.27607	7.32718	6.43482	6.3287	6.33108	6.32602	6.0713	6.15791	6.04794	6.09865
UTP18	51096	6.75628	6.81381	6.86489	6.92352	5.83022	5.87846	5.76465	5.81392	5.69852	5.70483	5.58076	5.75386
PARP16	54956	2.87573	2.92345	2.95292	2.62492	1.87298	1.9306	1.76248	1.79389	1.78936	1.61071	1.69572	1.31264
HACD3	51495	7.35766	7.34285	7.41852	7.35079	6.32074	6.36393	6.26012	6.3338	5.88005	5.86365	5.85088	5.91073
NUP37	79023	5.84489	5.84088	5.87987	5.88961	4.97154	4.91417	4.81027	4.87377	4.35752	4.44681	4.38651	4.44952
NDC1	55706	7.58483	7.6261	7.5755	7.59081	6.64682	6.71961	6.59902	6.68557	6.20144	6.30422	6.15395	6.19765
NUP160	23279	7.55405	7.63146	7.67365	7.52459	6.77167	6.73921	6.71569	6.70919	6.12	6.14131	6.22204	6.29094
LMNB1	4001	7.94064	7.9964	7.98205	7.93739	7.29293	7.24415	7.16402	7.25338	6.61896	6.53092	6.47384	6.60459
SPAG4	6676	0.62015	0.481855	0.061259	0.846934	0.0552466	-0.232979	-0.504982	-0.210519	-0.908432	-0.79329	-0.603089	-1.03541
POLA1	5422	6.57535	6.66613	6.58923	6.49636	5.99294	5.7683	5.83428	5.74945	5.4004	5.34208	5.28911	5.29733
SNUPN	10073	4.82477	4.77877	4.80519	4.81175	4.06885	3.97591	3.91837	4.0398	3.50377	3.49497	3.54193	3.69929
AAAS	8086	6.51996	6.42205	6.50044	6.45079	5.79889	5.72856	5.76198	5.76008	5.37254	5.48133	5.43969	5.5338
CUEDC2	79004	5.56419	5.4887	5.54714	5.55293	4.79601	4.88403	4.8545	4.86485	4.50169	4.3786	4.54233	4.65599
NUP93	9688	7.40939	7.4578	7.39421	7.35179	6.85017	6.75283	6.70598	6.72061	6.34628	6.34923	6.30216	6.46459
RRM1	6240	7.01342	7.0125	7.00576	6.97636	6.5226	6.48246	6.4473	6.55463	5.91451	5.94749	5.83812	5.97319
GAPDH	2597	12.2844	12.2039	12.2379	12.1133	11.6885	11.5688	11.5655	11.5672	11.0783	10.973	11.0294	11.0596
ITPR3	3710	3.83886	3.94348	3.8024	4.09247	3.43023	3.51224	3.51819	3.3748	2.51764	2.27814	2.47163	2.49458
EBP	10682	6.6143	6.58962	6.59613	6.71672	6.39594	6.26945	6.2506	6.32537	5.24223	5.33821	5.4015	5.43449
CETN2	1069	5.12177	5.05857	4.98697	5.10634	4.98142	4.85519	4.87116	4.91412	3.68299	3.62797	3.65374	3.65986
CENPF	1063	8.46672	8.49954	8.47041	8.43489	8.40366	8.40356	8.42816	8.30692	7.0951	7.03567	7.2535	7.1086
NEMP1	23306	6.66407	6.72931	6.69153	6.7523	6.47967	6.50739	6.42264	6.57173	5.74686	5.5913	5.74335	5.72645
DHCR7	1717	7.45251	7.36199	7.32444	7.54064	7.48954	7.46161	7.48784	7.40665	6.07213	6.04825	6.33328	6.2256
P2RX1	5023	4.17431	3.96302	4.11767	4.4885	5.42816	5.38146	5.26578	5.21025	2.09238	2.24539	2.14163	2.15219
GCHFR	2644	3.63648	3.84159	3.86092	3.91328	4.47077	4.601	4.35491	4.51395	3.3544	3.09633	3.24144	3.46775
NRM	11270	4.37549	4.33959	4.23957	4.30898	5.25565	5.25909	5.29076	5.23539	4.20938	4.0156	4.08124	4.25421
SREBF1	6720	7.00551	6.96241	6.7246	7.19231	8.34315	8.34927	8.35275	8.36218	6.94823	6.99191	6.97275	7.1257
TM7SF2	7108	2.52955	2.40011	2.31349	2.91207	3.60234	3.76055	3.51819	3.585	2.64732	3.12362	3.06392	3.04037
POMZP3	22932	2.11468	1.68485	2.12578	1.62725	3.02144	3.08539	2.85268	3.13462	2.65615	2.27002	2.15436	2.22963
MX1	4599	-0.164413	-0.256722	-1.01541	-0.401325	1.17702	0.739086	0.885286	1.04081	-0.0649909	0.233716	0.0147905	0.0678865
DPY19L3	147991	5.10127	5.08557	5.1223	5.16579	6.80312	6.71534	6.70876	6.74998	5.84669	5.89434	5.83515	5.91325
SORT1	6272	-1.2117	-2.86198	-2.27996	-1.9487	0.899737	0.705009	0.688778	0.492181	-1.4002	-1.99775	-2.40308	-1.25898
SYNE2	23224	3.31015	3.22807	3.24426	2.98402	5.44492	5.58019	5.62822	5.59074	3.95761	3.95105	4.11744	3.98424
ATP2A3	489	8.49915	8.55062	8.49267	8.46663	10.3065	10.2627	10.3716	10.3101	9.75878	9.80225	9.89927	9.93679
C9orf72	203228	1.43494	1.63699	1.62935	1.55127	3.4822	3.45188	3.59241	3.36977	2.71651	3.03057	2.9444	3.25138
TMEM120A	83862	3.26939	3.20089	3.11558	3.13295	5.22548	5.4042	5.32139	5.34212	4.84461	4.94952	4.76617	4.90394
LBR	3930	8.1282	8.21863	8.24466	8.25872	10.0289	10.0146	9.9649	10.0305	9.77699	9.85341	9.84356	9.90716
MACO1	55219	5.18523	5.17068	5.22501	5.22113	6.86002	6.99901	6.91645	6.9535	6.93513	6.90513	6.95057	6.92621
DNAJB2	3300	2.9972	2.76918	3.20413	3.14038	4.59182	4.84153	4.71565	4.8064	4.97563	4.86715	4.85072	5.08304
PHF11	51131	2.9972	3.09859	2.90367	3.33744	4.84915	4.92716	4.99338	4.91758	5.09085	5.13193	5.0529	4.96507
SDCBP	6386	5.77947	5.676	5.7278	5.70532	7.67274	7.76093	7.63752	7.70697	7.92424	7.89919	7.80027	7.93678
TMC6	11322	6.45075	6.52589	6.54127	6.68722	8.44977	8.60885	8.62983	8.56007	8.42226	8.59371	8.61154	8.72173
SUN2	25777	6.77298	6.79121	6.80243	6.84557	8.82298	8.8964	8.89013	8.86591	8.72618	8.80705	8.8587	8.87712
DNASE1	1773	4.25308	4.15651	4.21734	4.30898	6.40147	6.46411	6.5002	6.40262	6.25983	6.3574	6.52436	6.53001
AKAP6	9472	-1.01986	-0.594818	-1.01541	-1.34045	1.03241	1.46472	0.718544	1.06594	1.46682	1.51777	1.07402	1.7331
ITPR1	3708	5.82159	5.92964	5.7871	5.71716	7.43934	7.50249	7.48405	7.45977	8.26208	8.29205	8.16077	8.20181
ITSN1	6453	4.69569	4.64401	4.541	4.60851	6.1805	6.14152	6.31351	6.20679	6.77762	6.80824	6.81333	6.81978
RAB40B	10966	0.435973	-0.0863489	0.349821	0.0724527	1.44803	1.8235	1.79078	1.29578	2.26397	2.22032	2.38787	2.39244
WDFY3	23001	5.09868	5.1208	5.22501	5.0244	6.31162	6.59548	6.58091	6.52095	7.21539	7.1886	7.16899	7.17443
ROGDI	79641	4.98859	4.84346	4.9156	4.95238	6.27526	6.30472	6.43614	6.35562	6.53167	6.57649	6.65551	6.57998
ANXA4	307	3.36277	3.28612	3.40628	3.39136	4.85811	4.95823	4.87777	4.79329	4.9381	4.98592	4.94348	4.95858
DTX2	113878	4.07793	3.96302	3.89493	3.98311	5.28255	5.26495	5.42883	5.36255	5.55715	5.4734	5.49203	5.55545
CLIP1	6249	5.03391	5.10182	5.06745	4.96707	6.25843	6.25185	6.25568	6.16669	6.71031	6.75142	6.80023	6.66558
TMC8	147138	7.04529	7.1136	7.05234	7.23543	8.20729	8.23637	8.44021	8.28418	8.54591	8.67262	8.75308	8.64215
CMTM3	123920	5.65314	5.89869	5.8236	5.75938	7.03312	6.90035	6.97888	7.03491	7.296	7.30069	7.1065	7.29064
P2RX4	5025	3.15967	3.21183	3.09622	3.14777	4.01213	4.26909	4.20789	4.11398	4.77333	4.68374	4.55439	4.71104
ERBIN	55914	4.26464	4.32708	4.38025	4.23111	5.35275	5.32648	5.38542	5.36001	5.89225	5.77678	5.71356	5.72836
TOR4A	54863	5.45836	5.48194	5.45896	5.39887	6.37297	6.63277	6.64431	6.70869	6.68518	6.52454	6.62096	6.89132
SORL1	6653	8.87921	8.90811	8.88887	8.72103	9.97329	10.0799	10.0594	9.99359	10.0181	10.0401	10.2634	10.1122
PSEN1	5663	5.05804	5.00929	5.06247	4.95449	6.2455	6.26288	6.27208	6.25881	6.3639	6.34537	6.28995	6.35035
TOR2A	27433	4.23437	4.37892	4.38225	4.35281	5.51803	5.58254	5.79553	5.81021	5.67372	5.60428	5.74966	5.80355
MAPK3	5595	4.35832	4.3958	4.19704	4.33025	5.76019	5.6964	5.7584	5.68704	5.66609	5.54074	5.68971	5.59361
RAC2	5880	8.62037	8.51713	8.49371	8.38788	9.87167	9.92878	9.96635	9.95006	9.74611	9.56417	9.71103	9.64626
NPC1	4864	5.716	5.78433	5.78332	5.81904	7.17874	7.26878	7.26581	7.23168	6.80617	6.71451	6.86361	6.955
AK9	221264	0.500014	0.159323	0.955019	0.652838	1.8004	1.65524	1.64339	1.97728	1.88262	1.68587	1.6059	1.68677
STAT6	6778	6.74476	6.78345	6.71114	6.86026	7.87382	7.96593	7.9423	7.83949	7.82125	7.92511	7.90261	7.83691
DNAJB12	54788	5.88217	5.86186	5.98688	5.81962	6.88656	6.96207	6.93993	6.93102	6.91963	6.89395	7.10322	6.97201
ATP11B	23200	6.56743	6.7005	6.65891	6.54265	7.65175	7.70679	7.68328	7.67235	7.58327	7.56612	7.63923	7.56514
BNIP3L	665	4.56331	4.50871	4.38624	4.74876	5.75923	5.63438	5.65636	5.65634	5.25246	5.36989	5.48952	5.49512
LRMP	4033	5.92799	5.87567	5.87562	5.89401	7.03273	7.05292	7.02465	7.10403	6.62965	6.60944	6.73393	6.61648
LEMD2	221496	4.58931	4.57371	4.49185	4.77046	5.40141	5.51898	5.49911	5.4829	5.67046	5.6527	5.64981	5.66206
DISP3	57540	-0.932729	-1.03721	-0.8561	-1.04256	0.242217	-0.371557	-0.373565	0.0127134	-0.807843	0.391722	0.122366	0.653943
CHMP4B	128866	6.29023	6.33473	6.30194	6.38313	7.01038	7.09835	7.13258	7.11912	7.44741	7.2536	7.36037	7.31464
GRK5	2869	2.03044	1.80523	2.20923	2.0464	2.60195	2.7927	2.6043	2.86074	2.81444	3.14153	3.30561	3.09461
CERS4	79603	2.70283	2.25967	2.56653	2.38337	3.48683	3.39957	3.36664	3.44354	3.52321	3.77864	3.87752	3.81149
OSBPL8	114882	6.84872	6.91929	6.97132	6.85039	7.65433	7.72338	7.74988	7.7268	8.12785	8.17396	8.23474	8.15738
PHF20	51230	5.68276	5.69658	5.71833	5.62155	6.34964	6.46602	6.49161	6.43855	7.00939	7.01244	7.08214	6.99556
SLC30A1	7779	5.00523	4.9534	5.1354	4.86541	5.48484	5.71043	5.53197	5.7446	6.36256	6.09725	6.23408	6.48673
DMPK	1760	-2.01422	-1.67849	-1.51336	-1.26002	-3.86615	-3.17708	-2.90575	-3.25229	0.380946	0.974699	-0.441131	-0.13907
OSBPL3	26031	4.95614	5.02022	5.00394	5.11013	4.49626	4.47269	4.49694	4.44617	5.77349	5.93149	5.95913	5.9266
PSEN2	5664	3.77881	3.76572	3.86092	3.85578	3.83087	4.02508	3.93748	3.93798	4.83686	4.96344	4.83697	4.88355
OTULINL	54491	2.81408	3.06883	2.86987	2.85903	2.70097	2.44589	2.7118	2.77189	5.16389	5.26452	5.07651	5.09047
GCH1	2643	-0.498018	0.246964	-0.78259	0.353796	0.368084	-0.0472674	0.563169	-0.0399406	2.26397	2.39474	1.87561	2.59834
RGPD1	400966	1.67579	1.0915	1.41173	0.753148	4.05332	3.80144	3.51395	3.65293	3.62568	3.71727	3.45714	3.80789
MX2	4600	2.4588	2.38086	2.44172	2.52062	5.18186	5.21134	5.08478	5.01275	4.79948	4.7333	4.92131	4.82058
SMOX	54498	2.40127	2.43784	2.54527	2.35172	5.61433	5.50543	5.47969	5.26689	4.45184	4.36342	4.19957	4.5883
PNPLA7	375775	0.591041	0.88844	0.819942	1.43527	3.89502	3.91759	4.13251	3.92773	3.18776	3.51229	3.74493	3.4859
RGPD2	729857	2.11468	2.4285	2.4263	3.03672	5.22132	5.4095	5.36909	5.22567	4.95251	5.29385	5.34154	4.85939
SLC22A18	5002	-0.628888	-0.594818	-0.933558	-0.585114	2.47712	2.30512	2.56388	2.35914	2.22888	2.26185	2.45114	2.40203
SYNE1	23345	0.9532	0.652049	0.771952	0.917806	3.14968	2.98956	3.19199	3.25425	3.88057	3.92801	3.90791	3.8714
ALOX5	240	3.07284	3.20089	3.2704	3.08371	5.37916	5.34873	5.61344	5.39018	6.4989	6.63889	6.67497	6.55977
PAK1	5058	6.41122	6.29865	6.38005	6.3741	8.96775	9.0719	9.08294	9.04198	10.1985	10.2647	10.3813	10.1565
SCRN1	9805	-1.11259	-1.03721	-0.299828	-1.26002	2.60195	2.68318	2.47947	2.59325	3.12552	2.94136	2.93706	2.84328
ALOX5AP	241	5.0607	5.11499	5.13421	5.04632	10.239	10.2273	10.2159	10.2328	8.72448	8.50266	8.46165	8.65148
CYBB	1536	6.02913	6.01638	6.01936	5.90931	11.0082	11.0368	10.9334	10.9526	10.7776	10.7755	10.6922	10.7469
ACKR2	1238	-1.01986	-1.52541	-1.51336	-1.61276	3.559	3.62132	3.5803	3.69381	3.88057	3.87547	3.93028	4.11244
MVP	9961	1.27941	1.31073	1.2104	1.32225	6.5566	6.71105	6.81935	6.71317	7.08859	7.08365	7.31998	7.22089
PTGES	9536	-3.41062	-3.88672	-4.93751	-4.93751	3.82723	3.70129	3.42648	3.55868	1.98431	1.57161	1.25038	1.74821
MYOF	26509	-1.84555	-3.88672	-3.06772	-3.02093	0.690752	0.898354	0.776292	0.935653	4.71536	4.62607	4.35378	4.43324

## Sheet: GOBP_cl1
ID	Description	GeneRatio	BgRatio	pvalue	p.adjust	qvalue	geneID	Count
GO:0050657	nucleic acid transport	24/95	176/17913	1.40674e-27	1.42925e-24	1.15575e-24	RANBP17/XPOT/AHCTF1/RAN/NUP88/DDX19A/EIF5AL1/SEH1L/NUP35/LRPPRC/EIF5A/NUTF2/NUP153/NPIPA1/NUP155/NUP133/NUP85/NUP107/NUP37/NDC1/NUP160/SNUPN/AAAS/NUP93	24
GO:0050658	RNA transport	24/95	176/17913	1.40674e-27	1.42925e-24	1.15575e-24	RANBP17/XPOT/AHCTF1/RAN/NUP88/DDX19A/EIF5AL1/SEH1L/NUP35/LRPPRC/EIF5A/NUTF2/NUP153/NPIPA1/NUP155/NUP133/NUP85/NUP107/NUP37/NDC1/NUP160/SNUPN/AAAS/NUP93	24
GO:0051236	establishment of RNA localization	24/95	179/17913	2.14737e-27	1.45448e-24	1.17616e-24	RANBP17/XPOT/AHCTF1/RAN/NUP88/DDX19A/EIF5AL1/SEH1L/NUP35/LRPPRC/EIF5A/NUTF2/NUP153/NPIPA1/NUP155/NUP133/NUP85/NUP107/NUP37/NDC1/NUP160/SNUPN/AAAS/NUP93	24
GO:0015931	nucleobase-containing compound transport	25/95	221/17913	1.25283e-26	6.3644e-24	5.14651e-24	RANBP17/SLC29A2/XPOT/AHCTF1/RAN/NUP88/DDX19A/EIF5AL1/SEH1L/NUP35/LRPPRC/EIF5A/NUTF2/NUP153/NPIPA1/NUP155/NUP133/NUP85/NUP107/NUP37/NDC1/NUP160/SNUPN/AAAS/NUP93	25
GO:0006409	tRNA export from nucleus	15/95	33/17913	2.22537e-26	6.45992e-24	5.22376e-24	XPOT/RAN/NUP88/SEH1L/NUP35/NUP153/NUP155/NUP133/NUP85/NUP107/NUP37/NDC1/NUP160/AAAS/NUP93	15
GO:0051031	tRNA transport	15/95	33/17913	2.22537e-26	6.45992e-24	5.22376e-24	XPOT/RAN/NUP88/SEH1L/NUP35/NUP153/NUP155/NUP133/NUP85/NUP107/NUP37/NDC1/NUP160/AAAS/NUP93	15
GO:0071431	tRNA-containing ribonucleoprotein complex export from nucleus	15/95	33/17913	2.22537e-26	6.45992e-24	5.22376e-24	XPOT/RAN/NUP88/SEH1L/NUP35/NUP153/NUP155/NUP133/NUP85/NUP107/NUP37/NDC1/NUP160/AAAS/NUP93	15
GO:0006403	RNA localization	24/95	208/17913	8.91711e-26	2.26495e-23	1.83153e-23	RANBP17/XPOT/AHCTF1/RAN/NUP88/DDX19A/EIF5AL1/SEH1L/NUP35/LRPPRC/EIF5A/NUTF2/NUP153/NPIPA1/NUP155/NUP133/NUP85/NUP107/NUP37/NDC1/NUP160/SNUPN/AAAS/NUP93	24
GO:0097064	ncRNA export from nucleus	15/95	36/17913	1.1797e-25	2.66351e-23	2.15382e-23	XPOT/RAN/NUP88/SEH1L/NUP35/NUP153/NUP155/NUP133/NUP85/NUP107/NUP37/NDC1/NUP160/AAAS/NUP93	15
GO:0051028	mRNA transport	21/95	146/17913	1.13416e-24	2.30462e-22	1.86361e-22	RANBP17/AHCTF1/NUP88/DDX19A/EIF5AL1/SEH1L/NUP35/LRPPRC/EIF5A/NUTF2/NUP153/NPIPA1/NUP155/NUP133/NUP85/NUP107/NUP37/NDC1/NUP160/AAAS/NUP93	21
GO:0006913	nucleocytoplasmic transport	25/95	302/17913	3.3355e-23	6.16159e-21	4.98251e-21	RANBP17/LMNA/CALR/XPOT/IPO5/IPO11/RANGAP1/RAN/NUP88/SEH1L/NUP35/EIF5A/NUTF2/KPNA3/NUP153/NUP155/NUP133/NUP85/NUP107/NUP37/NDC1/NUP160/SNUPN/AAAS/NUP93	25
GO:0051169	nuclear transport	25/95	305/17913	4.26572e-23	7.22329e-21	5.84104e-21	RANBP17/LMNA/CALR/XPOT/IPO5/IPO11/RANGAP1/RAN/NUP88/SEH1L/NUP35/EIF5A/NUTF2/KPNA3/NUP153/NUP155/NUP133/NUP85/NUP107/NUP37/NDC1/NUP160/SNUPN/AAAS/NUP93	25
GO:0075733	intracellular transport of virus	15/95	57/17913	4.27865e-22	6.68786e-20	5.40808e-20	RAN/NUP88/SEH1L/NUP35/KPNA3/NUP153/NUP155/NUP133/NUP85/NUP107/NUP37/NDC1/NUP160/AAAS/NUP93	15
GO:0046794	transport of virus	15/95	60/17913	1.01888e-21	1.47884e-19	1.19585e-19	RAN/NUP88/SEH1L/NUP35/KPNA3/NUP153/NUP155/NUP133/NUP85/NUP107/NUP37/NDC1/NUP160/AAAS/NUP93	15
GO:0006611	protein export from nucleus	19/95	163/17913	1.41766e-20	1.92046e-18	1.55296e-18	CALR/XPOT/RANGAP1/RAN/NUP88/SEH1L/NUP35/EIF5A/NUTF2/NUP153/NUP155/NUP133/NUP85/NUP107/NUP37/NDC1/NUP160/AAAS/NUP93	19
GO:2001169	regulation of ATP biosynthetic process	16/95	90/17913	1.63104e-20	2.07141e-18	1.67503e-18	INSR/TREX1/PARP1/NUP88/SEH1L/NUP35/NUP153/NUP155/NUP133/NUP85/NUP107/NUP37/NDC1/NUP160/AAAS/NUP93	16
GO:0044766	multi-organism transport	15/95	73/17913	2.63729e-20	2.97721e-18	2.40749e-18	RAN/NUP88/SEH1L/NUP35/KPNA3/NUP153/NUP155/NUP133/NUP85/NUP107/NUP37/NDC1/NUP160/AAAS/NUP93	15
GO:1902579	multi-organism localization	15/95	73/17913	2.63729e-20	2.97721e-18	2.40749e-18	RAN/NUP88/SEH1L/NUP35/KPNA3/NUP153/NUP155/NUP133/NUP85/NUP107/NUP37/NDC1/NUP160/AAAS/NUP93	15
GO:0006110	regulation of glycolytic process	15/95	75/17913	4.10008e-20	4.38493e-18	3.54583e-18	INSR/TREX1/NUP88/SEH1L/NUP35/NUP153/NUP155/NUP133/NUP85/NUP107/NUP37/NDC1/NUP160/AAAS/NUP93	15
GO:0051168	nuclear export	19/95	176/17913	6.28205e-20	6.08729e-18	4.92243e-18	CALR/XPOT/RANGAP1/RAN/NUP88/SEH1L/NUP35/EIF5A/NUTF2/NUP153/NUP155/NUP133/NUP85/NUP107/NUP37/NDC1/NUP160/AAAS/NUP93	19
GO:0030811	regulation of nucleotide catabolic process	15/95	77/17913	6.291e-20	6.08729e-18	4.92243e-18	INSR/TREX1/NUP88/SEH1L/NUP35/NUP153/NUP155/NUP133/NUP85/NUP107/NUP37/NDC1/NUP160/AAAS/NUP93	15
GO:0043470	regulation of carbohydrate catabolic process	15/95	84/17913	2.56437e-19	2.36855e-17	1.91531e-17	INSR/TREX1/NUP88/SEH1L/NUP35/NUP153/NUP155/NUP133/NUP85/NUP107/NUP37/NDC1/NUP160/AAAS/NUP93	15
GO:1900371	regulation of purine nucleotide biosynthetic process	16/95	109/17913	4.18691e-19	3.69904e-17	2.9912e-17	INSR/TREX1/PARP1/NUP88/SEH1L/NUP35/NUP153/NUP155/NUP133/NUP85/NUP107/NUP37/NDC1/NUP160/AAAS/NUP93	16
GO:0006096	glycolytic process	16/95	110/17913	4.87915e-19	3.81324e-17	3.08354e-17	INSR/TREX1/NUP88/SEH1L/NUP35/NUP153/NUP155/NUP133/NUP85/NUP107/NUP37/NDC1/NUP160/AAAS/NUP93/GAPDH	16
GO:0030808	regulation of nucleotide biosynthetic process	16/95	110/17913	4.87915e-19	3.81324e-17	3.08354e-17	INSR/TREX1/PARP1/NUP88/SEH1L/NUP35/NUP153/NUP155/NUP133/NUP85/NUP107/NUP37/NDC1/NUP160/AAAS/NUP93	16
GO:1903578	regulation of ATP metabolic process	16/95	110/17913	4.87915e-19	3.81324e-17	3.08354e-17	INSR/TREX1/PARP1/NUP88/SEH1L/NUP35/NUP153/NUP155/NUP133/NUP85/NUP107/NUP37/NDC1/NUP160/AAAS/NUP93	16
GO:0006757	ATP generation from ADP	16/95	111/17913	5.67713e-19	4.27257e-17	3.45497e-17	INSR/TREX1/NUP88/SEH1L/NUP35/NUP153/NUP155/NUP133/NUP85/NUP107/NUP37/NDC1/NUP160/AAAS/NUP93/GAPDH	16
GO:0051196	regulation of coenzyme metabolic process	15/95	90/17913	7.7314e-19	5.61079e-17	4.53711e-17	INSR/TREX1/NUP88/SEH1L/NUP35/NUP153/NUP155/NUP133/NUP85/NUP107/NUP37/NDC1/NUP160/AAAS/NUP93	15
GO:0042866	pyruvate biosynthetic process	16/95	114/17913	8.86374e-19	6.21073e-17	5.02225e-17	INSR/TREX1/NUP88/SEH1L/NUP35/NUP153/NUP155/NUP133/NUP85/NUP107/NUP37/NDC1/NUP160/AAAS/NUP93/GAPDH	16
GO:0019359	nicotinamide nucleotide biosynthetic process	17/95	142/17913	1.09601e-18	7.1842e-17	5.80943e-17	INSR/TREX1/NUP88/SEH1L/NUP35/NUP153/NUP155/NUP133/NUP85/NUP107/PARP16/NUP37/NDC1/NUP160/AAAS/NUP93/GAPDH	17
GO:0019363	pyridine nucleotide biosynthetic process	17/95	142/17913	1.09601e-18	7.1842e-17	5.80943e-17	INSR/TREX1/NUP88/SEH1L/NUP35/NUP153/NUP155/NUP133/NUP85/NUP107/PARP16/NUP37/NDC1/NUP160/AAAS/NUP93/GAPDH	17
GO:0071426	ribonucleoprotein complex export from nucleus	16/95	116/17913	1.18443e-18	7.52111e-17	6.08188e-17	XPOT/RAN/NUP88/SEH1L/NUP35/EIF5A/NUP153/NUP155/NUP133/NUP85/NUP107/NUP37/NDC1/NUP160/AAAS/NUP93	16
GO:0071166	ribonucleoprotein complex localization	16/95	117/17913	1.36634e-18	8.41332e-17	6.80336e-17	XPOT/RAN/NUP88/SEH1L/NUP35/EIF5A/NUP153/NUP155/NUP133/NUP85/NUP107/NUP37/NDC1/NUP160/AAAS/NUP93	16
GO:0072525	pyridine-containing compound biosynthetic process	17/95	145/17913	1.57796e-18	9.43066e-17	7.62601e-17	INSR/TREX1/NUP88/SEH1L/NUP35/NUP153/NUP155/NUP133/NUP85/NUP107/PARP16/NUP37/NDC1/NUP160/AAAS/NUP93/GAPDH	17
GO:0046031	ADP metabolic process	16/95	121/17913	2.38799e-18	1.3864e-16	1.1211e-16	INSR/TREX1/NUP88/SEH1L/NUP35/NUP153/NUP155/NUP133/NUP85/NUP107/NUP37/NDC1/NUP160/AAAS/NUP93/GAPDH	16
GO:0006405	RNA export from nucleus	16/95	122/17913	2.73698e-18	1.54487e-16	1.24925e-16	XPOT/RAN/NUP88/SEH1L/NUP35/EIF5A/NUP153/NUP155/NUP133/NUP85/NUP107/NUP37/NDC1/NUP160/AAAS/NUP93	16
GO:0006754	ATP biosynthetic process	17/95	150/17913	2.84494e-18	1.56241e-16	1.26343e-16	INSR/TREX1/PARP1/NUP88/SEH1L/NUP35/NUP153/NUP155/NUP133/NUP85/NUP107/NUP37/NDC1/NUP160/AAAS/NUP93/GAPDH	17
GO:0016925	protein sumoylation	14/95	78/17913	3.99166e-18	2.13449e-16	1.72603e-16	RANGAP1/NUP88/SEH1L/NUP35/NUP153/NUP155/NUP133/NUP85/NUP107/NUP37/NDC1/NUP160/AAAS/NUP93	14
GO:1900034	regulation of cellular response to heat	14/95	79/17913	4.83086e-18	2.517e-16	2.03535e-16	DNAJC2/NUP88/SEH1L/NUP35/NUP153/NUP155/NUP133/NUP85/NUP107/NUP37/NDC1/NUP160/AAAS/NUP93	14
GO:1900542	regulation of purine nucleotide metabolic process	16/95	128/17913	6.05107e-18	3.07394e-16	2.48571e-16	INSR/TREX1/PARP1/NUP88/SEH1L/NUP35/NUP153/NUP155/NUP133/NUP85/NUP107/NUP37/NDC1/NUP160/AAAS/NUP93	16
GO:0006165	nucleoside diphosphate phosphorylation	16/95	129/17913	6.87904e-18	3.40932e-16	2.75691e-16	INSR/TREX1/NUP88/SEH1L/NUP35/NUP153/NUP155/NUP133/NUP85/NUP107/NUP37/NDC1/NUP160/AAAS/NUP93/GAPDH	16
GO:0009206	purine ribonucleoside triphosphate biosynthetic process	17/95	159/17913	7.79969e-18	3.77357e-16	3.05146e-16	INSR/TREX1/PARP1/NUP88/SEH1L/NUP35/NUP153/NUP155/NUP133/NUP85/NUP107/NUP37/NDC1/NUP160/AAAS/NUP93/GAPDH	17
GO:0009145	purine nucleoside triphosphate biosynthetic process	17/95	160/17913	8.6908e-18	4.09241e-16	3.30929e-16	INSR/TREX1/PARP1/NUP88/SEH1L/NUP35/NUP153/NUP155/NUP133/NUP85/NUP107/NUP37/NDC1/NUP160/AAAS/NUP93/GAPDH	17
GO:0046939	nucleotide phosphorylation	16/95	131/17913	8.86151e-18	4.09241e-16	3.30929e-16	INSR/TREX1/NUP88/SEH1L/NUP35/NUP153/NUP155/NUP133/NUP85/NUP107/NUP37/NDC1/NUP160/AAAS/NUP93/GAPDH	16
GO:0006140	regulation of nucleotide metabolic process	16/95	132/17913	1.00417e-17	4.53439e-16	3.66669e-16	INSR/TREX1/PARP1/NUP88/SEH1L/NUP35/NUP153/NUP155/NUP133/NUP85/NUP107/NUP37/NDC1/NUP160/AAAS/NUP93	16
GO:0009135	purine nucleoside diphosphate metabolic process	16/95	133/17913	1.13673e-17	4.91455e-16	3.9741e-16	INSR/TREX1/NUP88/SEH1L/NUP35/NUP153/NUP155/NUP133/NUP85/NUP107/NUP37/NDC1/NUP160/AAAS/NUP93/GAPDH	16
GO:0009179	purine ribonucleoside diphosphate metabolic process	16/95	133/17913	1.13673e-17	4.91455e-16	3.9741e-16	INSR/TREX1/NUP88/SEH1L/NUP35/NUP153/NUP155/NUP133/NUP85/NUP107/NUP37/NDC1/NUP160/AAAS/NUP93/GAPDH	16
GO:0009201	ribonucleoside triphosphate biosynthetic process	17/95	164/17913	1.32992e-17	5.62998e-16	4.55263e-16	INSR/TREX1/PARP1/NUP88/SEH1L/NUP35/NUP153/NUP155/NUP133/NUP85/NUP107/NUP37/NDC1/NUP160/AAAS/NUP93/GAPDH	17
GO:0009185	ribonucleoside diphosphate metabolic process	16/95	135/17913	1.45223e-17	6.0223e-16	4.86988e-16	INSR/TREX1/NUP88/SEH1L/NUP35/NUP153/NUP155/NUP133/NUP85/NUP107/NUP37/NDC1/NUP160/AAAS/NUP93/GAPDH	16
GO:0009166	nucleotide catabolic process	17/95	169/17913	2.22822e-17	9.0555e-16	7.32265e-16	INSR/TREX1/PDE4D/NUP88/SEH1L/NUP35/NUP153/NUP155/NUP133/NUP85/NUP107/NUP37/NDC1/NUP160/AAAS/NUP93/GAPDH	17
GO:0051193	regulation of cofactor metabolic process	15/95	114/17913	3.1803e-17	1.26713e-15	1.02465e-15	INSR/TREX1/NUP88/SEH1L/NUP35/NUP153/NUP155/NUP133/NUP85/NUP107/NUP37/NDC1/NUP160/AAAS/NUP93	15
GO:0009127	purine nucleoside monophosphate biosynthetic process	17/95	174/17913	3.67238e-17	1.40798e-15	1.13855e-15	INSR/TREX1/PARP1/NUP88/SEH1L/NUP35/NUP153/NUP155/NUP133/NUP85/NUP107/NUP37/NDC1/NUP160/AAAS/NUP93/GAPDH	17
GO:0009168	purine ribonucleoside monophosphate biosynthetic process	17/95	174/17913	3.67238e-17	1.40798e-15	1.13855e-15	INSR/TREX1/PARP1/NUP88/SEH1L/NUP35/NUP153/NUP155/NUP133/NUP85/NUP107/NUP37/NDC1/NUP160/AAAS/NUP93/GAPDH	17
GO:0009142	nucleoside triphosphate biosynthetic process	17/95	175/17913	4.05066e-17	1.49653e-15	1.21016e-15	INSR/TREX1/PARP1/NUP88/SEH1L/NUP35/NUP153/NUP155/NUP133/NUP85/NUP107/NUP37/NDC1/NUP160/AAAS/NUP93/GAPDH	17
GO:1901292	nucleoside phosphate catabolic process	17/95	175/17913	4.05066e-17	1.49653e-15	1.21016e-15	INSR/TREX1/PDE4D/NUP88/SEH1L/NUP35/NUP153/NUP155/NUP133/NUP85/NUP107/NUP37/NDC1/NUP160/AAAS/NUP93/GAPDH	17
GO:0043467	regulation of generation of precursor metabolites and energy	16/95	144/17913	4.17087e-17	1.51343e-15	1.22382e-15	INSR/TREX1/BNIP3/NUP88/SEH1L/NUP35/NUP153/NUP155/NUP133/NUP85/NUP107/NUP37/NDC1/NUP160/AAAS/NUP93	16
GO:0006090	pyruvate metabolic process	16/95	147/17913	5.83458e-17	2.05252e-15	1.65975e-15	INSR/TREX1/NUP88/SEH1L/NUP35/NUP153/NUP155/NUP133/NUP85/NUP107/NUP37/NDC1/NUP160/AAAS/NUP93/GAPDH	16
GO:0019362	pyridine nucleotide metabolic process	17/95	179/17913	5.95958e-17	2.05252e-15	1.65975e-15	INSR/TREX1/NUP88/SEH1L/NUP35/NUP153/NUP155/NUP133/NUP85/NUP107/PARP16/NUP37/NDC1/NUP160/AAAS/NUP93/GAPDH	17
GO:0046496	nicotinamide nucleotide metabolic process	17/95	179/17913	5.95958e-17	2.05252e-15	1.65975e-15	INSR/TREX1/NUP88/SEH1L/NUP35/NUP153/NUP155/NUP133/NUP85/NUP107/PARP16/NUP37/NDC1/NUP160/AAAS/NUP93/GAPDH	17
GO:0072524	pyridine-containing compound metabolic process	17/95	184/17913	9.53128e-17	3.22793e-15	2.61023e-15	INSR/TREX1/NUP88/SEH1L/NUP35/NUP153/NUP155/NUP133/NUP85/NUP107/PARP16/NUP37/NDC1/NUP160/AAAS/NUP93/GAPDH	17
GO:0009132	nucleoside diphosphate metabolic process	16/95	153/17913	1.11695e-16	3.72073e-15	3.00873e-15	INSR/TREX1/NUP88/SEH1L/NUP35/NUP153/NUP155/NUP133/NUP85/NUP107/NUP37/NDC1/NUP160/AAAS/NUP93/GAPDH	16
GO:0009156	ribonucleoside monophosphate biosynthetic process	17/95	188/17913	1.37398e-16	4.50311e-15	3.6414e-15	INSR/TREX1/PARP1/NUP88/SEH1L/NUP35/NUP153/NUP155/NUP133/NUP85/NUP107/NUP37/NDC1/NUP160/AAAS/NUP93/GAPDH	17
GO:0006733	oxidoreduction coenzyme metabolic process	17/95	192/17913	1.96405e-16	6.33486e-15	5.12262e-15	INSR/TREX1/NUP88/SEH1L/NUP35/NUP153/NUP155/NUP133/NUP85/NUP107/PARP16/NUP37/NDC1/NUP160/AAAS/NUP93/GAPDH	17
GO:0009124	nucleoside monophosphate biosynthetic process	17/95	196/17913	2.78502e-16	8.84244e-15	7.15035e-15	INSR/TREX1/PARP1/NUP88/SEH1L/NUP35/NUP153/NUP155/NUP133/NUP85/NUP107/NUP37/NDC1/NUP160/AAAS/NUP93/GAPDH	17
GO:0006406	mRNA export from nucleus	14/95	107/17913	4.19315e-16	1.29098e-14	1.04394e-14	NUP88/SEH1L/NUP35/EIF5A/NUP153/NUP155/NUP133/NUP85/NUP107/NUP37/NDC1/NUP160/AAAS/NUP93	14
GO:0071427	mRNA-containing ribonucleoprotein complex export from nucleus	14/95	107/17913	4.19315e-16	1.29098e-14	1.04394e-14	NUP88/SEH1L/NUP35/EIF5A/NUP153/NUP155/NUP133/NUP85/NUP107/NUP37/NDC1/NUP160/AAAS/NUP93	14
GO:0034404	nucleobase-containing small molecule biosynthetic process	17/95	211/17913	9.65749e-16	2.92896e-14	2.36847e-14	INSR/TREX1/PDE4D/NUP88/SEH1L/NUP35/NUP153/NUP155/NUP133/NUP85/NUP107/NUP37/NDC1/NUP160/AAAS/NUP93/GAPDH	17
GO:0034605	cellular response to heat	14/95	117/17913	1.51947e-15	4.54055e-14	3.67167e-14	DNAJC2/NUP88/SEH1L/NUP35/NUP153/NUP155/NUP133/NUP85/NUP107/NUP37/NDC1/NUP160/AAAS/NUP93	14
GO:0016052	carbohydrate catabolic process	16/95	185/17913	2.35697e-15	6.9411e-14	5.61285e-14	INSR/TREX1/NUP88/SEH1L/NUP35/NUP153/NUP155/NUP133/NUP85/NUP107/NUP37/NDC1/NUP160/AAAS/NUP93/GAPDH	16
GO:0046434	organophosphate catabolic process	17/95	224/17913	2.6298e-15	7.63393e-14	6.17311e-14	INSR/TREX1/PDE4D/NUP88/SEH1L/NUP35/NUP153/NUP155/NUP133/NUP85/NUP107/NUP37/NDC1/NUP160/AAAS/NUP93/GAPDH	17
GO:0009165	nucleotide biosynthetic process	20/95	360/17913	2.96565e-15	8.48761e-14	6.86343e-14	INSR/TREX1/PARP1/NUP88/SEH1L/NUP35/AGPAT5/NUP153/NUP155/NUP133/NUP85/NUP107/PARP16/NUP37/NDC1/NUP160/AAAS/NUP93/RRM1/GAPDH	20
GO:1901293	nucleoside phosphate biosynthetic process	20/95	365/17913	3.85805e-15	1.08883e-13	8.80469e-14	INSR/TREX1/PARP1/NUP88/SEH1L/NUP35/AGPAT5/NUP153/NUP155/NUP133/NUP85/NUP107/PARP16/NUP37/NDC1/NUP160/AAAS/NUP93/RRM1/GAPDH	20
GO:0031503	protein-containing complex localization	17/95	238/17913	7.2196e-15	2.00962e-13	1.62506e-13	PRKCZ/XPOT/RAN/NUP88/SEH1L/NUP35/EIF5A/NUP153/NUP155/NUP133/NUP85/NUP107/NUP37/NDC1/NUP160/AAAS/NUP93	17
GO:0009108	coenzyme biosynthetic process	17/95	245/17913	1.16764e-14	3.20627e-13	2.59272e-13	INSR/TREX1/NUP88/SEH1L/NUP35/NUP153/NUP155/NUP133/NUP85/NUP107/PARP16/NUP37/NDC1/NUP160/AAAS/NUP93/GAPDH	17
GO:0060964	regulation of gene silencing by miRNA	13/95	113/17913	2.79654e-14	7.57677e-13	6.12688e-13	NUP88/SEH1L/NUP35/NUP153/NUP155/NUP133/NUP85/NUP107/NUP37/NDC1/NUP160/AAAS/NUP93	13
GO:0060147	regulation of posttranscriptional gene silencing	13/95	117/17913	4.4325e-14	1.16972e-12	9.45882e-13	NUP88/SEH1L/NUP35/NUP153/NUP155/NUP133/NUP85/NUP107/NUP37/NDC1/NUP160/AAAS/NUP93	13
GO:0060966	regulation of gene silencing by RNA	13/95	117/17913	4.4325e-14	1.16972e-12	9.45882e-13	NUP88/SEH1L/NUP35/NUP153/NUP155/NUP133/NUP85/NUP107/NUP37/NDC1/NUP160/AAAS/NUP93	13
GO:0009152	purine ribonucleotide biosynthetic process	17/95	266/17913	4.53306e-14	1.18092e-12	9.54941e-13	INSR/TREX1/PARP1/NUP88/SEH1L/NUP35/NUP153/NUP155/NUP133/NUP85/NUP107/NUP37/NDC1/NUP160/AAAS/NUP93/GAPDH	17
GO:0009205	purine ribonucleoside triphosphate metabolic process	18/95	314/17913	4.93492e-14	1.26934e-12	1.02644e-12	INSR/TREX1/PARP1/RAN/NUP88/SEH1L/NUP35/NUP153/NUP155/NUP133/NUP85/NUP107/NUP37/NDC1/NUP160/AAAS/NUP93/GAPDH	18
GO:0072330	monocarboxylic acid biosynthetic process	18/95	318/17913	6.13501e-14	1.55829e-12	1.2601e-12	INSR/TREX1/OSBPL6/NUP88/SEH1L/NUP35/NUP153/NUP155/NUP133/NUP85/NUP107/HACD3/NUP37/NDC1/NUP160/AAAS/NUP93/GAPDH	18
GO:0009199	ribonucleoside triphosphate metabolic process	18/95	319/17913	6.47506e-14	1.62436e-12	1.31352e-12	INSR/TREX1/PARP1/RAN/NUP88/SEH1L/NUP35/NUP153/NUP155/NUP133/NUP85/NUP107/NUP37/NDC1/NUP160/AAAS/NUP93/GAPDH	18
GO:0009144	purine nucleoside triphosphate metabolic process	18/95	321/17913	7.2087e-14	1.78635e-12	1.44452e-12	INSR/TREX1/PARP1/RAN/NUP88/SEH1L/NUP35/NUP153/NUP155/NUP133/NUP85/NUP107/NUP37/NDC1/NUP160/AAAS/NUP93/GAPDH	18
GO:0006999	nuclear pore organization	7/95	12/17913	7.30289e-14	1.78789e-12	1.44576e-12	AHCTF1/SEH1L/NUP153/NUP133/NUP107/NDC1/NUP93	7
GO:0019058	viral life cycle	18/95	324/17913	8.45622e-14	2.0456e-12	1.65416e-12	BCL2/TYRO3/RAN/NUP88/SEH1L/NUP35/KPNA3/NUP153/NUP155/NUP133/NUP85/NUP107/HACD3/NUP37/NDC1/NUP160/AAAS/NUP93	18
GO:0009260	ribonucleotide biosynthetic process	17/95	279/17913	9.90684e-14	2.36832e-12	1.91512e-12	INSR/TREX1/PARP1/NUP88/SEH1L/NUP35/NUP153/NUP155/NUP133/NUP85/NUP107/NUP37/NDC1/NUP160/AAAS/NUP93/GAPDH	17
GO:0006164	purine nucleotide biosynthetic process	17/95	280/17913	1.05033e-13	2.48172e-12	2.00682e-12	INSR/TREX1/PARP1/NUP88/SEH1L/NUP35/NUP153/NUP155/NUP133/NUP85/NUP107/NUP37/NDC1/NUP160/AAAS/NUP93/GAPDH	17
GO:0009408	response to heat	14/95	158/17913	1.06322e-13	2.48329e-12	2.00809e-12	DNAJC2/NUP88/SEH1L/NUP35/NUP153/NUP155/NUP133/NUP85/NUP107/NUP37/NDC1/NUP160/AAAS/NUP93	14
GO:0046390	ribose phosphate biosynthetic process	17/95	284/17913	1.32405e-13	3.05735e-12	2.4723e-12	INSR/TREX1/PARP1/NUP88/SEH1L/NUP35/NUP153/NUP155/NUP133/NUP85/NUP107/NUP37/NDC1/NUP160/AAAS/NUP93/GAPDH	17
GO:0006109	regulation of carbohydrate metabolic process	15/95	198/17913	1.33938e-13	3.05801e-12	2.47283e-12	INSR/TREX1/NUP88/SEH1L/NUP35/NUP153/NUP155/NUP133/NUP85/NUP107/NUP37/NDC1/NUP160/AAAS/NUP93	15
GO:0046034	ATP metabolic process	17/95	287/17913	1.5715e-13	3.5481e-12	2.86914e-12	INSR/TREX1/PARP1/NUP88/SEH1L/NUP35/NUP153/NUP155/NUP133/NUP85/NUP107/NUP37/NDC1/NUP160/AAAS/NUP93/GAPDH	17
GO:0009141	nucleoside triphosphate metabolic process	18/95	337/17913	1.65786e-13	3.70194e-12	2.99354e-12	INSR/TREX1/PARP1/RAN/NUP88/SEH1L/NUP35/NUP153/NUP155/NUP133/NUP85/NUP107/NUP37/NDC1/NUP160/AAAS/NUP93/GAPDH	18
GO:0072522	purine-containing compound biosynthetic process	17/95	291/17913	1.9688e-13	4.34848e-12	3.51636e-12	INSR/TREX1/PARP1/NUP88/SEH1L/NUP35/NUP153/NUP155/NUP133/NUP85/NUP107/NUP37/NDC1/NUP160/AAAS/NUP93/GAPDH	17
GO:0060968	regulation of gene silencing	13/95	139/17913	4.24257e-13	9.26978e-12	7.49592e-12	NUP88/SEH1L/NUP35/NUP153/NUP155/NUP133/NUP85/NUP107/NUP37/NDC1/NUP160/AAAS/NUP93	13
GO:0051188	cofactor biosynthetic process	17/95	310/17913	5.49119e-13	1.18703e-11	9.59881e-12	INSR/TREX1/NUP88/SEH1L/NUP35/NUP153/NUP155/NUP133/NUP85/NUP107/PARP16/NUP37/NDC1/NUP160/AAAS/NUP93/GAPDH	17
GO:0009167	purine ribonucleoside monophosphate metabolic process	17/95	317/17913	7.87406e-13	1.68422e-11	1.36193e-11	INSR/TREX1/PARP1/NUP88/SEH1L/NUP35/NUP153/NUP155/NUP133/NUP85/NUP107/NUP37/NDC1/NUP160/AAAS/NUP93/GAPDH	17
GO:0009126	purine nucleoside monophosphate metabolic process	17/95	318/17913	8.28413e-13	1.75347e-11	1.41793e-11	INSR/TREX1/PARP1/NUP88/SEH1L/NUP35/NUP153/NUP155/NUP133/NUP85/NUP107/NUP37/NDC1/NUP160/AAAS/NUP93/GAPDH	17
GO:0009161	ribonucleoside monophosphate metabolic process	17/95	331/17913	1.57776e-12	3.30517e-11	2.6727e-11	INSR/TREX1/PARP1/NUP88/SEH1L/NUP35/NUP153/NUP155/NUP133/NUP85/NUP107/NUP37/NDC1/NUP160/AAAS/NUP93/GAPDH	17
GO:0009123	nucleoside monophosphate metabolic process	17/95	349/17913	3.68005e-12	7.63047e-11	6.17031e-11	INSR/TREX1/PARP1/NUP88/SEH1L/NUP35/NUP153/NUP155/NUP133/NUP85/NUP107/NUP37/NDC1/NUP160/AAAS/NUP93/GAPDH	17
GO:0006732	coenzyme metabolic process	17/95	366/17913	7.83877e-12	1.60893e-10	1.30104e-10	INSR/TREX1/NUP88/SEH1L/NUP35/NUP153/NUP155/NUP133/NUP85/NUP107/PARP16/NUP37/NDC1/NUP160/AAAS/NUP93/GAPDH	17
GO:0046394	carboxylic acid biosynthetic process	18/95	426/17913	8.58709e-12	1.7449e-10	1.41099e-10	INSR/TREX1/OSBPL6/NUP88/SEH1L/NUP35/NUP153/NUP155/NUP133/NUP85/NUP107/HACD3/NUP37/NDC1/NUP160/AAAS/NUP93/GAPDH	18
GO:0016053	organic acid biosynthetic process	18/95	427/17913	8.92785e-12	1.79618e-10	1.45246e-10	INSR/TREX1/OSBPL6/NUP88/SEH1L/NUP35/NUP153/NUP155/NUP133/NUP85/NUP107/HACD3/NUP37/NDC1/NUP160/AAAS/NUP93/GAPDH	18
GO:0009266	response to temperature stimulus	14/95	219/17913	9.37913e-12	1.86847e-10	1.51092e-10	DNAJC2/NUP88/SEH1L/NUP35/NUP153/NUP155/NUP133/NUP85/NUP107/NUP37/NDC1/NUP160/AAAS/NUP93	14
GO:0019083	viral transcription	13/95	177/17913	9.47853e-12	1.86994e-10	1.51211e-10	NUP88/SEH1L/NUP35/NUP153/NUP155/NUP133/NUP85/NUP107/NUP37/NDC1/NUP160/AAAS/NUP93	13
GO:0009150	purine ribonucleotide metabolic process	19/95	500/17913	1.33135e-11	2.60125e-10	2.10348e-10	INSR/TREX1/PDE4D/PARP1/RAN/NUP88/SEH1L/NUP35/NUP153/NUP155/NUP133/NUP85/NUP107/NUP37/NDC1/NUP160/AAAS/NUP93/GAPDH	19
GO:0062012	regulation of small molecule metabolic process	18/95	439/17913	1.41295e-11	2.73439e-10	2.21114e-10	INSR/TREX1/PARP1/RAN/NUP88/SEH1L/NUP35/NUP153/NUP155/NUP133/NUP85/NUP107/NUP37/NDC1/NUP160/AAAS/NUP93/DHCR7	18
GO:0019080	viral gene expression	13/95	191/17913	2.48412e-11	4.76202e-10	3.85076e-10	NUP88/SEH1L/NUP35/NUP153/NUP155/NUP133/NUP85/NUP107/NUP37/NDC1/NUP160/AAAS/NUP93	13
GO:0006997	nucleus organization	11/95	118/17913	3.09391e-11	5.87554e-10	4.7512e-10	LMNA/BIN1/AHCTF1/SEH1L/SUN1/NUP153/NUP155/NUP133/NUP107/NDC1/NUP93	11
GO:0018205	peptidyl-lysine modification	15/95	376/17913	1.23115e-09	2.31638e-08	1.87312e-08	LMNA/RANGAP1/NUP88/SEH1L/NUP35/NUP153/NUP155/NUP133/NUP85/NUP107/NUP37/NDC1/NUP160/AAAS/NUP93	15
GO:0034504	protein localization to nucleus	12/95	223/17913	2.26994e-09	4.23166e-08	3.4219e-08	RANBP17/LMNA/CALR/IPO5/IPO11/RANGAP1/PARP1/RAN/NUTF2/SUN1/KPNA3/SNUPN	12
GO:0046931	pore complex assembly	5/95	15/17913	1.08617e-08	2.00646e-07	1.6225e-07	AHCTF1/NUP153/NUP107/NDC1/NUP93	5
GO:0051170	import into nucleus	9/95	125/17913	2.08086e-08	3.80928e-07	3.08034e-07	RANBP17/LMNA/IPO5/IPO11/RAN/NUTF2/KPNA3/NUP153/SNUPN	9
GO:0006606	protein import into nucleus	8/95	103/17913	7.29822e-08	1.32411e-06	1.07073e-06	RANBP17/LMNA/IPO5/IPO11/RAN/NUTF2/KPNA3/SNUPN	8
GO:0048285	organelle fission	13/95	395/17913	1.62747e-07	2.92657e-06	2.36654e-06	INSR/MAD2L1/CALR/RCC1/MAD1L1/BNIP3/RAN/PCID2/SEH1L/SUN1/NDC1/AAAS/CENPF	13
GO:0000280	nuclear division	12/95	357/17913	4.04342e-07	7.20722e-06	5.82805e-06	INSR/MAD2L1/CALR/RCC1/MAD1L1/RAN/PCID2/SEH1L/SUN1/NDC1/AAAS/CENPF	12
GO:0017038	protein import	8/95	140/17913	7.80954e-07	1.37991e-05	1.11585e-05	RANBP17/LMNA/IPO5/IPO11/RAN/NUTF2/KPNA3/SNUPN	8
GO:0007059	chromosome segregation	10/95	275/17913	1.98028e-06	3.4689e-05	2.8051e-05	MAD2L1/RCC1/MAD1L1/RAN/PCID2/SEH1L/SUN1/NUP37/NDC1/CENPF	10
GO:0140014	mitotic nuclear division	9/95	237/17913	4.66836e-06	8.10779e-05	6.55629e-05	INSR/MAD2L1/RCC1/MAD1L1/RAN/PCID2/SEH1L/AAAS/CENPF	9
GO:0046822	regulation of nucleocytoplasmic transport	6/95	100/17913	1.51398e-05	0.000260713	0.000210823	IPO5/RANGAP1/RAN/NUTF2/NUP153/AAAS	6
GO:0007094	mitotic spindle assembly checkpoint	4/95	30/17913	1.83022e-05	0.000304836	0.000246503	MAD2L1/MAD1L1/PCID2/CENPF	4
GO:0031577	spindle checkpoint	4/95	30/17913	1.83022e-05	0.000304836	0.000246503	MAD2L1/MAD1L1/PCID2/CENPF	4
GO:0071173	spindle assembly checkpoint	4/95	30/17913	1.83022e-05	0.000304836	0.000246503	MAD2L1/MAD1L1/PCID2/CENPF	4
GO:0071174	mitotic spindle checkpoint	4/95	30/17913	1.83022e-05	0.000304836	0.000246503	MAD2L1/MAD1L1/PCID2/CENPF	4
GO:0098813	nuclear chromosome segregation	8/95	220/17913	2.21489e-05	0.000365907	0.000295888	MAD2L1/MAD1L1/RAN/PCID2/SEH1L/SUN1/NDC1/CENPF	8
GO:0045841	negative regulation of mitotic metaphase/anaphase transition	4/95	32/17913	2.38213e-05	0.000387239	0.000313138	MAD2L1/MAD1L1/PCID2/CENPF	4
GO:2000816	negative regulation of mitotic sister chromatid separation	4/95	32/17913	2.38213e-05	0.000387239	0.000313138	MAD2L1/MAD1L1/PCID2/CENPF	4
GO:1902100	negative regulation of metaphase/anaphase transition of cell cycle	4/95	33/17913	2.69972e-05	0.000431956	0.000349297	MAD2L1/MAD1L1/PCID2/CENPF	4
GO:1905819	negative regulation of chromosome separation	4/95	33/17913	2.69972e-05	0.000431956	0.000349297	MAD2L1/MAD1L1/PCID2/CENPF	4
GO:0033048	negative regulation of mitotic sister chromatid segregation	4/95	35/17913	3.42656e-05	0.000543966	0.000439873	MAD2L1/MAD1L1/PCID2/CENPF	4
GO:0051783	regulation of nuclear division	7/95	172/17913	3.61785e-05	0.000569881	0.000460829	INSR/MAD2L1/CALR/RCC1/MAD1L1/PCID2/CENPF	7
GO:0043243	positive regulation of protein complex disassembly	4/95	36/17913	3.83927e-05	0.000600108	0.000485271	INSR/BNIP3/EIF5AL1/EIF5A	4
GO:0033046	negative regulation of sister chromatid segregation	4/95	37/17913	4.28721e-05	0.000665008	0.000537753	MAD2L1/MAD1L1/PCID2/CENPF	4
GO:0051985	negative regulation of chromosome segregation	4/95	38/17913	4.77219e-05	0.000734628	0.00059405	MAD2L1/MAD1L1/PCID2/CENPF	4
GO:0000070	mitotic sister chromatid segregation	6/95	132/17913	7.25853e-05	0.00110897	0.000896761	MAD2L1/MAD1L1/RAN/PCID2/SEH1L/CENPF	6
GO:0000079	regulation of cyclin-dependent protein serine/threonine kinase activity	5/95	83/17913	7.90175e-05	0.00119824	0.000968942	IPO5/CDK4/CCND2/GTPBP4/IPO7	5
GO:0030071	regulation of mitotic metaphase/anaphase transition	4/95	44/17913	8.56548e-05	0.00128926	0.00104255	MAD2L1/MAD1L1/PCID2/CENPF	4
GO:0034629	cellular protein-containing complex localization	3/95	17/17913	9.31053e-05	0.00137868	0.00111486	RAN/SEH1L/NDC1	3
GO:0006998	nuclear envelope organization	4/95	45/17913	9.36311e-05	0.00137868	0.00111486	LMNA/SUN1/NUP155/NUP93	4
GO:0045839	negative regulation of mitotic nuclear division	4/95	45/17913	9.36311e-05	0.00137868	0.00111486	MAD2L1/MAD1L1/PCID2/CENPF	4
GO:1904029	regulation of cyclin-dependent protein kinase activity	5/95	87/17913	9.88957e-05	0.00144573	0.00116907	IPO5/CDK4/CCND2/GTPBP4/IPO7	5
GO:1902099	regulation of metaphase/anaphase transition of cell cycle	4/95	46/17913	0.000102134	0.0014824	0.00119873	MAD2L1/MAD1L1/PCID2/CENPF	4
GO:0007091	metaphase/anaphase transition of mitotic cell cycle	4/95	47/17913	0.000111183	0.00159101	0.00128656	MAD2L1/MAD1L1/PCID2/CENPF	4
GO:0010965	regulation of mitotic sister chromatid separation	4/95	47/17913	0.000111183	0.00159101	0.00128656	MAD2L1/MAD1L1/PCID2/CENPF	4
GO:0010212	response to ionizing radiation	6/95	144/17913	0.000117407	0.00166832	0.00134907	BCL2/TREX1/AEN/PARP1/TMEM109/RRM1	6
GO:0044784	metaphase/anaphase transition of cell cycle	4/95	49/17913	0.000131006	0.0018359	0.00148458	MAD2L1/MAD1L1/PCID2/CENPF	4
GO:0051306	mitotic sister chromatid separation	4/95	49/17913	0.000131006	0.0018359	0.00148458	MAD2L1/MAD1L1/PCID2/CENPF	4
GO:0007088	regulation of mitotic nuclear division	6/95	150/17913	0.000146849	0.00204381	0.00165271	INSR/MAD2L1/RCC1/MAD1L1/PCID2/CENPF	6
GO:0072001	renal system development	8/95	291/17913	0.000157671	0.00217951	0.00176244	BCL2/TREX1/NUP133/NUP85/NUP107/NUP160/NUP93/CENPF	8
GO:0051784	negative regulation of nuclear division	4/95	52/17913	0.000165373	0.00225528	0.00182371	MAD2L1/MAD1L1/PCID2/CENPF	4
GO:1905818	regulation of chromosome separation	4/95	52/17913	0.000165373	0.00225528	0.00182371	MAD2L1/MAD1L1/PCID2/CENPF	4
GO:0045931	positive regulation of mitotic cell cycle	6/95	154/17913	0.000169526	0.00229652	0.00185706	INSR/DTL/MAD2L1/CDK4/PCID2/CCND2	6
GO:0000819	sister chromatid segregation	6/95	157/17913	0.000188285	0.00253374	0.00204889	MAD2L1/MAD1L1/RAN/PCID2/SEH1L/CENPF	6
GO:0010332	response to gamma radiation	4/95	55/17913	0.000205819	0.00275148	0.00222496	BCL2/TREX1/PARP1/TMEM109	4
GO:0033047	regulation of mitotic sister chromatid segregation	4/95	57/17913	0.000236459	0.00314042	0.00253947	MAD2L1/MAD1L1/PCID2/CENPF	4
GO:0051402	neuron apoptotic process	7/95	238/17913	0.000274111	0.00361684	0.00292472	BCL2/TYRO3/PRNP/SIGMAR1/PARP1/BNIP3/GAPDH	7
GO:0001655	urogenital system development	8/95	324/17913	0.000326198	0.00427635	0.00345803	BCL2/TREX1/NUP133/NUP85/NUP107/NUP160/NUP93/CENPF	8
GO:1900180	regulation of protein localization to nucleus	5/95	117/17913	0.000395771	0.00515517	0.00416868	LMNA/IPO5/PARP1/RAN/NUTF2	5
GO:1901988	negative regulation of cell cycle phase transition	7/95	254/17913	0.00040591	0.00525356	0.00424825	BCL2/DTL/MAD2L1/CDK4/MAD1L1/PCID2/CENPF	7
GO:1901990	regulation of mitotic cell cycle phase transition	9/95	428/17913	0.000446698	0.00574488	0.00464554	BCL2/DTL/MAD2L1/CDK4/MAD1L1/PCID2/CCND2/CETN2/CENPF	9
GO:0051304	chromosome separation	4/95	68/17913	0.000466298	0.00595923	0.00481887	MAD2L1/MAD1L1/PCID2/CENPF	4
GO:0010948	negative regulation of cell cycle process	8/95	344/17913	0.000485693	0.0061683	0.00498794	BCL2/DTL/MAD2L1/CALR/CDK4/MAD1L1/PCID2/CENPF	8
GO:0033045	regulation of sister chromatid segregation	4/95	70/17913	0.000520769	0.00657268	0.00531494	MAD2L1/MAD1L1/PCID2/CENPF	4
GO:2001251	negative regulation of chromosome organization	5/95	125/17913	0.000535864	0.00672145	0.00543524	MAD2L1/MAD1L1/PARP1/PCID2/CENPF	5
GO:0050000	chromosome localization	4/95	72/17913	0.000579622	0.00718165	0.00580738	MAD1L1/SEH1L/SUN1/CENPF	4
GO:0051303	establishment of chromosome localization	4/95	72/17913	0.000579622	0.00718165	0.00580738	MAD1L1/SEH1L/SUN1/CENPF	4
GO:0051291	protein heterooligomerization	5/95	128/17913	0.000596999	0.00735213	0.00594523	INSR/PRKCZ/RCC1/RRM1/ITPR3	5
GO:0031647	regulation of protein stability	7/95	272/17913	0.000610301	0.00747068	0.00604109	BCL2/TREX1/LMNA/CALR/PRNP/GTPBP4/GAPDH	7
GO:0000075	cell cycle checkpoint	6/95	197/17913	0.000632805	0.00769976	0.00622634	DTL/MAD2L1/TREX1/MAD1L1/PCID2/CENPF	6
GO:1900182	positive regulation of protein localization to nucleus	4/95	74/17913	0.000643051	0.00777786	0.00628949	IPO5/PARP1/RAN/NUTF2	4
GO:0072594	establishment of protein localization to organelle	9/95	452/17913	0.000660865	0.00794602	0.00642547	BCL2/RANBP17/LMNA/IPO5/IPO11/RAN/NUTF2/KPNA3/SNUPN	9
GO:0001822	kidney development	7/95	276/17913	0.000665257	0.00795178	0.00643013	BCL2/TREX1/NUP133/NUP85/NUP107/NUP160/CENPF	7
GO:0000226	microtubule cytoskeleton organization	9/95	460/17913	0.000748617	0.00889585	0.00719355	MAD2L1/PRKCZ/LMNA/RCC1/RAN/SUN1/AAAS/GAPDH/CETN2	9
GO:1901987	regulation of cell cycle phase transition	9/95	464/17913	0.00079594	0.0094032	0.00760381	BCL2/DTL/MAD2L1/CDK4/MAD1L1/PCID2/CCND2/CETN2/CENPF	9
GO:0072006	nephron development	5/95	142/17913	0.000953975	0.0112051	0.00906087	BCL2/NUP133/NUP85/NUP107/NUP160	5
GO:0042307	positive regulation of protein import into nucleus	3/95	37/17913	0.000985212	0.0115055	0.00930378	IPO5/RAN/NUTF2	3
GO:0060402	calcium ion transport into cytosol	5/95	145/17913	0.00104755	0.0121636	0.00983595	BCL2/PDE4D/TMEM38A/PRNP/ITPR3	5
GO:0042769	DNA damage response, detection of DNA damage	3/95	38/17913	0.00106557	0.0123025	0.00994827	DTL/TREX1/PARP1	3
GO:1904591	positive regulation of protein import	3/95	39/17913	0.00114995	0.0132017	0.0106754	IPO5/RAN/NUTF2	3
GO:1990535	neuron projection maintenance	2/95	10/17913	0.00121821	0.0139067	0.0112455	INSR/PRNP	2
GO:0070213	protein auto-ADP-ribosylation	2/95	11/17913	0.00148378	0.0168349	0.0136134	PARP1/PARP16	2
GO:0060401	cytosolic calcium ion transport	5/95	157/17913	0.00149128	0.0168349	0.0136134	BCL2/PDE4D/TMEM38A/PRNP/ITPR3	5
GO:0051983	regulation of chromosome segregation	4/95	93/17913	0.00151144	0.0169683	0.0137212	MAD2L1/MAD1L1/PCID2/CENPF	4
GO:1901991	negative regulation of mitotic cell cycle phase transition	6/95	235/17913	0.00157257	0.0175574	0.0141977	BCL2/MAD2L1/CDK4/MAD1L1/PCID2/CENPF	6
GO:0060391	positive regulation of SMAD protein signal transduction	2/95	12/17913	0.00177439	0.0195955	0.0158457	PARP1/NUP93	2
GO:1902430	negative regulation of amyloid-beta formation	2/95	12/17913	0.00177439	0.0195955	0.0158457	BIN1/PRNP	2
GO:0010522	regulation of calcium ion transport into cytosol	4/95	98/17913	0.0018327	0.0200218	0.0161904	BCL2/PDE4D/TMEM38A/PRNP	4
GO:0043244	regulation of protein complex disassembly	4/95	98/17913	0.0018327	0.0200218	0.0161904	INSR/BNIP3/EIF5AL1/EIF5A	4
GO:0006415	translational termination	4/95	100/17913	0.00197351	0.0214447	0.0173411	MRPL19/EIF5AL1/EIF5A/MRPS23	4
GO:0010038	response to metal ion	7/95	335/17913	0.00203421	0.0219867	0.0177794	BCL2/CALR/PRNP/CDK4/PARP1/BNIP3/ITPR3	7
GO:0032754	positive regulation of interleukin-5 production	2/95	13/17913	0.00208978	0.0224679	0.0181685	PRKCZ/PDE4D	2
GO:0044003	modification by symbiont of host morphology or physiology	3/95	48/17913	0.00210267	0.0224875	0.0181843	INSR/KPNA3/GAPDH	3
GO:0000731	DNA synthesis involved in DNA repair	3/95	50/17913	0.00236463	0.0251566	0.0203427	DTL/TREX1/POLA1	3
GO:0090231	regulation of spindle checkpoint	2/95	14/17913	0.00242968	0.025449	0.0205791	MAD2L1/PCID2	2
GO:0090266	regulation of mitotic cell cycle spindle assembly checkpoint	2/95	14/17913	0.00242968	0.025449	0.0205791	MAD2L1/PCID2	2
GO:1903504	regulation of mitotic spindle checkpoint	2/95	14/17913	0.00242968	0.025449	0.0205791	MAD2L1/PCID2	2
GO:0070997	neuron death	7/95	347/17913	0.00247808	0.0258228	0.0208814	BCL2/TYRO3/PRNP/SIGMAR1/PARP1/BNIP3/GAPDH	7
GO:0006260	DNA replication	6/95	260/17913	0.00261202	0.0270081	0.0218398	DTL/TREX1/DNAJC2/GTPBP4/POLA1/RRM1	6
GO:0051656	establishment of organelle localization	8/95	448/17913	0.0026184	0.0270081	0.0218398	MAD2L1/PRKCZ/MAD1L1/RAN/SEH1L/LRPPRC/SUN1/CENPF	8
GO:0010639	negative regulation of organelle organization	7/95	352/17913	0.00268366	0.0275414	0.0222711	MAD2L1/LMNA/MAD1L1/PARP1/BNIP3/PCID2/CENPF	7
GO:0034248	regulation of cellular amide metabolic process	8/95	452/17913	0.00276501	0.0281061	0.0227277	BIN1/CALR/PRNP/CDK4/EIF5AL1/LRPPRC/EIF5A/GAPDH	8
GO:0043401	steroid hormone mediated signaling pathway	5/95	181/17913	0.00277357	0.0281061	0.0227277	NR4A1/CALR/PARP1/RAN/PGRMC2	5
GO:1902992	negative regulation of amyloid precursor protein catabolic process	2/95	15/17913	0.00279381	0.0281061	0.0227277	BIN1/PRNP	2
GO:0051290	protein heterotetramerization	3/95	53/17913	0.00279401	0.0281061	0.0227277	INSR/RCC1/RRM1	3
GO:0007613	memory	4/95	112/17913	0.00297869	0.0298162	0.0241106	INSR/PRKCZ/PRNP/ITPR3	4
GO:0042306	regulation of protein import into nucleus	3/95	55/17913	0.00310525	0.0307798	0.0248898	IPO5/RAN/NUTF2	3
GO:0051310	metaphase plate congression	3/95	55/17913	0.00310525	0.0307798	0.0248898	MAD1L1/SEH1L/CENPF	3
GO:0046660	female sex differentiation	4/95	114/17913	0.0031747	0.0313155	0.025323	BCL2/INSR/TYRO3/NUP107	4
GO:1901653	cellular response to peptide	7/95	364/17913	0.00323068	0.0317137	0.025645	INSR/NR4A1/PRKCZ/PRNP/CDK4/RANGAP1/PARP1	7
GO:1902850	microtubule cytoskeleton organization involved in mitosis	4/95	116/17913	0.00337934	0.0330136	0.0266961	MAD2L1/RCC1/RAN/AAAS	4
GO:0001836	release of cytochrome c from mitochondria	3/95	57/17913	0.00343697	0.0332567	0.0268928	BCL2/LMNA/BNIP3	3
GO:0032507	maintenance of protein location in cell	3/95	57/17913	0.00343697	0.0332567	0.0268928	SYNE3/RANGAP1/SUN1	3
GO:0071897	DNA biosynthetic process	5/95	192/17913	0.00357114	0.0343913	0.0278102	DTL/TREX1/DNAJC2/POLA1/CENPF	5
GO:1904589	regulation of protein import	3/95	58/17913	0.00361064	0.0346076	0.0279851	IPO5/RAN/NUTF2	3
GO:0045787	positive regulation of cell cycle	7/95	373/17913	0.0036941	0.0352414	0.0284976	INSR/DTL/MAD2L1/CALR/CDK4/PCID2/CCND2	7
GO:0071241	cellular response to inorganic substance	5/95	194/17913	0.00373215	0.035438	0.0286566	TREX1/CALR/PRNP/PARP1/BNIP3	5
GO:0006874	cellular calcium ion homeostasis	7/95	375/17913	0.00380363	0.0359488	0.0290696	BCL2/PDE4D/CALR/TMEM38A/PRNP/BNIP3/ITPR3	7
GO:0071900	regulation of protein serine/threonine kinase activity	8/95	479/17913	0.00393043	0.0369751	0.0298996	INSR/IPO5/CDK4/CCND2/GTPBP4/IPO7/PARP16/HACD3	8
GO:0090068	positive regulation of cell cycle process	6/95	283/17913	0.00396166	0.0370408	0.0299527	INSR/DTL/MAD2L1/CDK4/PCID2/CCND2	6
GO:0046824	positive regulation of nucleocytoplasmic transport	3/95	60/17913	0.00397386	0.0370408	0.0299527	IPO5/RAN/NUTF2	3
GO:0003015	heart process	6/95	284/17913	0.00403018	0.0373942	0.0302384	TREX1/BIN1/PDE4D/TMEM38A/NUP155/ITPR3	6
GO:0022613	ribonucleoprotein complex biogenesis	7/95	381/17913	0.00414713	0.0383044	0.0309745	WDR3/RAN/NOC4L/GTPBP4/TXNL4A/UTP18/SNUPN	7
GO:0051235	maintenance of location	6/95	286/17913	0.00416985	0.03834	0.0310033	SYNE3/PDE4D/CALR/TMEM38A/RANGAP1/SUN1	6
GO:0006414	translational elongation	4/95	124/17913	0.00428779	0.0392468	0.0317365	MRPL19/EIF5AL1/EIF5A/MRPS23	4
GO:0042254	ribosome biogenesis	5/95	202/17913	0.0044286	0.0403539	0.0326318	WDR3/RAN/NOC4L/GTPBP4/UTP18	5
GO:0006448	regulation of translational elongation	2/95	19/17913	0.00448761	0.0405281	0.0327727	EIF5AL1/EIF5A	2
GO:0051647	nucleus localization	2/95	19/17913	0.00448761	0.0405281	0.0327727	BIN1/SUN1	2
GO:0051321	meiotic cell cycle	5/95	203/17913	0.00452174	0.0406556	0.0328758	INSR/MNS1/CALR/SUN1/NDC1	5
GO:0055074	calcium ion homeostasis	7/95	388/17913	0.00457712	0.0409723	0.0331319	BCL2/PDE4D/CALR/TMEM38A/PRNP/BNIP3/ITPR3	7
GO:0072503	cellular divalent inorganic cation homeostasis	7/95	392/17913	0.00483753	0.0431134	0.0348633	BCL2/PDE4D/CALR/TMEM38A/PRNP/BNIP3/ITPR3	7
GO:0002320	lymphoid progenitor cell differentiation	2/95	20/17913	0.00496909	0.0437108	0.0353463	BCL2/TREX1	2
GO:0046823	negative regulation of nucleocytoplasmic transport	2/95	20/17913	0.00496909	0.0437108	0.0353463	RANGAP1/NUP153	2
GO:0097062	dendritic spine maintenance	2/95	20/17913	0.00496909	0.0437108	0.0353463	INSR/PRNP	2
GO:0071375	cellular response to peptide hormone stimulus	6/95	297/17913	0.00500309	0.0438202	0.0354348	INSR/NR4A1/PRKCZ/CDK4/RANGAP1/PARP1	6
GO:0032984	protein-containing complex disassembly	6/95	298/17913	0.00508449	0.0443419	0.0358567	INSR/MRPL19/BNIP3/EIF5AL1/EIF5A/MRPS23	6
GO:0043523	regulation of neuron apoptotic process	5/95	210/17913	0.00521323	0.0452704	0.0366075	BCL2/TYRO3/PRNP/SIGMAR1/PARP1	5
GO:0051701	interaction with host	5/95	211/17913	0.0053178	0.045982	0.0371829	INSR/TYRO3/KPNA3/NUP153/GAPDH	5
GO:0060048	cardiac muscle contraction	4/95	132/17913	0.0053484	0.0460507	0.0372384	BIN1/PDE4D/TMEM38A/NUP155	4
GO:0032386	regulation of intracellular transport	7/95	400/17913	0.00539179	0.0461481	0.0373172	PRNP/IPO5/RANGAP1/RAN/NUTF2/NUP153/AAAS	7
GO:0051249	regulation of lymphocyte activation	7/95	401/17913	0.00546429	0.0461481	0.0373172	BCL2/PRKCZ/TREX1/TYRO3/PRNP/MAD1L1/PCID2	7
GO:0032674	regulation of interleukin-5 production	2/95	21/17913	0.00547327	0.0461481	0.0373172	PRKCZ/PDE4D	2
GO:0051900	regulation of mitochondrial depolarization	2/95	21/17913	0.00547327	0.0461481	0.0373172	BCL2/PARP1	2
GO:0055093	response to hyperoxia	2/95	21/17913	0.00547327	0.0461481	0.0373172	CDK4/BNIP3	2
GO:0086003	cardiac muscle cell contraction	3/95	68/17913	0.00564519	0.0474009	0.0383303	BIN1/PDE4D/NUP155	3
GO:0009755	hormone-mediated signaling pathway	5/95	216/17913	0.00586303	0.0489632	0.0395936	NR4A1/CALR/PARP1/RAN/PGRMC2	5
GO:0045930	negative regulation of mitotic cell cycle	6/95	308/17913	0.00595297	0.0489632	0.0395936	BCL2/MAD2L1/CDK4/MAD1L1/PCID2/CENPF	6
GO:0000715	nucleotide-excision repair, DNA damage recognition	2/95	22/17913	0.00599992	0.0489632	0.0395936	PARP1/CETN2	2
GO:0000717	nucleotide-excision repair, DNA duplex unwinding	2/95	22/17913	0.00599992	0.0489632	0.0395936	PARP1/CETN2	2
GO:0032634	interleukin-5 production	2/95	22/17913	0.00599992	0.0489632	0.0395936	PRKCZ/PDE4D	2
GO:0051457	maintenance of protein location in nucleus	2/95	22/17913	0.00599992	0.0489632	0.0395936	RANGAP1/SUN1	2
GO:0060390	regulation of SMAD protein signal transduction	2/95	22/17913	0.00599992	0.0489632	0.0395936	PARP1/NUP93	2
GO:0009411	response to UV	4/95	137/17913	0.00609334	0.0495267	0.0400493	BCL2/DTL/TREX1/PARP1	4

## Sheet: GOBP_cl2
ID	Description	GeneRatio	BgRatio	pvalue	p.adjust	qvalue	geneID	Count
GO:0006605	protein targeting	9/73	364/17913	1.65172e-05	0.00718641	0.00592685	SREBF1/SDCBP/AKAP6/ERBIN/SORL1/RAC2/BNIP3L/CHMP4B/PAK1	9
GO:0008203	cholesterol metabolic process	6/73	143/17913	2.55508e-05	0.00718641	0.00592685	SREBF1/TM7SF2/LBR/SORL1/NPC1/DISP3	6
GO:0048013	ephrin receptor signaling pathway	5/73	86/17913	2.6356e-05	0.00718641	0.00592685	SDCBP/ITSN1/PSEN1/PSEN2/PAK1	5
GO:0002283	neutrophil activation involved in immune response	10/73	488/17913	2.74137e-05	0.00718641	0.00592685	P2RX1/SDCBP/TMC6/DNASE1/PSEN1/ATP11B/LRMP/ALOX5/CYBB/MVP	10
GO:1902652	secondary alcohol metabolic process	6/73	147/17913	2.98539e-05	0.00718641	0.00592685	SREBF1/TM7SF2/LBR/SORL1/NPC1/DISP3	6
GO:0002446	neutrophil mediated immunity	10/73	499/17913	3.31292e-05	0.00718641	0.00592685	P2RX1/SDCBP/TMC6/DNASE1/PSEN1/ATP11B/LRMP/ALOX5/CYBB/MVP	10
GO:0042119	neutrophil activation	10/73	499/17913	3.31292e-05	0.00718641	0.00592685	P2RX1/SDCBP/TMC6/DNASE1/PSEN1/ATP11B/LRMP/ALOX5/CYBB/MVP	10
GO:0006998	nuclear envelope organization	4/73	45/17913	3.33258e-05	0.00718641	0.00592685	SUN2/LEMD2/CHMP4B/DMPK	4
GO:0032386	regulation of intracellular transport	9/73	400/17913	3.46611e-05	0.00718641	0.00592685	P2RX1/SREBF1/SORL1/PSEN1/MAPK3/RAC2/BNIP3L/MX2/PAK1	9
GO:0016125	sterol metabolic process	6/73	155/17913	4.02075e-05	0.00750271	0.00618772	SREBF1/TM7SF2/LBR/SORL1/NPC1/DISP3	6
GO:0051100	negative regulation of binding	6/73	162/17913	5.14676e-05	0.00873077	0.00720054	C9orf72/DNAJB2/TMC8/SORL1/PSEN1/MAPK3	6
GO:0007034	vacuolar transport	5/73	103/17913	6.27887e-05	0.00976365	0.00805238	SORT1/C9orf72/SORL1/NPC1/CHMP4B	5
GO:0006066	alcohol metabolic process	8/73	339/17913	6.98441e-05	0.0100253	0.00826818	SREBF1/TM7SF2/LBR/SORL1/NPC1/DISP3/GCH1/MYOF	8
GO:0032507	maintenance of protein location in cell	4/73	57/17913	8.51515e-05	0.0105928	0.00873625	SYNE2/SUN2/SORL1/SYNE1	4
GO:0046686	response to cadmium ion	4/73	57/17913	8.51515e-05	0.0105928	0.00873625	MAPK3/NPC1/SLC30A1/CYBB	4
GO:0016236	macroautophagy	7/73	272/17913	0.0001194	0.0119314	0.00984018	C9orf72/WDFY3/PSEN1/MAPK3/NPC1/BNIP3L/CHMP4B	7
GO:0006997	nucleus organization	5/73	118/17913	0.000119694	0.0119314	0.00984018	SUN2/LEMD2/CHMP4B/DMPK/SYNE1	5
GO:0006914	autophagy	9/73	471/17913	0.000121488	0.0119314	0.00984018	SREBF1/C9orf72/ITPR1/WDFY3/PSEN1/MAPK3/NPC1/BNIP3L/CHMP4B	9
GO:0061919	process utilizing autophagic mechanism	9/73	471/17913	0.000121488	0.0119314	0.00984018	SREBF1/C9orf72/ITPR1/WDFY3/PSEN1/MAPK3/NPC1/BNIP3L/CHMP4B	9
GO:0043312	neutrophil degranulation	9/73	485/17913	0.000151454	0.0141306	0.011654	P2RX1/SDCBP/TMC6/PSEN1/ATP11B/LRMP/ALOX5/CYBB/MVP	9
GO:0051235	maintenance of location	7/73	286/17913	0.000162798	0.0144657	0.0119303	SYNE2/SUN2/AKAP6/ITPR1/SORL1/OSBPL8/SYNE1	7
GO:1903522	regulation of blood circulation	7/73	292/17913	0.00018494	0.0154304	0.0127259	P2RX1/SREBF1/ATP2A3/ITPR1/P2RX4/DMPK/GCH1	7
GO:1901615	organic hydroxy compound metabolic process	9/73	500/17913	0.000190192	0.0154304	0.0127259	SREBF1/TM7SF2/LBR/SORL1/NPC1/DISP3/OSBPL3/GCH1/MYOF	9
GO:0051651	maintenance of location in cell	4/73	72/17913	0.00021179	0.0164666	0.0135805	SYNE2/SUN2/SORL1/SYNE1	4
GO:0072507	divalent inorganic cation homeostasis	8/73	412/17913	0.000266393	0.0191884	0.0158253	P2RX1/AKAP6/ITPR1/TMC8/P2RX4/PSEN1/SLC30A1/DMPK	8
GO:0033157	regulation of intracellular protein transport	6/73	220/17913	0.000274935	0.0191884	0.0158253	SREBF1/SORL1/PSEN1/RAC2/BNIP3L/PAK1	6
GO:0006816	calcium ion transport	8/73	415/17913	0.000279723	0.0191884	0.0158253	P2RX1/ATP2A3/AKAP6/ITPR1/P2RX4/PSEN1/SLC30A1/PSEN2	8
GO:0010506	regulation of autophagy	7/73	314/17913	0.000287929	0.0191884	0.0158253	SREBF1/C9orf72/ITPR1/MAPK3/NPC1/BNIP3L/CHMP4B	7
GO:0008202	steroid metabolic process	7/73	321/17913	0.000328972	0.0207235	0.0170913	SREBF1/TM7SF2/LBR/SORL1/NPC1/DISP3/OSBPL3	7
GO:1903533	regulation of protein targeting	4/73	81/17913	0.000333175	0.0207235	0.0170913	SREBF1/RAC2/BNIP3L/PAK1	4
GO:0061077	chaperone-mediated protein folding	3/73	35/17913	0.000386982	0.0227798	0.0187872	DNAJB2/TOR2A/DNAJB12	3
GO:0045185	maintenance of protein location	4/73	85/17913	0.000400534	0.0227798	0.0187872	SYNE2/SUN2/SORL1/SYNE1	4
GO:0006869	lipid transport	7/73	332/17913	0.000402859	0.0227798	0.0187872	P2RX4/SORL1/NPC1/ATP11B/DISP3/OSBPL8/OSBPL3	7
GO:0010038	response to metal ion	7/73	335/17913	0.000425159	0.0233337	0.0192441	P2RX4/MAPK3/NPC1/SLC30A1/ALOX5AP/CYBB/PTGES	7
GO:0051260	protein homooligomerization	7/73	345/17913	0.000506736	0.0263709	0.0217489	P2RX1/TMEM120A/P2RX4/TOR2A/CHMP4B/GCH1/ALOX5AP	7
GO:0070838	divalent metal ion transport	8/73	454/17913	0.000508764	0.0263709	0.0217489	P2RX1/ATP2A3/AKAP6/ITPR1/P2RX4/PSEN1/SLC30A1/PSEN2	8
GO:0008016	regulation of heart contraction	6/73	249/17913	0.000531086	0.0264689	0.0218297	SREBF1/ATP2A3/ITPR1/P2RX4/DMPK/GCH1	6
GO:0072511	divalent inorganic cation transport	8/73	458/17913	0.000539024	0.0264689	0.0218297	P2RX1/ATP2A3/AKAP6/ITPR1/P2RX4/PSEN1/SLC30A1/PSEN2	8
GO:0042987	amyloid precursor protein catabolic process	3/73	40/17913	0.0005757	0.026708	0.0220269	SORL1/PSEN1/PSEN2	3
GO:0016241	regulation of macroautophagy	5/73	166/17913	0.000581365	0.026708	0.0220269	C9orf72/MAPK3/NPC1/BNIP3L/CHMP4B	5
GO:0007041	lysosomal transport	4/73	94/17913	0.000586831	0.026708	0.0220269	SORT1/C9orf72/SORL1/NPC1	4
GO:0033559	unsaturated fatty acid metabolic process	4/73	98/17913	0.000686666	0.0299275	0.0246821	MAPK3/ALOX5/ALOX5AP/PTGES	4
GO:0010256	endomembrane system organization	7/73	365/17913	0.000707282	0.0299275	0.0246821	SUN2/MAPK3/LEMD2/CHMP4B/DMPK/SYNE1/MYOF	7
GO:0010876	lipid localization	7/73	366/17913	0.000718755	0.0299275	0.0246821	P2RX4/SORL1/NPC1/ATP11B/DISP3/OSBPL8/OSBPL3	7
GO:0007220	Notch receptor processing	2/73	10/17913	0.000721724	0.0299275	0.0246821	PSEN1/PSEN2	2
GO:0021795	cerebral cortex cell migration	3/73	44/17913	0.000762763	0.0302833	0.0249756	SYNE2/SUN2/PSEN1	3
GO:1903214	regulation of protein targeting to mitochondrion	3/73	44/17913	0.000762763	0.0302833	0.0249756	SREBF1/RAC2/BNIP3L	3
GO:0006690	icosanoid metabolic process	4/73	102/17913	0.00079798	0.0309311	0.0255098	MAPK3/ALOX5/ALOX5AP/PTGES	4
GO:0032091	negative regulation of protein binding	4/73	103/17913	0.000827685	0.0309311	0.0255098	DNAJB2/TMC8/SORL1/MAPK3	4
GO:0006874	cellular calcium ion homeostasis	7/73	375/17913	0.000828807	0.0309311	0.0255098	P2RX1/AKAP6/ITPR1/P2RX4/PSEN1/SLC30A1/DMPK	7
GO:0072584	caveolin-mediated endocytosis	2/73	11/17913	0.000879781	0.0314105	0.0259052	ITSN1/MAPK3	2
GO:0090084	negative regulation of inclusion body assembly	2/73	11/17913	0.000879781	0.0314105	0.0259052	DNAJB2/SORL1	2
GO:0060047	heart contraction	6/73	275/17913	0.000892152	0.0314105	0.0259052	SREBF1/ATP2A3/ITPR1/P2RX4/DMPK/GCH1	6
GO:0055074	calcium ion homeostasis	7/73	388/17913	0.0010109	0.0349322	0.0288096	P2RX1/AKAP6/ITPR1/P2RX4/PSEN1/SLC30A1/DMPK	7
GO:0003015	heart process	6/73	284/17913	0.00105353	0.0357434	0.0294787	SREBF1/ATP2A3/ITPR1/P2RX4/DMPK/GCH1	6
GO:0072503	cellular divalent inorganic cation homeostasis	7/73	392/17913	0.00107285	0.035749	0.0294833	P2RX1/AKAP6/ITPR1/P2RX4/PSEN1/SLC30A1/DMPK	7
GO:0008347	glial cell migration	3/73	50/17913	0.00110925	0.0363133	0.0299487	SYNE2/SUN2/P2RX4	3
GO:0035637	multicellular organismal signaling	5/73	193/17913	0.0011444	0.036818	0.0303649	P2RX1/ATP2A3/ITPR1/P2RX4/DMPK	5
GO:0051085	chaperone cofactor-dependent protein refolding	2/73	13/17913	0.00124112	0.0392531	0.0323732	TOR2A/DNAJB12	2
GO:0046456	icosanoid biosynthetic process	3/73	53/17913	0.00131424	0.0408728	0.0337091	ALOX5/ALOX5AP/PTGES	3
GO:0006636	unsaturated fatty acid biosynthetic process	3/73	54/17913	0.0013875	0.0424438	0.0350047	ALOX5/ALOX5AP/PTGES	3
GO:0042982	amyloid precursor protein metabolic process	3/73	55/17913	0.00146328	0.04404	0.0363211	SORL1/PSEN1/PSEN2	3
GO:1903409	reactive oxygen species biosynthetic process	4/73	122/17913	0.0015515	0.0459538	0.0378995	GCHFR/P2RX4/GCH1/CYBB	4
GO:0022029	telencephalon cell migration	3/73	57/17913	0.00162253	0.0473068	0.0390153	SYNE2/SUN2/PSEN1	3
GO:0007097	nuclear migration	2/73	15/17913	0.00166195	0.0477108	0.0393486	SYNE2/SUN2	2
