# Supplementary material for: Nuclear Morphological Remodeling in Human Granulocytes Is Linked to Prenylation Independently from Cytoskeleton
Source: Cells. 2020 Nov 20;9(11):2509. doi: 10.3390/cells9112509 (PMC7699803; doi:10.3390/cells9112509)
Supplement: Supplementary file 1 [file cells-09-02509-s001.zip › cells-980065-supplementary.publication/Dataset 4 - summaryDEGs_paired.xlsx]

## Sheet: summaryDEGs_log2CPMp1
Ensembl gene ID	Entrez Gene ID	Gene Symbol	HL60.day0.1	HL60.day0.2	HL60.day0.3	HL60.day0.4	HL60.day2.1	HL60.day2.2	HL60.day2.3	HL60.day2.4	HL60.day4.1	HL60.day4.2	HL60.day4.3	HL60.day4.4	FC2_d2_0	FC3_d2_0	logFC	logCPM	F	PValue	FC2_d4_2	FC3_d4_2	logFC	logCPM	F	PValue	FC2_d4_0	FC3_d4_0	logFC	logCPM	F	PValue	FC2_any	FC3_any	Cluster no. (thr = 0.4)
ENSG00000000419	8813	DPM1	6.51367	6.46208	6.45415	6.57281	5.76019	5.67785	5.63115	5.6313	5.58053	5.42303	5.44099	5.52065	0	0	-0.835499	5.96883	482.121	1.28541e-12	0	0	-0.185094	5.96883	21.8518	0.000318318	1	0	-1.02059	5.96883	708.905	8.14963e-14	1	0	6
ENSG00000000457	57147	SCYL3	3.73291	3.70511	3.65805	3.78409	4.32056	4.23368	4.02941	4.30024	4.22133	4.19354	4.0338	4.43791	0	0	0.494834	4.07082	63.6329	1.04684e-06	0	0	0.00177501	4.07082	0.00084453	0.977208	0	0	0.496609	4.07082	64.4759	9.66836e-07	0	0	3
ENSG00000000460	55732	C1orf112	5.63542	5.71495	5.61756	5.70657	5.33873	5.36109	5.20662	5.38019	4.47199	4.59716	4.48049	4.67984	0	0	-0.355653	5.26282	69.0515	6.37138e-07	0	0	-0.764662	5.26282	281.133	5.784e-11	1	0	-1.12032	5.26282	630.055	1.89944e-13	1	0	8
ENSG00000000938	2268	FGR	2.71637	2.93008	3.10593	2.62492	9.04302	8.94169	8.84224	8.83814	5.98368	5.74565	5.71678	6.07036	1	1	6.0671	7.50988	3739.01	4.69392e-19	1	1	-3.03446	7.50988	1447.06	4.70461e-16	1	1	3.03265	7.50988	914.768	1.29979e-14	1	1	5
ENSG00000001036	2519	FUCA2	4.82007	4.71872	4.75052	4.88985	5.57571	5.41347	5.35731	5.36761	5.04788	5.15966	5.07985	5.1698	0	0	0.624417	5.13333	131.014	1.06093e-08	0	0	-0.314112	5.13333	33.4079	3.98875e-05	0	0	0.310305	5.13333	31.6893	5.24408e-05	0	0	5
ENSG00000001084	2729	GCLC	5.41541	5.43489	5.58669	5.37938	5.00584	5.05272	5.15449	5.12463	6.16091	6.14686	6.10806	6.05221	0	0	-0.37822	5.61796	54.9255	2.51424e-06	1	0	1.03269	5.61796	418.503	3.51378e-12	0	0	0.654475	5.61796	179.97	1.25555e-09	1	0	7
ENSG00000001167	4800	NFYA	6.01755	5.97847	6.08404	5.97829	5.88827	5.8775	5.82747	5.7773	5.68994	5.68282	5.82225	5.71399	0	0	-0.18123	5.86963	21.0016	0.000380823	0	0	-0.116096	5.86963	8.29477	0.0116691	0	0	-0.297326	5.86963	56.2287	2.19011e-06	0	0	8
ENSG00000001460	90529	STPG1	2.55238	2.64562	2.55239	2.49767	2.02086	1.67297	1.71897	1.70068	1.60094	1.38874	1.22647	1.25029	0	0	-0.794385	2.03632	52.3497	3.32904e-06	0	0	-0.416582	2.03632	11.5739	0.00405871	1	0	-1.21097	2.03632	113.768	2.68764e-08	1	0	8
ENSG00000001461	57185	NIPAL3	5.29083	5.25369	5.16589	5.2097	5.16462	5.31523	5.32018	5.23539	5.01735	5.01292	5.08151	5.17121	0	0	0.0208173	5.19118	0.153792	0.700584	0	0	-0.189863	5.19118	12.3454	0.00323612	0	0	-0.169045	5.19118	10.0122	0.00657589	0	0	2
ENSG00000001497	81887	LAS1L	7.42339	7.31904	7.4031	7.42299	6.20108	6.1085	6.08766	6.02008	6.15157	6.18676	6.07413	6.17685	1	0	-1.2974	6.68989	1026.4	5.65917e-15	0	0	0.0434877	6.68989	1.09464	0.312405	1	0	-1.25392	6.68989	966.445	8.74179e-15	1	0	6
ENSG00000001561	22875	ENPP4	4.09099	4.09878	4.10562	4.14695	4.41838	4.31218	4.34302	4.37505	3.40767	3.21103	3.47755	3.64378	0	0	0.244591	4.02369	14.1392	0.0019633	0	0	-0.928483	4.02369	180.836	1.21516e-09	0	0	-0.683891	4.02369	98.6438	6.77949e-08	0	0	5
ENSG00000001617	6405	SEMA3F	3.34108	3.26528	3.18135	3.44033	1.69223	1.52457	1.40794	1.74803	1.15414	1.80303	1.73014	1.55542	1	1	-1.72981	2.48231	185.539	1.02013e-09	0	0	-0.0106252	2.48231	0.00532988	0.942789	1	1	-1.74044	2.48231	189.154	8.94288e-10	1	1	6
ENSG00000001629	54467	ANKIB1	5.13695	5.18184	5.1786	5.08533	5.47671	5.57076	5.5066	5.52316	5.33865	5.41936	5.30632	5.3882	0	0	0.365245	5.34902	72.5184	4.71592e-07	0	0	-0.156212	5.34902	13.2303	0.00251784	0	0	0.209034	5.34902	23.5461	0.00022556	0	0	5
ENSG00000001630	1595	CYP51A1	5.79471	5.69949	5.72937	6.04461	5.46736	5.43442	5.44895	5.47589	4.02734	3.89408	3.97761	3.97141	0	0	-0.373256	5.28794	51.1412	3.81216e-06	1	0	-1.4922	5.28794	652.277	1.48145e-13	1	1	-1.86546	5.28794	1057.3	4.56718e-15	1	1	2
ENSG00000001631	889	KRIT1	5.58649	5.66908	5.63611	5.65045	5.63116	5.58254	5.6868	5.68501	5.37655	5.37179	5.49328	5.43683	0	0	0.002778	5.573	0.00449908	0.947429	0	0	-0.228428	5.573	29.2874	7.82793e-05	0	0	-0.22565	5.573	29.2247	7.91268e-05	0	0	2
ENSG00000002016	5893	RAD52	3.67514	3.69736	3.71627	3.96858	3.84538	4.02853	3.9438	4.08353	3.57069	3.87279	3.7905	3.77135	0	0	0.197733	3.84168	8.59269	0.0105263	0	0	-0.221424	3.84168	10.4259	0.00576757	0	0	-0.0236914	3.84168	0.120582	0.733343	0	0	5
ENSG00000002330	572	BAD	3.44641	3.15632	3.23544	3.34389	3.55459	3.62132	3.7412	3.87182	3.46408	3.28943	3.2768	3.52592	0	0	0.397472	3.47288	24.5283	0.00018608	0	0	-0.311859	3.47288	14.8039	0.00164563	0	0	0.0856129	3.47288	1.10164	0.310915	0	0	5
ENSG00000002549	51056	LAP3	6.51027	6.50048	6.60985	6.53033	5.84021	5.90309	5.71014	5.78015	5.75305	5.78179	5.9555	5.90147	0	0	-0.737822	6.11293	212.912	3.97396e-10	0	0	0.0382942	6.11293	0.54388	0.472478	0	0	-0.699528	6.11293	193.063	7.77603e-10	0	0	6
ENSG00000002586	4267	CD99	5.18766	5.30436	5.22946	5.34122	5.556	5.47795	5.45227	5.4185	5.11508	4.90303	5.14188	5.14146	0	0	0.200938	5.28284	12.7149	0.00291095	0	0	-0.402982	5.28284	49.1461	4.79507e-06	0	0	-0.202044	5.28284	12.4578	0.00313303	0	0	5
ENSG00000002726	26	AOC1	2.52186	2.40011	2.25359	2.2177	2.2232	1.95979	1.98697	1.85284	3.34896	2.67853	1.36434	2.76368	0	0	-0.349936	2.3907	2.72818	0.119861	0	0	0.634772	2.3907	9.01768	0.00911154	0	0	0.284836	2.3907	2.00727	0.177463	0	0	7
ENSG00000002822	8379	MAD1L1	6.52044	6.49154	6.54172	6.42174	5.20313	5.11406	5.21186	5.20602	5.18388	5.12069	5.10301	5.09491	1	0	-1.31876	5.76406	972.13	8.37929e-15	0	0	-0.0589429	5.76406	1.74764	0.206448	1	0	-1.3777	5.76406	1059.28	4.50573e-15	1	0	6
ENSG00000002834	3927	LASP1	7.77398	7.76827	7.79979	7.68652	8.3287	8.23002	8.25506	8.21617	8.14206	8.03803	8.02137	8.12209	0	0	0.490988	8.04614	167.045	2.08215e-09	0	0	-0.176741	8.04614	21.7564	0.000324715	0	0	0.314246	8.04614	68.3863	6.75975e-07	0	0	5
ENSG00000002919	29916	SNX11	4.02722	4.11051	4.19021	4.28907	5.43176	5.50791	5.36204	5.43548	5.32487	5.54327	5.57011	5.66405	1	0	1.27046	5.14946	497.52	1.02748e-12	0	0	0.0916183	5.14946	2.91851	0.108665	1	0	1.36208	5.14946	577.573	3.54072e-13	1	0	3
ENSG00000003056	4074	M6PR	8.17109	8.18868	8.27753	8.25155	8.56543	8.55472	8.50356	8.53371	8.55524	8.55476	8.48168	8.54945	0	0	0.307328	8.4394	71.4699	5.15843e-07	0	0	-0.00440424	8.4394	0.0147191	0.905085	0	0	0.302924	8.4394	69.481	6.1341e-07	0	0	3
ENSG00000003096	90293	KLHL13	2.67536	2.6294	2.67488	2.76606	-0.280372	-0.106554	-0.312089	-0.272175	-0.807843	-1.47686	-0.994483	-1.03541	1	1	-2.98312	1.50742	415.257	3.71327e-12	0	0	-0.881374	1.50742	16.13	0.00117195	1	1	-3.8645	1.50742	570.587	3.86268e-13	1	1	8
ENSG00000003147	3382	ICA1	2.55992	2.10407	2.6352	2.50344	3.57214	3.4924	3.30911	3.44833	2.97835	2.96167	3.31698	3.10639	0	0	0.989484	3.04541	85.2013	1.72478e-07	0	0	-0.365115	3.04541	12.2612	0.00331596	0	0	0.624369	3.04541	32.7261	4.44062e-05	0	0	5
ENSG00000003249	79007	DBNDD1	1.51461	1.37049	1.33123	0.772399	0.446281	0.597662	0.49601	0.0635132	-1.13346	-1.84887	-1.23888	-1.67676	0	0	-0.874527	0.526082	27.9148	9.94419e-05	1	1	-1.97617	0.526082	71.686	5.06351e-07	1	1	-2.8507	0.526082	184.291	1.0682e-09	1	1	8
ENSG00000003393	57679	ALS2	7.26394	7.30379	7.21456	7.33469	5.85282	5.92454	6.01005	5.87475	5.43929	5.45918	5.52058	5.50516	1	0	-1.37286	6.45167	1112.07	3.16977e-15	0	0	-0.436964	6.45167	101.571	5.61503e-08	1	1	-1.80982	6.45167	1846.02	8.02615e-17	1	1	8
ENSG00000003400	843	CASP10	3.82954	3.73952	3.62128	3.85804	5.31808	5.47795	5.29447	5.23123	4.02734	4.14553	4.1654	4.28304	1	0	1.55904	4.56364	533.381	6.25386e-13	1	0	-1.17744	4.56364	311.01	2.85264e-11	0	0	0.381598	4.56364	29.0039	8.21918e-05	1	0	5
ENSG00000003402	8837	CFLAR	5.94247	5.91801	6.00191	5.90659	7.44975	7.55125	7.52121	7.47568	7.82493	7.77704	7.63839	7.83226	1	0	1.54853	7.2577	1090.55	3.65104e-15	0	0	0.269383	7.2577	36.4695	2.50972e-05	1	1	1.81791	7.2577	1499.75	3.62921e-16	1	1	3
ENSG00000003509	55471	NDUFAF7	5.24718	5.20937	5.2999	5.35963	4.36149	4.4316	4.38074	4.39005	4.63275	4.75673	4.6406	4.80801	0	0	-0.89932	4.85605	325.398	2.07662e-11	0	0	0.320671	4.85605	38.7718	1.80444e-05	0	0	-0.578649	4.85605	141.004	6.50652e-09	0	0	7
ENSG00000003756	10181	RBM5	6.95464	6.89023	6.90993	7.01677	7.60697	7.73398	7.69222	7.6904	7.7524	7.83511	7.83947	7.84879	0	0	0.728179	7.52683	402.206	4.6561e-12	0	0	0.137417	7.52683	14.7322	0.0016769	0	0	0.865596	7.52683	569.516	3.91495e-13	0	0	3
ENSG00000003987	9108	MTMR7	1.04192	1.33093	1.19229	1.72929	0.871672	0.957444	0.936843	0.908122	1.31893	1.34303	1.29705	0.969874	0	0	-0.446635	1.22414	6.82776	0.0198761	0	0	0.325616	1.22414	3.42048	0.0846728	0	0	-0.12102	1.22414	0.537073	0.475213	0	0	7
ENSG00000003989	6542	SLC7A2	6.26626	6.37236	6.34307	6.17285	1.72397	0.986105	1.03474	1.13882	0.721101	0.233716	-0.519839	0.37107	1	1	-5.06509	4.82586	1796.96	9.76207e-17	1	0	-1.00304	4.82586	22.3761	0.000285625	1	1	-6.06814	4.82586	2094.84	3.19983e-17	1	1	6
ENSG00000004059	381	ARF5	6.09993	6.07892	6.08281	6.15325	6.69916	6.74184	6.72076	6.88586	6.67	6.63495	6.64596	6.77941	0	0	0.650302	6.54222	324.423	2.12087e-11	0	0	-0.0805447	6.54222	5.09644	0.0397047	0	0	0.569757	6.54222	248.915	1.34979e-10	0	0	3
ENSG00000004139	23098	SARM1	1.24244	0.714876	1.09812	1.47106	2.10764	2.43554	1.96231	2.16345	2.7333	3.23208	3.16802	3.0526	0	0	0.99572	2.31396	37.9964	2.01314e-05	0	0	0.88856	2.31396	38.721	1.81731e-05	1	1	1.88428	2.31396	153.496	3.68425e-09	1	1	4
ENSG00000004142	26073	POLDIP2	7.48155	7.43874	7.4465	7.41517	6.39347	6.41555	6.31168	6.34475	6.39193	6.24591	6.33398	6.36636	1	0	-1.08843	6.82108	856.492	2.08948e-14	0	0	-0.0328005	6.82108	0.742595	0.402718	1	0	-1.12123	6.82108	909.255	1.35773e-14	1	0	6
ENSG00000004399	23129	PLXND1	7.69452	7.63552	7.58877	7.70166	5.46501	5.42136	5.47097	5.43789	4.79948	4.59065	4.62239	4.85764	1	1	-2.21554	6.51823	2630.28	6.10072e-18	0	0	-0.732467	6.51823	240.057	1.73535e-10	1	1	-2.948	6.51823	4218.01	1.94738e-19	1	1	8
ENSG00000004455	204	AK2	9.10232	9.06725	9.11459	9.13389	8.17894	8.15568	8.07082	8.12886	8.07325	8.03729	8.03326	8.04729	0	0	-0.980258	8.51641	868.027	1.89738e-14	0	0	-0.086556	8.51641	6.74542	0.0205067	1	0	-1.06681	8.51641	1024.35	5.74176e-15	1	0	6
ENSG00000004468	952	CD38	5.09091	5.24573	5.362	4.69049	9.21831	9.12803	9.16225	9.09111	8.89972	8.94451	9.16413	9.01582	1	1	4.0411	8.53706	1999.44	4.49144e-17	0	0	-0.144569	8.53706	3.53984	0.0799374	1	1	3.89653	8.53706	1876.57	7.1234e-17	1	1	3
ENSG00000004478	2288	FKBP4	8.59494	8.61071	8.6335	8.61921	5.40264	5.4279	5.35613	5.3939	5.97488	5.91662	5.88946	5.99553	1	1	-3.22978	7.38132	7639.15	2.54094e-21	0	0	0.548909	7.38132	216.884	3.49912e-10	1	1	-2.68087	7.38132	5672.49	2.23756e-20	1	1	6
ENSG00000004487	23028	KDM1A	7.68142	7.71643	7.67222	7.63125	6.41369	6.43971	6.33228	6.43373	6.43105	6.52198	6.48585	6.41867	1	0	-1.27938	6.98299	1170.69	2.18562e-15	0	0	0.0588364	6.98299	2.38065	0.144171	1	0	-1.22055	6.98299	1074.44	4.06585e-15	1	0	6
ENSG00000004534	10180	RBM6	6.95464	6.95876	6.9316	7.12908	6.67196	6.63107	6.58243	6.63713	6.80865	6.97796	6.92804	6.75155	0	0	-0.374274	6.84216	47.421	5.88215e-06	0	0	0.238264	6.84216	18.9149	0.000603261	0	0	-0.13601	6.84216	6.35741	0.023808	0	0	7
ENSG00000004660	84254	CAMKK1	4.4134	4.32456	4.58159	4.43966	6.45151	6.56493	6.60899	6.49284	6.81605	6.87031	6.77727	6.91705	1	1	2.07921	6.24587	1569.22	2.61257e-16	0	0	0.316494	6.24587	44.9255	7.98859e-06	1	1	2.3957	6.24587	2097.29	3.17265e-17	1	1	3
ENSG00000004700	5965	RECQL	6.04933	6.11722	6.13117	6.07012	6.05899	5.93468	5.84781	5.96269	5.60924	5.69576	5.53404	5.581	0	0	-0.149504	5.90137	9.98232	0.0066392	0	0	-0.346415	5.90137	50.7396	3.99004e-06	0	0	-0.495919	5.90137	106.988	4.0109e-08	0	0	8
ENSG00000004766	55610	VPS50	4.36693	4.38859	4.40602	4.32047	4.73306	4.81581	4.75209	4.80079	5.05624	5.10594	5.10793	5.01279	0	0	0.396909	4.76205	64.1256	9.9921e-07	0	0	0.294845	4.76205	36.9124	2.35263e-05	0	0	0.691753	4.76205	200.693	5.96355e-10	0	0	4
ENSG00000004777	115703	ARHGAP33	3.05696	3.01367	2.9901	3.9539	4.7154	4.67107	4.89905	4.47225	3.93238	4.27287	4.07456	3.96172	1	0	1.37325	4.12389	64.7675	9.40802e-07	0	0	-0.631711	4.12389	14.7927	0.00165048	0	0	0.741535	4.12389	17.9011	0.000762791	1	0	5
ENSG00000004779	4706	NDUFAB1	6.6693	6.67702	6.72578	6.79146	5.52818	5.61501	5.44895	5.57879	5.62732	5.43941	5.59484	5.63791	1	0	-1.18278	6.06611	652.292	1.48121e-13	0	0	0.0303586	6.06611	0.398254	0.537716	1	0	-1.15242	6.06611	624.469	2.02462e-13	1	0	6
ENSG00000004809	85413	SLC22A16	4.7771	4.63591	4.69852	4.78357	1.59259	0.772378	0.46122	1.09065	-0.186052	-0.38164	-0.88624	-0.518719	1	1	-3.72777	3.38004	893.956	1.53453e-14	1	0	-1.52715	3.38004	52.0774	3.43149e-06	1	1	-5.25492	3.38004	1260.58	1.27909e-15	1	1	8
ENSG00000004838	51364	ZMYND10	0.402854	0.445268	0.504666	1.21377	0.658263	0.481682	0.747707	0.761983	0.293079	0.299009	0.222473	0.37107	0	0	-0.0180666	0.617159	0.0103148	0.920482	0	0	-0.374871	0.617159	3.90753	0.0672094	0	0	-0.392938	0.617159	4.55944	0.05006	0	0	2
ENSG00000004864	10165	SLC25A13	5.44113	5.58958	5.53281	5.44234	5.00906	4.93269	5.00551	4.9751	4.80346	4.90827	4.76824	4.8646	0	0	-0.528687	5.14501	108.073	3.75641e-08	0	0	-0.144778	5.14501	7.50663	0.0154506	0	0	-0.673465	5.14501	173.497	1.61044e-09	0	0	8
ENSG00000004866	7982	ST7	4.28069	4.3958	4.2061	4.21185	3.68126	3.50235	3.58838	3.5498	2.09238	1.99258	2.15436	2.40203	0	0	-0.701107	3.60685	74.6157	3.95417e-07	1	0	-1.42589	3.60685	219.784	3.19305e-10	1	1	-2.127	3.60685	539.734	5.74681e-13	1	1	8
ENSG00000004897	996	CDC27	6.79349	6.79939	6.8411	6.80904	6.19047	6.28971	6.16671	6.24924	5.76024	5.76456	5.78385	5.72741	0	0	-0.595999	6.33543	258.35	1.04234e-10	0	0	-0.466356	6.33543	146.34	5.07548e-09	1	0	-1.06236	6.33543	788.839	3.77962e-14	1	0	8
ENSG00000004961	3052	HCCS	4.66284	4.7677	4.79772	4.77046	3.97963	4.20957	4.03533	4.25725	4.4493	4.34807	4.41059	4.48379	0	0	-0.637076	4.46566	104.622	4.63699e-08	0	0	0.299226	4.46566	21.8898	0.000315812	0	0	-0.337851	4.46566	30.7301	6.13766e-05	0	0	7
ENSG00000004975	1856	DVL2	5.4932	5.50212	5.45516	5.57365	5.71648	5.71578	5.70085	5.67891	5.22006	5.19332	5.1875	5.23966	0	0	0.187532	5.48813	23.6986	0.000218846	0	0	-0.494229	5.48813	156.78	3.19505e-09	0	0	-0.306698	5.48813	60.9229	1.35986e-06	0	0	5
ENSG00000005007	5976	UPF1	7.85561	7.8145	7.95996	7.83482	7.2873	7.54585	7.46168	7.49432	7.71458	7.59261	7.71342	7.87184	0	0	-0.42719	7.69257	60.5083	1.41657e-06	0	0	0.274787	7.69257	24.831	0.000175545	0	0	-0.152404	7.69257	7.80178	0.0138893	0	0	7
ENSG00000005020	8935	SKAP2	5.73525	5.80704	5.80658	5.6242	7.79709	7.85546	7.77953	7.8331	7.94691	7.94914	7.99264	7.9229	1	1	2.06554	7.45045	2370.72	1.30025e-17	0	0	0.13533	7.45045	11.7207	0.00388528	1	1	2.20087	7.45045	2686.09	5.23529e-18	1	1	3
ENSG00000005022	292	SLC25A5	8.90901	8.92513	9.00062	8.93382	8.55499	8.62887	8.48973	8.54115	8.53563	8.55152	8.66548	8.73851	0	0	-0.397044	8.71831	80.9884	2.3729e-07	0	0	0.0685612	8.71831	2.40316	0.142424	0	0	-0.328483	8.71831	55.5896	2.34271e-06	0	0	6
ENSG00000005059	55013	MCUB	-1.11259	-0.382619	-0.712645	-0.740163	0.327336	0.217339	0.0101864	-0.549102	0.463768	0.299009	-0.227899	-0.13907	0	0	0.749859	-0.11533	9.70395	0.00726326	0	0	0.0912262	-0.11533	0.165397	0.690116	0	0	0.841085	-0.11533	12.6464	0.0029683	0	0	3
ENSG00000005073	3207	HOXA11	3.28311	3.1335	3.00055	2.89899	2.5586	2.65669	2.65905	2.85354	3.41809	3.27733	3.2113	3.26721	0	0	-0.401384	3.05038	15.5739	0.00134857	0	0	0.606813	3.05038	35.4556	2.9164e-05	0	0	0.205429	3.05038	4.48614	0.0517067	0	0	7
ENSG00000005075	5439	POLR2J	5.78911	5.82762	5.81475	5.84029	5.50439	5.40553	5.47643	5.50375	5.93279	5.53143	5.6543	5.62569	0	0	-0.355212	5.67147	35.7588	2.78742e-05	0	0	0.214908	5.67147	12.736	0.00289355	0	0	-0.140304	5.67147	5.71277	0.0307582	0	0	7
ENSG00000005100	56919	DHX33	7.27084	7.3506	7.35301	7.25374	5.59943	5.44993	5.55895	5.50948	5.84669	5.91792	5.8674	5.90484	1	1	-1.78572	6.46996	1666.5	1.68804e-16	0	0	0.353806	6.46996	61.743	1.2551e-06	1	0	-1.43192	6.46996	1121.74	2.97722e-15	1	1	6
ENSG00000005156	3980	LIG3	6.70413	6.66812	6.74455	6.66615	6.2172	6.20386	6.15655	6.18114	6.02773	5.99752	6.04281	6.04916	0	0	-0.515432	6.33862	216.897	3.49768e-10	0	0	-0.161083	6.33862	20.1414	0.000458695	0	0	-0.676516	6.33862	370.022	8.39785e-12	0	0	8
ENSG00000005175	79657	RPAP3	5.8587	5.98326	5.94894	6.06379	5.68457	5.68443	5.6915	5.74848	5.61491	5.64487	5.62716	5.63385	0	0	-0.271347	5.77722	45.9283	7.05305e-06	0	0	-0.0728929	5.77722	3.1762	0.0954534	0	0	-0.34424	5.77722	73.7339	4.25597e-07	0	0	8
ENSG00000005189	81691	REXO5	4.6991	4.70524	4.56936	4.73533	4.66723	4.62169	4.67258	4.65105	3.37594	3.47038	3.45714	3.58605	0	0	-0.0324443	4.37571	0.351366	0.562381	1	0	-1.18248	4.37571	390.201	5.76992e-12	1	0	-1.21493	4.37571	423.391	3.23604e-12	1	0	2
ENSG00000005194	57019	CIAPIN1	6.07058	6.14386	6.08588	6.14588	5.04563	4.94004	4.77706	5.02241	4.80743	5.00683	4.99393	5.04987	1	0	-1.17232	5.46664	431.923	2.80885e-12	0	0	0.0176769	5.46664	0.0889267	0.769734	1	0	-1.15465	5.46664	422.465	3.28668e-12	1	0	6
ENSG00000005206	56928	SPPL2B	5.66191	5.55029	5.59619	5.99016	5.82474	5.83678	5.91684	5.77825	5.17007	5.4734	5.43709	5.51955	0	0	0.125165	5.6659	2.9189	0.108644	0	0	-0.4373	5.6659	34.0612	3.60418e-05	0	0	-0.312135	5.6659	17.5671	0.000825516	0	0	5
ENSG00000005238	80256	FAM214B	1.96388	1.91634	1.79459	2.14571	5.22409	5.28816	5.36086	5.36255	5.10221	4.96595	5.08982	5.00495	1	1	3.34493	4.64446	2045.42	3.80669e-17	0	0	-0.269635	4.64446	20.7667	0.000400482	1	1	3.07529	4.64446	1703.31	1.44032e-16	1	1	3
ENSG00000005249	5577	PRKAR2B	1.02025	0.288865	0.504666	0.733636	0.00445638	-0.608109	0.0575368	-0.15139	1.75688	1.24703	1.86015	1.50291	0	0	-0.842207	0.898435	21.4608	0.00034548	1	1	1.7934	0.898435	110.245	3.30003e-08	0	0	0.951193	0.898435	39.7628	1.57257e-05	1	1	7
ENSG00000005302	10943	MSL3	5.03661	5.10182	5.00913	5.07857	5.24065	5.25762	5.19872	5.24643	5.48462	5.53058	5.47437	5.46226	0	0	0.17038	5.26963	17.0001	0.000945975	0	0	0.251598	5.26963	37.5977	2.13109e-05	0	0	0.421978	5.26963	106.913	4.02929e-08	0	0	4
ENSG00000005339	1387	CREBBP	6.42778	6.61094	6.54797	6.33539	7.03392	7.08267	7.21058	7.09567	7.44805	7.36451	7.4304	7.37553	0	0	0.6168	7.04473	149.761	4.34721e-09	0	0	0.297589	7.04473	36.0159	2.68313e-05	0	0	0.914388	7.04473	331.642	1.81692e-11	0	0	4
ENSG00000005379	9256	TSPOAP1	5.9625	6.0257	5.97964	6.40681	4.41595	4.16012	4.22614	3.97494	2.90614	3.43814	3.18052	2.89852	1	1	-1.91014	5.03639	256.668	1.09077e-10	1	0	-1.07396	5.03639	57.8376	1.85352e-06	1	1	-2.9841	5.03639	525.611	6.94459e-13	1	1	8
ENSG00000005381	4353	MPO	13.7734	13.71	13.6504	13.6354	12.4324	12.1717	12.1227	12.0901	8.16738	7.91408	8.22062	8.26197	1	0	-1.49645	12.5768	482.546	1.27739e-12	1	1	-4.06178	12.5768	2853.28	3.37152e-18	1	1	-5.55823	12.5768	4655.77	9.47006e-20	1	1	8
ENSG00000005436	6936	GCFC2	4.02722	4.13369	4.19704	4.07513	3.04677	2.89448	2.96248	3.02354	3.39189	3.33684	3.54677	3.30859	1	0	-1.13708	3.59938	245.575	1.48243e-10	0	0	0.413519	3.59938	29.2358	7.89755e-05	0	0	-0.723563	3.59938	107.221	3.9546e-08	1	0	7
ENSG00000005448	84058	WDR54	3.08855	3.20637	3.08644	3.244	2.24524	2.14912	1.96231	2.18655	1.34101	1.40366	1.69572	1.65504	1	0	-1.03198	2.48493	100.484	6.01875e-08	0	0	-0.618271	2.48493	27.5008	0.000107052	1	1	-1.65025	2.48493	231.466	2.23326e-10	1	1	8
ENSG00000005483	55904	KMT2E	6.35876	6.41792	6.36901	6.31993	6.90225	7.10449	7.18948	7.11724	7.3271	7.25848	7.32738	7.25866	0	0	0.705782	6.96203	198.934	6.3346e-10	0	0	0.211791	6.96203	18.5725	0.000652442	0	0	0.917573	6.96203	338.463	1.57442e-11	0	0	4
ENSG00000005486	57414	RHBDD2	3.52547	3.45205	3.3213	3.48769	6.36859	6.39432	6.50874	6.4295	5.98016	5.95953	5.84598	6.02763	1	1	2.97482	5.71171	2696.44	5.09062e-18	0	0	-0.473338	5.71171	93.1103	9.81555e-08	1	1	2.50148	5.71171	1879.72	7.037e-17	1	1	3
ENSG00000005700	25998	IBTK	6.27544	6.35398	6.37052	6.32442	6.45269	6.44682	6.39756	6.37649	6.2172	6.35931	6.22053	6.30442	0	0	0.0781647	6.34408	4.09628	0.0616151	0	0	-0.14266	6.34408	13.389	0.00240922	0	0	-0.0644956	6.34408	2.77216	0.117154	0	0	5
ENSG00000005801	7748	ZNF195	4.32777	4.43131	4.3922	4.55532	4.17313	3.96155	4.12141	4.06807	4.52116	4.63874	4.59231	4.32901	0	0	-0.356975	4.36537	20.3657	0.000436776	0	0	0.441639	4.36537	30.6608	6.20865e-05	0	0	0.0846648	4.36537	1.21254	0.288597	0	0	7
ENSG00000005810	23077	MYCBP2	9.17967	9.24648	9.25472	8.99822	9.12136	9.18487	9.21051	9.14683	9.46121	9.45617	9.54476	9.47112	0	0	-0.0139482	9.28231	0.100082	0.756194	0	0	0.316654	9.28231	51.5511	3.63989e-06	0	0	0.302705	9.28231	47.2292	6.01946e-06	0	0	1
ENSG00000005812	26224	FBXL3	6.11471	6.05255	6.22494	6.09852	6.53663	6.6007	6.5325	6.5772	6.49029	6.43796	6.49088	6.46173	0	0	0.429475	6.39535	115.726	2.40357e-08	0	0	-0.092503	6.39535	5.41057	0.0348132	0	0	0.336972	6.39535	71.1373	5.30857e-07	0	0	3
ENSG00000005844	3683	ITGAL	6.61385	6.71929	6.72026	6.58034	7.16833	7.04741	7.11275	7.05584	7.00982	7.02606	7.02437	6.99318	0	0	0.429266	6.93401	115.607	2.41981e-08	0	0	-0.0840213	6.93401	4.45983	0.0523133	0	0	0.345244	6.93401	74.7654	3.90537e-07	0	0	3
ENSG00000005882	5164	PDK2	3.54837	3.43349	3.37047	3.40067	3.64856	3.72698	3.81194	3.55868	3.37059	3.69924	3.74914	3.36851	0	0	0.236111	3.56639	7.77717	0.0140123	0	0	-0.133332	3.56639	2.43727	0.139824	0	0	0.102779	3.56639	1.45696	0.246546	0	0	5
ENSG00000005889	7543	ZFX	4.83566	4.85919	4.92797	4.89205	5.0813	5.04593	4.93436	4.8791	5.06952	5.17714	5.08816	5.16277	0	0	0.0970992	5.00066	3.39101	0.0858931	0	0	0.138904	5.00066	6.9336	0.0190982	0	0	0.236003	5.00066	20.396	0.000433902	0	0	4
ENSG00000005893	3920	LAMP2	7.60248	7.62764	7.66033	7.59301	8.33289	8.26662	8.18766	8.24912	7.75085	7.75248	7.77293	7.78448	0	0	0.629472	7.90758	293.532	4.27782e-11	0	0	-0.495043	7.90758	181.487	1.18582e-09	0	0	0.134429	7.90758	13.3295	0.00244932	0	0	5
ENSG00000006007	51573	GDE1	6.26281	6.24445	6.26721	6.23835	6.11467	6.15104	6.20006	6.21243	6.22834	6.09035	6.30715	6.31652	0	0	-0.0921338	6.22148	4.75716	0.0459163	0	0	0.0652499	6.22148	2.34849	0.146716	0	0	-0.0268839	6.22148	0.408455	0.532623	0	0	7
ENSG00000006015	55049	REX1BD	4.91562	4.84346	4.86073	5.12049	4.90213	5.06788	5.09191	5.12463	5.04788	5.2104	5.04267	5.36509	0	0	0.10198	5.05779	3.38451	0.086165	0	0	0.120866	5.05779	4.74723	0.0461146	0	0	0.222846	5.05779	16.4198	0.00109046	0	0	4
ENSG00000006016	9244	CRLF1	1.95248	2.06843	2.16347	2.57645	0.81385	1.14705	0.986621	1.35815	1.34101	1.35843	1.38609	1.48497	1	0	-1.1391	1.71177	81.0021	2.37038e-07	0	0	0.313154	1.71177	5.23844	0.0374005	0	0	-0.825948	1.71177	45.5993	7.34556e-06	1	0	7
ENSG00000006025	114881	OSBPL7	4.58562	4.58216	4.65122	5.14285	5.27453	5.17757	5.37261	5.27904	5.03608	5.27064	5.33036	5.07557	0	0	0.51054	5.08913	27.3803	0.00010939	0	0	-0.0925499	5.08913	0.916333	0.353974	0	0	0.41799	5.08913	18.251	0.000702837	0	0	3
ENSG00000006062	9020	MAP3K14	2.64026	2.70872	2.94753	2.66667	1.85875	2.17424	2.32357	2.33867	3.79918	3.87547	3.58017	3.82937	0	0	-0.570546	3.06073	23.2498	0.00023928	1	1	1.59939	3.06073	199.237	6.26871e-10	1	0	1.02885	3.06073	95.0943	8.57733e-08	1	1	7
ENSG00000006125	163	AP2B1	7.96814	8.00193	7.99778	7.89108	7.59173	7.62771	7.62062	7.60322	7.47793	7.50388	7.529	7.567	0	0	-0.363327	7.71359	102.293	5.36397e-08	0	0	-0.0917722	7.71359	6.42119	0.0232253	0	0	-0.455099	7.71359	160.078	2.77672e-09	0	0	6
ENSG00000006194	10127	ZNF263	5.6905	5.70337	5.64363	5.81382	5.0346	5.06284	5.07906	5.04628	5.31514	5.38876	5.28333	5.28831	0	0	-0.667692	5.39699	213.227	3.93375e-10	0	0	0.263398	5.39699	31.6699	5.26061e-05	0	0	-0.404294	5.39699	80.7944	2.40882e-07	0	0	7
ENSG00000006282	64847	SPATA20	3.24624	3.40043	3.42967	3.71861	4.42563	4.33742	4.48616	4.36749	4.06098	4.39922	4.25085	4.27262	0	0	0.939826	4.08547	125.546	1.40671e-08	0	0	-0.156332	4.08547	3.7181	0.0734394	0	0	0.783494	4.08547	86.3755	1.58188e-07	0	0	3
ENSG00000006327	51330	TNFRSF12A	3.03552	3.15065	2.94753	3.30806	3.37132	3.59365	3.61236	3.54087	4.45943	4.29305	4.30894	4.61946	0	0	0.412569	3.78693	23.9659	0.000207622	0	0	0.888672	3.78693	125.77	1.39028e-08	1	0	1.30124	3.78693	265.111	8.70847e-11	1	0	4
ENSG00000006432	4293	MAP3K9	1.98641	2.12735	1.73325	1.95669	3.22925	3.39957	3.38995	3.50915	4.08408	4.14775	4.32591	4.21394	1	0	1.43153	3.41619	217.635	3.41676e-10	0	0	0.810186	3.41619	92.5368	1.02105e-07	1	1	2.24172	3.41619	583.734	3.28188e-13	1	1	4
ENSG00000006451	5898	RALA	5.55574	5.44071	5.55336	5.62221	4.52808	4.59868	4.50336	4.55002	4.11002	4.06336	4.16225	4.2489	1	0	-1.00892	4.88961	425.227	3.13822e-12	0	0	-0.400158	4.88961	57.6814	1.88347e-06	1	0	-1.40908	4.88961	790.472	3.72377e-14	1	0	8
ENSG00000006453	55971	BAIAP2L1	-4.93751	-2.86198	-2.7549	-3.3139	-0.344766	0.0644628	-0.0387711	-0.0399406	-0.542353	0.165327	0.360704	-0.0844815	1	1	3.59928	-0.55242	91.3105	1.11171e-07	0	0	0.0852943	-0.55242	0.12792	0.7257	1	1	3.68457	-0.55242	99.0249	6.61335e-08	1	1	3
ENSG00000006459	80853	KDM7A	-0.378038	0.0660124	0.212743	-0.317524	1.15391	1.46472	1.29394	1.25265	3.52321	3.33684	3.45714	3.35376	1	0	1.40486	2.19183	77.5612	3.109e-07	1	1	2.13842	2.19183	315.626	2.57251e-11	1	1	3.54328	2.19183	686.303	1.02851e-13	1	1	4
ENSG00000006468	2115	ETV1	0.334244	0.329584	0.100647	0.162761	2.08337	1.91578	1.74812	1.86721	0.910172	1.01412	1.01941	0.943847	1	1	1.69104	1.16919	145.112	5.37011e-09	0	0	-0.943255	1.16919	49.6874	4.50251e-06	0	0	0.747785	1.16919	24.4236	0.00018989	1	1	5
ENSG00000006530	55750	AGK	5.61569	5.62273	5.7278	5.64328	5.1457	5.02709	5.11167	5.04154	5.18388	5.27673	5.2377	5.30374	0	0	-0.579576	5.35659	156.021	3.30127e-09	0	0	0.169674	5.35659	12.734	0.00289521	0	0	-0.409902	5.35659	79.8842	2.58591e-07	0	0	7
ENSG00000006534	221	ALDH3B1	4.79156	4.71872	4.6479	4.69049	6.09736	5.96739	5.86953	5.94247	3.85778	3.88347	3.75333	3.97784	1	0	1.25	5.10109	698.52	9.06105e-14	1	1	-2.10142	5.10109	1700.8	1.45583e-16	0	0	-0.851419	5.10109	263.548	9.07432e-11	1	1	5
ENSG00000006576	57157	PHTF2	4.22256	4.04783	4.26145	4.23111	4.8219	4.81381	4.81372	4.88441	4.84654	4.7392	4.67855	4.80801	0	0	0.632158	4.61952	130.188	1.10637e-08	0	0	-0.064403	4.61952	1.39968	0.255623	0	0	0.567755	4.61952	104.86	4.56912e-08	0	0	3
ENSG00000006607	9855	FARP2	5.58833	5.6471	5.72465	5.63607	4.06885	3.97234	4.12974	4.08045	4.40806	4.41403	4.29176	4.47473	1	1	-1.59513	4.89823	794.044	3.60486e-14	0	0	0.335606	4.89823	31.3169	5.57214e-05	1	0	-1.25952	4.89823	523.386	7.15803e-13	1	1	6
ENSG00000006625	79017	GGCT	6.54199	6.55784	6.4986	6.70455	5.41728	5.20678	5.20136	5.24917	5.10705	4.96218	4.93613	4.96507	1	0	-1.31758	5.80533	716.944	7.51533e-14	0	0	-0.277934	5.80533	28.1736	9.49961e-05	1	1	-1.59552	5.80533	1020.18	5.91358e-15	1	1	6
ENSG00000006634	10926	DBF4	5.93598	6.07518	6.03151	6.01411	5.52368	5.42529	5.35613	5.44868	5.2096	5.16843	5.14188	5.13284	0	0	-0.585095	5.59202	158.553	2.96196e-09	0	0	-0.277267	5.59202	32.721	4.44421e-05	0	0	-0.862362	5.59202	335.904	1.66083e-11	0	0	8
ENSG00000006638	6915	TBXA2R	4.55956	4.58427	4.41386	4.39534	1.99507	2.09751	1.92449	2.04204	1.15414	0.688292	0.9913	1.13999	1	1	-2.49081	3.32013	744.37	5.73786e-14	1	0	-1.03917	3.32013	71.8275	5.0024e-07	1	1	-3.52998	3.32013	1207.44	1.74744e-15	1	1	8
ENSG00000006652	3475	IFRD1	6.02845	6.06391	6.1084	6.16194	5.897	5.88703	5.84444	5.94162	5.46716	5.61794	5.5784	5.51845	0	0	-0.207802	5.86509	24.0033	0.000206105	0	0	-0.346408	5.86509	62.8377	1.12928e-06	0	0	-0.55421	5.86509	166.06	2.16714e-09	0	0	8
ENSG00000006695	1352	COX10	5.26802	5.34092	5.24493	5.17666	4.60254	4.61941	4.62623	4.60678	4.60109	4.60525	4.59231	4.57776	0	0	-0.652641	4.86708	186.272	9.93084e-10	0	0	-0.0211832	4.86708	0.181392	0.676372	0	0	-0.673824	4.86708	199.25	6.26594e-10	0	0	6
ENSG00000006704	9569	GTF2IRD1	2.70962	2.54547	2.53093	2.68202	2.39077	1.95979	1.97469	1.90948	1.20317	1.29583	1.25038	1.55542	0	0	-0.561874	2.14208	23.6268	0.000221975	0	0	-0.738181	2.14208	32.1255	4.88745e-05	1	0	-1.30006	2.14208	111.716	3.02687e-08	1	0	8
ENSG00000006712	54623	PAF1	6.11599	5.89275	5.9967	6.00244	5.89002	5.81398	5.89338	5.90814	5.76126	5.67516	5.76322	5.72741	0	0	-0.135093	5.87784	11.9097	0.0036744	0	0	-0.14512	5.87784	13.2428	0.00250909	0	0	-0.280213	5.87784	50.8353	3.94681e-06	0	0	8
ENSG00000006715	27072	VPS41	5.4684	5.57484	5.53999	5.49544	6.5714	6.71908	6.62872	6.71367	6.78569	6.7984	6.88621	6.81575	1	0	1.1312	6.43171	764.728	4.72571e-14	0	0	0.161999	6.43171	16.989	0.000948515	1	0	1.2932	6.43171	1005.87	6.54877e-15	1	0	3
ENSG00000006740	9912	ARHGAP44	2.95783	2.93008	2.72616	2.75642	2.87363	2.92441	2.89891	3.01711	3.32146	3.37519	2.653	3.18627	0	0	0.0829183	2.98928	0.558828	0.466565	0	0	0.220047	2.98928	3.956	0.0657175	0	0	0.302965	2.98928	7.73627	0.0142195	0	0	4
ENSG00000006744	60528	ELAC2	7.81959	7.81427	7.90296	7.7625	6.5968	6.63334	6.64722	6.66772	6.67109	6.6839	6.54324	6.70389	1	0	-1.19835	7.15941	716.388	7.55737e-14	0	0	0.0151788	7.15941	0.11112	0.743596	1	0	-1.18317	7.15941	700.841	8.8477e-14	1	0	6
ENSG00000006756	414	ARSD	2.42621	2.30121	2.41071	2.43864	4.49856	4.4394	4.40382	4.39997	3.54239	3.3865	3.54193	3.63567	1	1	2.03768	3.64912	901.89	1.43977e-14	0	0	-0.91145	3.64912	208.461	4.59528e-10	1	0	1.12623	3.64912	252.262	1.23026e-10	1	1	5
ENSG00000006757	8228	PNPLA4	3.14472	3.27052	3.19506	3.13667	2.95613	2.96817	2.83241	2.89621	2.83792	2.71487	2.72303	2.85729	0	0	-0.282824	2.9843	12.4798	0.0031133	0	0	-0.132245	2.9843	2.50831	0.134595	0	0	-0.415069	2.9843	26.5674	0.000126775	0	0	8
ENSG00000006831	79602	ADIPOR2	6.92761	6.97088	6.9316	7.07268	7.23145	7.25486	7.16503	7.14736	6.92558	6.97672	7.08089	6.97201	0	0	0.213995	7.05894	25.0126	0.000169554	0	0	-0.211467	7.05894	24.1801	0.000199099	0	0	0.00252796	7.05894	0.00346827	0.953834	0	0	5
ENSG00000007047	57787	MARK4	3.12455	3.33693	3.21315	3.30145	3.91578	4.12189	3.97804	3.93115	4.64611	4.59065	4.79694	4.8044	0	0	0.735865	4.0879	105.341	4.43576e-08	0	0	0.722264	4.0879	116.826	2.25911e-08	1	0	1.45813	4.0879	446.451	2.22073e-12	1	0	4
ENSG00000007080	115098	CCDC124	6.89894	6.82008	6.86417	6.78139	5.42936	5.35148	5.41867	5.42944	5.63516	5.3953	5.45906	5.62773	1	0	-1.44347	6.09568	956.487	9.42062e-15	0	0	0.122295	6.09568	6.33933	0.0239763	1	0	-1.32117	6.09568	817.226	2.93017e-14	1	0	6
ENSG00000007129	90273	CEACAM21	0.106354	-0.0337535	0.061259	0.328005	3.98291	3.86069	3.76992	3.75691	2.76631	2.7386	2.67966	2.83622	1	1	3.73505	2.83354	1249.61	1.3627e-15	1	0	-1.09149	2.83354	170.533	1.81014e-09	1	1	2.64356	2.83354	552.597	4.85684e-13	1	1	5
ENSG00000007168	5048	PAFAH1B1	7.04697	7.12882	7.14444	7.1536	7.55883	7.54615	7.53696	7.62584	7.51845	7.57994	7.6008	7.58316	0	0	0.439811	7.4326	162.308	2.52922e-09	0	0	0.00276419	7.4326	0.00647165	0.936971	0	0	0.442575	7.4326	164.638	2.29691e-09	0	0	3
ENSG00000007202	9703	KIAA0100	8.851	8.88162	8.89929	8.82545	8.98392	9.0464	9.04426	8.98104	9.23904	9.31237	9.39786	9.34666	0	0	0.140316	9.08034	16.6263	0.00103632	0	0	0.309776	9.08034	81.0879	2.3547e-07	0	0	0.450093	9.08034	171.136	1.76735e-09	0	0	4
ENSG00000007237	8522	GAS7	6.29306	6.31585	6.36598	6.19219	8.82732	8.89923	8.88696	8.80003	9.22009	9.15444	9.10163	9.14021	1	1	2.55301	8.52839	3648.58	5.61201e-19	0	0	0.300633	8.52839	59.2571	1.60474e-06	1	1	2.85365	8.52839	4481.99	1.25021e-19	1	1	3
ENSG00000007255	79090	TRAPPC6A	3.29218	3.36659	3.2221	3.54198	4.46373	4.66665	4.64766	4.54556	4.14809	4.15878	4.42904	4.46333	1	0	1.21607	4.15401	251.398	1.2599e-10	0	0	-0.28299	4.15401	14.9346	0.00159031	0	0	0.933078	4.15401	145.072	5.38007e-09	1	0	5
ENSG00000007264	4145	MATK	7.01239	7.00859	7.12935	7.11689	4.5548	4.45998	4.42655	4.51166	4.53559	4.47886	4.25381	4.64997	1	1	-2.5903	5.92315	1970.26	4.99831e-17	0	0	-0.00237855	5.92315	0.0013802	0.970866	1	1	-2.59268	5.92315	1986.95	4.70079e-17	1	1	6
ENSG00000007312	974	CD79B	0.906704	1.29025	0.590175	1.26903	-1.35084	-2.13636	-2.3173	-2.49608	-2.75586	-3.52164	-4.93751	-3.2839	1	1	-3.20212	-0.125199	120.874	1.8063e-08	1	1	-1.81994	-0.125199	9.61949	0.00746573	1	1	-5.02206	-0.125199	185.166	1.03425e-09	1	1	8
ENSG00000007341	54879	ST7L	3.09375	3.16196	3.22656	3.31792	3.38627	3.51716	3.48826	3.42423	3.13818	3.27733	3.03667	3.30859	0	0	0.243319	3.29277	10.3258	0.00595214	0	0	-0.261312	3.29277	11.5039	0.00414455	0	0	-0.0179926	3.29277	0.0549083	0.817976	0	0	5
ENSG00000007376	113000	RPUSD1	6.37912	6.34903	6.39201	6.40449	5.01869	5.01497	5.11866	5.1659	5.10059	5.15856	5.23621	5.27663	1	0	-1.31038	5.6941	1022.23	5.8284e-15	0	0	0.112885	5.6941	6.92052	0.0191924	1	0	-1.19749	5.6941	870.924	1.85234e-14	1	0	6
ENSG00000007392	55692	LUC7L	6.17542	6.13456	6.21432	6.51648	6.24619	6.24816	6.37438	6.3011	6.45592	6.87734	6.74028	6.73125	0	0	0.0184316	6.43854	0.0672187	0.799039	0	0	0.413028	6.43854	34.0151	3.62988e-05	0	0	0.43146	6.43854	37.707	2.09799e-05	0	0	1
ENSG00000007520	115939	TSR3	5.49908	5.6471	5.37912	5.43103	4.38153	4.50523	4.2969	4.52984	4.71958	4.83724	4.57584	4.61946	1	0	-1.06872	4.96	383.671	6.50148e-12	0	0	0.258312	4.96	20.6408	0.000411495	0	0	-0.810407	4.96	229.355	2.37924e-10	1	0	7
ENSG00000007541	9091	PIGQ	5.07916	5.21618	5.11751	5.49978	5.40264	5.34458	5.46988	5.46648	4.90143	5.02504	5.0529	5.06202	0	0	0.179847	5.23544	8.89207	0.00950554	0	0	-0.412022	5.23544	44.7065	8.21126e-06	0	0	-0.232175	5.23544	14.3332	0.00186387	0	0	5
ENSG00000007545	57585	CRAMP1	5.99411	6.07443	6.04924	6.23097	6.07523	6.04607	6.17747	6.09525	6.349	6.43706	6.41753	6.46802	0	0	0.00186301	6.21085	0.00189564	0.96586	0	0	0.318212	6.21085	55.5151	2.36127e-06	0	0	0.320075	6.21085	57.303	1.95837e-06	0	0	1
ENSG00000007866	7005	TEAD3	4.02178	3.79509	3.8494	3.83075	3.63192	3.46211	3.34295	3.43392	0.293079	1.0713	0.446009	1.11689	0	0	-0.41678	3.22932	15.6621	0.00131864	1	1	-2.68466	3.22932	365.706	9.12317e-12	1	1	-3.10144	3.22932	522.281	7.26674e-13	1	1	2
ENSG00000007923	55735	DNAJC11	7.46735	7.44686	7.50524	7.45667	6.32074	6.21601	6.32444	6.32276	6.56312	6.54108	6.45724	6.48165	1	0	-1.18153	6.86099	873.232	1.81735e-14	0	0	0.214646	6.86099	27.8353	0.000100854	0	0	-0.966882	6.86099	597.719	2.77033e-13	1	0	6
ENSG00000007944	29116	MYLIP	4.71774	4.8644	4.50842	4.77763	4.88469	4.95461	4.85618	4.71402	3.80713	3.93316	3.82275	4.00326	0	0	0.126666	4.55257	3.86156	0.0686619	0	0	-0.964917	4.55257	197.828	6.58121e-10	0	0	-0.838251	4.55257	151.706	3.98645e-09	0	0	2
ENSG00000007968	1870	E2F2	5.13695	5.08705	5.15658	5.18746	5.593	5.64003	5.49267	5.70515	5.42774	5.2747	5.2377	5.38457	0	0	0.456987	5.37146	90.9061	1.14359e-07	0	0	-0.277679	5.37146	33.4145	3.9846e-05	0	0	0.179308	5.37146	13.7433	0.00218564	0	0	5
ENSG00000008018	5689	PSMB1	7.59632	7.60501	7.72851	7.72362	7.06213	7.06934	6.97504	7.00801	6.81161	6.76953	6.79617	6.88192	0	0	-0.644496	7.22017	273.188	7.065e-11	0	0	-0.214911	7.22017	29.3428	7.75394e-05	0	0	-0.859407	7.22017	480.093	1.32459e-12	0	0	8
ENSG00000008083	3720	JARID2	6.20934	6.18536	6.19227	6.20818	6.08213	6.23777	6.18014	6.20679	5.87628	5.51693	5.6157	5.71303	0	0	-0.0291973	6.0414	0.248721	0.625383	0	0	-0.497015	6.0414	68.043	6.97066e-07	0	0	-0.526212	6.0414	77.8261	3.04363e-07	0	0	2
ENSG00000008086	6792	CDKL5	0.561332	0.113422	0.504666	0.54503	1.85875	2.09751	1.96231	2.01649	1.98431	2.11548	2.00775	2.35343	1	0	1.55003	1.66156	118.704	2.03472e-08	0	0	0.136076	1.66156	1.17269	0.296354	1	1	1.68611	1.66156	144.09	5.63022e-09	1	1	3
ENSG00000008128	728642	CDK11A	5.58649	5.61245	5.60563	5.90386	5.62592	5.49051	5.61245	5.55124	5.4444	5.51521	5.52181	5.39542	0	0	-0.120782	5.58114	3.5837	0.0782773	0	0	-0.100244	5.58114	2.38148	0.144107	0	0	-0.221026	5.58114	11.9388	0.00364303	0	0	8
ENSG00000008130	65220	NADK	6.06066	6.04264	5.9697	6.20685	7.40334	7.42316	7.46333	7.3806	7.01111	7.19638	7.11425	7.10089	1	0	1.33641	6.96562	773.453	4.35528e-14	0	0	-0.31191	6.96562	44.7888	8.1268e-06	1	0	1.0245	6.96562	453.929	1.97344e-12	1	0	5
ENSG00000008256	9265	CYTH3	3.89353	3.89682	3.78739	3.94332	3.19002	3.36725	3.21306	3.46259	4.52839	4.46293	4.18103	4.54134	0	0	-0.579347	3.95372	67.5796	7.26738e-07	1	0	1.12223	3.95372	261.026	9.70252e-11	0	0	0.542886	3.95372	69.0195	6.38945e-07	1	0	7
ENSG00000008277	53616	ADAM22	2.98046	3.32188	3.21315	3.01668	1.22218	1.33704	1.33295	1.51239	1.27374	1.03343	1.38609	1.5894	1	1	-1.80173	2.27524	194.048	7.51027e-10	0	0	-0.0331589	2.27524	0.0488455	0.828136	1	1	-1.83489	2.27524	202.156	5.67397e-10	1	1	6
ENSG00000008282	6856	SYPL1	6.5267	6.60421	6.64566	6.73799	6.59466	6.59023	6.50874	6.48529	5.90157	5.98145	5.90837	6.00736	0	0	-0.093968	6.40835	4.76505	0.0457595	0	0	-0.596193	6.40835	180.682	1.22225e-09	0	0	-0.690161	6.40835	246.625	1.43919e-10	0	0	2
ENSG00000008283	1534	CYB561	1.54529	1.44651	1.80655	1.83379	1.00683	1.24517	1.12641	1.11493	0.818732	1.24703	1.40751	1.57251	0	0	-0.556869	1.42284	15.1736	0.00149457	0	0	0.157306	1.42284	1.09864	0.311552	0	0	-0.399563	1.42284	8.14876	0.012281	0	0	7
ENSG00000008294	9043	SPAG9	6.24773	6.32846	6.28548	6.25939	6.71751	6.80453	6.80511	6.82459	7.05976	7.05352	7.06833	7.0846	0	0	0.499511	6.74454	193.817	7.57166e-10	0	0	0.277552	6.74454	61.5601	1.27765e-06	0	0	0.777063	6.74454	474.2	1.44632e-12	0	0	4
ENSG00000008300	1951	CELSR3	4.10907	4.22556	4.17875	4.31556	3.7977	3.95432	4.01449	3.89655	4.00332	4.21907	4.13682	4.21666	0	0	-0.300801	4.10523	26.8818	0.000119702	0	0	0.228032	4.10523	14.9411	0.00158762	0	0	-0.0727692	4.10523	1.63032	0.22153	0	0	7
ENSG00000008324	51188	SS18L2	4.39668	4.53506	4.49555	4.46946	4.07193	4.02853	3.75922	3.98485	3.63465	3.80698	3.86208	4.06192	0	0	-0.519152	4.13582	42.5547	1.08182e-05	0	0	-0.119158	4.13582	2.03961	0.174223	0	0	-0.63831	4.13582	63.7958	1.03081e-06	0	0	6
ENSG00000008382	84954	MPND	1.36788	1.11498	0.889061	1.0811	2.71683	3.18765	3.13243	2.69342	3.93601	3.92025	3.95232	3.89196	1	1	1.82332	3.03034	196.546	6.88061e-10	0	0	0.982047	3.03034	84.4882	1.81871e-07	1	1	2.80537	3.03034	522.194	7.27543e-13	1	1	4
ENSG00000008394	4257	MGST1	7.38574	7.26134	7.1999	7.29385	4.48009	4.33742	4.36436	4.46046	3.28776	3.15482	3.19291	3.31368	1	1	-2.88473	5.98799	5047.5	5.24957e-20	1	0	-1.17789	5.98799	555.009	4.70804e-13	1	1	-4.06262	5.98799	8177.59	1.54429e-21	1	1	8
ENSG00000008405	1407	CRY1	4.61303	4.55021	4.61427	4.65722	3.91234	3.8951	3.89575	3.94477	3.66996	3.90198	3.81876	3.88172	0	0	-0.707318	4.17775	145.281	5.32852e-09	0	0	-0.0900208	4.17775	2.10976	0.167446	0	0	-0.797339	4.17775	183.521	1.09911e-09	0	0	6
ENSG00000008441	4784	NFIX	5.03661	5.14666	5.07982	5.141	4.10244	4.0592	4.07327	4.09273	2.5273	2.34149	2.45114	2.46743	1	0	-1.02943	4.27234	350.092	1.24109e-11	1	1	-1.64489	4.27234	605.484	2.52577e-13	1	1	-2.67431	4.27234	1787.92	1.01266e-16	1	1	8
ENSG00000008513	6482	ST3GAL1	4.87242	4.81148	4.85643	4.83597	5.64677	5.80093	5.78326	5.78961	6.36256	6.25982	6.41158	6.4663	0	0	0.904522	5.78048	354.129	1.14474e-11	0	0	0.618848	5.78048	184.398	1.06397e-09	1	0	1.52337	5.78048	1039.3	5.17085e-15	1	0	4
ENSG00000008516	64386	MMP25	2.35007	2.36136	2.20019	2.42045	5.27185	5.35835	5.34663	5.21166	5.24808	5.20721	5.43969	5.25958	1	1	2.95703	4.77427	1778.95	1.05035e-16	0	0	-0.00927186	4.77427	0.02604	0.874007	1	1	2.94776	4.77427	1772.48	1.07856e-16	1	1	3
ENSG00000008517	9235	IL32	4.61484	4.5307	4.42166	4.52016	3.70928	3.80144	3.80155	3.88952	4.20336	4.19568	4.38381	4.23823	0	0	-0.731142	4.23554	113.297	2.7614e-08	0	0	0.453992	4.23554	41.5882	1.22873e-05	0	0	-0.277149	4.23554	17.4067	0.00085772	0	0	7
ENSG00000008710	5310	PKD1	6.37058	6.46151	6.52508	6.70799	5.96499	6.08053	6.15042	5.99249	6.20972	6.49306	6.3658	6.5102	0	0	-0.479218	6.34041	82.5112	2.11106e-07	0	0	0.347647	6.34041	42.6081	1.07432e-05	0	0	-0.131571	6.34041	6.41	0.0233264	0	0	7
ENSG00000008735	23542	MAPK8IP2	0.106354	0.0660124	-0.299828	-0.0918864	1.4289	1.46472	1.7767	1.56622	1.75688	1.96267	1.86015	1.6389	1	1	1.63713	1.2833	98.3473	6.91201e-08	0	0	0.244077	1.2833	2.9527	0.106791	1	1	1.88121	1.2833	135.744	8.38247e-09	1	1	3
ENSG00000008838	9862	MED24	7.13595	7.12051	7.15909	7.16229	6.75975	6.7046	6.77222	6.66103	6.49645	6.54529	6.59376	6.50853	0	0	-0.429314	6.82835	159.255	2.875e-09	0	0	-0.188875	6.82835	29.6991	7.29687e-05	0	0	-0.618189	6.82835	326.921	2.00961e-11	0	0	8
ENSG00000008853	23221	RHOBTB2	4.44425	4.5459	4.62106	4.30072	4.37904	4.39733	4.52036	4.46282	4.21835	4.12542	4.28309	4.10071	0	0	-0.0457137	4.37783	0.53982	0.474107	0	0	-0.260911	4.37783	16.5845	0.00104704	0	0	-0.306625	4.37783	23.7086	0.000218413	0	0	2
ENSG00000008869	54497	HEATR5B	5.6372	5.70821	5.76198	5.63014	6.8059	6.85785	6.83089	6.80979	6.60819	6.80684	6.73869	6.74733	1	0	1.13323	6.49118	835.369	2.50148e-14	0	0	-0.10045	6.49118	6.98968	0.0187004	1	0	1.03278	6.49118	693.426	9.55007e-14	1	0	3
ENSG00000008952	7095	SEC62	7.09668	7.10336	7.1652	7.17275	7.73759	7.87283	7.83004	7.87992	7.57456	7.45391	7.7236	7.54931	0	0	0.687409	7.54059	229.553	2.3651e-10	0	0	-0.255291	7.54059	32.0319	4.96162e-05	0	0	0.432119	7.54059	90.5302	1.17416e-07	0	0	5
ENSG00000008988	6224	RPS20	8.98029	8.97411	8.91707	9.05987	8.79757	8.81212	8.72753	8.79005	8.74752	8.68946	8.704	8.81206	0	0	-0.210162	8.8394	41.1351	1.30532e-05	0	0	-0.0442295	8.8394	1.81241	0.198685	0	0	-0.254391	8.8394	60.2545	1.45262e-06	0	0	6
ENSG00000009307	7812	CSDE1	9.50635	9.57033	9.59468	9.53276	9.01141	8.99687	8.95789	8.97566	9.17308	9.12654	9.16452	9.1445	0	0	-0.574912	9.25104	269.782	7.71083e-11	0	0	0.165965	9.25104	22.4855	0.000279296	0	0	-0.408947	9.25104	137.253	7.788e-09	0	0	7
ENSG00000009335	9690	UBE3C	6.89486	7.03653	6.97397	6.9722	6.65456	6.67685	6.70783	6.64236	7.13395	7.12812	7.11303	7.08906	0	0	-0.308242	6.93169	74.6017	3.95877e-07	0	0	0.444862	6.93169	154.514	3.52397e-09	0	0	0.136621	6.93169	15.0257	0.00155302	0	0	7
ENSG00000009413	5980	REV3L	5.88966	5.92384	5.97964	5.84938	5.71746	5.76002	5.86038	5.76967	6.01147	5.90749	6.07831	5.83133	0	0	-0.142157	5.88629	10.5931	0.00547354	0	0	0.179528	5.88629	16.6507	0.00103014	0	0	0.037371	5.88629	0.745671	0.401769	0	0	7
ENSG00000009724	10747	MASP2	1.27941	1.37049	1.05866	1.09646	2.16657	2.11059	2.21291	1.74803	1.9416	2.66001	2.56039	2.04609	0	0	0.856998	1.93545	33.0827	4.19738e-05	0	0	0.259182	1.93545	3.46665	0.0828026	1	0	1.11618	1.93545	58.6229	1.71087e-06	1	0	4
ENSG00000009780	199870	FAM76A	2.3844	2.5016	2.371	2.41434	3.13795	2.99662	2.91185	3.18137	2.64732	2.44608	2.63495	2.53872	0	0	0.63694	2.69894	45.2318	7.68872e-06	0	0	-0.49693	2.69894	27.1133	0.000114782	0	0	0.14001	2.69894	2.05898	0.172319	0	0	5
ENSG00000009790	80342	TRAF3IP3	4.82477	4.82222	4.91422	4.87323	7.2148	7.22135	7.13982	7.15433	7.23099	7.25489	7.13888	7.27343	1	1	2.3145	6.7463	3153.59	1.62547e-18	0	0	0.0419872	6.7463	1.26487	0.278824	1	1	2.35648	6.7463	3272.76	1.24025e-18	1	1	3
ENSG00000009830	29954	POMT2	4.32113	4.24165	4.28515	4.44867	3.10819	2.99662	3.20782	3.15233	2.96419	3.03537	3.02978	3.06473	1	0	-1.21834	3.65708	337.646	1.60146e-11	0	0	-0.0932085	3.65708	1.64854	0.219096	1	0	-1.31155	3.65708	388.675	5.93215e-12	1	0	6
ENSG00000009844	51534	VTA1	6.25934	6.19572	6.3177	6.25298	6.01556	6.02981	5.94071	5.95009	5.85342	5.85418	5.86547	5.84282	0	0	-0.282497	6.04523	55.6988	2.3158e-06	0	0	-0.13057	6.04523	11.4028	0.00427214	0	0	-0.413066	6.04523	118.268	2.08445e-08	0	0	8
ENSG00000009954	9031	BAZ1B	8.05214	8.1085	8.1103	8.01987	8.02759	8.07042	8.02708	8.04662	7.98312	7.9731	8.03713	8.01445	0	0	-0.038914	8.0401	1.28228	0.275673	0	0	-0.0417455	8.0401	1.46568	0.245202	0	0	-0.0806595	8.0401	5.51005	0.0334132	0	0	8
ENSG00000010017	10048	RANBP9	5.86859	5.86532	5.79912	5.78627	6.35027	6.35228	6.32867	6.3815	6.32497	6.35787	6.35067	6.34476	0	0	0.515289	6.19289	188.728	9.08158e-10	0	0	-0.0094745	6.19289	0.0650811	0.802185	0	0	0.505815	6.19289	182.321	1.14935e-09	0	0	3
ENSG00000010072	83932	SPRTN	4.5157	4.49087	4.51208	4.51589	4.07809	4.24558	4.09612	4.18739	4.12918	4.12092	4.15593	4.17251	0	0	-0.366149	4.28765	45.5291	7.40975e-06	0	0	-0.00907744	4.28765	0.0262684	0.873461	0	0	-0.375227	4.28765	48.0698	5.44338e-06	0	0	6
ENSG00000010165	51603	EEF1AKNMT	6.62062	6.62174	6.6327	6.56766	5.50895	5.53119	5.53511	5.57003	5.27986	5.4212	5.50575	5.5957	1	0	-1.08406	5.98017	480.175	1.32297e-12	0	0	-0.0835241	5.98017	2.62096	0.126785	1	0	-1.16759	5.98017	554.377	4.74651e-13	1	0	6
ENSG00000010219	8798	DYRK4	4.33656	4.21473	4.30847	4.17073	5.0472	4.96545	5.05593	4.98172	5.38587	5.45023	5.33735	5.22082	0	0	0.746746	4.93491	187.454	9.51132e-10	0	0	0.337589	4.93491	41.5511	1.2348e-05	1	0	1.08434	4.93491	406.584	4.31236e-12	1	0	4
ENSG00000010244	7756	ZNF207	8.53135	8.58938	8.51163	8.51154	8.65151	8.51747	8.58155	8.52765	8.52963	8.65841	8.61097	8.58291	0	0	0.0255035	8.56815	0.384558	0.544702	0	0	0.0248872	8.56815	0.365008	0.554981	0	0	0.0503907	8.56815	1.50351	0.239479	0	0	4
ENSG00000010256	7384	UQCRC1	8.10071	8.07335	8.09682	8.14007	7.71852	7.7324	7.72122	7.72631	7.20301	7.1225	7.27005	7.37827	0	0	-0.387135	7.7353	105.224	4.46789e-08	0	0	-0.481375	7.7353	157.585	3.08671e-09	0	0	-0.86851	7.7353	517.197	7.79207e-13	0	0	8
ENSG00000010270	83930	STARD3NL	5.60298	5.72452	5.70801	5.75213	5.87685	5.90403	5.84697	5.89066	5.95354	5.91075	5.93628	5.8733	0	0	0.172509	5.8344	16.9799	0.000950617	0	0	0.0381756	5.8344	0.829505	0.37716	0	0	0.210685	5.8344	25.487	0.000154967	0	0	3
ENSG00000010278	928	CD9	1.87006	2.09229	1.61582	2.08541	-2.2355	-3.80395	-3.91626	-2.49608	-2.75586	-2.5672	-4.93751	-2.53359	1	1	-5.19902	0.62838	269.853	7.69657e-11	0	0	0.0149897	0.62838	0.000636515	0.980213	1	1	-5.18403	0.62838	277.339	6.35944e-11	1	1	6
ENSG00000010292	9918	NCAPD2	8.50453	8.51575	8.50304	8.37249	8.34458	8.32913	8.25981	8.28032	7.3653	7.33295	7.36824	7.44995	0	0	-0.180277	8.12856	19.161	0.00057051	0	0	-0.92453	8.12856	482.245	1.28308e-12	1	0	-1.10481	8.12856	689.807	9.91581e-14	1	0	2
ENSG00000010295	25900	IFFO1	0.402854	0.445268	0.248253	0.42851	4.18743	4.27491	4.34063	4.15262	3.89556	4.19568	4.02343	4.12986	1	1	3.8781	3.58341	1676.46	1.61654e-16	0	0	-0.176784	3.58341	6.61045	0.021591	1	1	3.70132	3.58341	1503.7	3.56062e-16	1	1	3
ENSG00000010310	2696	GIPR	-0.498018	-1.14466	-1.51336	0.0410485	2.34046	2.31645	2.7411	2.32832	2.10534	2.81871	2.48177	2.47654	1	1	3.09824	1.9291	153.011	3.76348e-09	0	0	0.0465874	1.9291	0.0604243	0.809238	1	1	3.14482	1.9291	159.385	2.85915e-09	1	1	3
ENSG00000010318	51533	PHF7	3.16462	3.27052	3.17675	3.13295	2.05869	1.70781	1.85919	1.56622	1.12898	0.712459	0.744266	1.2289	1	0	-1.3955	2.34358	129.739	1.13199e-08	0	0	-0.853877	2.34358	33.0834	4.19693e-05	1	1	-2.24937	2.34358	287.039	5.00211e-11	1	1	8
ENSG00000010319	56920	SEMA3G	3.31015	3.20089	3.46405	3.46716	-2.83175	-3.17708	-4.93751	-4.93751	-3.18999	-3.52164	-4.93751	-3.88572	1	1	-7.71673	1.96446	635.626	1.78328e-13	0	0	-0.0587957	1.96446	0.00398697	0.950507	1	1	-7.77553	1.96446	651.093	1.50089e-13	1	1	6
ENSG00000010322	11188	NISCH	5.94463	6.03957	6.00126	6.14588	6.1538	6.28755	6.31351	6.23684	6.77357	6.93528	6.84459	6.87376	0	0	0.20519	6.42219	26.7881	0.000121763	0	0	0.608353	6.42219	242.107	1.63607e-10	0	0	0.813543	6.42219	434.192	2.70628e-12	0	0	4
ENSG00000010361	80199	FUZ	3.92886	3.69736	3.8695	3.98929	2.54088	2.40402	2.6667	2.69342	1.48676	1.74564	1.69572	1.94474	1	0	-1.30638	3.0563	230.426	2.30387e-10	0	0	-0.851568	3.0563	69.9841	5.8688e-07	1	1	-2.15795	3.0563	540.66	5.67691e-13	1	1	8
ENSG00000010404	3423	IDS	5.14699	5.28896	5.37711	5.12985	6.26384	6.33219	6.48296	6.35817	7.70716	7.70396	7.51673	7.63008	1	0	1.11647	6.72947	305.251	3.25213e-11	1	0	1.28125	6.72947	451.335	2.05551e-12	1	1	2.39771	6.72947	1427	5.20598e-16	1	1	4
ENSG00000010539	7752	ZNF200	4.34312	4.391	4.43521	4.46058	3.71719	3.92871	3.79458	3.94138	4.09711	4.16536	4.1654	4.24358	0	0	-0.571444	4.1711	105.774	4.31929e-08	0	0	0.321227	4.1711	31.8225	5.13216e-05	0	0	-0.250217	4.1711	21.2941	0.000357861	0	0	7
ENSG00000010610	920	CD4	7.96371	7.96686	7.92164	7.95606	9.7854	9.76897	9.74747	9.74669	9.45245	9.40478	9.50222	9.56221	1	1	1.80105	9.25037	2245.43	1.93067e-17	0	0	-0.281889	9.25037	58.9838	1.64954e-06	1	0	1.51916	9.25037	1618.89	2.08352e-16	1	1	3
ENSG00000010626	10233	LRRC23	1.66186	1.87567	1.68224	1.97342	2.11962	2.3609	2.17046	2.06716	1.67234	1.95256	1.79661	1.86377	0	0	0.369691	1.95513	11.4709	0.00418569	0	0	-0.362556	1.95513	10.6277	0.00541493	0	0	0.00713502	1.95513	0.00407115	0.949988	0	0	5
ENSG00000010671	695	BTK	7.41796	7.47832	7.49118	7.44547	7.69093	7.73055	7.71339	7.7268	7.84776	7.86742	7.88815	7.8714	0	0	0.248195	7.68978	61.9234	1.23332e-06	0	0	0.15255	7.68978	23.5077	0.000227286	0	0	0.400745	7.68978	162.105	2.55066e-09	0	0	4
ENSG00000010803	22955	SCMH1	6.06463	6.04264	6.0423	6.0584	5.38909	5.17446	5.34305	5.324	5.0462	5.18579	5.22569	5.20173	0	0	-0.751153	5.57398	219.725	3.199e-10	0	0	-0.142857	5.57398	7.30761	0.0166178	0	0	-0.894009	5.57398	307.979	3.05547e-11	0	0	6
ENSG00000010810	2534	FYN	-1.69455	-3.28522	-2.49797	-1.34045	-3.25816	-1.53807	-2.58173	-3.86167	1.38418	0.994544	-0.994483	0.969874	0	0	-0.707017	-0.408566	1.20714	0.289632	1	1	3.58121	-0.408566	61.3712	1.30141e-06	1	1	2.87419	-0.408566	53.9861	2.78181e-06	1	1	1
ENSG00000010818	3097	HIVEP2	4.4824	4.5588	4.43328	4.47828	5.80168	5.87655	5.95875	5.86315	6.89606	6.80122	6.69525	6.87247	1	0	1.38243	6.00566	631.757	1.86304e-13	0	0	0.940149	6.00566	348.043	1.29348e-11	1	1	2.32257	6.00566	1844.59	8.07163e-17	1	1	4
ENSG00000011007	6924	ELOA	6.28456	6.24045	6.30405	6.20994	5.77257	5.80897	5.77177	5.92369	6.46223	6.36313	6.4566	6.48052	0	0	-0.448652	6.1983	99.301	6.4959e-08	0	0	0.619775	6.1983	188.548	9.14072e-10	0	0	0.171123	6.1983	15.186	0.00148978	0	0	7
ENSG00000011009	11313	LYPLA2	5.773	5.83205	5.74654	5.81904	6.12065	6.15263	6.20467	6.2082	6.59677	6.47021	6.51637	6.65459	0	0	0.371179	6.20589	76.3012	3.4425e-07	0	0	0.387014	6.20589	85.6937	1.66314e-07	0	0	0.758193	6.20589	325.739	2.0614e-11	0	0	4
ENSG00000011021	1185	CLCN6	5.00937	4.85397	4.92523	5.39577	5.64574	5.61387	5.77177	5.58966	5.34549	5.54243	5.40416	5.28313	0	0	0.585464	5.39068	38.5572	1.85961e-05	0	0	-0.25747	5.39068	7.53586	0.0152872	0	0	0.327994	5.39068	11.893	0.00369242	0	0	5
ENSG00000011028	9902	MRC2	6.17542	6.28513	6.29824	6.27593	6.6096	6.61453	6.6414	6.71466	5.46716	5.43488	5.2629	5.58942	0	0	0.377534	6.19838	59.4713	1.57061e-06	1	0	-1.2045	6.19838	551.725	4.91196e-13	0	0	-0.826963	6.19838	260.357	9.87706e-11	1	0	5
ENSG00000011052	654364	NME1-NME2	2.18455	2.08041	1.64276	1.91399	0.446281	0.481682	0.747707	0.85143	0.939408	0.663714	0.810102	0.716772	1	0	-1.33757	1.32697	67.4901	7.32627e-07	0	0	0.13278	1.32697	0.527629	0.479053	1	0	-1.20479	1.32697	57.1069	1.99849e-06	1	0	6
ENSG00000011114	55727	BTBD7	5.69734	5.73782	5.75737	5.65499	5.7026	5.83678	5.70271	5.70814	6.00457	5.98579	5.92425	6.07112	0	0	0.0167052	5.82135	0.141122	0.712553	0	0	0.258829	5.82135	33.933	3.67622e-05	0	0	0.275534	5.82135	39.2894	1.6788e-05	0	0	1
ENSG00000011132	9546	APBA3	3.82017	3.76572	3.6145	3.88482	4.03761	4.01816	4.168	4.03344	4.32466	4.19996	4.15909	4.36623	0	0	0.286014	4.04551	17.0432	0.000936136	0	0	0.19534	4.04551	8.1698	0.0121906	0	0	0.481354	4.04551	49.7135	4.4889e-06	0	0	4
ENSG00000011143	54903	MKS1	4.43199	4.38135	4.39418	4.51303	4.18458	4.20348	3.99334	4.08353	3.59386	3.68404	3.56595	3.60278	0	0	-0.325566	4.10584	31.465	5.43896e-05	0	0	-0.505191	4.10584	66.9252	7.71109e-07	0	0	-0.830758	4.10584	192.335	7.97977e-10	0	0	8
ENSG00000011198	51099	ABHD5	2.91736	2.86924	2.9901	3.06041	2.85224	3.24806	2.99325	2.93082	2.93546	2.83531	2.653	2.87805	0	0	0.0367394	2.94444	0.141698	0.711996	0	0	-0.184262	2.94444	3.38679	0.0860695	0	0	-0.147523	2.94444	2.24294	0.155463	0	0	5
ENSG00000011201	3730	ANOS1	-4.93751	-4.93751	-4.93751	-4.93751	-1.81485	-2.13636	-1.90052	-1.34302	0.687032	0.0179815	0.222473	0.747189	1	1	6.05888	-0.832067	52.6193	1.19202e-05	1	1	2.33277	-0.832067	73.3023	2.29646e-06	1	1	8.39165	-0.832067	223.677	5.83816e-09	1	1	4
ENSG00000011243	26993	AKAP8L	6.226	6.14814	6.09323	6.42555	6.53887	6.48183	6.60451	6.44634	6.31315	6.52326	6.54384	6.38582	0	0	0.280494	6.40223	17.1328	0.000916065	0	0	-0.0748982	6.40223	1.22097	0.286992	0	0	0.205596	6.40223	9.18889	0.0086043	0	0	5
ENSG00000011258	54799	MBTD1	5.9309	5.93378	5.95029	6.06769	5.48252	5.42136	5.43108	5.44269	5.14205	5.16405	5.27897	5.25165	0	0	-0.536118	5.58592	166.606	2.11957e-09	0	0	-0.235998	5.58592	29.8847	7.07092e-05	0	0	-0.772116	5.58592	338.769	1.56445e-11	0	0	8
ENSG00000011260	51096	UTP18	6.75628	6.81381	6.86489	6.92352	5.83022	5.87846	5.76465	5.81392	5.69852	5.70483	5.58076	5.75386	1	0	-1.02849	6.2233	618.904	2.15872e-13	0	0	-0.137119	6.2233	10.1996	0.00619455	1	0	-1.16561	6.2233	786.828	3.84971e-14	1	0	6
ENSG00000011275	54476	RNF216	6.26799	6.32028	6.29294	6.23228	6.3623	6.38964	6.50234	6.40262	6.52626	6.56035	6.45981	6.59312	0	0	0.128484	6.4132	8.73538	0.0100248	0	0	0.120143	6.4132	7.6365	0.0147399	0	0	0.248628	6.4132	33.0268	4.23453e-05	0	0	4
ENSG00000011295	54902	TTC19	6.21591	6.30823	6.14006	6.18995	6.12808	6.05286	6.06031	6.1232	5.83798	5.91597	5.78078	5.64601	0	0	-0.130001	6.04823	6.7712	0.0203068	0	0	-0.296063	6.04823	33.4855	3.94068e-05	0	0	-0.426064	6.04823	71.2378	5.26266e-07	0	0	8
ENSG00000011304	5725	PTBP1	9.36445	9.40044	9.37586	9.36456	8.72086	8.78396	8.78625	8.77393	8.8035	8.68422	8.70536	8.77921	0	0	-0.619098	8.99497	267.322	8.21895e-11	0	0	-0.023596	8.99497	0.387272	0.543303	0	0	-0.642694	8.99497	287.982	4.88878e-11	0	0	6
ENSG00000011332	8193	DPF1	2.30596	2.08041	2.06733	2.12339	0.327336	0.00967905	-0.0387711	0.205988	-0.713812	-0.146143	-0.366497	-1.14286	1	1	-2.05332	1.16497	140.183	6.76499e-09	0	0	-0.680847	1.16497	8.74432	0.00999435	1	1	-2.73416	1.16497	213.988	3.83845e-10	1	1	8
ENSG00000011376	23395	LARS2	6.55477	6.54331	6.66591	6.49564	5.66119	5.65126	5.63115	5.68501	5.6262	5.6767	5.63966	5.73502	0	0	-0.917769	6.0393	425.25	3.137e-12	0	0	0.0128435	6.0393	0.0779961	0.783936	0	0	-0.904925	6.0393	415.873	3.67442e-12	0	0	6
ENSG00000011405	5286	PIK3C2A	4.16199	4.09288	4.12246	4.14695	5.39156	5.36246	5.49911	5.40994	6.50319	6.55493	6.80831	6.55709	1	0	1.27676	5.70717	573.425	3.72804e-13	1	0	1.19146	5.70717	609.996	2.39499e-13	1	1	2.46822	5.70717	2271.97	1.7724e-17	1	1	4
ENSG00000011422	5329	PLAUR	4.39668	4.42193	4.36415	4.20655	5.46853	5.53483	5.62134	5.53783	6.90396	6.81069	6.78752	6.89387	1	0	1.18954	5.91527	428.9	2.95239e-12	1	0	1.30755	5.91527	622.413	2.07303e-13	1	1	2.49709	5.91527	1997.75	4.51919e-17	1	1	4
ENSG00000011426	54443	ANLN	6.56697	6.56051	6.57488	6.54125	7.07257	7.03332	7.02465	7.10933	6.06219	5.9532	6.00114	6.18382	0	0	0.490306	6.61511	148.983	4.50188e-09	1	0	-1.01029	6.61511	599.144	2.72349e-13	0	0	-0.519983	6.61511	158.465	2.97304e-09	1	0	5
ENSG00000011451	58525	WIZ	5.87464	5.89191	5.81327	6.02669	5.77447	5.7796	5.94858	5.82593	6.22018	6.26595	6.35205	6.15858	0	0	-0.0805415	6.00833	2.12053	0.166436	0	0	0.416623	6.00833	57.025	2.01555e-06	0	0	0.336082	6.00833	38.1452	1.97103e-05	0	0	1
ENSG00000011454	2844	GPR21	4.79635	4.8799	4.77659	4.82334	4.96491	4.77943	4.93911	4.9883	5.21857	5.07947	5.17349	5.14432	0	0	0.0926253	4.97029	2.76235	0.117751	0	0	0.233052	4.97029	17.6162	0.000815929	0	0	0.325678	4.97029	35.0701	3.09031e-05	0	0	4
ENSG00000011478	54814	QPCTL	3.74287	3.79145	3.72889	3.93052	2.37086	2.51636	2.4173	2.6442	2.0528	2.27814	2.46142	2.38278	1	0	-1.32452	3.07736	250.442	1.29368e-10	0	0	-0.192392	3.07736	4.23458	0.0578635	1	0	-1.51691	3.07736	320.276	2.3215e-11	1	0	6
ENSG00000011485	5536	PPP5C	7.60362	7.55866	7.63057	7.61717	6.99501	6.94346	7.03541	6.94506	6.98506	7.05174	7.08422	7.05755	0	0	-0.631876	7.24079	362.116	9.7809e-12	0	0	0.0647062	7.24079	3.71252	0.0736331	0	0	-0.56717	7.24079	293.613	4.26952e-11	0	0	6
ENSG00000011523	23177	CEP68	3.88156	3.77681	4.04381	3.82845	2.1315	2.39336	2.01123	2.44786	2.67366	2.76195	2.75681	2.92537	1	1	-1.64895	3.18449	254.221	1.16586e-10	0	0	0.531521	3.18449	22.6991	0.000267391	1	0	-1.11743	3.18449	129.647	1.1373e-08	1	1	7
ENSG00000011566	8491	MAP4K3	2.89372	2.83429	3.06669	3.02874	3.52787	3.5749	3.59241	3.5719	4.06098	3.9485	3.99894	4.00326	0	0	0.598981	3.55973	73.8597	4.21134e-07	0	0	0.437172	3.55973	43.4526	9.63023e-06	1	0	1.03615	3.55973	233.595	2.09622e-10	1	0	4
ENSG00000011600	7305	TYROBP	4.11163	3.73574	3.84361	3.90677	7.99422	8.04383	8.18116	8.13351	8.63139	8.64758	8.82065	8.75743	1	1	4.17794	7.87589	4138.48	2.23767e-19	0	0	0.625367	7.87589	141.904	6.23582e-09	1	1	4.80331	7.87589	5336.73	3.49429e-20	1	1	3
ENSG00000011638	57146	TMEM159	3.12455	3.12196	3.23101	3.16608	3.21257	3.28889	3.20256	3.25425	3.21192	3.28943	3.29416	3.35376	0	0	0.0691359	3.23363	0.950021	0.345537	0	0	0.0482829	3.23363	0.45613	0.50996	0	0	0.117419	3.23363	2.77765	0.116821	0	0	4
ENSG00000012048	672	BRCA1	7.10378	7.18607	7.15149	7.07147	7.04299	6.93705	6.95329	6.92631	5.92642	5.82607	5.69189	5.83133	0	0	-0.172622	6.74742	15.7613	0.00128587	1	0	-1.1458	6.74742	627.045	1.96575e-13	1	0	-1.31842	6.74742	841.124	2.38073e-14	1	0	2
ENSG00000012061	2067	ERCC1	6.3177	6.2669	6.2132	6.27761	5.93564	6.05286	6.04571	6.02649	5.72604	5.76383	5.72427	5.85334	0	0	-0.262346	6.03571	40.3866	1.44404e-05	0	0	-0.249308	6.03571	34.6702	3.28333e-05	0	0	-0.511654	6.03571	150.984	4.11614e-09	0	0	8
ENSG00000012124	933	CD22	-3.41062	-3.28522	-4.023	-2.2259	2.40062	2.09751	2.61225	2.26461	2.74162	2.8946	2.653	2.86424	1	1	5.71917	1.96849	427.589	3.01726e-12	0	0	0.441801	1.96849	9.28856	0.00832397	1	1	6.16097	1.96849	540.227	5.70946e-13	1	1	3
ENSG00000012171	7869	SEMA3B	-0.772824	-1.26076	-1.7733	-0.976799	1.15391	1.26869	1.56364	1.39829	0.880331	1.08987	0.710186	1.02056	1	1	2.57565	0.680901	134.699	8.82492e-09	0	0	-0.426717	0.680901	5.59002	0.0323352	1	1	2.14893	0.680901	87.4506	1.46274e-07	1	1	3
ENSG00000012174	51360	MBTPS2	4.72446	4.83465	4.87216	4.76086	4.5832	4.64659	4.52458	4.5982	4.86189	4.79684	4.82308	4.81521	0	0	-0.219631	4.74399	17.3174	0.00087626	0	0	0.235064	4.74399	19.4365	0.000536226	0	0	0.0154335	4.74399	0.0881256	0.770742	0	0	7
ENSG00000012211	4007	PRICKLE3	3.73291	3.80596	3.87519	3.91545	4.64045	4.66	4.78411	4.77626	4.57803	4.61329	4.66971	4.66598	0	0	0.87524	4.43517	294.753	4.15529e-11	0	0	-0.0845382	4.43517	2.9316	0.107943	0	0	0.790702	4.43517	239.856	1.74549e-10	0	0	3
ENSG00000012232	2137	EXTL3	4.58193	4.71872	4.64956	4.64943	5.09956	5.31805	5.18012	5.2478	5.92368	5.96457	5.96817	5.95294	0	0	0.553878	5.36365	153.688	3.65338e-09	0	0	0.739782	5.36365	298.907	3.76759e-11	1	0	1.29366	5.36365	883.655	1.66831e-14	1	0	4
ENSG00000012660	60481	ELOVL5	7.4239	7.46753	7.42653	7.48903	7.43724	7.40104	7.36118	7.39244	6.93468	6.97578	6.83622	7.00345	0	0	-0.0627717	7.28207	3.40756	0.0852055	0	0	-0.460633	7.28207	177.766	1.36533e-09	0	0	-0.523405	7.28207	232.003	2.19772e-10	0	0	2
ENSG00000012779	240	ALOX5	3.07284	3.20089	3.2704	3.08371	5.37916	5.34873	5.61344	5.39018	6.4989	6.63889	6.67497	6.55977	1	1	2.27495	5.61945	1841.5	8.17052e-17	1	0	1.1591	5.61945	688.329	1.00697e-13	1	1	3.43405	5.61945	4432.89	1.3549e-19	1	1	4
ENSG00000012822	57658	CALCOCO1	4.60941	4.49087	4.52842	4.83254	5.82565	5.91246	5.90556	5.71809	5.89971	6.0518	6.05644	5.92577	1	0	1.20625	5.5898	297.488	3.89518e-11	0	0	0.14269	5.5898	4.64775	0.0481573	1	0	1.34894	5.5898	376.053	7.49152e-12	1	0	3
ENSG00000012963	55148	UBR7	6.22126	6.28513	6.2993	6.32157	5.99376	5.94293	5.90637	5.96853	5.36313	5.34208	5.27315	5.3228	0	0	-0.338604	5.91189	75.6909	3.61853e-07	0	0	-0.628261	5.91189	237.472	1.87049e-10	0	0	-0.966865	5.91189	582.293	3.34042e-13	0	0	8
ENSG00000012983	11183	MAP4K5	5.066	5.1208	5.06745	5.13637	5.3965	5.39354	5.42996	5.42702	5.89412	5.83779	5.89421	5.85857	0	0	0.305372	5.49181	54.8143	2.54432e-06	0	0	0.458546	5.49181	128.711	1.19321e-08	0	0	0.763918	5.49181	355.985	1.10331e-11	0	0	4
ENSG00000013275	5704	PSMC4	6.71387	6.64259	6.71868	6.61041	6.03625	5.97724	6.0354	6.02969	6.23867	6.322	6.4385	6.37795	0	0	-0.660909	6.37468	241.296	1.67455e-10	0	0	0.325307	6.37468	56.9009	2.04166e-06	0	0	-0.335603	6.37468	64.1015	1.00148e-06	0	0	7
ENSG00000013288	23324	MAN2B2	6.27201	6.19089	6.19909	6.06183	7.44023	7.43262	7.54632	7.48124	7.40874	7.29969	7.49625	7.44821	1	0	1.28578	7.12893	750.64	5.40198e-14	0	0	-0.0626768	7.12893	1.9084	0.187851	1	0	1.2231	7.12893	680.406	1.09424e-13	1	0	3
ENSG00000013306	51629	SLC25A39	7.74102	7.68809	7.74724	7.80431	6.7288	6.726	6.8202	6.71466	7.37369	7.3669	7.32033	7.36362	1	0	-1.00687	7.34348	756.045	5.13028e-14	0	0	0.60823	7.34348	273.083	7.08392e-11	0	0	-0.398643	7.34348	123.472	1.57019e-08	1	0	7
ENSG00000013364	9961	MVP	1.27941	1.31073	1.2104	1.32225	6.5566	6.71105	6.81935	6.71317	7.08859	7.08365	7.31998	7.22089	1	1	5.4326	6.37721	8419.77	1.24754e-21	0	0	0.477386	6.37721	152.773	3.8031e-09	1	1	5.90999	6.37721	10175.5	3.12258e-22	1	1	3
ENSG00000013374	51667	NUB1	5.57352	5.5578	5.50647	5.56815	6.42399	6.37142	6.43334	6.46181	6.61103	6.59244	6.72596	6.62316	0	0	0.86302	6.26993	444.005	2.30914e-12	0	0	0.214903	6.26993	29.297	7.8151e-05	1	0	1.07792	6.26993	700.058	8.91906e-14	1	0	3
ENSG00000013375	5238	PGM3	4.81378	4.78244	4.80668	4.70309	4.21002	3.91013	4.04711	4.22134	3.9104	3.86742	4.07456	4.02825	0	0	-0.684001	4.34357	96.6162	7.74727e-08	0	0	-0.131016	4.34357	3.1884	0.0948773	0	0	-0.815017	4.34357	135.799	8.36013e-09	0	0	6
ENSG00000013392	112611	RWDD2A	1.26105	1.06762	0.796146	1.0811	0.658263	0.310939	0.595611	0.73089	0.463768	1.01412	0.602831	1.3724	0	0	-0.481837	0.910335	6.34517	0.0239217	0	0	0.325733	0.910335	2.70601	0.121254	0	0	-0.156104	0.910335	0.720064	0.409777	0	0	7
ENSG00000013441	1195	CLK1	5.41438	5.10476	5.66842	5.63212	5.75731	6.4063	5.87862	6.28647	6.75929	6.19214	6.11947	6.94806	0	0	0.62248	6.10098	15.2917	0.00144969	0	0	0.421311	6.10098	7.41394	0.015982	1	0	1.04379	6.10098	44.0928	8.87365e-06	1	0	4
ENSG00000013503	55703	POLR3B	5.10384	5.17487	5.11631	5.07276	3.87749	3.73122	3.74843	3.68977	3.90671	3.80698	3.82275	3.76765	1	0	-1.36534	4.40597	629.016	1.92204e-13	0	0	0.0620783	4.40597	1.12396	0.306236	1	0	-1.30326	4.40597	583.315	3.29877e-13	1	0	6
ENSG00000013523	23357	ANGEL1	4.76249	4.82933	4.84197	4.70559	5.96167	5.97456	5.9934	5.97932	5.88288	6.01463	5.8674	6.08309	1	0	1.18569	5.66448	517.702	7.73798e-13	0	0	-0.0135359	5.66448	0.0739768	0.789428	1	0	1.17216	5.66448	506.965	8.98563e-13	1	0	3
ENSG00000013561	9604	RNF14	4.72947	4.75654	4.72869	4.69428	4.85811	4.91603	4.97654	4.94154	5.14205	5.07366	5.07316	5.03454	0	0	0.188559	4.91602	14.3724	0.00184448	0	0	0.156413	4.91602	9.97636	0.0066519	0	0	0.344972	4.91602	49.026	4.86285e-06	0	0	4
ENSG00000013563	1774	DNASE1L1	2.9972	3.17878	2.93669	3.10285	5.32973	5.36382	5.42206	5.36635	4.80941	4.70196	4.85267	4.82593	1	1	2.31166	4.66855	1337.25	8.3385e-16	0	0	-0.575494	4.66855	102.646	5.24589e-08	1	1	1.73617	4.66855	729.77	6.6161e-14	1	1	5
ENSG00000013573	1663	DDX11	6.80066	6.76501	6.84691	7.1784	6.13178	5.98525	6.0153	5.85416	5.24808	5.41661	5.20136	5.39421	0	0	-0.91172	6.23285	139.169	7.10063e-09	0	0	-0.682723	6.23285	69.441	6.15575e-07	1	1	-1.59444	6.23285	397.229	5.08517e-12	1	1	8
ENSG00000013583	50865	HEBP1	3.81703	4.0325	3.93634	4.02384	2.70097	2.72629	2.57205	2.79462	2.75812	2.66001	2.79796	2.80764	1	0	-1.26666	3.2991	265.64	8.58835e-11	0	0	0.0529378	3.2991	0.390212	0.541797	1	0	-1.21372	3.2991	248.392	1.36965e-10	1	0	6
ENSG00000013619	10046	MAMLD1	-1.84555	-0.755882	-0.0637999	-1.18383	-0.635621	-2.13636	-1.09094	-2.00248	0.939408	0.534118	0.639511	0.447156	0	0	-0.547956	-0.212618	1.94111	0.184331	1	1	2.07881	-0.212618	37.6439	2.11702e-05	1	0	1.53086	-0.212618	25.655	0.000150146	1	1	7
ENSG00000013810	10460	TACC3	7.87139	7.84093	7.84941	7.85767	8.18251	8.14222	8.15095	8.13833	7.59049	7.54125	7.57055	7.64202	0	0	0.289631	7.8835	84.8358	1.77222e-07	0	0	-0.568028	7.8835	320.686	2.30072e-11	0	0	-0.278396	7.8835	77.3304	3.16724e-07	0	0	5
ENSG00000014123	23376	UFL1	5.24368	5.19842	5.32714	5.27274	5.76687	5.70289	5.64284	5.64491	5.50432	5.45471	5.50202	5.45306	0	0	0.418851	5.48478	97.0017	7.55179e-08	0	0	-0.211765	5.48478	24.7463	0.000178424	0	0	0.207086	5.48478	23.4284	0.000230899	0	0	5
ENSG00000014138	23649	POLA2	6.39605	6.32909	6.34358	6.2755	5.89874	5.87655	5.8189	5.78961	5.46088	5.35077	5.28767	5.47254	0	0	-0.499328	5.9169	140.458	6.67708e-09	0	0	-0.452647	5.9169	105.891	4.28851e-08	0	0	-0.951974	5.9169	489.8	1.1486e-12	0	0	8
ENSG00000014164	23144	ZC3H3	4.29655	4.27851	4.2061	4.22414	4.15869	4.0354	4.23903	4.08045	4.04089	3.7815	3.91166	3.89196	0	0	-0.12973	4.10942	4.38444	0.0540982	0	0	-0.225316	4.10942	12.369	0.00321419	0	0	-0.355046	4.10942	32.1507	4.86774e-05	0	0	8
ENSG00000014216	823	CAPN1	6.50589	6.55516	6.52372	6.45452	7.5375	7.53861	7.60925	7.58105	6.96387	6.94169	7.17915	7.07677	1	0	1.04814	7.10025	575.547	3.63081e-13	0	0	-0.526455	7.10025	148.758	4.5476e-09	0	0	0.521681	7.10025	141.558	6.33838e-09	1	0	5
ENSG00000014257	55	ACPP	4.18409	4.11051	4.20384	3.95179	5.86177	5.82393	5.86205	5.81392	6.30405	6.2837	6.18452	6.20931	1	1	1.72138	5.63737	1141.44	2.62488e-15	0	0	0.405316	5.63737	77.1505	3.2135e-07	1	1	2.12669	5.63737	1776.3	1.06177e-16	1	1	3
ENSG00000014641	4190	MDH1	7.71807	7.73479	7.72181	7.82145	7.24929	7.2706	7.13327	7.2296	6.97759	6.96451	6.99459	7.14938	0	0	-0.537201	7.3678	214.81	3.73851e-10	0	0	-0.199985	7.3678	28.9162	8.34474e-05	0	0	-0.737185	7.3678	400.584	4.79121e-12	0	0	8
ENSG00000014824	10463	SLC30A9	5.96463	6.17701	6.14301	6.09661	6.60535	6.56136	6.54502	6.60158	6.47726	6.59	6.56366	6.53493	0	0	0.474457	6.41971	121.385	1.75676e-08	0	0	-0.0383131	6.41971	0.802417	0.384857	0	0	0.436144	6.41971	102.723	5.22065e-08	0	0	3
ENSG00000014919	1355	COX15	5.66715	5.66511	5.71833	5.74849	5.87331	5.93192	5.8189	5.9064	5.52255	5.51778	5.58664	5.61129	0	0	0.173603	5.72059	20.1076	0.000462115	0	0	-0.32434	5.72059	67.9949	7.00083e-07	0	0	-0.150737	5.72059	14.8245	0.00163678	0	0	5
ENSG00000015133	440193	CCDC88C	6.54626	6.47972	6.53993	6.49274	6.15744	6.13594	6.21319	6.09677	5.57588	5.44843	5.55938	5.60196	0	0	-0.372597	6.12979	101.404	5.67516e-08	0	0	-0.605618	6.12979	245.994	1.465e-10	0	0	-0.978215	6.12979	663.247	1.31439e-13	0	0	8
ENSG00000015153	10138	YAF2	4.1938	4.18175	4.26579	4.21009	3.97634	4.10892	4.15717	4.12896	3.97888	3.82925	3.88899	3.92227	0	0	-0.127682	4.08255	4.51386	0.0510767	0	0	-0.190358	4.08255	9.41585	0.00798112	0	0	-0.31804	4.08255	27.5132	0.000106816	0	0	8
ENSG00000015171	10771	ZMYND11	5.8208	5.74254	5.74887	5.65499	6.21302	6.10033	6.12634	6.11269	6.17557	6.24953	6.28345	6.18243	0	0	0.388172	6.04741	82.6577	2.08765e-07	0	0	0.0847823	6.04741	4.00881	0.0641363	0	0	0.472954	6.04741	123.722	1.54935e-08	0	0	3
ENSG00000015285	7454	WAS	5.82628	5.91717	5.87136	5.90277	7.92933	7.99553	8.0356	8.03791	8.16757	8.04489	8.24742	8.14583	1	1	2.11208	7.63709	2361.6	1.33726e-17	0	0	0.151584	7.63709	13.9852	0.00204658	1	1	2.26366	7.63709	2702.1	5.01334e-18	1	1	3
ENSG00000015475	637	BID	6.13187	6.12591	6.10659	6.06574	5.52255	5.54329	5.61641	5.6355	6.53466	6.44744	6.23932	6.45828	0	0	-0.534986	6.08008	93.5338	9.53506e-08	0	0	0.841045	6.08008	231.003	2.26436e-10	0	0	0.306059	6.08008	32.7797	4.40308e-05	0	0	7
ENSG00000015479	9782	MATR3	8.56074	8.59826	8.61502	8.62361	8.12386	8.09159	8.04058	8.11857	8.09493	8.10346	8.11754	8.09648	0	0	-0.514786	8.28734	229.714	2.35365e-10	0	0	0.00860929	8.28734	0.0637064	0.804238	0	0	-0.506177	8.28734	222.44	2.93927e-10	0	0	6
ENSG00000015532	64132	XYLT2	4.67156	4.58847	4.59372	4.68288	4.28376	4.33464	4.55171	4.43897	4.43654	4.38425	4.49057	4.41914	0	0	-0.238937	4.50105	16.2184	0.00114637	0	0	0.0268474	4.50105	0.196005	0.664433	0	0	-0.21209	4.50105	12.9005	0.00276183	0	0	6
ENSG00000015568	84220	RGPD5	2.61879	2.96927	3.17214	3.2543	2.40062	1.70781	1.53046	3.15819	1.54498	2.75032	1.82873	1.6389	0	0	-0.712603	2.5799	6.35258	0.0238528	0	0	-0.277236	2.5799	0.803551	0.38453	0	0	-0.989839	2.5799	11.7362	0.00386749	0	0	8
ENSG00000015676	23386	NUDCD3	6.43548	6.46037	6.48564	6.41946	5.79329	5.89839	5.8146	5.813	5.79264	5.81146	5.74124	5.81167	0	0	-0.629915	6.06247	293.645	4.26623e-11	0	0	-0.0409096	6.06247	1.17227	0.296437	0	0	-0.670824	6.06247	333.083	1.76232e-11	0	0	6
ENSG00000016864	55830	GLT8D1	5.50787	5.48194	5.45801	5.60821	5.13393	5.10265	5.05301	5.07442	4.87897	4.96092	4.8874	4.93895	0	0	-0.43342	5.2049	98.0585	7.04396e-08	0	0	-0.174352	5.2049	14.785	0.00165381	0	0	-0.607771	5.2049	190.162	8.62409e-10	0	0	8
ENSG00000017260	27032	ATP2C1	6.35227	6.4126	6.40485	6.39947	5.97409	5.99938	5.9328	5.97518	6.07871	6.14075	6.08165	6.20589	0	0	-0.431098	6.17754	144.064	5.63693e-09	0	0	0.156314	6.17754	18.3899	0.000680548	0	0	-0.274784	6.17754	59.5022	1.56574e-06	0	0	7
ENSG00000017483	92745	SLC38A5	7.58805	7.5174	7.54437	7.53555	4.02493	3.96155	3.86614	3.76076	3.56601	3.35231	3.42073	3.4723	1	1	-3.65386	6.17611	6380.88	9.46964e-21	0	0	-0.45512	6.17611	67.7038	7.18646e-07	1	1	-4.10898	6.17611	7492.57	2.92757e-21	1	1	6
ENSG00000017797	10928	RALBP1	7.95374	7.91826	7.99043	7.95803	7.57741	7.58707	7.50529	7.59595	7.21949	7.11288	7.25793	7.21069	0	0	-0.397456	7.60958	116.489	2.30231e-08	0	0	-0.367368	7.60958	96.6667	7.72133e-08	0	0	-0.764824	7.60958	423.875	3.20987e-12	0	0	8
ENSG00000018189	22902	RUFY3	3.08333	3.21726	3.20865	3.22316	2.24524	2.12354	2.09304	2.09184	2.15603	2.11548	2.14163	2.33352	1	0	-1.05738	2.63057	131.002	1.0616e-08	0	0	0.0470049	2.63057	0.220911	0.645268	1	0	-1.01038	2.63057	121.881	1.71025e-08	1	0	6
ENSG00000018510	8540	AGPS	7.21201	7.30411	7.27014	7.20122	7.28895	7.26623	7.19512	7.22158	6.87351	6.82184	6.86167	6.85555	0	0	-0.0130524	7.12719	0.130448	0.723124	0	0	-0.390968	7.12719	113.785	2.68491e-08	0	0	-0.40402	7.12719	122.844	1.62386e-08	0	0	2
ENSG00000018610	63932	CXorf56	4.47644	4.3982	4.45624	4.53996	3.78271	4.00771	3.88922	3.95825	3.84625	3.85932	3.61743	3.76394	0	0	-0.569028	4.10077	73.2059	4.44919e-07	0	0	-0.136271	4.10077	3.78823	0.0710562	0	0	-0.705299	4.10077	111.032	3.15064e-08	0	0	6
ENSG00000018699	55622	TTC27	5.52913	5.58958	5.62518	5.58186	3.97304	3.91759	3.99941	3.86467	4.04089	4.13886	4.01648	4.07696	1	1	-1.65263	4.76467	1012.56	6.2429e-15	0	0	0.130607	4.76467	5.45943	0.0341172	1	0	-1.52202	4.76467	882.744	1.68077e-14	1	1	6
ENSG00000018869	147948	ZNF582	1.92941	2.01949	2.1911	1.97342	1.57529	1.56312	1.83221	1.51239	0.968063	1.62351	1.22647	1.41091	0	0	-0.415973	1.73094	9.61901	0.00746689	0	0	-0.294436	1.73094	4.15227	0.0600625	0	0	-0.710409	1.73094	26.8481	0.000120439	0	0	8
ENSG00000019144	23187	PHLDB1	2.87573	2.6932	2.84689	3.01668	-0.159614	-0.0472674	0.52998	0.454611	0.380946	0.266732	0.710186	0.969874	1	1	-2.67838	1.84371	357.102	1.07919e-11	0	0	0.381023	1.84371	4.82797	0.0445309	1	1	-2.29736	1.84371	290.87	4.55932e-11	1	1	6
ENSG00000019485	56981	PRDM11	2.06261	2.18397	2.43403	2.13831	3.24574	3.23618	3.26441	3.27595	3.87679	3.88347	3.74914	3.94541	1	0	1.0423	3.24075	127.489	1.27096e-08	0	0	0.612117	3.24075	53.2197	3.02423e-06	1	1	1.65442	3.24075	345.064	1.37425e-11	1	1	4
ENSG00000019995	54764	ZRANB1	4.96041	5.04029	4.93343	5.0234	4.78664	4.75466	4.69709	4.79329	4.63722	4.60525	4.64737	4.62152	0	0	-0.240499	4.80533	25.0159	0.000169447	0	0	-0.131906	4.80533	7.11075	0.0178737	0	0	-0.372404	4.80533	59.4378	1.57589e-06	0	0	8
ENSG00000020129	23154	NCDN	5.57538	5.60936	5.52288	5.47575	5.05658	5.0391	5.03242	4.98995	5.32625	5.39344	5.40016	5.48387	0	0	-0.52494	5.34696	118.665	2.03905e-08	0	0	0.371811	5.34696	57.8073	1.85929e-06	0	0	-0.153129	5.34696	10.5377	0.00556898	0	0	7
ENSG00000020181	25960	ADGRA2	-1.01986	-0.843701	-1.7733	-0.913903	-0.21873	-0.168383	0.389018	0.761983	1.68965	1.81424	2.14163	1.97075	1	0	1.40252	0.825485	27.6143	0.000104902	1	1	1.69541	0.825485	71.7872	5.01975e-07	1	1	3.09794	0.825485	186.374	9.89388e-10	1	1	4
ENSG00000020256	55734	ZFP64	4.22256	4.19833	4.19931	4.10771	3.75609	3.91759	3.86614	3.8575	4.02393	3.7872	4.01996	3.89536	0	0	-0.340571	4.00252	25.4265	0.000156743	0	0	0.0797162	4.00252	1.31852	0.269266	0	0	-0.260855	4.00252	15.1859	0.00148982	0	0	7
ENSG00000020426	4331	MNAT1	4.73447	4.69164	4.78569	4.79538	4.04391	4.12833	4.09895	4.07427	3.87301	3.40886	3.74914	3.71476	0	0	-0.675513	4.26226	92.1925	1.04563e-07	0	0	-0.401177	4.26226	28.2109	9.43742e-05	1	0	-1.07669	4.26226	222.862	2.90107e-10	1	0	8
ENSG00000020633	864	RUNX3	6.37486	6.42557	6.39795	6.22356	7.6414	7.58268	7.83896	7.70297	7.67167	7.63925	7.80507	7.52675	1	0	1.32949	7.35356	649.219	1.53223e-13	0	0	-0.0333331	7.35356	0.436598	0.519027	1	0	1.29616	7.35356	618.651	2.16507e-13	1	0	3
ENSG00000020922	4361	MRE11	6.17725	6.24843	6.19852	6.30348	5.58977	5.4729	5.48295	5.57113	5.31793	5.34981	5.33176	5.32784	0	0	-0.711658	5.76085	289.129	4.75478e-11	0	0	-0.198615	5.76085	20.7584	0.000401198	0	0	-0.910273	5.76085	465.25	1.65633e-12	0	0	8
ENSG00000021355	1992	SERPINB1	5.40813	5.34217	5.48802	5.41657	8.5642	8.5403	8.44369	8.52198	7.21651	7.17941	7.06749	7.21069	1	1	3.09378	7.51979	4906.59	6.45552e-20	1	0	-1.34909	7.51979	1105.91	3.29976e-15	1	1	1.74469	7.51979	1615.15	2.11887e-16	1	1	5
ENSG00000021574	6683	SPAST	5.06335	5.06462	5.13065	5.17395	5.43776	5.56364	5.57531	5.63025	5.32763	5.45202	5.46929	5.54141	0	0	0.435079	5.37989	113.984	2.65443e-08	0	0	-0.104408	5.37989	6.62367	0.021482	0	0	0.330671	5.37989	65.5716	8.73034e-07	0	0	5
ENSG00000021762	114879	OSBPL5	5.67411	5.61965	5.67659	5.84938	3.64856	3.76469	3.67822	3.64043	1.48676	1.81424	1.93584	1.87758	1	1	-2.0352	4.56122	1001.82	6.74287e-15	1	1	-1.90288	4.56122	491.607	1.11885e-12	1	1	-3.93807	4.56122	2615.12	6.36314e-18	1	1	8
ENSG00000021776	9716	AQR	5.76569	5.92467	5.86494	5.72953	5.69562	5.67456	5.72029	5.75042	5.73232	5.78678	5.7653	5.7188	0	0	-0.118671	5.76399	6.56219	0.0219948	0	0	0.0387672	5.76399	0.683824	0.42154	0	0	-0.0799039	5.76399	2.99852	0.10434	0	0	7
ENSG00000021826	1373	CPS1	4.76575	4.7677	4.72869	4.77882	5.3928	5.46018	5.38426	5.37768	4.77333	4.77549	4.86628	4.8044	0	0	0.634642	5.01618	201.188	5.86367e-10	0	0	-0.600499	5.01618	176.425	1.43743e-09	0	0	0.0341429	5.01618	0.555049	0.468048	0	0	5
ENSG00000022267	2273	FHL1	-1.43301	-1.52541	-1.29318	-0.740163	-1.35084	-2.13636	-2.3173	-0.992333	0.579715	0.0562526	-0.785554	0.0678865	0	0	-0.455086	-0.659088	1.64583	0.219455	1	1	1.74949	-0.659088	31.5871	5.3319e-05	1	0	1.2944	-0.659088	21.4485	0.000346381	1	1	7
ENSG00000022277	51507	RTF2	6.92397	6.86232	6.91822	6.90047	7.33175	7.42414	7.3359	7.40327	7.26278	7.31037	7.34692	7.29611	0	0	0.463422	7.20625	165.575	2.21045e-09	0	0	-0.0704894	7.20625	3.86463	0.0685637	0	0	0.392933	7.20625	119.042	1.99706e-08	0	0	3
ENSG00000022567	57210	SLC45A4	3.73624	3.67778	3.82315	3.80059	2.63571	2.68318	2.55566	2.78708	2.82231	2.76773	3.22946	2.84328	1	0	-1.10573	3.22847	139.157	7.10498e-09	0	0	0.253608	3.22847	6.44931	0.0229737	0	0	-0.852126	3.22847	86.9963	1.51179e-07	1	0	7
ENSG00000022840	9921	RNF10	7.06097	7.13566	7.09654	7.05043	7.25405	7.25118	7.2391	7.31855	7.19697	7.20625	7.31821	7.2945	0	0	0.171156	7.20407	19.2795	0.000555459	0	0	-0.0126456	7.20407	0.104972	0.750522	0	0	0.15851	7.20407	16.5633	0.00105251	0	0	3
ENSG00000022976	55778	ZNF839	3.85426	3.86601	3.70991	4.17977	4.37405	4.11866	4.35254	4.18165	4.45943	4.57591	4.3784	4.52607	0	0	0.342658	4.23815	14.8812	0.00161266	0	0	0.224857	4.23815	6.63783	0.0213658	0	0	0.567515	4.23815	42.0896	1.14986e-05	0	0	4
ENSG00000023041	64429	ZDHHC6	6.30991	6.26033	6.31404	6.39521	5.99457	5.99586	5.91362	5.99576	5.62507	5.56666	5.48449	5.61748	0	0	-0.355119	5.99383	91.0857	1.12931e-07	0	0	-0.401634	5.99383	108.63	3.63288e-08	0	0	-0.756753	5.99383	400.022	4.83907e-12	0	0	8
ENSG00000023171	57476	GRAMD1B	6.62197	6.57435	6.60172	6.5236	6.39162	6.46284	6.41585	6.46949	5.53457	5.39996	5.61224	5.58416	0	0	-0.154121	6.25546	11.8493	0.00374029	0	0	-0.90418	6.25546	370.407	8.33646e-12	1	0	-1.0583	6.25546	517.7	7.73826e-13	1	0	2
ENSG00000023191	6050	RNH1	6.10445	5.92881	6.04546	6.14311	5.44134	5.32228	5.46988	5.41606	4.7529	4.83036	4.84091	4.96668	0	0	-0.652538	5.53546	201.843	5.73446e-10	0	0	-0.562989	5.53546	133.272	9.47184e-09	1	0	-1.21553	5.53546	659.158	1.37403e-13	1	0	8
ENSG00000023228	4719	NDUFS1	7.14286	7.15667	7.21119	7.08717	6.77971	6.74079	6.75303	6.77401	6.66235	6.67239	6.75079	6.74544	0	0	-0.396628	6.8899	114.138	2.63104e-08	0	0	-0.05479	6.8899	2.11851	0.166624	0	0	-0.451418	6.8899	147.765	4.75652e-09	0	0	6
ENSG00000023287	9821	RB1CC1	5.96534	6.08785	6.00969	6.04263	5.46619	5.57194	5.58645	5.53783	5.47841	5.46897	5.60993	5.41212	0	0	-0.495427	5.71386	124.886	1.45654e-08	0	0	-0.0493356	5.71386	1.1705	0.296789	0	0	-0.544763	5.71386	150.916	4.12876e-09	0	0	6
ENSG00000023318	23071	ERP44	6.20814	6.22164	6.26883	6.23531	6.37859	6.27817	6.2262	6.32472	6.3305	6.24332	6.30573	6.24638	0	0	0.0595879	6.27325	2.20832	0.158472	0	0	-0.0217164	6.27325	0.289706	0.598493	0	0	0.0378715	6.27325	0.893951	0.359746	0	0	5
ENSG00000023330	211	ALAS1	6.91738	6.88896	6.90403	6.91407	8.78845	8.6975	8.63862	8.58772	8.03165	7.93846	7.86632	7.92768	1	1	1.76258	8.0113	2317.31	1.53489e-17	0	0	-0.737763	8.0113	431.881	2.81079e-12	1	0	1.02482	8.0113	796.88	3.51351e-14	1	1	5
ENSG00000023445	330	BIRC3	-0.115607	-0.0337535	0.0207654	-0.277381	-0.557228	-0.168383	-0.57547	0.160042	4.4314	3.82648	2.04923	3.80065	0	0	-0.173902	2.32124	0.18246	0.67548	1	1	3.9587	2.32124	180.561	1.22782e-09	1	1	3.78479	2.32124	184.718	1.05146e-09	1	1	1
ENSG00000023516	11215	AKAP11	5.83406	5.97045	5.97236	5.8741	6.12808	6.19927	6.2236	6.21735	6.69002	6.7353	6.70177	6.78492	0	0	0.270962	6.31606	47.2773	5.9847e-06	0	0	0.535519	6.31606	190.434	8.54013e-10	0	0	0.806481	6.31606	430.961	2.85363e-12	0	0	4
ENSG00000023572	51022	GLRX2	3.41353	3.59251	3.53406	3.849	2.61893	2.53588	2.5963	2.54043	2.4173	2.49567	2.45114	2.66358	1	0	-1.03924	3.0323	142.743	5.9951e-09	0	0	-0.0684235	3.0323	0.523811	0.48062	1	0	-1.10766	3.0323	162.078	2.55347e-09	1	0	6
ENSG00000023608	6617	SNAPC1	2.87573	3.11032	2.64855	3.0914	1.67609	1.70781	1.91167	1.95054	1.67234	1.95256	1.79661	1.68677	1	0	-1.13232	2.34061	89.1122	1.29812e-07	0	0	-0.0401053	2.34061	0.0920085	0.765905	1	0	-1.17243	2.34061	95.8251	8.16675e-08	1	0	6
ENSG00000023697	51071	DERA	4.73946	4.75093	4.91145	4.871	4.58967	4.50276	4.29937	4.55002	3.93238	3.81816	3.94501	3.89875	0	0	-0.342003	4.46271	26.3484	0.000131981	0	0	-0.591967	4.46271	69.661	6.03765e-07	0	0	-0.933969	4.46271	183.272	1.10933e-09	0	0	8
ENSG00000023734	11171	STRAP	7.07812	7.12123	7.19223	7.20808	6.13548	6.07303	6.07117	6.08606	6.33532	6.14187	6.14441	6.29866	1	0	-1.06901	6.5795	578.546	3.49833e-13	0	0	0.138957	6.5795	9.34965	0.00815738	0	0	-0.930053	6.5795	445.116	2.2685e-12	1	0	6
ENSG00000023839	1244	ABCC2	0.298675	0.714876	0.176337	0.713857	-0.412169	-0.300605	0.0575368	-0.15139	-0.00806852	-0.103329	-0.441131	0.115298	0	0	-0.694988	0.180549	11.44	0.00422469	0	0	0.0825806	0.180549	0.135067	0.718491	0	0	-0.612407	0.180549	9.23193	0.00848196	0	0	6
ENSG00000023892	50619	DEF6	6.49464	6.42967	6.52417	6.56731	7.27228	7.40337	7.39296	7.33706	7.12643	7.22265	7.22964	7.30572	0	0	0.837928	7.06838	497.794	1.02345e-12	0	0	-0.130815	7.06838	12.5022	0.00309334	0	0	0.707113	7.06838	354.37	1.13925e-11	0	0	3
ENSG00000023902	51177	PLEKHO1	-0.267275	0.0660124	-0.299828	-0.317524	5.10107	5.06788	5.2365	5.15276	7.13395	7.30268	7.20002	7.07564	1	1	5.39162	5.90358	3265.38	1.26083e-18	1	1	2.03755	5.90358	1534.44	3.07423e-16	1	1	7.42917	5.90358	7659.26	2.49257e-21	1	1	4
ENSG00000023909	2730	GCLM	4.88746	5.04641	5.25914	5.01837	4.15287	3.98659	4.00244	3.97494	3.88808	3.80417	3.45714	3.69929	1	0	-1.03937	4.41337	129.523	1.14455e-08	0	0	-0.307633	4.41337	9.67485	0.00733229	1	0	-1.347	4.41337	209.094	4.50061e-10	1	0	8
ENSG00000024048	23304	UBR2	5.91411	5.94528	5.93335	5.95003	6.63748	6.6741	6.68068	6.69969	6.54183	6.61265	6.6054	6.67352	0	0	0.728975	6.4385	463.499	1.70135e-12	0	0	-0.0650777	6.4385	3.81109	0.0702991	0	0	0.663897	6.4385	384.471	6.40641e-12	0	0	3
ENSG00000024526	55635	DEPDC1	5.38817	5.42083	5.52197	5.37624	5.27185	5.36791	5.27206	5.3318	4.12918	4.11186	4.26559	4.27784	0	0	-0.124849	5.08153	6.21879	0.025134	1	0	-1.11745	5.08153	426.425	3.07619e-12	1	0	-1.2423	5.08153	542.087	5.57107e-13	1	0	2
ENSG00000024862	25901	CCDC28A	3.36277	3.47492	3.39048	3.48185	3.95643	3.95794	3.87608	4.02706	3.22385	3.01608	3.12985	3.12388	0	0	0.519266	3.54007	57.5258	1.91386e-06	0	0	-0.836068	3.54007	137.865	7.56053e-09	0	0	-0.316801	3.54007	19.3013	0.000552742	0	0	5
ENSG00000025039	58528	RRAGD	5.36579	5.50767	5.30623	5.44384	6.07753	6.01858	5.95093	6.23615	5.65622	5.66591	5.6908	5.65806	0	0	0.658972	5.7391	147.008	4.92314e-09	0	0	-0.406226	5.7391	55.9931	2.24501e-06	0	0	0.252746	5.7391	21.1084	0.000372247	0	0	5
ENSG00000025156	3298	HSF2	4.67676	4.71872	4.72554	4.77166	3.92946	3.94705	3.73757	4.03026	3.70868	3.74096	3.56595	3.76765	0	0	-0.82176	4.20342	196.118	6.98424e-10	0	0	-0.216081	4.20342	11.8465	0.00374334	1	0	-1.03784	4.20342	305.199	3.25599e-11	1	0	6
ENSG00000025293	51230	PHF20	5.68276	5.69658	5.71833	5.62155	6.34964	6.46602	6.49161	6.43855	7.00939	7.01244	7.08214	6.99556	0	0	0.748855	6.47722	395.192	5.27369e-12	0	0	0.58736	6.47722	259.665	1.00618e-10	1	0	1.33622	6.47722	1283.15	1.12481e-15	1	0	4
ENSG00000025423	8630	HSD17B6	1.02025	-0.0863489	0.955019	0.864981	-1.00031	-0.891203	-0.312089	-0.892124	-0.250617	-1.47686	-1.7066	-1.67676	1	0	-1.54542	0.00446169	31.7858	5.16275e-05	0	0	-0.423112	0.00446169	1.43091	0.250621	1	1	-1.96853	0.00446169	46.6167	6.48293e-06	1	1	8
ENSG00000025434	10062	NR1H3	2.48277	2.2169	2.69432	2.62492	2.5139	2.75988	2.73383	2.6442	1.77321	2.14241	2.15436	2.14078	0	0	0.137923	2.45212	1.63344	0.22111	0	0	-0.604408	2.45212	28.3074	9.27882e-05	0	0	-0.466485	2.45212	17.1598	0.000910133	0	0	5
ENSG00000025708	1890	TYMP	0.757489	0.804267	1.26343	1.18533	1.44803	1.61909	1.38955	1.71664	2.64732	2.43886	2.46142	2.82913	0	0	0.523381	1.86276	13.3234	0.00245343	1	0	1.05954	1.86276	66.9275	7.70948e-07	1	0	1.58292	1.86276	143.448	5.80083e-09	1	0	4
ENSG00000025770	29781	NCAPH2	6.1249	6.05103	6.18255	6.13941	5.81648	5.80194	5.65732	5.78394	5.15613	5.33723	5.14508	5.34659	0	0	-0.370149	5.76384	51.7885	3.54414e-06	0	0	-0.515606	5.76384	91.9959	1.05996e-07	0	0	-0.885755	5.76384	282.476	5.59473e-11	0	0	8
ENSG00000025772	10953	TOMM34	5.66366	5.64911	5.74732	5.70344	4.30227	4.41852	4.44891	4.48629	4.71324	4.7333	4.71982	4.67392	1	0	-1.2863	5.06484	684.657	1.0464e-13	0	0	0.295596	5.06484	33.0072	4.24762e-05	0	0	-0.990701	5.06484	424.963	3.15204e-12	1	0	7
ENSG00000025796	11231	SEC63	7.30037	7.29482	7.28117	7.26504	6.85734	6.78632	6.73857	6.72505	6.20446	6.14963	6.05644	6.10674	0	0	-0.517874	6.81136	240.238	1.72634e-10	0	0	-0.647934	6.81136	350.188	1.23869e-11	1	0	-1.16581	6.81136	1158.62	2.35589e-15	1	0	8
ENSG00000025800	23633	KPNA6	6.65487	6.6068	6.66877	6.64182	6.41794	6.42931	6.46112	6.48878	6.75724	6.86257	6.74344	6.87505	0	0	-0.202821	6.643	26.7784	0.000121979	0	0	0.36093	6.643	84.357	1.83662e-07	0	0	0.158108	6.643	16.6446	0.00103169	0	0	7
ENSG00000026025	7431	VIM	5.11411	5.10035	4.87074	5.2316	1.44803	1.01421	1.17015	1.49399	2.5653	2.37216	1.44943	2.63946	1	1	-3.81333	3.85897	959.047	9.24056e-15	1	0	1.02732	3.85897	46.7368	6.38899e-06	1	1	-2.78601	3.85897	648.808	1.5392e-13	1	1	7
ENSG00000026036	100533107	RTEL1-TNFRSF6B	3.58574	3.61328	3.8494	4.56915	4.40375	4.2951	4.59447	4.02386	3.77506	4.15438	4.15276	4.17811	0	0	0.390755	4.1421	5.71334	0.0307511	0	0	-0.278831	4.1421	2.88967	0.110278	0	0	0.111924	4.1421	0.461178	0.507663	0	0	5
ENSG00000026103	355	FAS	2.01956	2.08041	2.09685	2.14571	1.26596	1.54397	1.10403	1.20819	0.968063	0.974699	0.777559	0.834773	0	0	-0.823048	1.56479	43.2702	9.859e-06	0	0	-0.400861	1.56479	8.16671	0.0122038	1	0	-1.22391	1.56479	89.4762	1.26494e-07	1	0	8
ENSG00000026297	8635	RNASET2	7.04362	7.07446	7.02188	7.08645	7.62337	7.72285	7.72054	7.74491	7.52238	7.4726	7.61785	7.60876	0	0	0.637468	7.46225	288.409	4.83832e-11	0	0	-0.148286	7.46225	15.8292	0.00126396	0	0	0.489182	7.46225	169.724	1.86944e-09	0	0	5
ENSG00000026508	960	CD44	7.06858	7.13242	7.11319	7.06782	7.27329	7.2822	7.17881	7.16818	7.04176	6.70023	6.10479	6.84373	0	0	0.118579	7.02822	1.2683	0.2782	0	0	-0.532735	7.02822	24.6723	0.000180983	0	0	-0.414157	7.02822	15.0035	0.00156203	0	0	5
ENSG00000026652	56895	AGPAT4	0.704112	0.445268	0.911384	0.917806	2.1315	1.85492	2.17046	1.68454	2.15603	2.35691	2.14163	2.5124	1	0	1.21523	1.797	56.7746	2.06866e-06	0	0	0.334216	1.797	5.29821	0.0364773	1	0	1.54945	1.797	97.408	7.35176e-08	1	0	4
ENSG00000026751	57823	SLAMF7	-2.68556	-3.88672	-4.023	-3.68193	-2.2355	-2.13636	-2.3173	-2.00248	3.06712	2.76773	1.42862	2.98402	1	1	1.68681	1.15089	11.0808	0.00470951	1	1	5.01729	1.15089	498.776	1.00917e-12	1	1	6.7041	1.15089	660.822	1.3494e-13	1	1	4
ENSG00000026950	11119	BTN3A1	2.83906	2.86232	2.70714	3.06822	3.99922	4.14432	4.09612	4.12598	4.11323	4.18709	4.2118	4.32398	1	0	1.21187	3.82013	318.828	2.39654e-11	0	0	0.116281	3.82013	3.39788	0.085607	1	0	1.32815	3.82013	389.578	5.83558e-12	1	0	3
ENSG00000027001	4285	MIPEP	5.08961	5.02488	5.01816	5.00622	2.83054	2.65669	2.68943	2.8679	2.205	2.46043	2.27583	2.58155	1	1	-2.2843	3.95503	902.841	1.42887e-14	0	0	-0.372395	3.95503	16.6792	0.00102297	1	1	-2.6567	3.95503	1147.45	2.52703e-15	1	1	6
ENSG00000027697	3459	IFNGR1	5.31662	5.30946	5.37109	5.30284	6.4721	6.54821	6.52988	6.48762	7.03246	7.03567	6.91173	6.91286	1	0	1.17527	6.41425	799.504	3.43132e-14	0	0	0.464057	6.41425	137.9	7.54771e-09	1	1	1.63933	6.41425	1574.47	2.54999e-16	1	1	4
ENSG00000027847	11285	B4GALT7	4.0568	3.76942	4.07133	3.94544	4.40375	4.49779	4.45997	4.4049	4.76315	4.60686	4.61781	4.84715	0	0	0.46966	4.39816	44.3536	8.58504e-06	0	0	0.268602	4.39816	15.3	0.00144661	0	0	0.738261	4.39816	113.084	2.79556e-08	0	0	4
ENSG00000027869	9047	SH2D2A	1.63359	1.42787	1.24597	1.39858	0.0552466	-0.0472674	-0.253126	0.335649	1.78936	1.46184	1.36434	1.39178	1	0	-1.42676	1.17639	78.6135	2.85844e-07	1	0	1.49613	1.17639	84.5217	1.81418e-07	0	0	0.0693718	1.17639	0.255608	0.620676	1	0	7
ENSG00000028116	7444	VRK2	4.40506	4.41011	4.46569	4.33835	4.8016	4.89162	4.84947	4.92447	4.56168	4.49984	4.43948	4.49951	0	0	0.454589	4.60154	66.6718	7.89118e-07	0	0	-0.367887	4.60154	42.9598	1.02628e-05	0	0	0.0867018	4.60154	2.3509	0.146523	0	0	5
ENSG00000028137	7133	TNFRSF1B	3.9113	4.24165	4.11526	4.04379	7.29194	7.41396	7.4409	7.45799	6.97539	6.86156	6.82183	6.98323	1	1	3.31811	6.66425	2718.95	4.79142e-18	0	0	-0.4907	6.66425	81.0934	2.35369e-07	1	1	2.82741	6.66425	1978.71	4.84512e-17	1	1	3
ENSG00000028203	55591	VEZT	5.4932	5.46947	5.49451	5.45207	5.35402	5.25173	5.21448	5.31224	5.57705	5.53736	5.59833	5.48274	0	0	-0.202573	5.44316	20.4968	0.00042451	0	0	0.264921	5.44316	34.5539	3.34204e-05	0	0	0.0623485	5.44316	1.99826	0.17838	0	0	7
ENSG00000028277	5452	POU2F2	0.757489	0.619579	0.474998	1.01799	1.8004	1.77505	1.83221	1.89552	2.82231	2.4096	2.44079	2.54739	1	0	1.09747	1.86342	63.6202	1.04811e-06	0	0	0.734675	1.86342	36.7268	2.41704e-05	1	1	1.83214	1.86342	197.783	6.59149e-10	1	1	4
ENSG00000028310	65980	BRD9	5.91411	6.01013	5.94557	6.23054	5.90741	5.96739	5.90718	5.83783	6.06053	6.11888	6.00466	6.01987	0	0	-0.133717	5.99925	5.81965	0.0294575	0	0	0.14541	5.99925	6.78281	0.0202175	0	0	0.0116935	5.99925	0.0451686	0.834624	0	0	7
ENSG00000028528	6642	SNX1	7.03046	7.03037	7.02605	7.10223	7.36642	7.39671	7.28986	7.27375	7.19999	7.25489	7.22739	7.17932	0	0	0.274491	7.20265	59.9901	1.49128e-06	0	0	-0.116884	7.20265	10.851	0.00505316	0	0	0.157607	7.20265	19.7385	0.00050131	0	0	5
ENSG00000028839	9519	TBPL1	3.88156	3.95329	3.87234	4.03385	3.68126	3.80144	3.75204	3.8575	4.04762	3.86742	3.94134	4.09185	0	0	-0.170671	3.90719	7.31637	0.0165644	0	0	0.212198	3.90719	11.0587	0.00474147	0	0	0.0415267	3.90719	0.448063	0.51367	0	0	7
ENSG00000029153	56938	ARNTL2	4.69055	4.75467	4.8141	4.73042	3.91578	3.83334	3.76992	3.82105	3.57536	3.74974	3.49766	3.70317	0	0	-0.922801	4.18177	205.437	5.08048e-10	0	0	-0.199423	4.18177	8.30206	0.0116395	1	0	-1.12222	4.18177	297.096	3.93134e-11	1	0	6
ENSG00000029363	9774	BCLAF1	8.47521	8.49688	8.56243	8.43998	7.73808	7.74346	7.70761	7.65045	7.9026	7.88846	7.88768	7.71597	0	0	-0.79319	8.06354	484.646	1.23848e-12	0	0	0.138573	8.06354	14.6747	0.00170249	0	0	-0.654617	8.06354	332.831	1.77175e-11	0	0	6
ENSG00000029364	55334	SLC39A9	5.19493	5.22295	5.24603	5.27105	6.34071	6.33846	6.33348	6.40877	6.39589	6.45418	6.49401	6.51186	1	0	1.11367	6.10747	949.071	9.96511e-15	0	0	0.108103	6.10747	9.72162	0.00722169	1	0	1.22178	6.10747	1150.06	2.48578e-15	1	0	3
ENSG00000029534	286	ANK1	-1.11259	-0.594818	0.100647	-0.238325	-0.412169	0.560029	-0.196478	0.250516	-1.72769	-1.99775	-1.37859	-1.38526	0	0	0.491037	-0.41435	3.75861	0.0720514	1	1	-1.81694	-0.41435	34.2149	3.51999e-05	1	0	-1.3259	-0.41435	17.2348	0.000893832	1	1	5
ENSG00000029639	51106	TFB1M	4.28751	4.16215	4.354	4.22937	3.17287	3.19993	2.86604	3.04898	2.90614	2.77348	2.86144	2.94519	1	0	-1.19766	3.576	224.888	2.72542e-10	0	0	-0.205119	3.576	5.42324	0.0346312	1	0	-1.40278	3.576	300.952	3.59186e-11	1	0	6
ENSG00000029725	9135	RABEP1	7.22539	7.26626	7.26852	7.25866	6.25368	6.29831	6.25568	6.31099	6.43683	6.44789	6.50958	6.42044	0	0	-0.984241	6.73434	785.459	3.89825e-14	0	0	0.173269	6.73434	23.4738	0.000228823	0	0	-0.810972	6.73434	542.871	5.51381e-13	0	0	6
ENSG00000029993	3149	HMGB3	6.5243	6.4921	6.52915	6.60135	6.41551	6.23553	6.20204	6.28847	5.63627	5.57492	5.6053	5.59779	0	0	-0.2604	6.19857	42.0516	1.15564e-05	0	0	-0.683434	6.19857	266.444	8.40937e-11	0	0	-0.943835	6.19857	521.776	7.3171e-13	0	0	8
ENSG00000030066	23279	NUP160	7.55405	7.63146	7.67365	7.52459	6.77167	6.73921	6.71569	6.70919	6.12	6.14131	6.22204	6.29094	0	0	-0.871451	6.96571	396.724	5.13118e-12	0	0	-0.540589	6.96571	142.616	6.03072e-09	1	0	-1.41204	6.96571	996.464	7.00892e-15	1	0	8
ENSG00000030110	578	BAK1	5.41022	5.276	5.37611	5.4647	5.53155	5.6479	5.47097	5.55235	5.51529	5.50054	5.56654	5.7548	0	0	0.159529	5.50929	9.49397	0.0077787	0	0	0.0330666	5.50929	0.406584	0.53355	0	0	0.192596	5.50929	13.9459	0.00206846	0	0	3
ENSG00000030419	22807	IKZF2	2.63314	2.76176	2.50914	2.64595	2.04619	2.18664	2.55566	2.24274	2.0528	2.0411	1.92101	2.14078	0	0	-0.377042	2.36294	10.1714	0.00625036	0	0	-0.232451	2.36294	3.43012	0.0842782	0	0	-0.609493	2.36294	25.8644	0.000144378	0	0	8
ENSG00000030582	2896	GRN	7.32682	7.33912	7.2544	7.25182	9.84017	9.91493	10.0205	9.97624	10.1186	9.9184	10.2933	10.084	1	1	2.63528	9.54317	1795.46	9.82161e-17	0	0	0.166365	9.54317	8.25204	0.0118445	1	1	2.80165	9.54317	2005.16	4.39901e-17	1	1	3
ENSG00000031003	51306	FAM13B	5.066	5.20254	5.16357	4.92576	5.71943	5.67785	5.77973	5.68196	5.88757	5.9589	5.91493	5.79266	0	0	0.618453	5.59967	160.9	2.68244e-09	0	0	0.172543	5.59967	13.1241	0.0025936	0	0	0.790996	5.59967	267.233	8.23804e-11	0	0	4
ENSG00000031081	57514	ARHGAP31	-1.69455	-2.26887	-1.10219	-0.686607	-0.412169	-0.608109	-0.196478	-0.0399406	1.95598	1.74564	0.602831	1.53813	1	0	1.0223	0.468749	7.44971	0.0157745	1	1	1.85691	0.468749	42.562	1.0808e-05	1	1	2.87921	0.468749	87.1824	1.49148e-07	1	1	4
ENSG00000031691	55166	CENPQ	3.67514	3.74329	3.75072	3.7674	3.8633	3.93974	3.6476	3.92773	3.40243	3.47745	3.39414	3.47685	0	0	0.102405	3.68796	2.37255	0.144807	0	0	-0.410347	3.68796	35.5339	2.88246e-05	0	0	-0.307942	3.68796	20.4459	0.000429226	0	0	5
ENSG00000031698	6301	SARS	6.4159	6.39652	6.457	6.42289	6.25368	6.23255	6.2423	6.24787	6.3585	6.31166	6.34026	6.28252	0	0	-0.188282	6.33387	30.0225	6.90833e-05	0	0	0.0786728	6.33387	5.13827	0.0390092	0	0	-0.109609	6.33387	10.2646	0.00606838	0	0	7
ENSG00000031823	8498	RANBP3	6.16989	6.16159	6.06176	6.17194	5.73217	5.70073	5.91121	5.77825	5.94996	5.90879	5.89136	5.93983	0	0	-0.367459	5.96036	56.036	2.23489e-06	0	0	0.138807	5.96036	7.7608	0.0140948	0	0	-0.228652	5.96036	22.067	0.000304406	0	0	7
ENSG00000032219	5926	ARID4A	5.20097	5.276	5.23942	5.22288	6.00994	6.11662	6.05376	5.95682	5.8668	5.77392	5.878	5.80446	0	0	0.790796	5.73288	362.74	9.66281e-12	0	0	-0.205056	5.73288	25.2007	0.00016359	0	0	0.585741	5.73288	197.241	6.71654e-10	0	0	5
ENSG00000032389	7260	EIPR1	5.16315	5.14951	5.23611	5.27864	5.16317	5.04252	5.00551	4.98006	4.83492	4.88054	4.9508	4.90225	0	0	-0.16872	5.06037	10.6039	0.00545521	0	0	-0.156855	5.06037	8.72017	0.010077	0	0	-0.325575	5.06037	39.0825	1.72778e-05	0	0	8
ENSG00000032444	10908	PNPLA6	5.9962	6.0007	6.02193	5.90004	6.60215	6.69323	6.76956	6.66823	6.25983	6.38397	6.40893	6.52179	0	0	0.695323	6.37888	207.947	4.67389e-10	0	0	-0.288749	6.37888	36.3948	2.53737e-05	0	0	0.406574	6.37888	70.3517	5.68322e-07	0	0	5
ENSG00000032742	8100	IFT88	3.99425	4.05088	4.20384	4.25526	3.60234	3.62588	3.63595	3.68977	3.68299	3.66869	3.38876	3.65184	0	0	-0.501621	3.82909	43.5106	9.55875e-06	0	0	-0.0343326	3.82909	0.186463	0.672166	0	0	-0.535954	3.82909	49.7162	4.48752e-06	0	0	6
ENSG00000033011	56052	ALG1	5.9309	5.89445	5.93675	5.87466	4.88469	5.03053	4.80854	4.90545	4.68115	4.8081	4.8893	4.85764	1	0	-1.01153	5.31396	364.148	9.4022e-12	0	0	-0.098503	5.31396	3.11623	0.0983472	1	0	-1.11004	5.31396	435.699	2.64052e-12	1	0	6
ENSG00000033030	55596	ZCCHC8	5.5698	5.54273	5.50555	5.69021	5.51577	5.43961	5.50446	5.57879	5.38985	5.51091	5.44618	5.38215	0	0	-0.0769893	5.51165	2.32922	0.148266	0	0	-0.0764027	5.51165	2.22038	0.157416	0	0	-0.153392	5.51165	9.21444	0.00853143	0	0	8
ENSG00000033050	10061	ABCF2	7.65771	7.68564	7.71132	7.61751	6.17117	6.11257	6.14427	6.17826	6.47851	6.43524	6.49776	6.54199	1	0	-1.52592	6.9323	1598.82	2.28117e-16	0	0	0.336067	6.9323	75.1879	3.77133e-07	1	0	-1.18986	6.9323	1007.35	6.4796e-15	1	0	7
ENSG00000033100	54480	CHPF2	6.23661	6.25637	6.29559	6.33377	6.66635	6.71587	6.71569	6.70819	6.86544	6.9452	7.04074	7.04918	0	0	0.411926	6.6784	141.309	6.41338e-09	0	0	0.273459	6.6784	63.7585	1.03446e-06	0	0	0.685385	6.6784	396.072	5.19127e-12	0	0	4
ENSG00000033170	2530	FUT8	2.64735	2.71642	2.5237	2.45064	2.07108	2.54554	2.50532	2.35914	2.83013	2.86256	2.92225	2.85729	0	0	-0.216301	2.63089	4.14165	0.0603535	0	0	0.489572	2.63089	21.3092	0.000356721	0	0	0.273271	2.63089	7.15013	0.0176139	0	0	7
ENSG00000033178	55236	UBA6	6.54056	6.57858	6.56918	6.56145	6.50957	6.43452	6.44674	6.42647	6.45908	6.54192	6.45274	6.55548	0	0	-0.11659	6.50867	9.71277	0.00724248	0	0	0.0478511	6.50867	1.60897	0.224426	0	0	-0.0687391	6.50867	3.39674	0.0856544	0	0	7
ENSG00000033327	9846	GAB2	2.69601	2.47462	2.57354	2.59279	2.73252	2.98246	2.6043	2.61895	4.35481	4.36723	4.55439	4.21121	0	0	0.136872	3.46499	1.84609	0.194795	1	1	1.63978	3.46499	317.909	2.44558e-11	1	1	1.77665	3.46499	383.63	6.50641e-12	1	1	1
ENSG00000033627	535	ATP6V0A1	5.85641	5.76868	5.76735	5.93463	7.41493	7.49472	7.62529	7.5624	8.14206	8.26102	8.25483	8.20421	1	1	1.68256	7.48335	1200.77	1.8189e-15	0	0	0.690441	7.48335	227.313	2.53085e-10	1	1	2.373	7.48335	2353.93	1.36933e-17	1	1	4
ENSG00000033800	8554	PIAS1	6.52189	6.52808	6.49491	6.45972	7.10193	7.07727	7.1343	7.12548	6.98199	6.89494	6.94233	6.89769	0	0	0.60042	6.8666	272.7	7.15362e-11	0	0	-0.181707	6.8666	25.2917	0.000160791	0	0	0.418713	6.8666	132.179	1.00044e-08	0	0	5
ENSG00000033867	9497	SLC4A7	6.08435	6.14956	6.14419	6.12778	4.65493	4.68206	4.75389	4.72787	5.65181	5.90814	5.72853	5.82243	1	0	-1.43045	5.66369	896.882	1.49879e-14	1	0	1.07496	5.66369	490.26	1.14094e-12	0	0	-0.355483	5.66369	63.031	1.10857e-06	1	0	7
ENSG00000034152	5606	MAP2K3	5.92289	6.0624	6.05112	5.92874	5.43895	5.58488	5.42996	5.53333	5.45456	5.31175	5.41478	5.43916	0	0	-0.503569	5.66141	92.2943	1.03829e-07	0	0	-0.0937009	5.66141	3.00512	0.103993	0	0	-0.597269	5.66141	129.185	1.16453e-08	0	0	6
ENSG00000034510	9168	TMSB10	6.65706	6.60577	6.50412	6.66936	7.98094	8.21042	8.15877	8.22265	9.39977	9.21079	9.2504	9.28807	1	0	1.52793	8.3861	695.81	9.31753e-14	1	0	1.14185	8.3861	416.25	3.65093e-12	1	1	2.66978	8.3861	2024.83	4.09754e-17	1	1	4
ENSG00000034533	28990	ASTE1	3.26939	3.54576	3.52685	3.44933	3.12612	3.07208	2.96869	3.12269	3.11915	2.8946	2.98059	3.19181	0	0	-0.387069	3.2171	18.4997	0.000663491	0	0	-0.0273356	3.2171	0.0852111	0.774449	0	0	-0.414405	3.2171	21.2922	0.000358008	0	0	6
ENSG00000034677	25897	RNF19A	4.45034	4.58427	4.43713	4.50298	5.28388	5.51898	5.45338	5.51063	5.48834	5.42394	5.27897	5.46341	0	0	0.943089	5.17152	263.634	9.05378e-11	0	0	-0.0298297	5.17152	0.282334	0.603141	0	0	0.913259	5.17152	247.579	1.40115e-10	0	0	3
ENSG00000034693	8504	PEX3	4.22018	4.27591	4.37825	4.33187	3.4822	3.20604	3.25935	3.39973	3.29908	3.14153	3.22946	3.23537	0	0	-0.973998	3.73653	189.37	8.87324e-10	0	0	-0.11452	3.73653	2.24768	0.155057	1	0	-1.08852	3.73653	234.344	2.0503e-10	1	0	6
ENSG00000034713	11345	GABARAPL2	4.87846	4.94523	4.95374	5.01433	5.37916	5.5042	5.43892	5.34597	5.26117	5.46186	5.507	5.50627	0	0	0.459858	5.28142	90.6919	1.1609e-07	0	0	0.0172173	5.28142	0.129923	0.723657	0	0	0.477075	5.28142	98.1989	6.97945e-08	0	0	3
ENSG00000035115	26751	SH3YL1	2.12487	2.08041	2.20019	2.30622	2.42979	2.4146	2.47075	2.22052	2.7333	3.07319	2.653	2.8503	0	0	0.193259	2.50129	2.83904	0.113179	0	0	0.452144	2.50129	16.372	0.00110344	0	0	0.645403	2.50129	33.9149	3.68653e-05	0	0	4
ENSG00000035141	84908	FAM136A	7.7404	7.7791	7.79211	7.77508	5.89961	5.83284	5.80163	5.80742	5.82433	5.85214	5.81124	5.84984	1	1	-1.94577	6.80533	2974.06	2.49219e-18	0	0	-0.00155637	6.80533	0.00178256	0.966893	1	1	-1.94732	6.80533	2990.66	2.3931e-18	1	1	6
ENSG00000035403	7414	VCL	7.13058	7.1136	7.1338	7.05535	7.93654	7.97958	7.99133	7.91988	7.74853	7.7299	7.96219	7.72388	0	0	0.83952	7.66183	433.947	2.71714e-12	0	0	-0.16569	7.66183	17.3016	0.0008796	0	0	0.673829	7.66183	279.692	5.99535e-11	0	0	3
ENSG00000035499	55789	DEPDC1B	4.39035	4.49311	4.44097	4.4972	4.44956	4.42114	4.267	4.46046	3.36521	3.26513	3.15541	3.24606	0	0	-0.0652881	4.14361	1.26318	0.279132	1	0	-1.14504	4.14361	322.403	2.21602e-11	1	0	-1.21032	4.14361	371.746	8.12665e-12	1	0	2
ENSG00000035664	23604	DAPK2	-1.55786	-1.38702	-1.10219	-1.26002	5.8573	5.70935	5.85704	5.78015	5.81647	5.96331	5.93351	5.95864	1	1	7.20946	5.25926	5677.09	2.22436e-20	0	0	0.117172	5.25926	5.67623	0.0312181	1	1	7.32663	5.25926	5952.98	1.57263e-20	1	1	3
ENSG00000035681	8439	NSMAF	6.10702	6.15594	6.17161	6.08704	5.51803	5.43442	5.43669	5.50834	5.72919	5.71159	5.64305	5.67002	0	0	-0.66477	5.79747	242.245	1.62962e-10	0	0	0.213463	5.79747	23.8898	0.000210748	0	0	-0.451308	5.79747	114.571	2.56675e-08	0	0	7
ENSG00000035687	159	ADSS	6.61972	6.68293	6.70796	6.71858	6.26788	6.29759	6.16468	6.22852	6.36727	6.37548	6.42346	6.31905	0	0	-0.452374	6.44697	127.343	1.28063e-08	0	0	0.130776	6.44697	10.3506	0.00590573	0	0	-0.321598	6.44697	65.2071	9.03038e-07	0	0	7
ENSG00000035720	26228	STAP1	2.12487	2.206	2.41853	2.44466	4.01213	4.16952	4.19207	4.11999	5.12783	5.25324	5.45778	5.16699	1	1	1.80979	4.31393	628.811	1.92652e-13	1	0	1.13056	4.31393	349.91	1.24563e-11	1	1	2.94034	4.31393	1829.9	8.55445e-17	1	1	4
ENSG00000035862	7077	TIMP2	4.08317	4.19558	4.11767	4.11338	7.45212	7.5283	7.61247	7.64837	7.78069	7.763	7.77086	7.75672	1	1	3.42996	7.13591	4743.42	8.26424e-20	0	0	0.205944	7.13591	24.2147	0.00019776	1	1	3.6359	7.13591	5312.67	3.6116e-20	1	1	3
ENSG00000035928	5981	RFC1	6.82313	6.86578	6.81913	6.81804	6.32527	6.28323	6.1511	6.22364	6.06882	5.91922	5.9196	5.92992	0	0	-0.595276	6.39852	234.956	2.0136e-10	0	0	-0.287672	6.39852	51.6017	3.61922e-06	0	0	-0.882949	6.39852	505.769	9.1382e-13	0	0	8
ENSG00000036054	55773	TBC1D23	5.75917	5.85141	5.76888	5.81962	5.80539	5.86212	5.70735	5.86045	5.80659	5.88108	5.85479	5.84633	0	0	0.000487323	5.8199	0.000154403	0.990253	0	0	0.0372194	5.8199	0.887149	0.361527	0	0	0.0377067	5.8199	0.930816	0.35031	0	0	1
ENSG00000036257	8452	CUL3	6.74806	6.7761	6.80094	6.74592	6.67602	6.67794	6.69526	6.76589	6.77255	6.71114	6.77108	6.73077	0	0	-0.0723698	6.7405	3.77523	0.071491	0	0	0.0413731	6.7405	1.21806	0.287543	0	0	-0.0309967	6.7405	0.696073	0.417506	0	0	7
ENSG00000036549	26009	ZZZ3	6.09411	6.06542	6.09139	6.01006	5.72924	5.63438	5.63213	5.76008	5.6081	5.68588	5.75698	5.70143	0	0	-0.383995	5.83026	65.7035	8.62454e-07	0	0	-0.00152846	5.83026	0.000996992	0.975237	0	0	-0.385523	5.83026	66.5247	7.99787e-07	0	0	6
ENSG00000036565	6570	SLC18A1	-3.98085	-4.93751	-4.93751	-3.68193	-0.635621	-0.371557	-0.312089	-0.272175	1.91241	1.87973	1.29705	1.83574	1	1	4.85808	0.455689	97.9124	7.1118e-08	1	1	2.17072	0.455689	108.633	3.63234e-08	1	1	7.0288	0.455689	370.506	8.32077e-12	1	1	4
ENSG00000037241	51121	RPL26L1	5.31774	5.30436	5.50096	5.39266	4.00569	4.0112	4.0588	4.02386	3.74639	3.63747	3.58488	3.59862	1	0	-1.36645	4.58206	559.097	4.46745e-13	0	0	-0.381479	4.58206	35.9123	2.72461e-05	1	1	-1.74792	4.58206	868.381	1.89182e-14	1	1	8
ENSG00000037280	2324	FLT4	4.97457	4.82043	4.97509	4.94709	4.97319	4.77533	4.88271	4.90892	3.75464	3.45256	3.45714	3.40235	0	0	-0.053913	4.58621	0.900326	0.358088	1	0	-1.36725	4.58621	473.958	1.45158e-12	1	0	-1.42116	4.58621	525.285	6.97533e-13	1	0	2
ENSG00000037474	54888	NSUN2	7.56719	7.57039	7.61387	7.58112	6.54554	6.5043	6.58647	6.5832	6.97053	7.00206	6.93774	6.99	1	0	-1.03699	7.10512	844.25	2.31793e-14	0	0	0.419863	7.10512	135.821	8.35111e-09	0	0	-0.617124	7.10512	309.135	2.97624e-11	1	0	7
ENSG00000037637	54455	FBXO42	5.06335	5.14951	5.03477	5.05911	5.33488	5.42136	5.48619	5.37643	5.42902	5.51521	5.60298	5.51403	0	0	0.319872	5.34201	48.2208	5.34669e-06	0	0	0.109438	5.34201	5.73771	0.0304489	0	0	0.42931	5.34201	88.0053	1.40528e-07	0	0	4
ENSG00000037749	4238	MFAP3	4.50403	4.42193	4.55702	4.52443	4.57452	4.72521	4.61044	4.6552	4.73007	4.53075	4.59231	4.82237	0	0	0.131002	4.60668	4.39683	0.0538	0	0	0.0273428	4.60668	0.190066	0.669219	0	0	0.158345	4.60668	6.47923	0.0227093	0	0	3
ENSG00000037757	84245	MRI1	6.26454	6.26559	6.26179	6.26365	5.23239	5.25468	5.32139	5.33826	5.22304	5.35365	5.2511	5.29218	0	0	-0.985594	5.70027	545.453	5.33004e-13	0	0	-0.00645046	5.70027	0.021494	0.88544	0	0	-0.992044	5.70027	555.009	4.708e-13	0	0	6
ENSG00000037897	4234	METTL1	4.66982	4.65406	4.72869	4.63504	2.60195	2.71777	2.6667	2.73319	3.19383	3.34072	3.12339	3.20282	1	1	-2.00594	3.82389	850.891	2.19066e-14	0	0	0.541027	3.82389	51.6238	3.61024e-06	1	0	-1.46491	3.82389	504.806	9.26326e-13	1	1	7
ENSG00000037965	3224	HOXC8	-0.436781	0.246964	-0.352049	0.00894537	-1.35084	-1.38342	-1.31382	-0.710442	0.99616	0.299009	0.446009	0.716772	1	0	-1.10038	0.008592	15.2195	0.00147694	1	1	1.8511	0.008592	48.3833	5.24476e-06	0	0	0.750719	0.008592	11.3306	0.00436597	1	1	7
ENSG00000038002	175	AGA	3.86949	4.02322	3.97394	4.06346	4.09639	4.10566	3.89575	4.05557	3.78717	3.82925	3.8504	3.83646	0	0	0.0460302	3.95637	0.532247	0.477169	0	0	-0.215571	3.95637	11.1188	0.00465534	0	0	-0.169541	3.95637	7.07442	0.0181172	0	0	5
ENSG00000038210	55300	PI4K2B	5.39766	5.42436	5.63023	5.57708	5.34639	5.38953	5.26199	5.31878	4.61701	4.64816	4.80099	4.75099	0	0	-0.188707	5.2275	12.6286	0.00298339	0	0	-0.627042	5.2275	126.561	1.33383e-08	0	0	-0.815748	5.2275	221.808	2.99747e-10	0	0	8
ENSG00000038219	259282	BOD1L1	7.22332	7.19574	7.30006	7.12065	7.91694	7.90203	8.01719	7.84676	8.18998	8.09473	8.24109	8.07734	0	0	0.701951	7.81219	476.676	1.39369e-12	0	0	0.229383	7.81219	52.2031	3.38377e-06	0	0	0.931334	7.81219	839.903	2.40577e-14	0	0	4
ENSG00000038274	27430	MAT2B	5.92799	5.92881	5.98951	6.09135	5.90654	6.03924	5.89989	6.03049	5.89599	5.87774	6.07078	6.0816	0	0	-0.0244041	5.98068	0.297511	0.593656	0	0	0.0113638	5.98068	0.0634045	0.804692	0	0	-0.0130403	5.98068	0.0853902	0.77422	0	0	7
ENSG00000038358	23644	EDC4	7.8239	7.81427	7.86968	7.83453	7.62993	7.64943	7.68234	7.65149	7.67873	7.73101	7.68656	7.78127	0	0	-0.191436	7.73916	33.0007	4.25194e-05	0	0	0.065951	7.73916	3.88162	0.0680235	0	0	-0.125485	7.73916	14.231	0.00191551	0	0	7
ENSG00000038382	7204	TRIO	6.03387	6.06014	6.01614	5.95478	6.10868	6.21222	6.34307	6.18473	7.13039	7.28113	7.25202	7.25105	0	0	0.188557	6.58768	17.8303	0.000775617	1	0	1.01526	6.58768	536.776	5.97686e-13	1	0	1.20382	6.58768	756.485	5.10887e-14	1	0	1
ENSG00000038532	23274	CLEC16A	5.95037	5.90291	5.84912	5.73383	5.83567	5.94931	5.94701	5.84783	5.99503	6.01584	6.01604	6.03997	0	0	0.0272732	5.92604	0.343876	0.566529	0	0	0.120829	5.92604	6.70511	0.0208238	0	0	0.148103	5.92604	10.2708	0.00605639	0	0	4
ENSG00000039123	23517	MTREX	6.48478	6.51655	6.52463	6.49093	5.6714	5.78776	5.72488	5.70515	5.74583	5.82815	5.77667	5.78168	0	0	-0.791465	6.05645	525.356	6.96862e-13	0	0	0.060437	6.05645	2.8968	0.109877	0	0	-0.731028	6.05645	452.763	2.00985e-12	0	0	6
ENSG00000039319	9765	ZFYVE16	2.05197	2.09229	1.94282	1.87889	3.53236	3.69696	3.62813	3.42908	3.61213	3.77578	3.26511	3.70704	1	0	1.58323	3.20079	242.814	1.60333e-10	0	0	0.0247325	3.20079	0.0724764	0.79152	1	1	1.60797	3.20079	252.329	1.22797e-10	1	1	3
ENSG00000039523	79567	RIPOR1	4.68539	4.74906	4.71448	4.89754	6.41854	6.40165	6.59802	6.51126	6.61103	6.58837	6.59843	6.57257	1	1	1.71144	6.14225	1125.96	2.89758e-15	0	0	0.108936	6.14225	5.30807	0.0363277	1	1	1.82037	6.14225	1280.26	1.1433e-15	1	1	3
ENSG00000039650	11284	PNKP	4.97879	4.89694	5.04743	5.19104	5.73607	5.70073	5.77531	5.65427	5.54174	5.59862	5.60646	5.63994	0	0	0.675505	5.47399	177.446	1.38213e-09	0	0	-0.12033	5.47399	5.80573	0.0296233	0	0	0.555175	5.47399	119.383	1.95989e-08	0	0	3
ENSG00000040199	23035	PHLPP2	3.06757	2.88298	2.84689	2.88137	1.70819	1.56312	1.54715	1.66822	2.95706	2.75615	2.73155	2.81484	1	0	-1.31416	2.59066	204.249	5.2868e-10	1	0	1.20007	2.59066	163.817	2.3759e-09	0	0	-0.114093	2.59066	1.9008	0.188682	1	0	7
ENSG00000040275	54908	SPDL1	5.92945	5.97206	5.88904	5.92122	5.51009	5.33487	5.35613	5.47119	4.64167	4.49114	4.71553	4.7622	0	0	-0.51816	5.43454	95.2654	8.47913e-08	0	0	-0.768063	5.43454	182.781	1.12979e-09	1	0	-1.28622	5.43454	538.893	5.8112e-13	1	0	8
ENSG00000040341	27067	STAU2	5.82315	5.86186	5.89115	5.73506	5.84923	5.85145	5.87862	5.95009	5.4316	5.51005	5.50078	5.58206	0	0	0.0463744	5.75034	0.951295	0.345224	0	0	-0.376746	5.75034	59.9882	1.49157e-06	0	0	-0.330372	5.75034	46.9372	6.23555e-06	0	0	2
ENSG00000040487	54896	PQLC2	2.88175	2.81291	2.65518	2.78987	5.06899	5.09938	5.15177	5.27904	5.16389	5.13193	4.93797	5.21131	1	1	2.36691	4.66192	1179.3	2.07273e-15	0	0	-0.039804	4.66192	0.444827	0.515172	1	1	2.32711	4.66192	1140.87	2.63433e-15	1	1	3
ENSG00000040531	1497	CTNS	4.66633	4.62164	4.6479	4.67267	4.54372	4.67768	4.75389	4.66551	5.18997	5.26656	5.23171	5.42864	0	0	0.00101294	4.89532	0.000332261	0.985703	0	0	0.619165	4.89532	128.021	1.23643e-08	0	0	0.620178	4.89532	132.424	9.88187e-09	0	0	1
ENSG00000040608	65078	RTN4R	3.9462	3.9303	3.8695	4.12091	4.05332	3.93607	4.20789	4.06807	2.13091	1.81424	1.97941	2.09421	0	0	0.0919481	3.61959	1.61072	0.224186	1	1	-2.07447	3.61959	577.364	3.54987e-13	1	1	-1.98252	3.61959	535.963	6.04189e-13	1	1	2
ENSG00000040633	79142	PHF23	5.71937	5.61863	5.66185	5.69527	5.3928	5.49176	5.54863	5.6133	5.63627	5.51177	5.70385	5.52285	0	0	-0.169652	5.59812	9.97657	0.00665145	0	0	0.0800333	5.59812	2.16509	0.162333	0	0	-0.0896183	5.59812	2.81689	0.114477	0	0	7
ENSG00000040933	3631	INPP4A	6.19973	6.34903	6.39002	6.23964	7.6315	7.67716	7.7729	7.69921	7.85713	7.99758	7.97794	7.88515	1	0	1.39255	7.46053	1372.92	6.88957e-16	0	0	0.233437	7.46053	41.7321	1.20548e-05	1	1	1.62599	7.46053	1868.54	7.349e-17	1	1	3
ENSG00000041357	5685	PSMA4	8.25845	8.19936	8.25452	8.32683	7.53973	7.51053	7.5138	7.48997	7.39	7.38698	7.40499	7.34541	0	0	-0.756134	7.77645	483.433	1.26079e-12	0	0	-0.131904	7.77645	14.4249	0.00181889	0	0	-0.888038	7.77645	662.69	1.32235e-13	0	0	6
ENSG00000041802	55341	LSG1	6.68402	6.68047	6.76308	6.65809	5.86355	5.77755	5.88602	5.81763	5.88194	6.00549	5.89326	5.87932	0	0	-0.868826	6.21243	420.909	3.37384e-12	0	0	0.0798133	6.21243	3.36411	0.0870253	0	0	-0.789013	6.21243	351.184	1.21413e-11	0	0	6
ENSG00000041880	10039	PARP3	3.63292	3.75081	3.71627	3.93052	4.37405	4.37854	4.41296	4.35225	4.01709	4.01073	4.24491	4.12408	0	0	0.609742	4.09624	85.8785	1.64066e-07	0	0	-0.281857	4.09624	18.5626	0.000653935	0	0	0.327886	4.09624	24.2418	0.000196718	0	0	5
ENSG00000041988	90326	THAP3	3.24156	3.15065	3.03145	3.43127	2.45837	2.75156	2.65905	2.89621	2.71651	2.91557	2.98059	3.09461	0	0	-0.534211	2.98921	34.4966	3.37138e-05	0	0	0.23452	2.98921	6.23337	0.0249906	0	0	-0.299691	2.98921	11.3327	0.00436326	0	0	7
ENSG00000042088	55775	TDP1	6.32932	6.27082	6.35737	6.32075	5.88827	5.91804	5.72671	5.72698	5.40826	5.49967	5.48197	5.52065	0	0	-0.513903	5.92026	121.1	1.78424e-08	0	0	-0.338211	5.92026	48.6037	5.1101e-06	0	0	-0.852114	5.92026	323.474	2.16499e-11	0	0	8
ENSG00000042286	84883	AIFM2	-1.43301	-1.26076	-1.39907	-1.61276	0.242217	-0.168383	0.232777	-0.336585	0.579715	0.736227	-0.0421628	1.0934	1	0	1.53198	-0.0191355	25.0982	0.000166808	0	0	0.637611	-0.0191355	6.77371	0.0202874	1	1	2.16959	-0.0191355	58.8449	1.67283e-06	1	1	4
ENSG00000042317	55812	SPATA7	2.11468	1.8479	1.94282	2.23861	2.18949	2.3718	2.2843	2.55825	1.82112	1.81424	1.81276	1.70238	0	0	0.3032	2.09238	6.94151	0.0190415	0	0	-0.568243	2.09238	22.4765	0.000279808	0	0	-0.265042	2.09238	4.87431	0.043651	0	0	5
ENSG00000042429	9440	MED17	5.03796	5.0915	5.11029	5.12237	4.7904	4.91603	4.83255	5.02401	5.38055	5.29585	5.34014	5.52175	0	0	-0.207461	5.13879	16.88	0.000973971	0	0	0.492711	5.13879	95.4843	8.35535e-08	0	0	0.28525	5.13879	33.5771	3.88481e-05	0	0	7
ENSG00000042445	54884	RETSAT	4.56892	4.48862	4.46381	4.60449	4.53032	4.54911	4.38074	4.48629	4.56637	4.76253	4.79287	4.79351	0	0	-0.0550087	4.58979	0.794568	0.387131	0	0	0.244328	4.58979	15.586	0.0013444	0	0	0.189319	4.58979	9.70167	0.00726863	0	0	1
ENSG00000042493	822	CAPG	4.60759	4.47053	4.70652	4.54276	4.85811	4.861	4.76106	4.81012	4.72378	4.68984	5.0563	4.90731	0	0	0.232536	4.75471	11.7845	0.00381258	0	0	0.022572	4.75471	0.111224	0.743481	0	0	0.255108	4.75471	14.3048	0.00187808	0	0	3
ENSG00000042753	1175	AP2S1	6.0719	6.03804	6.03087	6.14219	5.99213	5.9356	5.96109	5.94924	5.59438	5.43941	5.51319	5.67497	0	0	-0.120066	5.88225	9.33505	0.00819685	0	0	-0.405043	5.88225	100.283	6.09693e-08	0	0	-0.525109	5.88225	173.095	1.63601e-09	0	0	8
ENSG00000042980	10863	ADAM28	-0.561969	-2.26887	-2.27996	-0.795783	4.39638	4.49779	4.69522	4.57868	6.80865	6.98232	7.00253	6.79815	1	1	5.84303	5.56216	1195.6	1.8766e-15	1	1	2.35544	5.56216	818.44	2.899e-14	1	1	8.19848	5.56216	3261.93	1.27058e-18	1	1	4
ENSG00000043093	54165	DCUN1D1	5.46138	5.51431	5.48617	5.56333	5.97903	6.06382	6.07908	6.09525	5.93098	5.90749	5.95641	5.904	0	0	0.539219	5.84382	186.554	9.82895e-10	0	0	-0.130765	5.84382	11.1334	0.00463468	0	0	0.408455	5.84382	106.504	4.13065e-08	0	0	5
ENSG00000043143	23338	JADE2	5.33649	5.41374	5.28822	5.1594	4.63211	4.64884	4.65345	4.72392	4.68547	4.60525	4.41853	4.80259	0	0	-0.643799	4.91118	79.4875	2.66769e-07	0	0	-0.0340392	4.91118	0.205529	0.656938	0	0	-0.677838	4.91118	88.2245	1.38329e-07	0	0	6
ENSG00000043355	7546	ZIC2	-1.31812	-0.318298	-0.78259	-0.536926	1.87298	1.98841	1.91167	1.77876	0.687032	-0.0213327	-0.441131	0.290748	1	1	2.63454	0.813823	134.246	9.0245e-09	1	1	-1.74822	0.813823	67.8597	7.08637e-07	0	0	0.88632	0.813823	11.0285	0.00478531	1	1	5
ENSG00000043462	3937	LCP2	7.07056	7.12377	7.04762	6.99133	8.41768	8.37065	8.4647	8.37229	7.99817	7.89375	7.87668	7.88557	1	0	1.33968	7.89182	1119.69	3.01691e-15	0	0	-0.493795	7.89182	158.557	2.96136e-09	0	0	0.845888	7.89182	449.502	2.11582e-12	1	0	5
ENSG00000043514	54802	TRIT1	4.74937	4.8417	4.88491	4.96289	3.50521	3.54632	3.43098	3.45785	4.44166	4.43233	4.22996	4.4215	1	0	-1.38877	4.37097	471.063	1.51629e-12	0	0	0.899615	4.37097	186.043	1.00145e-09	0	0	-0.489153	4.37097	66.9624	7.6851e-07	1	0	7
ENSG00000043591	153	ADRB1	-0.214928	0.0169916	0.138988	-0.0238884	0.407712	0.772378	0.595611	0.699114	0.968063	0.80527	1.78028	1.20718	0	0	0.652197	0.68803	10.1448	0.0063035	0	0	0.595911	0.68803	10.2653	0.00606695	1	0	1.24811	0.68803	42.1233	1.14478e-05	1	0	4
ENSG00000044090	9820	CUL7	4.92586	4.95177	4.947	4.95554	5.79609	5.86791	5.80596	5.72698	5.27843	5.46275	5.34293	5.51735	0	0	0.846197	5.4187	307.351	3.09952e-11	0	0	-0.397623	5.4187	69.3817	6.18804e-07	0	0	0.448574	5.4187	84.3219	1.84145e-07	0	0	5
ENSG00000044115	1495	CTNNA1	3.34108	3.40995	3.38251	3.37256	4.64045	4.57056	4.62623	4.68997	4.88649	4.85363	4.70691	4.90056	1	0	1.25135	4.39511	435.18	2.66297e-12	0	0	0.205363	4.39511	13.5768	0.00228763	1	0	1.45671	4.39511	602.009	2.63203e-13	1	0	3
ENSG00000044446	5256	PHKA2	6.01618	6.0624	6.11623	6.074	6.92035	6.85397	6.88275	6.84787	6.15624	6.28269	6.34374	6.26883	0	0	0.800687	6.4423	416.48	3.63666e-12	0	0	-0.613612	6.4423	244.338	1.5353e-10	0	0	0.187076	6.4423	22.1767	0.000297584	0	0	5
ENSG00000044459	54875	CNTLN	3.44641	3.21726	3.44122	3.35989	3.44934	3.63496	3.56809	3.585	3.56601	3.46684	3.58017	3.40235	0	0	0.182146	3.48034	5.66206	0.0313986	0	0	-0.0569401	3.48034	0.545292	0.471915	0	0	0.125206	3.48034	2.67383	0.123312	0	0	5
ENSG00000044574	3309	HSPA5	10.0279	10.0933	9.99992	10.055	9.83876	9.69677	9.68653	9.73204	9.43884	9.45354	9.4575	9.40648	0	0	-0.314188	9.76339	60.532	1.41327e-06	0	0	-0.300596	9.76339	55.113	2.4644e-06	0	0	-0.614784	9.76339	230.185	2.3206e-10	0	0	8
ENSG00000046604	1829	DSG2	7.15223	7.21285	7.18652	7.01753	6.59036	6.57026	6.47317	6.4295	5.14519	5.10366	5.14348	5.35895	0	0	-0.63603	6.49716	125.545	1.4068e-08	1	0	-1.3268	6.49716	465.952	1.63866e-12	1	1	-1.96283	6.49716	1041.8	5.0817e-15	1	1	8
ENSG00000046647	54960	GEMIN8	3.28765	3.18434	3.11076	3.09522	2.3608	2.55513	2.30407	2.41889	2.51764	2.57689	2.25234	2.56457	0	0	-0.771919	2.76051	73.6793	4.2755e-07	0	0	0.0719213	2.76051	0.568538	0.46279	0	0	-0.699997	2.76051	61.8295	1.2446e-06	0	0	6
ENSG00000046651	8481	OFD1	4.94611	4.92544	4.91973	4.97333	5.16895	5.24434	5.13944	5.12911	5.03439	5.1105	5.2151	5.01748	0	0	0.218845	5.07152	18.8352	0.000614311	0	0	-0.0758245	5.07152	2.24074	0.155652	0	0	0.143021	5.07152	8.02472	0.0128299	0	0	5
ENSG00000046653	2824	GPM6B	0.858661	0.619579	0.997373	1.04989	1.10653	1.09537	1.2126	0.792419	1.2506	1.37367	1.6059	1.42979	0	0	0.153238	1.1557	1.0167	0.329671	0	0	0.36618	1.1557	6.0904	0.0264389	0	0	0.519417	1.1557	12.6108	0.00299864	0	0	4
ENSG00000047056	22884	WDR37	4.74607	4.8644	4.76592	4.88654	6.23452	6.37074	6.27709	6.34796	6.19085	6.235	6.28779	6.19144	1	0	1.48282	5.91616	1185.75	1.99244e-15	0	0	-0.0820946	5.91616	4.07938	0.0620931	1	0	1.40073	5.91616	1057.18	4.57111e-15	1	0	3
ENSG00000047188	64848	YTHDC2	5.04334	4.9856	5.16937	5.16851	4.60467	4.80781	4.78235	4.66757	4.82712	5.0442	4.8468	5.02681	0	0	-0.387868	4.93266	41.065	1.31764e-05	0	0	0.223457	4.93266	13.1738	0.00255781	0	0	-0.16441	4.93266	7.59257	0.014976	0	0	7
ENSG00000047249	51606	ATP6V1H	5.09091	5.24307	5.26131	5.24113	5.82839	5.87655	5.71199	5.81578	5.69424	5.78535	5.89231	5.87244	0	0	0.59093	5.6325	141.348	6.4014e-09	0	0	0.00153096	5.6325	0.000978095	0.975473	0	0	0.592461	5.6325	142.734	5.99761e-09	0	0	3
ENSG00000047315	5431	POLR2B	7.84928	7.87206	7.87661	7.90259	7.70516	7.68729	7.66477	7.68204	7.58587	7.66173	7.71208	7.68168	0	0	-0.199311	7.74457	35.2617	3.00247e-05	0	0	-0.0249156	7.74457	0.544724	0.472141	0	0	-0.224227	7.74457	44.6554	8.26421e-06	0	0	6
ENSG00000047346	56204	FAM214A	2.82036	2.7468	2.99534	3.05255	4.23227	4.59636	4.2969	4.38257	4.53559	4.70648	4.75576	4.63174	1	0	1.45763	4.14093	327.181	1.99839e-11	0	0	0.278097	4.14093	14.4902	0.00178763	1	1	1.73573	4.14093	477.375	1.37922e-12	1	1	3
ENSG00000047365	116984	ARAP2	3.29218	3.53709	3.44505	3.37256	3.66091	3.80144	3.81194	3.73357	5.04955	4.88188	4.70475	5.01123	0	0	0.334338	4.16893	15.2953	0.00144835	1	0	1.1632	4.16893	210.98	4.23115e-10	1	0	1.49754	4.16893	347.075	1.31912e-11	1	0	4
ENSG00000047410	7175	TPR	8.4186	8.48031	8.42227	8.44214	8.43516	8.39991	8.48121	8.3028	8.15672	8.11725	8.2463	8.02884	0	0	-0.04607	8.3359	1.35418	0.263155	0	0	-0.267966	8.3359	45.3221	7.60267e-06	0	0	-0.314036	8.3359	62.539	1.16213e-06	0	0	2
ENSG00000047578	23247	KIAA0556	4.58746	4.59683	4.66771	4.63504	5.46267	5.54811	5.64478	5.5412	5.38587	5.44573	5.47817	5.57041	0	0	0.920425	5.26343	423.531	3.22846e-12	0	0	-0.0795591	5.26343	3.36432	0.0870164	0	0	0.840866	5.26343	353.019	1.17034e-11	0	0	3
ENSG00000047579	84062	DTNBP1	4.10907	4.06903	4.06637	4.18875	4.09942	4.14432	4.3262	4.04928	4.09386	4.02528	3.95959	4.06192	0	0	0.0395997	4.10597	0.337136	0.570313	0	0	-0.122925	4.10597	3.13091	0.0976289	0	0	-0.0833255	4.10597	1.48148	0.24279	0	0	5
ENSG00000047597	7504	XK	6.23544	6.32406	6.34461	6.17827	7.04299	7.00208	6.91685	6.98349	6.46726	6.50262	6.49714	6.50074	0	0	0.707239	6.61272	272.834	7.12919e-11	0	0	-0.495787	6.61272	134.249	9.02325e-09	0	0	0.211452	6.61272	23.9681	0.000207533	0	0	5
ENSG00000047621	57102	C12orf4	4.80905	4.85397	4.84922	4.89864	5.53155	5.43181	5.49911	5.50719	5.67046	5.80866	5.68313	5.69657	0	0	0.631625	5.39297	172.985	1.64306e-09	0	0	0.222675	5.39297	22.6869	0.000268057	0	0	0.8543	5.39297	322.378	2.21725e-11	0	0	4
ENSG00000047634	6322	SCML1	2.19426	1.83382	2.02701	2.24552	3.11419	2.80883	2.98102	2.7795	3.18165	3.43451	3.13628	3.43074	0	0	0.83536	2.84547	49.7871	4.45086e-06	0	0	0.380728	2.84547	11.7907	0.00380553	1	0	1.21609	2.84547	110.998	3.15682e-08	1	0	4
ENSG00000047644	55841	WWC3	-0.115607	0.0660124	0.316753	-0.0574868	3.33581	3.66186	3.67063	3.76076	5.2096	5.1901	5.56416	5.13859	1	1	3.58991	4.08977	826.422	2.70326e-14	1	1	1.66802	4.08977	428.956	2.94965e-12	1	1	5.25793	4.08977	2176.26	2.42447e-17	1	1	4
ENSG00000047849	4134	MAP4	7.39945	7.42471	7.38402	7.32392	5.97409	5.90497	6.00704	5.85596	6.49214	6.49219	6.38347	6.39845	1	0	-1.45575	6.7234	1378.48	6.69051e-16	0	0	0.505351	6.7234	160.965	2.67511e-09	0	0	-0.950398	6.7234	618.977	2.15689e-13	1	0	7
ENSG00000047932	57120	GOPC	6.73315	6.73359	6.76844	6.79851	5.94745	6.05201	6.05595	6.09753	6.05803	5.98951	6.134	6.08904	0	0	-0.729112	6.33453	375.07	7.63137e-12	0	0	0.0279611	6.33453	0.526111	0.479675	0	0	-0.701151	6.33453	349.083	1.26658e-11	0	0	6
ENSG00000048028	57646	USP28	5.42576	5.53513	5.33954	5.40274	5.08588	5.12538	5.22747	5.11713	5.17929	5.19118	5.43709	5.27271	0	0	-0.296643	5.28815	24.6998	0.000180028	0	0	0.130339	5.28815	4.61984	0.0487493	0	0	-0.166304	5.28815	7.9027	0.0133977	0	0	7
ENSG00000048052	9734	HDAC9	-2.68556	-2.04415	-3.46769	-4.93751	-4.93751	-3.80395	-3.32428	-3.86167	0.687032	0.663714	0.486841	0.519429	0	0	-1.19506	-0.785511	1.69808	0.212652	1	1	5.19789	-0.785511	98.5918	6.80254e-08	1	1	4.00283	-0.785511	92.0908	1.05301e-07	1	1	1
ENSG00000048140	26262	TSPAN17	3.98868	4.05392	4.15556	4.15431	4.73889	4.90294	4.69334	4.77053	4.99316	5.06195	5.10465	5.20858	0	0	0.679214	4.70288	140.135	6.78067e-09	0	0	0.314665	4.70288	32.4602	4.63242e-05	0	0	0.99388	4.70288	309.322	2.96362e-11	0	0	4
ENSG00000048162	51491	NOP16	6.94892	6.89406	7.00024	6.99645	4.4013	4.54671	4.37608	4.40736	5.11828	5.14198	5.03064	5.09639	1	1	-2.53906	5.93108	2937.72	2.72589e-18	0	0	0.665236	5.93108	181.207	1.19832e-09	1	1	-1.87382	5.93108	1777.93	1.05474e-16	1	1	7
ENSG00000048392	50484	RRM2B	4.71605	4.83288	4.93752	4.90192	5.23377	5.28528	5.29076	5.25601	5.30815	5.42394	5.38539	5.30374	0	0	0.408101	5.17071	74.2403	4.07959e-07	0	0	0.0894179	5.17071	3.64644	0.0759733	0	0	0.497519	5.17071	111.554	3.05567e-08	0	0	3
ENSG00000048405	168850	ZNF800	5.19614	5.18045	5.3209	5.16396	5.21993	5.31523	5.32382	5.27365	5.4316	5.54831	5.56892	5.51955	0	0	0.0582725	5.34499	1.84967	0.194387	0	0	0.234391	5.34499	30.0346	6.89426e-05	0	0	0.292663	5.34499	47.7988	5.62195e-06	0	0	4
ENSG00000048471	92017	SNX29	3.63648	3.49296	3.58007	3.26454	4.24326	4.29223	4.27954	4.173	4.52357	4.36342	4.60163	4.52168	0	0	0.746431	4.12891	107.35	3.92388e-08	0	0	0.255663	4.12891	13.7832	0.00216197	1	0	1.00209	4.12891	199.556	6.20036e-10	1	0	4
ENSG00000048544	55173	MRPS10	6.07518	6.07443	6.10114	6.09183	5.41363	5.28959	5.28456	5.4185	5.31235	5.36132	5.20901	5.29347	0	0	-0.742493	5.63419	263.641	9.05201e-11	0	0	-0.0571935	5.63419	1.4522	0.247284	0	0	-0.799686	5.63419	305.371	3.24315e-11	0	0	6
ENSG00000048649	51773	RSF1	5.8294	5.88253	5.96437	5.81266	5.90481	5.95476	5.95093	5.85776	6.116	5.94813	5.99849	6.05297	0	0	0.0354884	5.94156	0.599763	0.450989	0	0	0.11183	5.94156	5.91429	0.028359	0	0	0.147318	5.94156	10.4577	0.00571016	0	0	4
ENSG00000048707	55187	VPS13D	5.94031	6.11722	6.07418	5.80917	6.84161	6.86462	6.91283	6.87301	6.69967	6.78493	6.76798	6.86642	0	0	0.878677	6.59449	253.555	1.18733e-10	0	0	-0.0931729	6.59449	2.96813	0.105958	0	0	0.785504	6.59449	202.491	5.60979e-10	0	0	3
ENSG00000048740	10659	CELF2	7.617	7.66491	7.66074	7.54134	8.17697	8.23823	8.21793	8.22718	8.44982	8.39736	8.56552	8.3561	0	0	0.585717	8.13189	198.744	6.37603e-10	0	0	0.226359	8.13189	30.1762	6.73202e-05	0	0	0.812076	8.13189	382.135	6.68851e-12	0	0	4
ENSG00000048828	23196	FAM120A	7.53936	7.63171	7.62277	7.5424	7.58985	7.52158	7.62848	7.62584	7.66184	7.68214	7.70911	7.72865	0	0	-0.00120903	7.62514	0.000997784	0.975227	0	0	0.102724	7.62514	7.17616	0.0174446	0	0	0.101515	7.62514	7.06943	0.0181509	0	0	1
ENSG00000048991	23518	R3HDM1	5.59933	5.61657	5.5507	5.54175	4.9228	4.71882	4.97808	4.87555	4.91253	4.67454	4.78879	4.74723	0	0	-0.710054	5.13521	162.63	2.49554e-09	0	0	-0.0967152	5.13521	2.77247	0.117135	0	0	-0.80677	5.13521	208.926	4.52545e-10	0	0	6
ENSG00000049089	1298	COL9A2	2.54481	2.59641	2.05736	2.52631	5.86444	5.96739	5.97887	5.90553	6.46349	6.35548	6.30787	6.46459	1	1	3.48821	5.63435	1962.99	5.13452e-17	0	0	0.46632	5.63435	59.0353	1.64098e-06	1	1	3.95453	5.63435	2582.73	6.96789e-18	1	1	3
ENSG00000049167	1161	ERCC8	2.43443	2.43784	2.31349	2.5376	1.00683	1.70781	1.40794	1.65171	1.88262	1.59779	1.73014	1.55542	0	0	-0.986269	1.97043	46.6503	6.45648e-06	0	0	0.229647	1.97043	2.19382	0.159754	0	0	-0.756621	1.97043	28.8961	8.37378e-05	0	0	7
ENSG00000049192	11174	ADAMTS6	-1.55786	-1.26076	-0.462527	-0.634968	0.104309	0.804918	0.425571	-0.336585	-0.542353	-1.47686	-0.441131	-1.14286	1	0	1.20586	-0.350172	15.6292	0.00132971	1	0	-1.22138	-0.350172	14.955	0.0015819	0	0	-0.0155177	-0.350172	0.00197274	0.965173	1	0	5
ENSG00000049239	9563	H6PD	3.88456	3.80234	4.00541	3.80994	6.73124	6.78733	6.83046	6.75964	8.57006	8.6165	8.81515	8.6812	1	1	2.89565	7.46494	4255.67	1.82503e-19	1	1	1.89359	7.46494	2525.34	8.2072e-18	1	1	4.78925	7.46494	11250.6	1.4978e-22	1	1	4
ENSG00000049245	9341	VAMP3	5.35825	5.27469	5.16241	5.26341	6.42036	6.42278	6.39814	6.47829	6.63413	6.69947	6.64878	6.65559	1	0	1.15689	6.22742	735.39	6.26108e-14	0	0	0.229106	6.22742	31.64	5.28625e-05	1	0	1.386	6.22742	1065.55	4.31763e-15	1	0	3
ENSG00000049246	8863	PER3	3.76585	3.67383	3.67119	3.69862	3.68932	3.7564	3.97187	3.92086	4.11002	4.17844	4.35101	4.10952	0	0	0.12653	3.92364	2.91354	0.108941	0	0	0.350938	3.92364	23.0166	0.000250752	0	0	0.477468	3.92364	43.4915	9.58219e-06	0	0	4
ENSG00000049249	3604	TNFRSF9	-0.932729	-2.04415	-0.712645	-1.11147	2.39077	2.60218	2.2843	2.38933	4.0808	3.91505	3.51257	4.20575	1	1	3.60042	2.78411	309.791	2.93232e-11	1	0	1.52256	2.78411	140.55	6.64793e-09	1	1	5.12298	2.78411	785.302	3.90388e-14	1	1	4
ENSG00000049323	4052	LTBP1	-4.93751	-4.93751	-4.023	-4.93751	0.0552466	0.481682	0.49601	0.699114	0.463768	0.233716	-0.0421628	0.519429	1	1	6.91089	-0.220882	185.183	1.03361e-09	0	0	-0.146092	-0.220882	0.448792	0.513332	1	1	6.7648	-0.220882	170.789	1.79184e-09	1	1	3
ENSG00000049541	5982	RFC2	6.09605	6.07293	6.09567	6.00549	5.24476	5.24285	5.17745	5.19893	4.74464	4.8577	4.72409	4.96507	0	0	-0.861274	5.4785	286.248	5.09957e-11	0	0	-0.390044	5.4785	52.164	3.39851e-06	1	0	-1.25132	5.4785	578.995	3.47898e-13	1	0	8
ENSG00000049618	57492	ARID1B	6.48478	6.46722	6.44318	6.31502	6.41612	6.46602	6.45781	6.42829	6.63636	6.54108	6.61407	6.63388	0	0	0.00570377	6.4947	0.0181719	0.894602	0	0	0.163486	6.4947	14.8683	0.0016181	0	0	0.16919	6.4947	16.1857	0.00115575	0	0	1
ENSG00000049656	81037	CLPTM1L	7.17049	7.2388	7.23185	7.21974	6.73611	6.64462	6.75751	6.72308	6.42525	6.52625	6.51143	6.55279	0	0	-0.50801	6.84748	179.758	1.26564e-09	0	0	-0.212151	6.84748	30.0969	6.82235e-05	0	0	-0.720161	6.84748	356.938	1.08269e-11	0	0	8
ENSG00000049759	23327	NEDD4L	3.69237	3.87636	3.77223	3.85578	2.39077	2.65669	2.43534	2.46686	1.54498	0.994544	0.602831	1.31264	1	0	-1.32493	2.91816	130.177	1.10701e-08	1	0	-1.35813	2.91816	87.375	1.47078e-07	1	1	-2.68306	2.91816	411.47	3.96239e-12	1	1	8
ENSG00000049769	89801	PPP1R3F	0.0216216	-0.755882	-1.29318	0.00894537	0.407712	1.35912	1.25384	1.06594	1.72365	1.7573	1.79661	1.89127	1	0	1.47708	1.04944	30.7269	6.14088e-05	0	0	0.736825	1.04944	11.1495	0.00461215	1	1	2.2139	1.04944	78.9726	2.77825e-07	1	1	4
ENSG00000049860	3074	HEXB	3.8044	3.58833	3.62804	3.8399	4.85811	4.78352	4.83934	4.95842	5.29972	5.33723	5.40682	5.37973	1	0	1.13426	4.78038	376.675	7.40457e-12	0	0	0.496835	4.78038	83.8107	1.91338e-07	1	1	1.63109	4.78038	808.465	3.1667e-14	1	1	4
ENSG00000049883	79810	PTCD2	4.27612	4.30172	4.30637	4.37973	3.2512	3.13742	3.17062	3.30791	3.00625	3.25282	3.14269	2.97119	1	0	-1.10924	3.68866	214.195	3.81299e-10	0	0	-0.118924	3.68866	2.07281	0.170974	1	0	-1.22816	3.68866	259.454	1.01188e-10	1	0	6
ENSG00000050130	51528	JKAMP	5.14448	5.06462	5.09818	5.07276	5.64367	5.71471	5.71937	5.61968	5.70811	5.74931	5.61685	5.73691	0	0	0.570801	5.51302	161.1	2.66e-09	0	0	0.0287679	5.51302	0.422429	0.52579	0	0	0.599569	5.51302	178.764	1.31431e-09	0	0	3
ENSG00000050344	9603	NFE2L3	4.56331	4.63591	4.60403	4.58828	3.37632	3.47228	3.41289	3.26514	3.59845	3.75847	3.38337	3.63567	1	0	-1.22689	3.99133	324.531	2.11595e-11	0	0	0.218011	3.99133	8.9955	0.00917972	1	0	-1.00888	3.99133	228.888	2.41299e-10	1	0	6
ENSG00000050393	63933	MCUR1	5.61478	5.76683	5.69279	5.60955	4.50314	4.4316	4.57427	4.70205	4.60109	4.61969	4.47543	4.52826	1	0	-1.12308	5.04735	291.802	4.45836e-11	0	0	-0.000269059	5.04735	1.50203e-05	0.99696	1	0	-1.12335	5.04735	293.869	4.2436e-11	1	0	6
ENSG00000050405	51474	LIMA1	5.60207	5.65913	5.67333	5.54525	3.90197	3.80144	3.79807	3.79122	4.71113	4.64346	4.32028	4.4928	1	1	-1.80835	4.87781	717.942	7.44063e-14	0	0	0.724868	4.87781	104.885	4.56207e-08	1	0	-1.08348	4.87781	288.44	4.83476e-11	1	1	7
ENSG00000050426	25875	LETMD1	5.70245	5.60314	5.72544	5.97466	5.92458	5.80596	5.88274	5.75042	5.84572	6.04706	5.90837	6.07637	0	0	0.0779853	5.86126	1.38016	0.258819	0	0	0.128844	5.86126	3.75783	0.0720779	0	0	0.20683	5.86126	9.84664	0.00693535	0	0	4
ENSG00000050438	9498	SLC4A8	0.530999	0.203809	0.696833	0.404033	2.58476	2.87162	2.7769	2.68533	4.66593	4.75237	4.50803	4.78803	1	1	2.27281	3.46106	339.215	1.55004e-11	1	1	1.9533	3.46106	484.341	1.24404e-12	1	1	4.22611	3.46106	1510	3.45426e-16	1	1	4
ENSG00000050748	5601	MAPK9	5.2588	5.28249	5.27321	5.37703	5.5135	5.23988	5.39467	5.31617	5.34276	5.34015	5.32474	5.28831	0	0	0.0602079	5.33239	1.25736	0.280199	0	0	-0.0441831	5.33239	0.664378	0.428073	0	0	0.0160248	5.33239	0.0891858	0.76941	0	0	5
ENSG00000050767	91522	COL23A1	5.10256	5.17906	5.08842	5.23073	6.03546	6.05201	6.0574	6.08683	5.49942	5.46719	5.53768	5.59675	0	0	0.899203	5.62087	515.243	8.00537e-13	0	0	-0.534268	5.62087	184.63	1.05489e-09	0	0	0.364935	5.62087	82.2225	2.15807e-07	0	0	5
ENSG00000051009	84067	FAM160A2	3.53696	3.55437	3.62804	3.76018	4.9847	4.98688	4.98728	4.83957	4.84847	5.09334	5.01676	5.05899	1	0	1.31815	4.6384	401.171	4.74179e-12	0	0	0.0552553	4.6384	0.804845	0.384157	1	0	1.37341	4.6384	439.253	2.49253e-12	1	0	3
ENSG00000051108	9709	HERPUD1	4.82007	5.09298	4.89894	5.19104	4.48241	4.80177	4.50336	4.65105	4.79549	4.82897	4.88167	4.83835	0	0	-0.403314	4.83489	40.5441	1.41351e-05	0	0	0.223711	4.83489	12.0217	0.00355555	0	0	-0.179604	4.83489	8.27349	0.0117561	0	0	7
ENSG00000051128	9454	HOMER3	5.51176	5.501	5.35183	5.52482	5.36413	5.21134	5.30677	5.3292	3.81109	3.74389	3.81876	3.82224	0	0	-0.178007	5.03748	13.2999	0.00246951	1	0	-1.50834	5.03748	767.379	4.60947e-14	1	1	-1.68634	5.03748	987.983	7.45533e-15	1	1	2
ENSG00000051180	5888	RAD51	4.55014	4.4591	4.53742	4.53009	4.19028	4.08262	4.01149	4.05243	3.10631	3.21103	2.98772	3.24606	0	0	-0.44498	4.04118	52.0536	3.44061e-06	0	0	-0.942677	4.04118	190.579	8.49583e-10	1	0	-1.38766	4.04118	442.265	2.37445e-12	1	0	8
ENSG00000051341	10721	POLQ	6.59152	6.61094	6.60429	6.59731	6.04256	6.13274	6.07189	6.03368	5.24369	5.1717	5.24665	5.26879	0	0	-0.539932	6.07989	218.274	3.34848e-10	0	0	-0.839624	6.07989	467.653	1.59673e-12	1	0	-1.37956	6.07989	1309.83	9.68925e-16	1	0	8
ENSG00000051382	5291	PIK3CB	6.44466	6.45577	6.5032	6.45824	6.85645	7.02168	6.86331	6.92888	6.69539	6.63968	6.75759	6.65158	0	0	0.443778	6.70045	111.498	3.06576e-08	0	0	-0.233188	6.70045	30.7747	6.09245e-05	0	0	0.210591	6.70045	24.9273	0.000172338	0	0	5
ENSG00000051523	1535	CYBA	6.39342	6.35151	6.33741	6.42859	8.01582	8.04787	8.15521	8.15563	8.33023	8.01393	8.15563	8.17811	1	1	1.70883	7.74424	1050.98	4.76959e-15	0	0	0.0753046	7.74424	2.24103	0.155627	1	1	1.78414	7.74424	1144.48	2.5749e-15	1	1	3
ENSG00000051596	84321	THOC3	7.46234	7.4735	7.54437	7.4639	6.55605	6.59489	6.50341	6.56789	6.09666	6.03812	6.1744	6.18937	0	0	-0.939685	6.84487	568.769	3.95188e-13	0	0	-0.432138	6.84487	112.484	2.89454e-08	1	0	-1.37182	6.84487	1169.52	2.20151e-15	1	0	8
ENSG00000051620	23593	HEBP2	5.60571	5.74348	5.42056	5.45207	4.9125	4.85713	4.81716	4.93814	4.66155	4.62925	4.6109	4.54783	0	0	-0.682774	5.08602	127.572	1.26553e-08	0	0	-0.273034	5.08602	18.4114	0.000677168	0	0	-0.955808	5.08602	243.278	1.58226e-10	0	0	8
ENSG00000051825	10198	MPHOSPH9	5.68792	5.66709	5.66432	5.63804	5.92629	5.83579	5.85285	5.7754	5.53577	5.60992	5.66546	5.56828	0	0	0.174688	5.70697	18.3251	0.000690842	0	0	-0.252949	5.70697	37.4319	2.1824e-05	0	0	-0.0782609	5.70697	3.61854	0.0769877	0	0	5
ENSG00000052723	80143	SIKE1	6.1662	6.30377	6.2399	6.27128	6.38977	6.36938	6.32383	6.3683	6.38929	6.3896	6.33677	6.44269	0	0	0.108437	6.33403	8.46402	0.0110033	0	0	0.0258992	6.33403	0.479781	0.499357	0	0	0.134336	6.33403	13.0525	0.00264614	0	0	3
ENSG00000052749	23223	RRP12	7.32847	7.28676	7.34637	7.33145	7.25065	7.21001	7.29326	7.23584	6.86544	6.87567	6.83869	6.90445	0	0	-0.0846789	7.16216	6.55096	0.02209	0	0	-0.376644	7.16216	125.803	1.38785e-08	0	0	-0.461323	7.16216	191.104	8.33775e-10	0	0	2
ENSG00000052795	57600	FNIP2	4.20345	4.32959	4.37021	4.20832	6.0806	6.2658	6.24932	6.30572	6.75313	6.71114	6.8607	6.71547	1	1	1.9434	6.06802	1327.44	8.79567e-16	0	0	0.532961	6.06802	124.287	1.50352e-08	1	1	2.47636	6.06802	2188.65	2.32634e-17	1	1	4
ENSG00000052802	6307	MSMO1	5.5069	5.46147	5.30412	5.9341	5.79422	5.98436	5.83683	6.04399	4.70476	4.70196	4.89121	4.79715	0	0	0.344917	5.4977	19.8157	0.000492812	1	0	-1.14274	5.4977	195.588	7.11482e-10	0	0	-0.797824	5.4977	95.0953	8.57671e-08	1	0	5
ENSG00000052841	55761	TTC17	5.53964	5.54597	5.59447	5.59948	5.95583	6.00289	6.03392	5.99494	5.80659	5.89632	5.92239	5.88189	0	0	0.417839	5.82364	136.542	8.06206e-09	0	0	-0.12031	5.82364	11.3805	0.00430084	0	0	0.297529	5.82364	68.916	6.44837e-07	0	0	5
ENSG00000053254	1112	FOXN3	5.39661	5.4943	5.44085	5.42648	5.47087	5.49799	5.50446	5.40871	5.32209	5.36799	5.48575	5.41212	0	0	0.0221955	5.43734	0.274935	0.607885	0	0	-0.0744524	5.43734	3.01946	0.103242	0	0	-0.0522569	5.43734	1.52136	0.23684	0	0	5
ENSG00000053371	8574	AKR7A2	5.2588	5.14524	5.1832	5.12518	5.65606	5.86791	5.744	5.78489	5.4444	5.36894	5.40682	5.50739	0	0	0.577535	5.47462	117.971	2.11906e-08	0	0	-0.333728	5.47462	39.4754	1.63611e-05	0	0	0.243807	5.47462	20.5945	0.000415625	0	0	5
ENSG00000053372	51154	MRTO4	7.31657	7.2388	7.28411	7.23175	4.96657	4.861	4.79986	4.86485	5.29831	5.32944	5.27315	5.34036	1	1	-2.40474	6.23473	3472.17	8.05648e-19	0	0	0.437943	6.23473	104.7	4.61473e-08	1	1	-1.9668	6.23473	2483.95	9.25692e-18	1	1	6
ENSG00000053438	4826	NNAT	-0.436781	-1.26076	-0.200737	0.103188	0.446281	0.705009	0.46122	0.335649	0.880331	0.994544	0.9913	1.46681	0	0	0.863381	0.535204	13.2874	0.00247809	0	0	0.610013	0.535204	8.45773	0.0110272	1	0	1.47339	0.535204	44.1781	8.77811e-06	1	0	4
ENSG00000053501	55850	USE1	4.04074	3.95003	4.07381	4.0615	3.12612	2.99662	3.0174	3.00417	3.02	2.8298	2.85366	3.0526	1	0	-1.00721	3.45809	217.73	3.40656e-10	0	0	-0.0965825	3.45809	1.70577	0.211674	1	0	-1.1038	3.45809	259.805	1.00241e-10	1	0	6
ENSG00000053702	83714	NRIP2	0.808961	0.517538	0.562232	0.917806	0.625026	0.634339	0.425571	0.666621	0.579715	0.974699	1.04697	0.776978	0	0	-0.139742	0.760647	0.631054	0.439651	0	0	0.27532	0.760647	2.39952	0.142704	0	0	0.135578	0.760647	0.633087	0.43893	0	0	7
ENSG00000053770	55745	AP5M1	6.40025	6.41201	6.4355	6.5147	6.44735	6.44939	6.42321	6.60854	6.51901	6.54403	6.57613	6.55226	0	0	0.0332091	6.49187	0.712611	0.412154	0	0	0.0647615	6.49187	2.68788	0.122408	0	0	0.0979706	6.49187	6.24151	0.0249109	0	0	4
ENSG00000053900	29945	ANAPC4	5.71347	5.73403	5.78483	5.97777	5.57244	5.42267	5.42996	5.40379	5.27557	5.45113	5.33036	5.34534	0	0	-0.356666	5.55878	35.1975	3.03158e-05	0	0	-0.106059	5.55878	2.94924	0.106979	0	0	-0.462726	5.55878	58.9136	1.66126e-06	0	0	8
ENSG00000054116	27095	TRAPPC3	5.64873	5.58539	5.63695	5.71032	5.7145	5.77242	5.69431	5.67279	5.59897	5.57492	5.59484	5.59256	0	0	0.0576986	5.65178	2.13349	0.16523	0	0	-0.124125	5.65178	9.6387	0.0074191	0	0	-0.0664265	5.65178	2.81093	0.114829	0	0	5
ENSG00000054118	9967	THRAP3	8.21558	8.15332	8.26972	8.14412	7.88131	7.85449	7.81462	7.81051	7.89399	7.79076	7.81513	7.69564	0	0	-0.364814	7.959	96.9211	7.59215e-08	0	0	-0.0418065	7.959	1.25739	0.280193	0	0	-0.406621	7.959	120.377	1.85593e-08	0	0	6
ENSG00000054148	29085	PHPT1	4.30105	4.3765	4.42942	4.71557	4.7154	4.88022	4.73399	4.73767	4.56402	4.6181	4.4678	4.67589	0	0	0.295633	4.61086	19.8629	0.000487694	0	0	-0.18651	4.61086	7.80708	0.0138629	0	0	0.109123	4.61086	2.67154	0.12346	0	0	5
ENSG00000054219	4065	LY75	-1.43301	-2.04415	-1.39907	-0.445124	2.04619	2.17424	1.89872	2.19797	1.22708	1.19652	0.873064	1.0934	1	1	3.31596	1.13199	231.721	2.2163e-10	0	0	-0.986788	1.13199	32.1256	4.88738e-05	1	1	2.32917	1.13199	97.3781	7.36628e-08	1	1	5
ENSG00000054267	51742	ARID4B	5.19735	5.26292	5.22724	5.22463	6.51298	6.64293	6.57329	6.58483	6.66344	6.64754	6.72542	6.64453	1	0	1.34249	6.28377	1229.76	1.53032e-15	0	0	0.090714	6.28377	6.21562	0.0251653	1	0	1.4332	6.28377	1408.27	5.72951e-16	1	0	3
ENSG00000054277	23596	OPN3	0.882882	1.94282	0.889061	0.733636	2.41041	2.68318	2.53907	2.49489	3.46408	3.81816	3.90037	3.85404	1	0	1.3877	2.82414	63.5818	1.05193e-06	1	0	1.23433	2.82414	71.5422	5.12646e-07	1	1	2.62203	2.82414	263.938	8.98143e-11	1	1	4
ENSG00000054282	10806	SDCCAG8	3.29669	3.39084	3.34199	3.4642	4.31796	4.40531	4.28452	4.44137	4.73007	4.70498	4.77237	4.7359	0	0	0.980908	4.24816	278.716	6.1435e-11	0	0	0.372542	4.24816	45.8434	7.12727e-06	1	0	1.35345	4.24816	550.992	4.95883e-13	1	0	4
ENSG00000054392	55733	HHAT	-0.932729	-0.594818	-0.52111	-0.490295	0.784046	1.46472	0.986621	0.908122	0.84986	1.47603	1.01941	1.11689	1	1	1.69285	0.702363	91.3629	1.10766e-07	0	0	0.0803402	0.702363	0.28201	0.603347	1	1	1.77319	0.702363	102.566	5.27248e-08	1	1	3
ENSG00000054523	23095	KIF1B	4.08317	4.17896	4.05638	3.96231	5.53267	5.45763	5.53406	5.47706	5.41218	5.40923	5.46163	5.52505	1	0	1.42576	5.12822	651.309	1.49732e-13	0	0	-0.0491294	5.12822	0.879325	0.363592	1	0	1.37663	5.12822	607.776	2.45833e-13	1	0	3
ENSG00000054598	2296	FOXC1	3.85119	3.90695	3.76917	3.84446	6.22277	6.37413	6.32202	6.199	6.03706	6.1557	6.26082	5.82421	1	1	2.4256	5.72031	1437.99	4.92426e-16	0	0	-0.20769	5.72031	13.4667	0.00235806	1	1	2.21791	5.72031	1195.05	1.88295e-15	1	1	3
ENSG00000054611	25771	TBC1D22A	4.74111	4.66802	4.70971	4.62714	5.03302	5.08454	5.09758	5.01275	5.29549	5.21357	5.2511	5.31267	0	0	0.362596	5.01942	58.0076	1.82152e-06	0	0	0.210683	5.01942	20.1835	0.000454486	0	0	0.573279	5.01942	148.261	4.65082e-09	0	0	4
ENSG00000054654	23224	SYNE2	3.31015	3.22807	3.24426	2.98402	5.44492	5.58019	5.62822	5.59074	3.95761	3.95105	4.11744	3.98424	1	1	2.36754	4.56988	1140.67	2.6378e-15	1	0	-1.56281	4.56988	545.377	5.33537e-13	0	0	0.80473	4.56988	116.468	2.30504e-08	1	1	5
ENSG00000054965	23201	FAM168A	5.11155	5.24839	5.18663	5.20793	6.54665	6.60994	6.60402	6.48238	6.87304	7.01335	6.99326	6.93821	1	0	1.36325	6.40263	1358.76	7.42747e-16	0	0	0.393048	6.40263	127.108	1.2964e-08	1	1	1.7563	6.40263	2278.16	1.73765e-17	1	1	4
ENSG00000054967	84957	RELT	6.09281	6.10114	6.14478	6.25298	7.36767	7.42283	7.49967	7.47098	7.38204	7.52791	7.47421	7.52647	1	0	1.28297	7.13539	1212.23	1.69797e-15	0	0	0.037202	7.13539	1.09362	0.312622	1	0	1.32017	7.13539	1285.28	1.11133e-15	1	0	3
ENSG00000054983	2581	GALC	3.88456	4.02011	3.78739	3.96649	5.58222	5.56957	5.59149	5.56453	5.43545	5.46453	5.37862	5.49624	1	1	1.65563	5.13409	1074.06	4.07618e-15	0	0	-0.134812	5.13409	8.28238	0.0117197	1	0	1.52082	5.13409	902.874	1.42849e-14	1	1	3
ENSG00000055044	51602	NOP58	7.57743	7.64008	7.65724	7.7126	6.19614	6.15972	6.11589	6.10967	6.4064	6.48212	6.39425	6.32599	1	0	-1.51188	6.89927	1289.37	1.08604e-15	0	0	0.257249	6.89927	36.0113	2.68494e-05	1	0	-1.25463	6.89927	913.17	1.31629e-14	1	0	6
ENSG00000055070	26099	SZRD1	7.63114	7.60164	7.62805	7.58027	7.53302	7.52555	7.51883	7.45947	7.58703	7.51186	7.56639	7.57312	0	0	-0.110149	7.56111	12.2321	0.00334405	0	0	0.049763	7.56111	2.47517	0.137004	0	0	-0.0603857	7.56111	3.6892	0.074449	0	0	7
ENSG00000055118	3757	KCNH2	2.23246	2.04417	1.87629	1.852	-2.0099	-1.53807	-2.09392	-2.49608	-0.542353	-2.5672	-2.40308	-1.84806	1	1	-4.19574	0.768397	221.298	3.04549e-10	0	0	0.377126	0.768397	0.707811	0.413696	1	1	-3.81861	0.768397	207.222	4.78746e-10	1	1	6
ENSG00000055130	8454	CUL1	7.23718	7.28126	7.31714	7.24645	6.11393	6.13434	6.12008	6.05109	5.83312	5.85824	5.86159	5.7632	1	0	-1.17538	6.55435	1257.05	1.30538e-15	0	0	-0.276312	6.55435	64.3371	9.79516e-07	1	0	-1.45169	6.55435	1870.59	7.29064e-17	1	0	6
ENSG00000055147	10827	FAM114A2	4.15703	4.27069	4.27443	4.21537	5.03934	4.96545	4.95795	4.94662	4.7529	4.87118	4.88167	4.85764	0	0	0.740667	4.71028	199.025	6.31471e-10	0	0	-0.137131	4.71028	7.09415	0.0179845	0	0	0.603536	4.71028	131.293	1.04607e-08	0	0	3
ENSG00000055163	26999	CYFIP2	6.99826	7.0164	6.9292	6.86812	8.58986	8.5598	8.57318	8.55287	7.30761	7.3126	7.5652	7.48308	1	1	1.60643	7.81044	884.374	1.65855e-14	1	0	-1.15042	7.81044	465.274	1.65571e-12	0	0	0.456005	7.81044	71.7715	5.0265e-07	1	1	5
ENSG00000055208	23118	TAB2	5.85488	5.9255	5.91136	5.74484	6.36984	6.37549	6.40387	6.31558	6.48224	6.51212	6.50213	6.46459	0	0	0.498771	6.26088	177.573	1.37544e-09	0	0	0.123412	6.26088	11.1581	0.00460007	0	0	0.622183	6.26088	278.825	6.12668e-11	0	0	3
ENSG00000055211	116254	GINM1	3.75605	3.82744	3.95257	3.8399	4.25417	4.37312	4.36906	4.17877	4.15433	4.03967	4.08124	4.18645	0	0	0.441234	4.09267	46.7217	6.40068e-06	0	0	-0.179804	4.09267	7.77489	0.0140237	0	0	0.26143	4.09267	16.176	0.00115857	0	0	5
ENSG00000055332	5610	EIF2AK2	5.88592	5.93378	5.89185	5.8004	5.79609	5.80395	5.83513	5.78489	6.40509	6.34344	6.52007	6.2993	0	0	-0.0816788	6.04971	3.61319	0.0771841	0	0	0.58657	6.04971	188.851	9.04102e-10	0	0	0.504891	6.04971	144.123	5.6215e-09	0	0	1
ENSG00000055483	57602	USP36	6.76404	6.84618	6.82392	6.88562	5.9625	5.95204	6.00326	5.85776	6.48658	6.55576	6.3828	6.45368	0	0	-0.895238	6.46556	407.914	4.21376e-12	0	0	0.525659	6.46556	137.21	7.80437e-09	0	0	-0.369579	6.46556	72.8708	4.57699e-07	0	0	7
ENSG00000055609	58508	KMT2C	6.99618	7.02107	7.08093	6.83245	7.58877	7.78508	7.8558	7.83104	8.3022	8.18817	8.2719	8.23824	0	0	0.775646	7.75514	177.983	1.35403e-09	0	0	0.482257	7.75514	71.2007	5.27958e-07	1	0	1.2579	7.75514	467.614	1.59768e-12	1	0	4
ENSG00000055917	23369	PUM2	7.64382	7.67778	7.71826	7.61167	7.57985	7.58268	7.53982	7.65874	7.53081	7.57274	7.61008	7.57046	0	0	-0.0811128	7.60968	4.27372	0.0568511	0	0	-0.0206648	7.60968	0.274779	0.607985	0	0	-0.101778	7.60968	6.73755	0.0205681	0	0	6
ENSG00000055950	84545	MRPL43	5.35284	5.40424	5.34775	5.31356	4.95157	4.99572	4.91842	4.93474	4.8232	4.72442	4.87014	4.84011	0	0	-0.413535	5.06521	74.3742	4.03432e-07	0	0	-0.137326	5.06521	7.66395	0.0145945	0	0	-0.550861	5.06521	130.698	1.07805e-08	0	0	8
ENSG00000055955	3700	ITIH4	-0.498018	-0.256722	-0.78259	-0.976799	-0.412169	-0.446179	0.273452	-0.549102	-0.186052	0.913471	0.446009	0.917342	0	0	0.400432	0.0369716	1.76409	0.20444	0	0	0.843921	0.0369716	9.76034	0.0071316	1	0	1.24435	0.0369716	20.9436	0.00038557	1	0	4
ENSG00000056050	54969	HPF1	4.33656	4.27069	4.23736	4.34479	4.14116	3.94705	3.92477	4.08045	3.57536	3.41991	3.50762	3.34385	0	0	-0.282898	3.98213	20.1156	0.000461298	0	0	-0.563839	3.98213	70.0733	5.82317e-07	0	0	-0.846737	3.98213	167.539	2.04092e-09	0	0	8
ENSG00000056097	51663	ZFR	7.55428	7.64059	7.64042	7.45052	7.1008	7.07185	7.09796	7.13665	7.30551	7.2554	7.30793	7.25668	0	0	-0.478694	7.33445	121.126	1.7817e-08	0	0	0.177973	7.33445	16.5069	0.00106724	0	0	-0.30072	7.33445	48.3699	5.25307e-06	0	0	7
ENSG00000056277	55609	ZNF280C	3.86037	3.69736	3.70033	3.91761	2.97603	2.84057	3.0114	2.86074	3.44382	3.40516	3.11039	3.33386	0	0	-0.882606	3.42083	111.052	3.14683e-08	0	0	0.405174	3.42083	21.5728	0.000337441	0	0	-0.477432	3.42083	34.883	3.17899e-05	0	0	7
ENSG00000056558	7185	TRAF1	0.561332	0.159323	0.138988	0.631912	2.4864	2.77638	2.61225	2.57586	3.66122	3.62797	3.00891	3.74145	1	1	2.2395	2.63375	210.987	4.23008e-10	0	0	0.905778	2.63375	55.6196	2.33527e-06	1	1	3.14528	2.63375	465.813	1.64214e-12	1	1	4
ENSG00000056586	54542	RC3H2	5.43909	5.44535	5.59533	5.60217	5.79048	6.00464	5.88684	5.9484	6.44832	6.33714	6.41092	6.62777	0	0	0.378377	6.01132	52.7334	3.19047e-06	0	0	0.547915	6.01132	115.699	2.40731e-08	0	0	0.926292	6.01132	326.875	2.0116e-11	0	0	4
ENSG00000056736	55540	IL17RB	0.731047	0.745292	1.24597	0.968765	1.32924	1.19695	1.4965	1.41794	1.05076	1.1263	1.2739	1.67099	0	0	0.431486	1.22108	8.41728	0.0111827	0	0	-0.0675125	1.22108	0.210099	0.653417	0	0	0.363974	1.22108	5.97753	0.0276515	0	0	3
ENSG00000056972	10758	TRAF3IP2	3.5709	3.50189	3.5196	3.60508	4.93641	5.0862	5.11447	5.17603	4.73633	4.65597	5.03409	4.76406	1	0	1.52337	4.59653	458.141	1.84803e-12	0	0	-0.281291	4.59653	17.7426	0.000791854	1	0	1.24208	4.59653	299.532	3.71282e-11	1	0	3
ENSG00000057019	131566	DCBLD2	4.43404	4.3765	4.39617	4.35121	3.87395	3.84121	3.84942	3.7646	3.53283	3.87279	3.77821	3.68364	0	0	-0.567551	4.02871	71.9171	4.96416e-07	0	0	-0.109227	4.02871	2.40628	0.142183	0	0	-0.676778	4.02871	101.362	5.69011e-08	0	0	6
ENSG00000057252	6646	SOAT1	3.54077	3.62967	3.69712	3.72356	4.06885	4.20348	3.95008	4.14084	4.38168	4.38048	4.49057	4.65599	0	0	0.435627	4.10577	40.7925	1.36684e-05	0	0	0.385505	4.10577	34.1116	3.57631e-05	0	0	0.821132	4.10577	151.902	3.95193e-09	0	0	4
ENSG00000057294	5318	PKP2	1.59012	1.38987	1.68224	1.21377	-1.00031	-1.11642	-1.31382	-0.892124	-1.72769	-1.99775	-2.13183	-1.52366	1	1	-2.63305	0.384796	161.831	2.58e-09	0	0	-0.810982	0.384796	6.56482	0.0219725	1	1	-3.44403	0.384796	226.869	2.56524e-10	1	1	8
ENSG00000057608	2665	GDI2	8.44146	8.44643	8.4644	8.43631	8.1946	8.23805	8.17999	8.19443	8.18198	8.12007	8.14929	8.14154	0	0	-0.254509	8.27283	62.1618	1.20518e-06	0	0	-0.0542467	8.27283	2.79912	0.115531	0	0	-0.308756	8.27283	91.4285	1.1026e-07	0	0	6
ENSG00000057657	639	PRDM1	-0.214928	0.246964	0.413767	0.0724527	2.56737	2.97533	2.96248	2.70146	4.51632	4.56434	4.15909	4.19475	1	1	2.67851	3.23307	311.864	2.79831e-11	1	0	1.56074	3.23307	209.364	4.46082e-10	1	1	4.23925	3.23307	952.142	9.73539e-15	1	1	4
ENSG00000057663	9474	ATG5	5.24951	5.40067	5.46651	5.45058	5.07976	5.16038	5.00701	5.05886	4.81928	4.9187	4.85852	4.86633	0	0	-0.326665	5.13585	43.6662	9.37e-06	0	0	-0.211731	5.13585	17.1576	0.0009106	0	0	-0.538396	5.13585	116.554	2.29388e-08	0	0	8
ENSG00000057704	57458	TMCC3	-0.932729	-0.594818	-0.0208978	-0.445124	1.32924	1.54397	1.27403	1.29578	1.17886	1.26348	1.17742	1.48497	1	1	1.85411	0.90421	94.4821	8.93936e-08	0	0	-0.0841777	0.90421	0.264662	0.614609	1	1	1.76993	0.90421	85.6005	1.67462e-07	1	1	3
ENSG00000057757	57095	PITHD1	5.89934	5.86272	5.99016	6.00346	5.36665	5.51407	5.42658	5.54902	5.79664	5.83779	5.71463	5.88189	0	0	-0.485108	5.75626	114.682	2.55049e-08	0	0	0.344145	5.75626	56.2714	2.18033e-06	0	0	-0.140963	5.75626	10.0343	0.00652962	0	0	7
ENSG00000057935	57504	MTA3	4.42169	4.43598	4.354	4.53574	4.31014	4.27781	4.26196	4.09883	4.55932	4.52052	4.58762	4.63174	0	0	-0.209097	4.42758	11.7426	0.00386015	0	0	0.33489	4.42758	29.7918	7.18307e-05	0	0	0.125794	4.42758	4.44551	0.0526468	0	0	7
ENSG00000058056	8975	USP13	5.37436	5.44535	5.40786	5.36598	3.68126	3.51716	3.66682	3.75691	4.03752	3.99604	3.82673	4.11536	1	1	-1.75025	4.58904	690.892	9.80446e-14	0	0	0.338525	4.58904	22.4723	0.00028005	1	0	-1.41173	4.58904	477.637	1.37385e-12	1	1	6
ENSG00000058063	23200	ATP11B	6.56743	6.7005	6.65891	6.54265	7.65175	7.70679	7.68328	7.67235	7.58327	7.56612	7.63923	7.56514	1	0	1.05251	7.36469	801.121	3.38176e-14	0	0	-0.0910061	7.36469	6.25334	0.0247957	0	0	0.961507	7.36469	669.403	1.23009e-13	1	0	3
ENSG00000058091	5218	CDK14	4.54825	4.63591	4.50108	4.32211	4.7904	4.85713	4.63796	4.79329	4.12282	4.05865	3.92286	4.06795	0	0	0.259769	4.47048	17.0097	0.000943763	0	0	-0.729233	4.47048	123.567	1.56225e-08	0	0	-0.469464	4.47048	51.407	3.69942e-06	0	0	5
ENSG00000058262	29927	SEC61A1	8.59264	8.5865	8.61002	8.56651	8.24401	8.2161	8.23509	8.16965	8.25683	8.28816	8.26385	8.32303	0	0	-0.381766	8.37347	132.356	9.91557e-09	0	0	0.0663898	8.37347	3.97557	0.0651262	0	0	-0.315376	8.37347	90.6022	1.16823e-07	0	0	6
ENSG00000058272	4659	PPP1R12A	6.53245	6.60784	6.58879	6.45935	7.51811	7.50898	7.54243	7.57532	7.55315	7.55593	7.61986	7.52647	0	0	0.981224	7.28347	592.334	2.95572e-13	0	0	0.0261798	7.28347	0.440599	0.517146	1	0	1.0074	7.28347	625.665	1.99704e-13	1	0	3
ENSG00000058335	5923	RASGRF1	0.561332	0.775081	0.590175	0.753148	1.15391	1.19695	1.38955	0.935653	3.60302	3.52257	2.653	3.33886	0	0	0.508233	2.19626	6.34501	0.0239233	1	1	2.13204	2.19626	161.122	2.65759e-09	1	1	2.64028	2.19626	238.695	1.80512e-10	1	1	1
ENSG00000058453	9696	CROCC	3.38837	3.2388	3.15353	3.58888	3.88101	3.84512	3.90872	3.78367	4.07422	4.18924	4.25972	4.27001	0	0	0.49545	3.83687	35.0244	3.11174e-05	0	0	0.343745	3.83687	18.1228	0.00072415	0	0	0.839195	3.83687	105.092	4.50419e-08	0	0	4
ENSG00000058600	55718	POLR3E	6.47585	6.53081	6.56215	6.57829	5.30108	5.35561	5.30677	5.33309	5.58169	5.64487	5.57604	5.61953	1	0	-1.22284	5.93094	1124.09	2.9326e-15	0	0	0.28155	5.93094	55.8574	2.27735e-06	0	0	-0.941291	5.93094	690.926	9.801e-14	1	0	7
ENSG00000058668	493	ATP2B4	7.52067	7.52042	7.58725	7.42812	9.19062	9.23881	9.25681	9.16757	9.14443	9.11085	9.18143	9.15002	1	1	1.69032	8.80386	2250.23	1.9009e-17	0	0	-0.0672712	8.80386	3.82375	0.0698844	1	1	1.62305	8.80386	2081.42	3.35299e-17	1	1	3
ENSG00000058673	9877	ZC3H11A	7.82566	7.88855	7.84977	7.95908	8.15749	8.24436	8.23766	8.24809	8.19036	8.23101	8.27773	8.30478	0	0	0.331894	8.1269	108.208	3.72611e-08	0	0	0.0283892	8.1269	0.795128	0.386968	0	0	0.360284	8.1269	127.672	1.25899e-08	0	0	3
ENSG00000058729	55781	RIOK2	4.88147	5.0616	4.90451	5.09587	4.18173	4.07929	4.1626	4.13491	4.1068	4.08897	4.1654	4.04976	0	0	-0.857363	4.48952	187.567	9.47204e-10	0	0	-0.039597	4.48952	0.359515	0.557938	0	0	-0.89696	4.48952	205.608	5.05146e-10	0	0	6
ENSG00000058799	54432	YIPF1	3.92011	4.02011	3.93634	3.91545	4.29964	4.35676	4.38539	4.45808	4.56871	4.46471	4.53018	4.53481	0	0	0.421481	4.29645	49.7525	4.46872e-06	0	0	0.147205	4.29645	6.28936	0.0244485	0	0	0.568686	4.29645	92.437	1.02811e-07	0	0	4
ENSG00000058804	55706	NDC1	7.58483	7.6261	7.5755	7.59081	6.64682	6.71961	6.59902	6.68557	6.20144	6.30422	6.15395	6.19765	0	0	-0.940853	6.94895	782.874	3.99188e-14	0	0	-0.44859	6.94895	166.871	2.09686e-09	1	0	-1.38944	6.94895	1645.15	1.85375e-16	1	0	8
ENSG00000058866	1608	DGKG	5.57259	5.4943	5.39108	5.37467	3.94974	3.81748	3.65916	3.42423	-0.807843	-1.27331	-0.227899	0.483745	1	1	-1.75088	4.32004	241.894	1.64611e-10	1	1	-4.11227	4.32004	434.303	2.7014e-12	1	1	-5.86315	4.32004	1139.1	2.66418e-15	1	1	8
ENSG00000059122	84256	FLYWCH1	4.69398	4.90201	4.83615	4.9041	5.06125	5.15408	5.14219	5.13506	5.05123	5.25633	5.20443	5.26222	0	0	0.280135	5.05831	40.2787	1.46539e-05	0	0	0.0702689	5.05831	2.55876	0.131027	0	0	0.350404	5.05831	63.7044	1.03977e-06	0	0	3
ENSG00000059145	64718	UNKL	3.99425	3.96626	4.28729	4.39534	3.98946	4.14113	4.08474	4.11699	3.85394	3.9812	3.76167	4.14707	0	0	-0.0956271	4.07933	1.48803	0.241799	0	0	-0.14158	4.07933	3.0923	0.0995308	0	0	-0.237208	4.07933	9.04992	0.00901345	0	0	8
ENSG00000059377	6916	TBXAS1	4.54446	4.62164	4.55702	4.61652	6.90442	6.99064	7.00063	6.94506	7.07384	7.04551	7.12924	7.22832	1	1	2.36918	6.57379	3125.35	1.73568e-18	0	0	0.158424	6.57379	17.4629	0.00084627	1	1	2.5276	6.57379	3564.86	6.64782e-19	1	1	3
ENSG00000059378	64761	PARP12	1.04192	1.04335	0.955019	1.1267	3.41573	3.15014	3.314	3.23776	3.70017	3.97622	3.94134	3.90214	1	1	2.24564	3.11325	434.419	2.69626e-12	0	0	0.602338	3.11325	47.2538	6.0016e-06	1	1	2.84797	3.11325	747.547	5.56481e-14	1	1	4
ENSG00000059573	5832	ALDH18A1	7.75134	7.83453	7.79774	7.73624	5.9575	5.90591	5.83428	5.80742	5.92733	5.98393	5.97805	6.02376	1	1	-1.91275	6.84298	2246.3	1.92526e-17	0	0	0.101179	6.84298	5.94803	0.027979	1	1	-1.81157	6.84298	2046.31	3.79466e-17	1	1	6
ENSG00000059588	6894	TARBP1	5.62917	5.676	5.71278	5.78508	5.32715	5.1884	5.17476	5.0806	5.26982	5.57327	5.41081	5.37243	0	0	-0.517268	5.45814	65.8279	8.52617e-07	0	0	0.215501	5.45814	10.9734	0.00486668	0	0	-0.301766	5.45814	23.0142	0.000250874	0	0	7
ENSG00000059691	5188	GATB	5.6999	5.78708	5.74887	5.78981	5.01869	5.0862	5.07187	5.03678	4.8638	4.70045	4.58762	4.77886	0	0	-0.712435	5.2585	182.858	1.12654e-09	0	0	-0.320259	5.2585	33.241	4.09431e-05	1	0	-1.03269	5.2585	371.609	8.14783e-12	1	0	8
ENSG00000059728	4084	MXD1	3.77235	3.79509	3.72575	3.87372	4.71737	4.9123	4.84104	4.98172	5.01048	4.87118	4.91197	5.03915	1	0	1.06645	4.61371	321.666	2.25195e-11	0	0	0.0924273	4.61371	2.67996	0.122916	1	0	1.15888	4.61371	384.141	6.44539e-12	1	0	3
ENSG00000059758	5128	CDK17	4.30554	4.32204	4.354	4.30898	4.63002	4.81581	4.64959	4.71004	4.75084	4.69288	4.53991	4.7622	0	0	0.370306	4.57809	39.9491	1.53287e-05	0	0	-0.014644	4.57809	0.0632094	0.804986	0	0	0.355662	4.57809	36.969	2.33336e-05	0	0	3
ENSG00000059769	548645	DNAJC25	3.85119	3.80596	3.94988	4.07319	2.39077	2.25889	2.2843	2.23167	2.33169	2.53685	2.28744	2.35343	1	1	-1.64645	3.13304	327.751	1.97409e-11	0	0	0.0940472	3.13304	0.859699	0.36885	1	0	-1.5524	3.13304	299.315	3.73173e-11	1	1	6
ENSG00000059804	6515	SLC2A3	2.13499	2.5368	2.09685	2.51492	6.24208	6.33498	6.25251	6.22852	6.84435	6.88832	6.94463	6.98283	1	1	3.92846	6.06357	3244.09	1.32245e-18	0	0	0.64959	6.06357	160.328	2.74761e-09	1	1	4.57805	6.06357	4512.78	1.18925e-19	1	1	3
ENSG00000059915	5662	PSD	-0.0683992	-1.52541	-0.582172	0.0724527	0.0552466	0.117242	-0.196478	0.416037	-0.463705	-0.103329	-0.366497	-0.0318838	0	0	0.514441	-0.101657	4.05726	0.0627252	0	0	-0.329638	-0.101657	1.62803	0.221838	0	0	0.184802	-0.101657	0.487753	0.49587	0	0	5
ENSG00000060069	9150	CTDP1	7.62622	7.6215	7.59309	7.60866	6.34454	6.31746	6.35556	6.18617	6.33394	6.30223	6.38009	6.39666	1	0	-1.32013	6.90018	1160.8	2.32411e-15	0	0	0.0509815	6.90018	1.65788	0.217862	1	0	-1.26915	6.90018	1081.93	3.86663e-15	1	0	6
ENSG00000060138	8531	YBX3	7.66493	7.8363	7.59374	7.61451	5.09046	5.04593	5.04275	5.08676	5.9025	5.91336	5.68313	5.58627	1	1	-2.61931	6.62735	2074.66	3.43322e-17	0	0	0.705285	6.62735	142.343	6.10855e-09	1	1	-1.91403	6.62735	1221.16	1.61008e-15	1	1	7
ENSG00000060237	65125	WNK1	7.70433	7.78461	7.73224	7.53748	8.50762	8.61216	8.64699	8.5992	9.08097	8.97854	9.02604	9.00534	0	0	0.892975	8.53319	327.968	1.96493e-11	0	0	0.430117	8.53319	78.3102	2.92822e-07	1	0	1.32309	8.53319	713.605	7.77172e-14	1	0	4
ENSG00000060339	55749	CCAR1	7.68508	7.71307	7.71568	7.69269	7.37269	7.3823	7.40274	7.37117	7.24606	7.29044	7.28821	7.27441	0	0	-0.328451	7.46648	114.63	2.55818e-08	0	0	-0.108059	7.46648	12.165	0.00340991	0	0	-0.43651	7.46648	201.782	5.74647e-10	0	0	8
ENSG00000060491	11054	OGFR	5.56606	5.52531	5.50004	5.59476	6.85286	6.9571	6.91765	6.92973	7.02225	6.94169	7.20079	7.12679	1	0	1.35936	6.64809	813.883	3.01797e-14	0	0	0.158428	6.64809	12.1742	0.00340083	1	0	1.51779	6.64809	1018.8	5.97164e-15	1	0	3
ENSG00000060558	2769	GNA15	6.49267	6.50438	6.37805	6.47706	5.17183	5.25026	5.16264	5.12313	5.0259	4.77549	4.73896	4.88867	1	0	-1.29531	5.69245	694.561	9.43858e-14	0	0	-0.32104	5.69245	37.2925	2.22667e-05	1	1	-1.61635	5.69245	1042.61	5.05322e-15	1	1	6
ENSG00000060642	55650	PIGV	3.55592	3.60086	3.67446	3.79119	4.02174	4.11542	4.11023	4.17011	3.57069	3.63747	3.58958	3.73007	0	0	0.438792	3.8144	58.0606	1.81169e-06	0	0	-0.473209	3.8144	65.1596	9.07033e-07	0	0	-0.0344171	3.8144	0.339109	0.5692	0	0	5
ENSG00000060656	10076	PTPRU	4.02993	4.017	3.86092	3.93267	-0.806473	-0.0472674	0.232777	0.112585	-1.01656	-0.543918	-0.603089	-0.592979	1	1	-4.0839	2.62961	757.245	5.07209e-14	0	0	-0.623114	2.62961	6.77418	0.0202838	1	1	-4.70701	2.62961	881.651	1.69585e-14	1	1	6
ENSG00000060688	9410	SNRNP40	6.62062	6.58595	6.64316	6.59529	5.82382	5.81896	5.71291	5.82409	5.71552	5.60831	5.5389	5.62056	0	0	-0.826122	6.0855	412.536	3.89039e-12	0	0	-0.174401	6.0855	17.0708	0.0009299	1	0	-1.00052	6.0855	596.899	2.79769e-13	1	0	6
ENSG00000060749	79832	QSER1	5.52529	5.54165	5.54892	5.48454	4.76583	4.82377	4.79638	4.87555	4.92902	4.92904	4.73684	4.91738	0	0	-0.718506	5.12137	192.315	7.98536e-10	0	0	0.0637554	5.12137	1.41024	0.253917	0	0	-0.65475	5.12137	161.72	2.5919e-09	0	0	6
ENSG00000060762	51660	MPC1	4.68712	4.79884	4.82884	4.81059	4.53032	4.37583	4.38307	4.38507	3.83073	4.12092	4.11744	4.05889	0	0	-0.370216	4.4566	31.5135	5.39614e-05	0	0	-0.384896	4.4566	30.701	6.1673e-05	0	0	-0.755112	4.4566	125.734	1.39292e-08	0	0	8
ENSG00000060971	30	ACAA1	5.50006	5.34713	5.56749	5.71219	6.80775	6.98621	6.84445	6.89026	7.09063	7.14487	7.05099	7.17373	1	0	1.3355	6.653	591.293	2.99317e-13	0	0	0.23213	6.653	19.7094	0.000504564	1	0	1.56763	6.653	818.77	2.89061e-14	1	0	3
ENSG00000060982	586	BCAT1	7.8315	7.95532	7.9514	7.93739	3.56339	3.47228	3.39917	3.22107	3.8616	3.74389	3.29416	3.69539	1	1	-4.51529	6.49225	3107.68	1.80893e-18	0	0	0.24616	6.49225	6.48919	0.0226222	1	1	-4.26913	6.49225	2929.05	2.78524e-18	1	1	6
ENSG00000061273	51564	HDAC7	4.53684	4.72255	4.64124	4.84282	4.62583	4.5682	4.52669	4.62169	4.27392	4.36532	4.28598	4.51948	0	0	-0.109968	4.55919	3.94511	0.0660492	0	0	-0.22543	4.55919	15.6498	0.00132276	0	0	-0.335397	4.55919	36.0112	2.68498e-05	0	0	8
ENSG00000061656	6676	SPAG4	0.62015	0.481855	0.061259	0.846934	0.0552466	-0.232979	-0.504982	-0.210519	-0.908432	-0.79329	-0.603089	-1.03541	0	0	-0.770308	0.0377506	13.6528	0.00224043	0	0	-0.640226	0.0377506	6.47956	0.0227065	1	0	-1.41053	0.0377506	39.4266	1.64719e-05	1	0	8
ENSG00000061794	60488	MRPS35	7.06031	7.08341	7.07785	7.17275	6.80126	6.68342	6.68163	6.79765	6.19388	6.12846	6.10806	6.14222	0	0	-0.366775	6.71766	97.5111	7.30197e-08	0	0	-0.598831	6.71766	243.643	1.5659e-10	0	0	-0.965606	6.71766	647.278	1.56549e-13	0	0	8
ENSG00000061936	6433	SFSWAP	6.76322	6.74774	6.70676	6.80787	6.19614	6.20157	6.22814	6.22922	6.30826	6.43479	6.33747	6.28123	0	0	-0.552116	6.46085	182.097	1.159e-09	0	0	0.127284	6.46085	9.37077	0.00810065	0	0	-0.424831	6.46085	109.189	3.51366e-08	0	0	7
ENSG00000061938	10188	TNK2	6.36199	6.31522	6.35584	6.58817	6.02435	6.02032	5.98577	5.96018	5.10382	5.30879	5.27315	5.41212	0	0	-0.41798	5.97464	65.4917	8.79515e-07	0	0	-0.721976	5.97464	175.969	1.4629e-09	1	0	-1.13996	5.97464	454.891	1.94397e-12	1	0	8
ENSG00000061987	23041	MON2	5.36901	5.43489	5.47684	5.36915	6.30574	6.39833	6.33769	6.32991	6.37531	6.50522	6.50586	6.47769	0	0	0.921975	6.13904	627.582	1.95374e-13	0	0	0.122876	6.13904	11.8886	0.00369723	1	0	1.04485	6.13904	812.322	3.05999e-14	1	0	3
ENSG00000062194	65056	GPBP1	5.5069	5.6021	5.45136	5.54805	5.84472	5.76933	5.79378	5.85416	5.57239	5.63463	5.65205	5.52065	0	0	0.280223	5.65098	34.1418	3.55977e-05	0	0	-0.221549	5.65098	21.0147	0.000379758	0	0	0.0586741	5.65098	1.47666	0.243523	0	0	5
ENSG00000062282	84649	DGAT2	4.1938	4.10172	4.09834	4.1488	2.8947	3.08539	3.0174	3.07397	3.62118	3.3638	3.35608	3.49936	1	0	-1.12724	3.6392	226.691	2.57925e-10	0	0	0.441408	3.6392	31.4504	5.45194e-05	0	0	-0.685834	3.6392	90.8008	1.15206e-07	1	0	7
ENSG00000062485	1431	CS	8.75082	8.74941	8.77859	8.6515	8.09134	8.0417	8.07208	8.07184	8.08903	8.0031	8.05506	8.05358	0	0	-0.672731	8.32342	344.455	1.39144e-11	0	0	-0.0198533	8.32342	0.297648	0.593572	0	0	-0.692585	8.32342	365.219	9.20943e-12	0	0	6
ENSG00000062582	64951	MRPS24	5.55762	5.53622	5.65111	5.5654	4.37405	4.63759	4.52036	4.49788	4.55697	4.43778	4.42116	4.67392	1	0	-1.079	4.97985	289.944	4.66213e-11	0	0	0.01458	4.97985	0.0476553	0.830207	1	0	-1.06442	4.97985	284.496	5.323e-11	1	0	6
ENSG00000062598	63916	ELMO2	5.06335	5.04641	4.91284	5.04533	6.05821	6.13033	6.12147	6.11495	6.38332	6.27865	6.35274	6.30186	1	0	1.08079	5.91292	565.377	4.12457e-13	0	0	0.221586	5.91292	26.0793	0.000138717	1	0	1.30238	5.91292	831.548	2.58547e-14	1	0	3
ENSG00000062650	23063	WAPL	7.06792	7.18677	7.12666	7.13606	7.18053	7.1688	7.13775	7.19085	7.0405	7.08191	7.07337	7.08943	0	0	0.0312492	7.12452	0.848324	0.371948	0	0	-0.0991961	7.12452	8.44315	0.011083	0	0	-0.0679469	7.12452	4.00255	0.0643213	0	0	5
ENSG00000062716	81671	VMP1	5.48531	5.43606	5.48524	5.52269	5.15155	5.23392	5.19872	5.33568	5.46465	5.48572	5.28333	5.41686	0	0	-0.261038	5.38401	25.768	0.000147	0	0	0.1836	5.38401	12.4249	0.00316279	0	0	-0.0774383	5.38401	2.31617	0.149327	0	0	7
ENSG00000062725	10513	APPBP2	4.82477	4.824	4.87358	4.90737	5.45559	5.37876	5.51828	5.50145	5.42902	5.52888	5.55339	5.53271	0	0	0.598439	5.30241	182.774	1.13007e-09	0	0	0.0472887	5.30241	1.18481	0.293964	0	0	0.645728	5.30241	214.375	3.79106e-10	0	0	3
ENSG00000062822	5424	POLD1	7.84524	7.85973	7.85266	7.90355	7.18588	7.10571	7.11869	7.18369	6.45466	6.50002	6.41819	6.58262	0	0	-0.725648	7.28119	442.873	2.3514e-12	0	0	-0.659816	7.28119	344.479	1.39076e-11	1	0	-1.38546	7.28119	1537.74	3.02672e-16	1	0	8
ENSG00000063046	1975	EIF4B	9.66153	9.66293	9.62423	9.69256	9.14811	9.18255	9.07082	9.11821	9.03294	8.98072	9.10152	9.04414	0	0	-0.539369	9.30538	202.701	5.57014e-10	0	0	-0.0904651	9.30538	5.68719	0.0310793	0	0	-0.629834	9.30538	275.68	6.63148e-11	0	0	6
ENSG00000063169	29998	BICRA	3.69579	3.5672	3.59049	3.66296	4.24873	4.53463	4.62033	4.48629	4.88461	4.71398	4.82109	4.68378	0	0	0.838906	4.35924	111.798	3.01232e-08	0	0	0.298327	4.35924	15.6447	0.00132447	1	0	1.13723	4.35924	212.09	4.0811e-10	1	0	4
ENSG00000063176	56848	SPHK2	4.24141	4.22286	4.38025	4.31556	4.31796	4.4903	4.54341	4.45808	4.61701	4.50158	4.38921	4.53263	0	0	0.153931	4.42225	5.22931	0.0375438	0	0	0.0584612	4.42225	0.751089	0.400106	0	0	0.212392	4.42225	10.0638	0.00646842	0	0	4
ENSG00000063177	6141	RPL18	9.08203	9.1138	8.99532	9.06494	8.76218	8.75133	8.72157	8.78686	8.25483	8.40502	8.4944	8.57829	0	0	-0.318492	8.77646	39.9148	1.54009e-05	0	0	-0.320749	8.77646	39.9961	1.52304e-05	0	0	-0.639241	8.77646	159.057	2.89925e-09	0	0	8
ENSG00000063180	770	CA11	-0.214928	0.407728	-0.645934	-0.200299	0.407712	0.670107	0.232777	0.205988	0.786917	0.827569	0.873064	0.890341	0	0	0.527779	0.426579	6.59208	0.0217437	0	0	0.461344	0.426579	5.83918	0.029227	0	0	0.989123	0.426579	25.7222	0.000148267	0	0	4
ENSG00000063241	79763	ISOC2	6.08631	5.9936	6.02577	6.11652	4.44956	4.53221	4.60845	4.46282	4.85807	4.49288	4.62239	4.65198	1	0	-1.55125	5.27681	647.955	1.55381e-13	0	0	0.141581	5.27681	4.79415	0.0451864	1	0	-1.40967	5.27681	549.749	5.03953e-13	1	0	6
ENSG00000063244	11338	U2AF2	8.46233	8.43306	8.48745	8.48197	7.91264	7.84645	7.92486	7.8916	8.01887	8.01636	8.05527	8.0998	0	0	-0.581343	8.15873	333.105	1.76151e-11	0	0	0.153142	8.15873	22.9506	0.000254114	0	0	-0.428201	8.15873	182.093	1.15917e-09	0	0	7
ENSG00000063245	29924	EPN1	6.64339	6.62276	6.66385	6.68532	6.91992	6.8622	7.03947	6.97812	6.53586	6.51212	6.58908	6.62674	0	0	0.288	6.73323	67.547	7.28873e-07	0	0	-0.385178	6.73323	118.67	2.03845e-08	0	0	-0.0971782	6.73323	7.56823	0.0151087	0	0	5
ENSG00000063322	55588	MED29	5.3288	5.27339	5.37611	5.25146	5.61855	5.67785	5.64478	5.71412	5.71552	5.54327	5.60993	5.59675	0	0	0.348382	5.53566	52.4272	3.3005e-06	0	0	-0.048748	5.53566	1.03215	0.326143	0	0	0.299634	5.53566	38.8035	1.79643e-05	0	0	3
ENSG00000063438	57491	AHRR	5.63275	5.73876	5.6569	5.75395	6.57793	6.75387	6.81375	6.68252	7.18862	7.31185	7.26051	7.21001	1	0	1.0027	6.67701	573.435	3.72758e-13	0	0	0.534375	6.67701	176.266	1.44625e-09	1	0	1.53708	6.67701	1362.45	7.28297e-16	1	0	4
ENSG00000063587	10838	ZNF275	5.00937	5.21753	5.20143	5.05125	3.76756	3.96875	3.83929	3.8575	3.903	3.82371	3.68039	3.85054	1	0	-1.273	4.42675	372.883	7.95326e-12	0	0	-0.0435781	4.42675	0.376308	0.548994	1	0	-1.31658	4.42675	398.784	4.94647e-12	1	0	6
ENSG00000063601	8776	MTMR1	4.59482	4.66603	4.57111	4.63241	5.14423	5.0779	5.12978	5.14982	5.37789	5.42394	5.34709	5.4496	0	0	0.502489	5.0775	117.642	2.15831e-08	0	0	0.273417	5.0775	36.5662	2.47443e-05	0	0	0.775906	5.0775	287.746	4.91684e-11	0	0	4
ENSG00000063761	57143	ADCK1	2.07317	2.25967	2.08708	2.29295	2.17808	2.42511	2.20241	2.42861	2.48826	2.26185	2.63495	2.62315	0	0	0.123978	2.33918	1.22391	0.286433	0	0	0.191451	2.33918	2.94701	0.107101	0	0	0.315429	2.33918	8.21036	0.0120185	0	0	4
ENSG00000063854	3029	HAGH	3.45047	3.45205	3.32962	3.53636	4.71934	4.91975	4.80334	4.81569	4.965	4.99703	4.89311	5.09787	1	0	1.36538	4.54533	578.039	3.52033e-13	0	0	0.172344	4.54533	10.7561	0.00520341	1	0	1.53773	4.54533	745.849	5.65656e-14	1	0	3
ENSG00000063978	6047	RNF4	6.49464	6.41438	6.50687	6.41525	6.45032	6.34539	6.38137	6.35753	6.51538	6.4582	6.53657	6.49739	0	0	-0.083082	6.44982	6.02142	0.0271725	0	0	0.117692	6.44982	11.9477	0.00363358	0	0	0.03461	6.44982	1.05609	0.320782	0	0	7
ENSG00000064012	841	CASP8	5.63453	5.64104	5.52015	5.55501	6.43781	6.41621	6.36146	6.39458	6.6841	6.78813	6.83425	6.73694	0	0	0.806453	6.32436	338.439	1.57524e-11	0	0	0.358549	6.32436	71.2659	5.24994e-07	1	0	1.165	6.32436	716.81	7.52544e-14	1	0	4
ENSG00000064102	55726	INTS13	7.16216	7.15136	7.20047	7.21161	5.38909	5.32087	5.34425	5.36001	5.31235	5.2635	5.29631	5.3063	1	1	-1.83769	6.24612	2793.11	3.93815e-18	0	0	-0.0597012	6.24612	2.65058	0.124825	1	1	-1.89739	6.24612	2970.46	2.51428e-18	1	1	6
ENSG00000064115	51768	TM7SF3	7.98222	7.9849	7.94465	7.9015	7.80337	7.74424	7.68352	7.73049	6.77863	6.79734	6.80881	6.80539	0	0	-0.221813	7.5803	40.9935	1.33035e-05	0	0	-0.943774	7.5803	699.53	8.96748e-14	1	0	-1.16559	7.5803	1073.3	4.09736e-15	1	0	2
ENSG00000064199	53340	SPA17	2.64026	2.72407	2.64189	2.64595	2.77859	2.38262	2.18119	2.54043	1.22708	1.44752	1.69572	1.18513	0	0	-0.189487	2.30564	2.05463	0.172744	1	0	-1.08914	2.30564	53.3239	2.9899e-06	1	0	-1.27863	2.30564	78.074	2.9839e-07	1	0	2
ENSG00000064201	10077	TSPAN32	2.86361	2.70872	3.01609	3.31464	2.87363	2.59289	2.27432	2.29682	-0.542353	0.0179815	0.173288	-0.254863	0	0	-0.480494	2.34691	9.61402	0.00747905	1	1	-2.67918	2.34691	159.842	2.80456e-09	1	1	-3.15967	2.34691	242.844	1.60197e-10	1	1	2
ENSG00000064225	10402	ST3GAL6	3.87252	3.93361	3.89493	3.93267	5.42695	5.56364	5.63701	5.67381	6.55074	6.59854	6.55048	6.5102	1	1	1.66287	5.69509	933.963	1.11889e-14	0	0	0.975406	5.69509	407.408	4.25098e-12	1	1	2.63828	5.69509	2455.52	1.00666e-17	1	1	4
ENSG00000064300	4804	NGFR	-3.98085	-4.93751	-4.93751	-3.3139	0.0552466	0.117242	-0.312089	0.335649	1.22708	0.994544	1.29705	1.50291	1	1	4.98929	0.179378	128.271	1.22059e-08	1	0	1.22295	0.179378	34.9055	3.16819e-05	1	1	6.21224	0.179378	275.583	6.6477e-11	1	1	4
ENSG00000064309	50937	CDON	1.35061	1.31073	1.28068	0.791397	0.446281	-0.0472674	-0.196478	-0.0399406	-0.124252	0.129878	0.403987	0.653943	1	0	-1.15918	0.666003	27.6321	0.000104568	0	0	0.246332	0.666003	1.0071	0.331889	0	0	-0.912849	0.666003	18.3397	0.000688504	1	0	6
ENSG00000064313	6873	TAF2	6.29419	6.29416	6.241	6.1674	6.19543	6.21827	6.20861	6.19046	6.15001	6.17104	6.17206	6.19006	0	0	-0.0547124	6.20936	2.07008	0.171239	0	0	-0.0330855	6.20936	0.741587	0.40303	0	0	-0.0877979	6.20936	5.33711	0.035891	0	0	8
ENSG00000064393	28996	HIPK2	4.34966	4.31699	4.02857	4.20124	8.23113	8.36878	8.4235	8.37292	9.1506	9.07337	9.14542	9.19915	1	1	4.11896	8.23941	3744.3	4.64574e-19	0	0	0.791025	8.23941	203.646	5.39522e-10	1	1	4.90999	8.23941	5115.38	4.76153e-20	1	1	3
ENSG00000064419	23534	TNPO3	7.27599	7.28288	7.32184	7.27013	7.03114	7.11141	7.02688	7.08993	6.82587	6.71189	6.72542	6.86599	0	0	-0.232056	7.06207	34.5708	3.3334e-05	0	0	-0.283032	7.06207	49.8475	4.41993e-06	0	0	-0.515088	7.06207	167.949	2.00743e-09	0	0	8
ENSG00000064489	4207	BORCS8-MEF2B	2.35873	2.59641	2.27957	2.58192	3.35113	3.31172	3.09887	3.08631	3.61666	3.41624	3.65374	3.41662	0	0	0.744365	3.1163	50.8292	3.94954e-06	0	0	0.312257	3.1163	9.96525	0.00667565	1	0	1.05662	3.1163	106.85	4.04458e-08	1	0	4
ENSG00000064490	8625	RFXANK	5.86022	5.75567	5.84478	5.89785	5.88564	5.86116	5.86121	5.79244	5.53697	5.46542	5.65542	5.58311	0	0	0.000562909	5.75864	0.000185701	0.989311	0	0	-0.290856	5.75864	47.5806	5.77059e-06	0	0	-0.290293	5.75864	48.4055	5.23102e-06	0	0	2
ENSG00000064545	54929	TMEM161A	5.62738	5.50323	5.5507	5.60419	4.43045	4.4	4.32378	4.49093	4.51146	4.34807	4.33712	4.55215	1	0	-1.1702	4.93451	604.091	2.56777e-13	0	0	0.0258666	4.93451	0.263911	0.615108	1	0	-1.14434	4.93451	583.675	3.28425e-13	1	0	6
ENSG00000064547	9170	LPAR2	3.76585	3.78781	3.82903	4.50729	5.61855	5.67895	5.77088	5.57879	6.02091	6.25622	6.05813	6.09644	1	1	1.64553	5.49091	203.622	5.39951e-10	0	0	0.44573	5.49091	18.1857	0.00071361	1	1	2.09126	5.49091	336.749	1.6317e-11	1	1	3
ENSG00000064601	5476	CTSA	7.56905	7.51188	7.52821	7.46741	8.1613	8.03678	8.20813	8.10613	7.96302	7.88796	8.10858	7.93925	0	0	0.599856	7.89645	237.539	1.86687e-10	0	0	-0.153984	7.89645	15.8246	0.00126543	0	0	0.445872	7.89645	131.273	1.04715e-08	0	0	5
ENSG00000064607	10147	SUGP2	7.54601	7.52262	7.57725	7.77761	7.84974	7.73952	7.83366	7.68255	7.59451	7.93477	7.72253	7.76487	0	0	0.16102	7.71748	5.83653	0.0292581	0	0	-0.021216	7.71748	0.100993	0.755126	0	0	0.139804	7.71748	4.40164	0.0536847	0	0	3
ENSG00000064651	6558	SLC12A2	3.12455	3.28612	3.26174	3.23709	2.37086	2.44589	2.46198	2.41889	2.86864	2.98169	2.5888	3.13543	0	0	-0.813347	2.91689	66.6631	7.89741e-07	0	0	0.480946	2.91689	21.7679	0.000323936	0	0	-0.332401	2.91689	12.1061	0.00346896	0	0	7
ENSG00000064666	1265	CNN2	7.21886	7.24547	7.28036	7.19075	8.38579	8.34789	8.43741	8.42636	8.09066	7.96353	8.10222	8.07003	1	0	1.15676	7.97205	963.188	8.95746e-15	0	0	-0.343584	7.97205	87.9809	1.40775e-07	0	0	0.813172	7.97205	478.164	1.36311e-12	1	0	5
ENSG00000064687	10347	ABCA7	3.75276	3.68171	3.505	3.9769	6.86937	6.93338	7.07406	6.96607	6.99074	7.32048	7.48559	7.25998	1	1	3.20997	6.59911	1303.46	1.00381e-15	0	0	0.306929	6.59911	17.1479	0.00091274	1	1	3.5169	6.59911	1565.25	2.66115e-16	1	1	3
ENSG00000064703	11218	DDX20	5.73276	5.76868	5.82801	5.72274	4.86347	5.02363	4.95639	5.08676	5.24223	5.08989	5.24962	5.22488	0	0	-0.788324	5.36387	209.126	4.49586e-10	0	0	0.216363	5.36387	14.8621	0.00162074	0	0	-0.571961	5.36387	113.424	2.74135e-08	0	0	7
ENSG00000064726	53339	BTBD1	6.75012	6.72884	6.76155	6.75623	6.84702	6.84715	6.80251	6.89158	7.14105	7.07581	7.11466	7.07789	0	0	0.0890581	6.90687	6.48081	0.0226955	0	0	0.254508	6.90687	53.1129	3.05987e-06	0	0	0.343566	6.90687	97.6711	7.22547e-08	0	0	4
ENSG00000064763	55711	FAR2	5.14574	5.15518	5.07982	5.07082	6.23865	6.19621	6.08766	6.22294	5.35772	5.21463	5.23471	5.28572	1	0	1.06627	5.59969	624.142	2.03221e-13	0	0	-0.915383	5.59969	457.001	1.88106e-12	0	0	0.150886	5.59969	11.7731	0.00382541	1	0	5
ENSG00000064932	22904	SBNO2	5.64873	5.67699	5.71199	5.71343	6.03071	6.16521	6.27647	6.23754	6.63301	6.66931	6.51514	6.74214	0	0	0.483523	6.21862	88.5858	1.34788e-07	0	0	0.462016	6.21862	84.5114	1.81557e-07	0	0	0.945539	6.21862	346.937	1.32282e-11	0	0	4
ENSG00000064933	5378	PMS1	5.30882	5.2786	5.2946	5.17666	4.24873	4.18815	4.11303	4.13491	4.12282	4.41403	4.455	4.32901	1	0	-1.10309	4.69398	278.154	6.23063e-11	0	0	0.163823	4.69398	5.55399	0.0328158	0	0	-0.93927	4.69398	207.51	4.74192e-10	1	0	6
ENSG00000064961	10362	HMG20B	6.05401	6.02802	6.08097	6.28266	5.8909	5.97009	5.9934	6.04162	6.02176	6.05239	6.17206	6.15362	0	0	-0.148328	6.06665	13.5788	0.00228638	0	0	0.125535	6.06665	9.56642	0.00759626	0	0	-0.022793	6.06665	0.324866	0.577336	0	0	7
ENSG00000064995	6882	TAF11	5.49516	5.44187	5.53191	5.61423	5.15446	5.32368	5.14493	5.29639	5.09411	5.26758	5.14667	5.20584	0	0	-0.302265	5.32501	38.4204	1.89579e-05	0	0	-0.0506014	5.32501	1.02668	0.327386	0	0	-0.352866	5.32501	52.3112	3.3433e-06	0	0	6
ENSG00000064999	23294	ANKS1A	5.34306	5.38747	5.31672	5.25659	5.42212	5.63438	5.5945	5.64283	5.63739	5.71159	5.71356	5.8733	0	0	0.240318	5.55362	19.5895	0.000518208	0	0	0.159568	5.55362	8.75344	0.00996336	0	0	0.399886	5.55362	55.122	2.46204e-06	0	0	4
ENSG00000065000	8943	AP3D1	7.54079	7.53519	7.51575	7.52228	7.68892	7.67221	7.77799	7.73833	7.7822	7.82666	7.78449	7.85448	0	0	0.182477	7.69118	25.5557	0.000152975	0	0	0.091715	7.69118	6.46357	0.0228472	0	0	0.274192	7.69118	57.9048	1.8408e-06	0	0	4
ENSG00000065029	7629	ZNF76	4.0568	4.11925	4.03367	4.10771	4.91078	5.00974	4.86619	4.89145	4.75906	4.69288	4.70907	4.90563	0	0	0.833377	4.62322	227.159	2.54272e-10	0	0	-0.153888	4.62322	8.13645	0.0123343	0	0	0.679489	4.62322	149.811	4.33739e-09	0	0	3
ENSG00000065057	4913	NTHL1	5.06864	4.99829	5.09208	5.13172	2.24524	2.72629	2.4082	2.57586	2.32062	2.20337	2.46142	2.38278	1	1	-2.59384	3.94681	971.564	8.4146e-15	0	0	-0.159129	3.94681	2.50639	0.134733	1	1	-2.75297	3.94681	1072.22	4.12721e-15	1	1	6
ENSG00000065060	54887	UHRF1BP1	6.13439	6.13456	6.20192	5.98346	6.01155	6.02981	6.07692	6.05345	6.01663	6.09208	6.16264	6.12278	0	0	-0.0795627	6.0874	3.16878	0.0958059	0	0	0.055388	6.0874	1.50994	0.238524	0	0	-0.0241747	6.0874	0.294845	0.595299	0	0	7
ENSG00000065135	2773	GNAI3	6.87537	6.94203	6.91062	6.95388	7.12366	7.11507	7.05304	7.07608	6.83076	6.82462	6.78854	6.88064	0	0	0.162328	6.95218	24.2883	0.000194945	0	0	-0.261623	6.95218	62.1011	1.21227e-06	0	0	-0.0992941	6.95218	9.0014	0.00916151	0	0	5
ENSG00000065150	3843	IPO5	10.0784	10.1518	10.1673	10.1257	8.49316	8.41382	8.37264	8.45741	8.3804	8.4559	8.38221	8.47573	1	1	-1.70558	9.24198	1766.34	1.10607e-16	0	0	-0.0116843	9.24198	0.0855511	0.774013	1	1	-1.71726	9.24198	1790.98	1.00016e-16	1	1	6
ENSG00000065183	10885	WDR3	7.29643	7.32219	7.37626	7.29738	4.76392	4.79975	4.67258	4.73572	5.51042	5.49533	5.34432	5.41804	1	1	-2.59146	6.28112	3338.87	1.07191e-18	0	0	0.700677	6.28112	225.151	2.70347e-10	1	1	-1.89079	6.28112	1971.83	4.96944e-17	1	1	7
ENSG00000065243	5586	PKN2	5.11027	5.07213	5.02329	5.09109	5.8393	5.89083	5.90232	5.93993	5.9598	6.06124	5.9418	5.91576	0	0	0.810726	5.69359	316.426	2.52723e-11	0	0	0.0765549	5.69359	2.98818	0.104887	0	0	0.887281	5.69359	381.797	6.73043e-12	0	0	3
ENSG00000065268	57418	WDR18	6.78989	6.74351	6.74144	6.74957	5.33488	5.37876	5.50873	5.48523	5.46842	5.46631	5.56654	5.64399	1	0	-1.3378	6.0534	884.187	1.66109e-14	0	0	0.108001	6.0534	5.33306	0.0359515	1	0	-1.2298	6.0534	760.692	4.90906e-14	1	0	6
ENSG00000065308	9697	TRAM2	5.2588	5.26685	5.33438	5.22812	4.57886	4.61253	4.61044	4.45095	5.18235	5.23667	5.38133	5.20858	0	0	-0.718835	5.07218	246.85	1.43011e-10	0	0	0.68938	5.07218	222.438	2.93943e-10	0	0	-0.0294547	5.07218	0.449342	0.513078	0	0	7
ENSG00000065320	9423	NTN1	4.67503	4.57583	4.49555	4.64552	3.20133	3.13742	3.04703	2.91015	3.45904	3.31333	3.452	3.3734	1	0	-1.53619	3.88345	515.148	8.01594e-13	0	0	0.322294	3.88345	19.4649	0.000532827	1	0	-1.2139	3.88345	342.829	1.43858e-11	1	0	7
ENSG00000065328	55388	MCM10	6.78025	6.86967	6.84546	6.76887	5.27319	5.24137	5.18012	5.15715	4.80147	4.64188	4.54233	4.80801	1	1	-1.61341	5.89058	941.419	1.05649e-14	0	0	-0.513388	5.89058	80.6751	2.43123e-07	1	1	-2.1268	5.89058	1530.97	3.12525e-16	1	1	8
ENSG00000065357	1606	DGKA	4.12439	4.05998	3.81725	4.45613	4.69352	4.67548	4.62033	4.58955	3.771	4.11413	4.0611	4.04671	0	0	0.508781	4.28803	28.2153	9.43016e-05	0	0	-0.643432	4.28803	43.1685	9.98935e-06	0	0	-0.134651	4.28803	1.85044	0.1943	0	0	5
ENSG00000065413	91526	ANKRD44	4.11675	4.15367	4.13437	4.05365	6.18905	6.31746	6.26264	6.27372	6.27854	6.25622	6.39492	6.40622	1	1	2.14186	5.85133	1977.19	4.87231e-17	0	0	0.0725548	5.85133	2.83399	0.113473	1	1	2.21441	5.85133	2123.73	2.89623e-17	1	1	3
ENSG00000065427	3735	KARS	8.29811	8.28581	8.31464	8.29972	7.04495	7.10612	7.06685	7.1281	7.26097	7.27277	7.31042	7.3279	1	0	-1.22231	7.66749	1374.76	6.82314e-16	0	0	0.20575	7.66749	38.5309	1.86651e-05	1	0	-1.01656	7.66749	966.923	8.7106e-15	1	0	6
ENSG00000065457	23536	ADAT1	3.86645	4.02322	4.11767	3.91328	4.48935	4.46762	4.45997	4.37253	4.50658	4.56101	4.43948	4.51727	0	0	0.457351	4.32568	54.8735	2.52826e-06	0	0	0.0595412	4.32568	0.958222	0.343527	0	0	0.516893	4.32568	70.8734	5.43119e-07	0	0	3
ENSG00000065485	10954	PDIA5	5.40813	5.41847	5.19234	5.30035	3.93963	3.86455	3.65916	3.70985	3.2179	2.90512	2.98772	2.88491	1	0	-1.54805	4.40781	665.547	1.28215e-13	0	0	-0.801009	4.40781	132.899	9.65008e-09	1	1	-2.34906	4.40781	1345.34	7.98171e-16	1	1	8
ENSG00000065491	55633	TBC1D22B	4.22966	4.28629	4.10562	4.0615	4.5636	4.57529	4.71196	4.66346	4.65054	4.61489	4.65859	4.61328	0	0	0.452746	4.48889	49.2472	4.73882e-06	0	0	0.00210979	4.48889	0.00109372	0.974064	0	0	0.454855	4.48889	50.0079	4.33889e-06	0	0	3
ENSG00000065518	4710	NDUFB4	6.31214	6.22569	6.28441	6.36224	5.88389	5.91897	5.81115	5.79526	6.1671	5.89302	5.9168	5.99474	0	0	-0.454029	6.06472	89.4823	1.26439e-07	0	0	0.140312	6.06472	8.26883	0.0117752	0	0	-0.313717	6.06472	43.4237	9.66611e-06	0	0	7
ENSG00000065526	23013	SPEN	8.1657	8.24481	8.19662	8.09526	7.97043	8.02237	8.13258	8.04662	8.32263	8.27199	8.32459	8.28061	0	0	-0.141245	8.17783	11.879	0.00370773	0	0	0.255557	8.17783	38.7741	1.80384e-05	0	0	0.114312	8.17783	7.8353	0.0137237	0	0	7
ENSG00000065534	4638	MYLK	0.224794	0.0660124	0.28291	0.522467	-0.806473	-0.790538	-1.09094	-0.798425	-0.124252	-0.543918	-0.295534	0.161201	1	0	-1.20422	-0.0841006	32.8498	4.35449e-05	0	0	0.708866	-0.0841006	9.72297	0.00721853	0	0	-0.495354	-0.0841006	6.78836	0.020175	1	0	7
ENSG00000065548	55854	ZC3H15	7.34409	7.36781	7.38027	7.35777	6.32009	6.28899	6.34128	6.33315	6.59275	6.48256	6.52681	6.42868	1	0	-1.05078	6.81183	743.665	5.77712e-14	0	0	0.186354	6.81183	22.5859	0.000273629	0	0	-0.864429	6.81183	512.857	8.2748e-13	1	0	6
ENSG00000065559	6416	MAP2K4	4.79476	4.78975	4.75207	4.68923	4.98306	5.06788	4.91681	5.02401	5.31514	5.30581	5.29199	5.2999	0	0	0.23353	5.03359	24.1032	0.000202111	0	0	0.304165	5.03359	41.9445	1.17208e-05	0	0	0.537695	5.03359	131.723	1.02363e-08	0	0	4
ENSG00000065600	55248	TMEM206	4.17185	4.17338	4.03112	4.19412	4.01534	4.15697	4.1653	4.13491	4.25078	4.24	4.04067	4.18089	0	0	-0.0319642	4.15169	0.254455	0.621458	0	0	0.0588304	4.15169	0.841277	0.373887	0	0	0.0268661	4.15169	0.182178	0.675716	0	0	7
ENSG00000065613	9748	SLK	6.8243	6.86145	6.83126	6.82728	7.30806	7.21833	7.28022	7.31299	6.94418	6.87098	7.05056	6.94929	0	0	0.435244	7.03505	122.75	1.63204e-08	0	0	-0.327126	7.03505	69.0196	6.38938e-07	0	0	0.108118	7.03505	7.5051	0.0154592	0	0	5
ENSG00000065615	51167	CYB5R4	5.53869	5.56741	5.49266	5.51985	6.61966	6.60936	6.63605	6.57939	7.15006	7.20679	7.29361	7.15684	1	0	1.07283	6.59549	748.068	5.53699e-14	0	0	0.590533	6.59549	248.226	1.37601e-10	1	1	1.66336	6.59549	1820.52	8.88003e-17	1	1	4
ENSG00000065618	1308	COL17A1	0.186384	-0.937214	-0.52111	-0.0918864	1.78543	1.24517	1.01088	1.37836	-4.93751	-2.821	-4.93751	-2.86051	1	1	1.68282	0.226623	50.75	3.98528e-06	1	1	-5.31959	0.226623	182.629	1.1362e-09	1	1	-3.63676	0.226623	58.67	1.70272e-06	1	1	5
ENSG00000065665	55176	SEC61A2	1.80817	2.12735	1.81841	2.09309	2.75574	2.61141	2.74833	2.58458	3.15074	3.37519	3.12339	3.28804	0	0	0.708411	2.70762	44.3066	8.63625e-06	0	0	0.557824	2.70762	31.5459	5.36776e-05	1	0	1.26624	2.70762	152.829	3.79362e-09	1	0	4
ENSG00000065675	5588	PRKCQ	3.55968	3.61328	3.73203	3.63431	3.80142	3.84121	3.57217	3.9243	3.33802	3.31333	3.63115	3.53902	0	0	0.145914	3.63583	2.83279	0.113543	0	0	-0.334269	3.63583	14.0821	0.00199375	0	0	-0.188355	3.63583	4.55386	0.0501833	0	0	5
ENSG00000065802	51665	ASB1	4.84186	4.92544	4.95777	5.04533	5.25837	5.33487	5.18812	5.2046	5.69638	5.71383	5.58899	5.86466	0	0	0.293845	5.33573	31.2039	5.67631e-05	0	0	0.469702	5.33573	83.1519	2.01083e-07	0	0	0.763547	5.33573	219.295	3.24248e-10	0	0	4
ENSG00000065809	83641	FAM107B	7.63204	7.70076	7.60126	7.76535	8.78446	8.72047	8.70645	8.75317	8.62859	8.62826	8.55266	8.46576	1	0	1.05629	8.39689	539.548	5.76099e-13	0	0	-0.171896	8.39689	14.7258	0.00167974	0	0	0.884399	8.39689	379.314	7.0482e-12	1	0	3
ENSG00000065833	4199	ME1	2.23246	2.40011	2.67488	2.31281	1.19978	0.957444	1.05821	1.13882	2.79057	2.68465	1.71304	2.61493	1	0	-1.34797	2.17049	44.3063	8.63655e-06	1	0	1.42198	2.17049	48.3735	5.25085e-06	0	0	0.0740108	2.17049	0.172366	0.684035	1	0	7
ENSG00000065882	23216	TBC1D1	7.68852	7.73384	7.65331	7.68398	7.48202	7.5096	7.59076	7.52579	7.51694	7.54546	7.58208	7.54093	0	0	-0.171785	7.59089	23.2142	0.000240995	0	0	0.0181341	7.59089	0.255961	0.620437	0	0	-0.153651	7.59089	18.6194	0.000645451	0	0	6
ENSG00000065883	8621	CDK13	6.17235	6.28642	6.17968	6.13291	6.44259	6.50739	6.53512	6.58483	6.82685	6.86964	6.88143	6.83224	0	0	0.317209	6.54447	54.4796	2.63741e-06	0	0	0.333201	6.54447	61.4191	1.29534e-06	0	0	0.65041	6.54447	232.946	2.13697e-10	0	0	4
ENSG00000065911	10797	MTHFD2	8.23482	8.24979	8.35223	8.29276	6.96129	6.97598	6.89624	6.95392	7.43528	7.40447	7.2446	7.44995	1	0	-1.34625	7.65394	901.292	1.44668e-14	0	0	0.43785	7.65394	94.8448	8.72282e-08	0	0	-0.908401	7.65394	424.067	3.19962e-12	1	0	7
ENSG00000065923	84679	SLC9A7	0.0216216	-0.0337535	0.248253	0.404033	-0.412169	-1.38342	-0.64958	-0.272175	-1.13346	-1.3715	-1.7066	-1.84806	0	0	-0.8311	-0.362777	11.7707	0.00382813	0	0	-0.897778	-0.362777	8.37287	0.0113563	1	1	-1.72888	-0.362777	40.1711	1.48704e-05	1	1	8
ENSG00000065970	55810	FOXJ2	4.08317	4.23898	4.06388	4.22239	4.14116	4.09583	4.21313	4.26812	4.81928	4.82897	4.88167	4.91235	0	0	0.0205176	4.43482	0.120465	0.733467	0	0	0.67884	4.43482	137.613	7.65321e-09	0	0	0.699358	4.43482	150.878	4.1356e-09	0	0	1
ENSG00000065978	4904	YBX1	10.8277	10.8094	10.7982	10.7542	9.40343	9.25113	9.31131	9.37827	9.8911	9.69619	9.67649	9.61303	1	0	-1.46988	10.0941	926.149	1.18884e-14	0	0	0.382555	10.0941	64.6466	9.51497e-07	1	0	-1.08733	10.0941	517.389	7.77146e-13	1	0	7
ENSG00000065989	5141	PDE4A	3.43826	3.40043	3.12516	3.29148	-0.0481874	-0.790538	-0.253126	-0.210519	1.48676	0.994544	0.270037	1.0934	1	1	-3.66822	2.1981	474.712	1.43524e-12	1	0	1.33357	2.1981	42.0124	1.16162e-05	1	1	-2.33464	2.1981	266.386	8.42213e-11	1	1	7
ENSG00000066027	5525	PPP2R5A	5.47239	5.65112	5.47591	5.45951	6.21929	6.16912	6.14221	6.26085	5.55832	5.50919	5.5784	5.5425	0	0	0.675617	5.78618	180.576	1.22712e-09	0	0	-0.65364	5.78618	165.954	2.17653e-09	0	0	0.0219776	5.78618	0.1832	0.674864	0	0	5
ENSG00000066044	1994	ELAVL1	7.50173	7.5163	7.42095	7.40576	6.60428	6.6916	6.68446	6.75531	7.21912	7.14736	7.17447	7.24873	0	0	-0.785937	7.15266	319.586	2.3569e-11	0	0	0.511866	7.15266	133.9	9.18063e-09	0	0	-0.27407	7.15266	40.2135	1.47846e-05	0	0	7
ENSG00000066084	57609	DIP2B	6.52622	6.55945	6.57968	6.47192	7.09739	7.27533	7.27366	7.28249	7.82762	7.91229	8.01353	7.94583	0	0	0.689674	7.33787	281.798	5.68944e-11	0	0	0.691462	7.33787	295.31	4.10076e-11	1	0	1.38114	7.33787	1135.17	2.73169e-15	1	0	4
ENSG00000066117	6602	SMARCD1	6.60387	6.66613	6.65974	6.6415	5.96333	5.86887	5.95172	5.91766	5.71657	5.76888	5.73278	5.67497	0	0	-0.72597	6.161	349.203	1.26352e-11	0	0	-0.202753	6.161	25.4098	0.000157238	0	0	-0.928724	6.161	562.684	4.26779e-13	0	0	8
ENSG00000066135	9682	KDM4A	6.02028	6.04264	6.04609	6.07643	6.41125	6.40298	6.3773	6.42039	6.57946	6.62583	6.76331	6.68093	0	0	0.347894	6.39048	79.7023	2.62304e-07	0	0	0.259236	6.39048	45.2169	7.70301e-06	0	0	0.60713	6.39048	246.428	1.4472e-10	0	0	4
ENSG00000066136	4802	NFYC	5.94607	5.87395	5.87562	5.83515	6.40453	6.43647	6.51459	6.38275	6.60819	6.50781	6.55888	6.54199	0	0	0.543908	6.31608	197.792	6.58936e-10	0	0	0.118307	6.31608	9.63236	0.00743447	0	0	0.662215	6.31608	295.751	4.05815e-11	0	0	3
ENSG00000066185	84217	ZMYND12	0.858661	0.652049	0.64449	0.567246	2.17808	2.14912	2.27432	2.02932	0.968063	0.827569	0.810102	1.33283	1	0	1.49201	1.40258	100.517	6.00604e-08	1	0	-1.17414	1.40258	62.9526	1.11692e-06	0	0	0.317871	1.40258	3.81228	0.0702601	1	0	5
ENSG00000066279	259266	ASPM	7.39314	7.39624	7.3725	7.30979	7.77879	7.73002	7.78964	7.78661	6.8244	6.83394	6.97005	6.9116	0	0	0.394371	7.38652	102.725	5.21978e-08	0	0	-0.886933	7.38652	500.79	9.80609e-13	0	0	-0.492562	7.38652	155.097	3.4359e-09	0	0	5
ENSG00000066294	8832	CD84	5.01486	4.9856	4.92111	4.77643	5.33745	5.27515	5.31288	5.27095	5.83895	5.75441	5.12904	5.71592	0	0	0.368563	5.31293	14.6388	0.00171867	0	0	0.323914	5.31293	11.7048	0.0039037	0	0	0.692476	5.31293	53.0431	3.08342e-06	0	0	4
ENSG00000066322	64834	ELOVL1	6.50979	6.45405	6.51646	6.45452	6.49585	6.41884	6.5738	6.58266	6.62178	6.47992	6.49213	6.54036	0	0	0.0267176	6.51315	0.391709	0.541033	0	0	0.0145456	6.51315	0.114841	0.739507	0	0	0.0412633	6.51315	0.938085	0.348492	0	0	4
ENSG00000066336	6688	SPI1	7.6118	7.61996	7.52437	7.46094	8.19265	8.25194	8.26958	8.27781	8.72132	8.49854	8.48152	8.47828	0	0	0.686527	8.17257	171.459	1.74488e-09	0	0	0.295727	8.17257	32.4872	4.61257e-05	0	0	0.982254	8.17257	350.488	1.23122e-11	0	0	4
ENSG00000066379	30834	ZNRD1	4.15206	4.11051	4.37624	4.29574	3.59378	3.73122	3.54335	3.80248	3.32146	3.33295	3.2999	3.73387	0	0	-0.578161	3.84041	52.2753	3.35667e-06	0	0	-0.241297	3.84041	8.06716	0.012639	0	0	-0.819458	3.84041	102.175	5.40429e-08	0	0	8
ENSG00000066422	27107	ZBTB11	6.08631	6.13599	6.22271	6.1066	5.54271	5.73385	5.6292	5.80835	5.92733	5.90487	5.96004	5.99077	0	0	-0.467134	5.93773	88.393	1.36665e-07	0	0	0.26454	5.93773	27.5862	0.00010543	0	0	-0.202594	5.93773	17.0901	0.000925578	0	0	7
ENSG00000066427	4287	ATXN3	4.27383	4.29916	4.33967	4.39999	4.64668	4.67768	4.68017	4.62803	4.73841	4.70196	4.60163	4.79715	0	0	0.320711	4.57316	35.7948	2.77254e-05	0	0	0.0520215	4.57316	0.954225	0.344505	0	0	0.372733	4.57316	48.8455	4.96682e-06	0	0	3
ENSG00000066455	9950	GOLGA5	5.17177	5.15093	5.09939	5.21058	5.44849	5.43701	5.44227	5.49683	5.40565	5.40368	5.35814	5.34161	0	0	0.28902	5.33481	45.365	7.5623e-06	0	0	-0.0793709	5.33481	3.41136	0.0850485	0	0	0.209649	5.33481	23.8077	0.000214184	0	0	5
ENSG00000066557	55631	LRRC40	5.10384	5.06311	5.13303	5.07761	4.86525	4.79166	4.75927	4.74353	4.70476	4.74507	4.76824	4.64795	0	0	-0.314308	4.88342	44.7196	8.19778e-06	0	0	-0.0733106	4.88342	2.29995	0.15066	0	0	-0.387619	4.88342	67.8402	7.09878e-07	0	0	6
ENSG00000066583	51015	ISOC1	3.90244	3.83099	4.02089	3.89803	1.87298	1.42341	1.42609	1.76348	0.939408	0.913471	1.04697	0.99544	1	1	-2.30111	2.83062	501.939	9.64716e-13	0	0	-0.664008	2.83062	25.7082	0.000148656	1	1	-2.96512	2.83062	732.607	6.43415e-14	1	1	8
ENSG00000066651	60487	TRMT11	4.34312	4.47507	4.39617	4.42909	3.47755	3.57961	3.35247	3.44354	3.64799	3.83476	3.70223	3.78974	0	0	-0.958512	3.9518	269.695	7.72819e-11	0	0	0.281034	3.9518	21.0678	0.000375481	0	0	-0.677477	3.9518	141.6	6.32589e-09	0	0	7
ENSG00000066654	55623	THUMPD1	6.54863	6.64965	6.70237	6.64965	5.55048	5.71578	5.59048	5.70314	5.4809	5.4574	5.53647	5.54466	1	0	-1.0069	6.03181	579.804	3.44439e-13	0	0	-0.137205	6.03181	9.91318	0.00678825	1	0	-1.1441	6.03181	740.786	5.94051e-14	1	0	6
ENSG00000066697	91283	MSANTD3	3.89055	3.82031	3.69712	3.80994	2.85941	2.75156	2.65135	2.74879	2.38579	2.58346	2.653	2.40203	1	0	-1.06414	3.17661	155.447	3.38412e-09	0	0	-0.243706	3.17661	6.71366	0.0207561	1	0	-1.30784	3.17661	227.05	2.55122e-10	1	0	6
ENSG00000066739	55102	ATG2B	5.12938	5.16647	5.17169	5.20439	5.57244	5.63098	5.72945	5.64491	5.43545	5.56251	5.56654	5.43799	0	0	0.467596	5.44947	113.48	2.73242e-08	0	0	-0.14393	5.44947	10.8355	0.00507743	0	0	0.323666	5.44947	53.9796	2.78374e-06	0	0	5
ENSG00000066777	10565	ARFGEF1	6.5015	6.5016	6.52282	6.40449	6.86582	6.85591	6.87657	6.85285	6.7867	6.80227	6.89571	6.83579	0	0	0.371544	6.73391	104.012	4.81589e-08	0	0	-0.0332472	6.73391	0.838262	0.374722	0	0	0.338297	6.73391	86.3367	1.58638e-07	0	0	3
ENSG00000066827	57623	ZFAT	3.35846	3.22807	3.41412	3.25772	3.35621	3.41018	3.43098	3.44354	3.45399	3.31333	3.22946	3.50382	0	0	0.0869671	3.37129	1.19995	0.291017	0	0	-0.0322775	3.37129	0.161434	0.693641	0	0	0.0546896	3.37129	0.475656	0.501178	0	0	5
ENSG00000066855	9650	MTFR1	4.33656	4.28111	4.32727	4.41691	3.12612	2.92441	2.85268	3.14645	2.5653	2.65378	2.62583	2.80764	1	0	-1.33705	3.57499	360.774	1.00406e-11	0	0	-0.35054	3.57499	19.5456	0.000523302	1	1	-1.68759	3.57499	545.354	5.33701e-13	1	1	6
ENSG00000066923	10734	STAG3	-1.2117	-1.26076	-0.712645	-0.490295	1.57529	1.74182	1.92449	1.88143	2.93546	2.91557	2.86918	2.67944	1	1	2.68821	1.86114	208.526	4.58552e-10	1	0	1.07633	1.86114	64.7708	9.4051e-07	1	1	3.76454	1.86114	479.441	1.33747e-12	1	1	4
ENSG00000066926	2235	FECH	5.27833	5.50323	5.38212	5.29371	5.80075	5.78878	5.73856	5.79901	5.89599	5.93406	5.95004	5.88617	0	0	0.409348	5.70346	75.0111	3.82679e-07	0	0	0.133017	5.70346	8.1152	0.0124268	0	0	0.542365	5.70346	133.435	9.39548e-09	0	0	4
ENSG00000066933	4649	MYO9A	5.08961	5.0915	5.16357	4.9909	4.76773	4.80781	4.83765	4.89497	5.28129	5.21886	5.17506	5.1684	0	0	-0.264607	5.05272	23.3301	0.000235469	0	0	0.38307	5.05272	48.3584	5.26026e-06	0	0	0.118463	5.05272	4.8799	0.0435462	0	0	7
ENSG00000067057	5214	PFKP	7.44312	7.4578	7.49141	7.45834	6.83572	6.80755	6.83853	6.77925	6.8017	6.76014	6.82084	6.87247	0	0	-0.656511	7.06825	388.789	5.91989e-12	0	0	-0.0020641	7.06825	0.00373355	0.952103	0	0	-0.658576	7.06825	392.251	5.55998e-12	0	0	6
ENSG00000067064	3422	IDI1	7.38283	7.21963	7.22713	7.63075	7.57306	7.60075	7.48784	7.5477	6.49767	6.552	6.58262	6.46688	0	0	0.172271	7.21663	7.17167	0.0174736	1	0	-1.02622	7.21663	239.784	1.74909e-10	0	0	-0.853944	7.21663	166.868	2.09712e-09	1	0	2
ENSG00000067066	6672	SP100	5.17913	5.21482	5.23611	5.11202	6.27526	6.22129	6.28644	6.24237	6.4259	6.36837	6.52375	6.3108	1	0	1.06337	6.03635	655.712	1.42668e-13	0	0	0.150147	6.03635	14.1997	0.00193168	1	0	1.21352	6.03635	861.864	1.99741e-14	1	0	3
ENSG00000067082	1316	KLF6	4.59848	4.75841	4.55879	4.48121	6.85286	6.77096	6.77001	6.47653	7.08369	7.26616	6.88859	6.89557	1	1	2.1124	6.43967	1319.57	9.18311e-16	0	0	0.315353	6.43967	36.0277	2.67844e-05	1	1	2.42775	6.43967	1751.28	1.17708e-16	1	1	3
ENSG00000067113	8611	PLPP1	-0.214928	0.288865	-0.462527	0.379133	-1.81485	-1.11642	-1.73002	-0.272175	0.754384	0.534118	0.486841	0.519429	1	0	-1.19563	0.0561372	16.6212	0.00103762	1	1	1.75325	0.0561372	38.231	1.94724e-05	0	0	0.557617	0.0561372	5.59322	0.0322928	1	1	7
ENSG00000067141	4756	NEO1	3.2509	3.35184	3.22656	3.0914	2.24524	2.44589	2.47075	2.04204	3.44891	3.45614	2.9444	3.24606	0	0	-0.933924	3.02817	73.2996	4.41419e-07	0	0	0.979097	3.02817	78.68	2.84339e-07	0	0	0.0451726	3.02817	0.200895	0.660558	0	0	7
ENSG00000067167	23471	TRAM1	7.33617	7.32974	7.35454	7.35159	7.19547	7.12919	7.13499	7.16164	6.9745	6.90349	6.88095	6.93243	0	0	-0.196862	7.15253	36.7965	2.39261e-05	0	0	-0.23305	7.15253	50.2373	4.22591e-06	0	0	-0.429912	7.15253	173.711	1.59707e-09	0	0	8
ENSG00000067182	7132	TNFRSF1A	7.15223	7.06356	7.05923	7.02005	8.03848	8.17953	8.22248	8.23879	8.08944	7.97466	8.12564	8.15277	1	0	1.08793	7.85292	463.171	1.70995e-12	0	0	-0.0862209	7.85292	3.02947	0.102722	1	0	1.0017	7.85292	393.691	5.41761e-12	1	0	3
ENSG00000067208	7813	EVI5	3.35413	3.17319	3.3213	3.45231	3.10216	3.08539	3.0703	3.06776	3.42327	3.40145	3.13628	3.21919	0	0	-0.260387	3.25437	9.28456	0.00833502	0	0	0.220569	3.25437	6.43548	0.023097	0	0	-0.0398181	3.25437	0.225214	0.642093	0	0	7
ENSG00000067221	9399	STOML1	2.25119	1.73118	1.8649	1.98171	2.94943	3.08539	2.99933	3.01711	2.64732	2.80753	2.74002	2.93201	1	0	1.04066	2.63702	85.2831	1.71437e-07	0	0	-0.227798	2.63702	4.45131	0.0525115	0	0	0.812864	2.63702	50.8922	3.92135e-06	1	0	5
ENSG00000067225	5315	PKM	10.8241	10.7656	10.7827	10.7222	10.6252	10.5038	10.4773	10.4922	10.7936	10.7143	10.6051	10.7175	0	0	-0.258504	10.6741	45.3155	7.60897e-06	0	0	0.182694	10.6741	22.6271	0.000271337	0	0	-0.0758095	10.6741	3.90457	0.067302	0	0	7
ENSG00000067248	54505	DHX29	4.85722	4.93207	4.94159	4.86988	4.57016	4.65777	4.60048	4.70205	4.40545	4.49463	4.50803	4.51506	0	0	-0.275982	4.68885	30.7972	6.06975e-05	0	0	-0.153008	4.68885	8.88907	0.0095152	0	0	-0.42899	4.68885	73.5428	4.32477e-07	0	0	8
ENSG00000067334	30836	DNTTIP2	6.91041	6.93504	6.98848	6.98102	6.09357	6.01858	6.07117	6.09143	6.14609	6.17159	6.21294	6.15717	0	0	-0.89415	6.46182	629.571	1.90993e-13	0	0	0.102674	6.46182	7.93265	0.0132557	0	0	-0.791476	6.46182	499.783	9.9478e-13	0	0	6
ENSG00000067365	79091	METTL22	4.47046	4.4499	4.47696	4.56639	4.40864	4.5151	4.41068	4.37001	4.33844	4.33256	4.18414	4.48605	0	0	-0.0741666	4.4251	1.57944	0.228514	0	0	-0.0899245	4.4251	2.22718	0.156824	0	0	-0.164091	4.4251	7.70078	0.0144022	0	0	8
ENSG00000067369	7158	TP53BP1	6.69004	6.71113	6.69193	6.64672	6.56265	6.5464	6.48999	6.47536	6.32981	6.37879	6.40494	6.41926	0	0	-0.175179	6.53636	23.6382	0.000221476	0	0	-0.135838	6.53636	13.8	0.00215206	0	0	-0.311017	6.53636	74.0711	4.13758e-07	0	0	8
ENSG00000067533	51018	RRP15	5.65402	5.6878	5.74032	5.7003	4.31275	4.27201	4.3877	4.47225	4.78948	4.68527	4.6406	4.68966	1	0	-1.34235	5.05431	592.167	2.96172e-13	0	0	0.339037	5.05431	34.4681	3.38606e-05	1	0	-1.00331	5.05431	348.345	1.28561e-11	1	0	7
ENSG00000067560	387	RHOA	8.96663	9.00036	8.9822	8.98899	8.99392	8.9692	8.95242	8.95742	8.93223	8.90598	8.94342	8.90257	0	0	-0.0254661	8.95855	0.616753	0.444774	0	0	-0.047849	8.95855	2.1696	0.161925	0	0	-0.0733151	8.95855	5.11155	0.0394519	0	0	8
ENSG00000067596	1659	DHX8	6.54816	6.53626	6.58098	6.44292	6.93483	6.86317	6.83344	6.88674	6.92146	6.87601	6.89997	7.00109	0	0	0.343487	6.78668	66.9914	7.66485e-07	0	0	0.0448111	6.78668	1.1502	0.300859	0	0	0.388298	6.78668	85.9627	1.63053e-07	0	0	3
ENSG00000067601	5382	PMS2P4	-0.932729	-1.14466	-0.352049	-0.358816	-0.102825	0.168159	0.273452	-0.272175	0.199511	0.421348	0.639511	0.409614	0	0	0.678687	0.0256126	9.15558	0.00870038	0	0	0.407276	0.0256126	3.96805	0.0653528	1	0	1.08596	0.0256126	25.9894	0.000141053	1	0	4
ENSG00000067606	5590	PRKCZ	3.34108	3.02611	3.10108	3.21615	2.5139	2.12354	2.35234	2.10402	1.42609	1.46184	1.56835	1.35275	0	0	-0.908958	2.52255	83.9563	1.89256e-07	0	0	-0.826971	2.52255	52.0652	3.43618e-06	1	1	-1.73593	2.52255	265.365	8.65047e-11	1	1	8
ENSG00000067704	55699	IARS2	7.50685	7.59565	7.54527	7.6043	6.79333	6.78275	6.66977	6.81165	6.31594	6.34199	6.4372	6.44964	0	0	-0.807384	6.99655	417.347	3.5834e-12	0	0	-0.379443	6.99655	87.2815	1.48078e-07	1	0	-1.18683	6.99655	876.801	1.76466e-14	1	0	8
ENSG00000067829	3421	IDH3G	5.99966	5.87395	5.94218	5.84484	6.2186	6.24	6.31351	6.24993	6.15235	6.15625	6.26155	6.27862	0	0	0.331471	6.13438	57.8088	1.85899e-06	0	0	-0.0433886	6.13438	0.995033	0.33471	0	0	0.288082	6.13438	43.7021	9.32704e-06	0	0	3
ENSG00000067836	79641	ROGDI	4.98859	4.84346	4.9156	4.95238	6.27526	6.30472	6.43614	6.35562	6.53167	6.57649	6.65551	6.57998	1	0	1.40909	6.10547	1038.86	5.18655e-15	0	0	0.242402	6.10547	34.8717	3.18444e-05	1	1	1.65149	6.10547	1441.24	4.84421e-16	1	1	3
ENSG00000067900	6093	ROCK1	7.95481	8.00664	8.03256	7.91577	8.9492	9.00553	9.02522	8.97949	9.09951	9.02081	9.21134	9.0512	1	0	1.00356	8.76658	689.903	9.90584e-14	0	0	0.105376	8.76658	7.83684	0.0137162	1	0	1.10894	8.76658	840.655	2.39031e-14	1	0	3
ENSG00000067955	865	CBFB	6.67538	6.84575	6.71472	6.73308	6.86582	6.86799	6.82748	6.87168	6.89885	6.99991	6.88716	6.87548	0	0	0.107397	6.84102	8.25805	0.0118196	0	0	0.0561768	6.84102	2.25043	0.154821	0	0	0.163574	6.84102	19.2512	0.000559018	0	0	4
ENSG00000067992	5165	PDK3	2.80777	2.93008	2.82941	2.80864	2.88069	3.20604	3.10452	2.97129	2.79857	2.57029	2.86144	2.62315	0	0	0.190524	2.8749	4.12397	0.0608414	0	0	-0.33363	2.8749	11.9878	0.00359107	0	0	-0.143106	2.8749	2.23598	0.156062	0	0	5
ENSG00000068001	8692	HYAL2	4.89493	4.98401	5.04617	4.92038	4.08727	4.33464	4.1626	4.1643	4.62378	4.62925	4.61781	4.78254	0	0	-0.783812	4.65027	171.018	1.77562e-09	0	0	0.476055	4.65027	60.2918	1.44725e-06	0	0	-0.307757	4.65027	28.1027	9.6192e-05	0	0	7
ENSG00000068024	9759	HDAC4	6.05201	6.03188	5.99147	6.03019	5.79609	5.91525	5.89664	6.00554	5.20057	5.1105	5.2629	5.43332	0	0	-0.131192	5.77031	6.70793	0.0208014	0	0	-0.652907	5.77031	152.712	3.81333e-09	0	0	-0.784098	5.77031	225.982	2.63558e-10	0	0	2
ENSG00000068028	11186	RASSF1	5.58279	5.6217	5.73329	5.71219	6.41186	6.60012	6.5241	6.57884	6.67381	6.70475	6.74028	6.97402	0	0	0.857932	6.39177	352.068	1.19282e-11	0	0	0.244743	6.39177	30.4517	6.42856e-05	1	0	1.10267	6.39177	587.729	3.12555e-13	1	0	4
ENSG00000068079	3430	IFI35	1.54529	1.62068	1.53186	1.80603	4.6342	4.62625	4.60646	4.5589	4.53079	4.52565	4.67414	4.67984	1	1	2.97499	4.07643	1578.97	2.49774e-16	0	0	-0.00501859	4.07643	0.00700662	0.934424	1	1	2.96998	4.07643	1579.77	2.48858e-16	1	1	3
ENSG00000068097	63897	HEATR6	4.75266	4.85397	4.84922	4.66883	5.19041	5.27224	5.20793	5.1688	5.2334	5.23771	5.17973	5.27923	0	0	0.420343	5.08543	69.6588	6.0388e-07	0	0	0.0226391	5.08543	0.205882	0.656664	0	0	0.442982	5.08543	77.8306	3.04256e-07	0	0	3
ENSG00000068120	80347	COASY	6.97309	6.91762	6.92818	7.03855	6.23452	6.23926	6.24549	6.26967	5.91543	6.01766	6.08248	5.96431	0	0	-0.727336	6.46993	314.701	2.62608e-11	0	0	-0.251527	6.46993	35.3729	2.95278e-05	0	0	-0.978864	6.46993	558.983	4.47393e-13	0	0	8
ENSG00000068137	79990	PLEKHH3	0.731047	0.88844	0.474998	1.17089	1.50395	1.80753	1.71897	1.65171	1.72365	1.54494	1.38609	1.80715	0	0	0.843976	1.41902	30.9955	5.87415e-05	0	0	-0.0615618	1.41902	0.180472	0.677142	0	0	0.782415	1.41902	26.6759	0.000124282	0	0	3
ENSG00000068305	4205	MEF2A	5.45634	5.48419	5.36907	5.42951	5.69361	5.60811	5.76465	5.77444	5.77552	5.76744	5.87223	5.81167	0	0	0.26854	5.65781	30.1276	6.78724e-05	0	0	0.0942991	5.65781	3.75317	0.0722359	0	0	0.362839	5.65781	55.6332	2.33192e-06	0	0	4
ENSG00000068308	55593	OTUD5	5.45634	5.44998	5.44659	5.46618	5.95499	5.95022	6.02352	5.97849	6.09098	6.10469	6.1324	6.06509	0	0	0.513566	5.86573	187.971	9.33417e-10	0	0	0.120787	5.86573	10.7256	0.00525278	0	0	0.634354	5.86573	289.897	4.66737e-11	0	0	3
ENSG00000068323	7030	TFE3	4.54825	4.40297	4.55347	4.56363	6.5763	6.65023	6.71616	6.63188	7.39297	7.3293	7.25977	7.44734	1	1	2.11814	6.57143	1787.38	1.0149e-16	0	0	0.713512	6.57143	253.456	1.19055e-10	1	1	2.83165	6.57143	3207.92	1.4351e-18	1	1	4
ENSG00000068354	4943	TBC1D25	3.85119	4.01388	3.82021	4.05365	4.05019	4.04565	4.24672	4.03663	4.33294	4.25035	4.21485	4.21394	0	0	0.151327	4.10179	4.10256	0.0614387	0	0	0.154245	4.10179	4.29143	0.0563997	0	0	0.305572	4.10179	17.142	0.00091405	0	0	4
ENSG00000068366	2182	ACSL4	6.33426	6.37965	6.26287	6.51648	7.76264	7.82281	7.81527	7.81144	7.5991	7.71054	7.66198	7.61598	1	0	1.41856	7.39636	1040.18	5.13929e-15	0	0	-0.156204	7.39636	13.5063	0.00233243	1	0	1.26235	7.39636	825.304	2.72974e-14	1	0	3
ENSG00000068383	3632	INPP5A	4.83876	4.71296	4.91698	4.86092	3.98291	4.03883	3.96257	3.92086	2.90614	2.884	3.2768	2.80041	0	0	-0.86898	4.14704	148.948	4.50888e-09	1	0	-1.0077	4.14704	154.501	3.52608e-09	1	1	-1.87668	4.14704	594.822	2.86836e-13	1	1	8
ENSG00000068394	27238	GPKOW	4.01357	4.02941	4.07381	3.96858	4.48935	4.55151	4.48832	4.58522	4.50414	4.29305	4.33991	4.47927	0	0	0.500428	4.32794	64.7863	9.39151e-07	0	0	-0.125392	4.32794	4.13189	0.0606223	0	0	0.375035	4.32794	36.1188	2.6426e-05	0	0	5
ENSG00000068400	56850	GRIPAP1	6.0045	5.87051	5.95298	6.21171	7.0184	7.05588	7.12496	6.95728	7.11966	7.23521	7.22362	7.13974	1	0	1.01424	6.82604	289.035	4.76562e-11	0	0	0.140235	6.82604	5.86814	0.0288887	1	0	1.15447	6.82604	376.015	7.49698e-12	1	0	3
ENSG00000068438	24140	FTSJ1	6.13565	6.12085	6.10961	6.15049	4.67943	4.73157	4.64959	4.73572	4.85998	4.86176	4.77444	4.88697	1	0	-1.44016	5.39531	1276.4	1.16857e-15	0	0	0.146679	5.39531	11.9026	0.00368203	1	0	-1.29348	5.39531	1056.51	4.59214e-15	1	0	6
ENSG00000068489	55771	PRR11	6.23485	6.32783	6.26666	5.99529	6.47443	6.41752	6.36852	6.463	5.75099	5.61954	5.62144	5.73122	0	0	0.214608	6.14155	12.4694	0.00312263	0	0	-0.751621	6.14155	144.116	5.62328e-09	0	0	-0.537013	6.14155	73.9991	4.16254e-07	0	0	5
ENSG00000068650	23250	ATP11A	7.4983	7.6373	7.63267	7.4883	7.4542	7.52464	7.60651	7.47422	8.287	8.2787	8.17431	8.34883	0	0	-0.05812	7.82775	1.4191	0.252497	0	0	0.75806	7.82775	241.646	1.65784e-10	0	0	0.69994	7.82775	208.415	4.60219e-10	0	0	1
ENSG00000068654	25885	POLR1A	7.98938	8.01642	8.00169	7.83396	6.47909	6.50058	6.63556	6.62132	7.13395	7.11402	7.09044	7.16425	1	0	-1.40973	7.33805	745.004	5.70287e-14	0	0	0.564523	7.33805	118.262	2.08508e-08	0	0	-0.845204	7.33805	280.792	5.83332e-11	1	0	7
ENSG00000068697	9741	LAPTM4A	4.88597	4.90538	4.8141	4.93005	5.64159	5.6389	5.70921	5.74167	5.93007	6.00793	6.00817	5.978	0	0	0.791362	5.57947	315.14	2.60046e-11	0	0	0.297357	5.57947	47.9411	5.52737e-06	1	0	1.08872	5.57947	609.125	2.41962e-13	1	0	4
ENSG00000068724	57217	TTC7A	5.15943	5.21346	5.10425	5.13265	5.06125	5.0662	4.93753	4.97178	4.43654	4.39922	4.31745	4.66598	0	0	-0.15131	4.90942	6.77952	0.0202427	0	0	-0.552984	4.90942	82.5476	2.10522e-07	0	0	-0.704294	4.90942	138.766	7.23951e-09	0	0	2
ENSG00000068745	51447	IP6K2	5.38181	5.34713	5.36907	5.51056	5.8742	5.97813	5.9007	5.9585	6.29277	6.31363	6.46173	6.42103	0	0	0.515678	5.95066	143.176	5.87496e-09	0	0	0.444142	5.95066	111.851	3.00317e-08	0	0	0.95982	5.95066	509.795	8.63593e-13	0	0	4
ENSG00000068784	55133	SRBD1	4.91268	4.97281	5.06371	5.01534	4.98306	5.06452	4.94856	5.06355	4.69836	4.64346	4.66305	4.8646	0	0	0.014412	4.91761	0.075925	0.786747	0	0	-0.298063	4.91761	30.9183	5.94944e-05	0	0	-0.283651	4.91761	28.6766	8.69892e-05	0	0	2
ENSG00000068796	3796	KIF2A	5.90452	6.06467	5.98491	5.87131	5.27855	5.24582	5.3502	5.38019	4.82124	4.91219	4.9508	4.86806	0	0	-0.649994	5.4647	161.603	2.60466e-09	0	0	-0.428508	5.4647	63.0898	1.10237e-06	1	0	-1.0785	5.4647	425.768	3.10999e-12	1	0	8
ENSG00000068831	10235	RASGRP2	7.28284	7.22639	7.33738	7.46612	7.47853	7.52097	7.54969	7.42832	5.57356	5.76456	5.84795	5.86466	0	0	0.156537	7.04602	10.7118	0.00527534	1	1	-1.73118	7.04602	1147.91	2.51973e-15	1	0	-1.57464	7.04602	958.255	9.29581e-15	1	1	2
ENSG00000068878	23198	PSME4	7.12107	7.17005	7.18566	7.15841	6.64371	6.62653	6.61048	6.62713	6.79871	6.84184	6.76901	6.8099	0	0	-0.541072	6.88399	258.8	1.02979e-10	0	0	0.177597	6.88399	27.2736	0.00011151	0	0	-0.363475	6.88399	118.453	2.0632e-08	0	0	7
ENSG00000068885	57560	IFT80	4.27154	4.2602	4.354	4.37973	5.24339	5.17601	5.11027	5.17891	4.66593	4.75528	4.70907	4.7033	0	0	0.85086	4.77024	268.207	8.03183e-11	0	0	-0.468806	4.77024	82.8115	2.0634e-07	0	0	0.382055	4.77024	52.1984	3.38553e-06	0	0	5
ENSG00000068903	22933	SIRT2	4.4962	4.37407	4.30637	4.46207	5.18472	5.18994	5.23393	5.23678	4.88461	4.88985	4.84484	5.04834	0	0	0.793997	4.87683	233.553	2.0988e-10	0	0	-0.294827	4.87683	33.1562	4.14919e-05	0	0	0.499171	4.87683	90.5643	1.17135e-07	0	0	5
ENSG00000068912	27248	ERLEC1	5.78189	5.62988	5.71437	5.75031	5.68558	5.65572	5.75661	5.68399	5.51771	5.50487	5.48701	5.37365	0	0	-0.0337163	5.63623	0.55406	0.468438	0	0	-0.223978	5.63623	23.4859	0.00022827	0	0	-0.257695	5.63623	31.8516	5.10802e-05	0	0	2
ENSG00000068971	5526	PPP2R5B	1.54529	1.77607	1.45796	1.82459	4.87765	4.89352	4.86286	4.87555	5.18235	5.37179	5.35538	5.33912	1	1	3.21959	4.5658	1904.69	6.39323e-17	0	0	0.434818	4.5658	58.6444	1.70714e-06	1	1	3.65441	4.5658	2538.28	7.90731e-18	1	1	3
ENSG00000068976	5837	PYGM	-0.0226868	0.0169916	0.100647	0.328005	0.658263	0.0644628	0.8588	0.96267	0.293079	0.450377	0.122366	0.554251	0	0	0.570573	0.431891	8.51614	0.0108071	0	0	-0.300709	0.431891	2.35749	0.145998	0	0	0.269864	0.431891	1.8033	0.199754	0	0	5
ENSG00000069011	5307	PITX1	4.69055	4.78793	4.66442	4.73165	3.20133	3.35631	3.55577	3.52736	3.55188	3.52257	3.61282	3.53467	1	0	-1.31313	4.05189	328.868	1.92744e-11	0	0	0.137008	4.05189	3.09151	0.0995706	1	0	-1.17612	4.05189	271.96	7.29051e-11	1	0	6
ENSG00000069248	55746	NUP133	6.9685	6.94777	6.95092	7.00411	6.10717	6.18389	6.05522	6.07836	5.91635	5.83779	5.87223	5.94722	0	0	-0.87104	6.40855	565.755	4.10492e-13	0	0	-0.214165	6.40855	31.9824	5.00129e-05	1	0	-1.0852	6.40855	863.732	1.96647e-14	1	0	6
ENSG00000069275	64710	NUCKS1	8.52403	8.56108	8.59728	8.59331	8.54336	8.41941	8.38892	8.45399	7.87992	7.82752	7.85173	7.83425	0	0	-0.126631	8.32422	11.2754	0.00443942	0	0	-0.604316	8.32422	250.719	1.28379e-10	0	0	-0.730947	8.32422	368.16	8.70253e-12	0	0	2
ENSG00000069329	55737	VPS35	7.21975	7.33693	7.32392	7.2561	6.8627	6.81555	6.83259	6.87301	7.14223	7.14847	7.11181	7.15045	0	0	-0.447214	7.10307	139.599	6.95613e-09	0	0	0.291312	7.10307	58.4756	1.73665e-06	0	0	-0.155902	7.10307	17.2771	0.000884781	0	0	7
ENSG00000069345	10294	DNAJA2	6.56883	6.51324	6.57357	6.58307	6.10114	6.09869	6.04424	6.17032	6.24673	6.21347	6.24826	6.33102	0	0	-0.465215	6.32408	173.181	1.63052e-09	0	0	0.155602	6.32408	18.8293	0.000615152	0	0	-0.309614	6.32408	77.9324	3.01787e-07	0	0	7
ENSG00000069399	602	BCL3	1.36788	1.22699	1.05866	1.15631	2.70892	2.95373	2.93739	2.88212	4.85807	4.42321	3.18052	4.35146	1	1	1.69757	3.27787	50.5607	4.07227e-06	1	0	1.3791	3.27787	50.6388	4.03613e-06	1	1	3.07667	3.27787	195.875	7.04379e-10	1	1	4
ENSG00000069424	8514	KCNAB2	8.29515	8.27526	8.22447	8.3082	8.16311	8.09817	8.10239	8.09359	7.16406	7.12644	7.31857	7.314	0	0	-0.170723	7.94361	16.6524	0.00102972	0	0	-0.883487	7.94361	426.131	3.09127e-12	1	0	-1.05421	7.94361	608.961	2.42428e-13	1	0	2
ENSG00000069482	51083	GAL	7.05798	6.99758	6.89671	6.83588	4.96491	4.84544	4.57223	4.83592	1.63708	1.34303	1.6782	1.46681	1	1	-2.15074	5.71442	1408.95	5.70943e-16	1	1	-3.30095	5.71442	1462.27	4.36088e-16	1	1	-5.45169	5.71442	4852.46	7.00031e-20	1	1	8
ENSG00000069493	29121	CLEC2D	1.82076	1.26947	0.997373	1.86102	3.43023	3.55591	3.60441	3.67351	3.70868	4.11413	3.99186	3.86794	1	1	2.02666	3.29432	180.621	1.22506e-09	0	0	0.36226	3.29432	8.03403	0.0127878	1	1	2.38892	3.29432	260.675	9.7936e-11	1	1	3
ENSG00000069509	139341	FUNDC1	3.9113	3.9402	3.89212	3.86478	3.94638	3.87608	3.74482	3.91741	3.89183	3.80135	3.8307	3.81149	0	0	-0.0384548	3.87278	0.390335	0.541734	0	0	-0.0398213	3.87278	0.403135	0.535267	0	0	-0.0782761	3.87278	1.61995	0.222931	0	0	8
ENSG00000069667	6095	RORA	-0.214928	-0.0337535	-0.0637999	0.42851	-0.412169	0.634339	-0.57547	0.335649	-0.250617	-0.146143	-0.785554	-0.13907	0	0	-0.0162211	0.0142165	0.00540979	0.942362	0	0	-0.384573	0.0142165	2.62252	0.126681	0	0	-0.400794	0.0142165	3.02907	0.102743	0	0	2
ENSG00000069702	7049	TGFBR3	3.21319	3.46124	3.24426	3.26793	0.843051	0.83674	0.776292	0.761983	0.150349	0.534118	0.0147905	0.115298	1	1	-2.52019	2.18712	523.166	7.17948e-13	0	0	-0.594356	2.18712	16.5382	0.00105904	1	1	-3.11454	2.18712	708.506	8.18265e-14	1	1	6
ENSG00000069849	483	ATP1B3	6.73065	6.81784	6.93908	6.87981	5.55159	5.48047	5.4644	5.53895	5.82041	5.68893	5.64756	5.84809	1	0	-1.34438	6.16969	683.078	1.06388e-13	0	0	0.24327	6.16969	21.0011	0.00038086	1	0	-1.10111	6.16969	472.954	1.47366e-12	1	0	6
ENSG00000069869	4734	NEDD4	3.86341	3.96948	3.82021	3.85126	4.90213	4.84935	4.88763	4.83409	4.56168	4.43959	4.32873	4.53917	0	0	0.986694	4.44953	273.738	6.9666e-11	0	0	-0.401699	4.44953	47.3355	5.94293e-06	0	0	0.584995	4.44953	93.2901	9.69535e-08	0	0	5
ENSG00000069943	9488	PIGB	4.09099	4.10466	4.16952	4.10201	4.63629	4.60793	4.49479	4.67983	4.35752	4.35192	4.33433	4.2908	0	0	0.480231	4.3617	68.9188	6.44675e-07	0	0	-0.272663	4.3617	22.1341	0.000300215	0	0	0.207568	4.3617	12.5815	0.00302388	0	0	5
ENSG00000069956	5597	MAPK6	7.17233	7.22672	7.22546	7.16685	6.39471	6.49435	6.37262	6.34347	6.74539	6.7055	6.73499	6.64453	0	0	-0.80606	6.81155	524.848	7.01695e-13	0	0	0.305511	6.81155	73.5569	4.31965e-07	0	0	-0.500548	6.81155	207.627	4.72362e-10	0	0	7
ENSG00000069966	10681	GNB5	3.81703	3.91031	3.84651	3.87149	4.08115	4.13475	4.10742	4.08353	4.78546	4.87921	5.15777	4.91905	0	0	0.23165	4.37142	11.8691	0.00371852	0	0	0.836442	4.37142	167.783	2.0209e-09	1	0	1.06809	4.37142	275.442	6.67147e-11	1	0	4
ENSG00000069974	5873	RAB27A	6.59976	6.63246	6.53545	6.66679	7.35443	7.30513	7.24263	7.26224	6.89838	6.94806	7.1244	6.92039	0	0	0.672866	6.98314	179.126	1.29633e-09	0	0	-0.317595	6.98314	40.2667	1.46779e-05	0	0	0.35527	6.98314	49.556	4.57163e-06	0	0	5
ENSG00000069998	27440	HDHD5	5.77057	5.7733	5.72623	5.82769	4.80716	4.73579	4.82915	4.66757	5.70704	5.66745	5.64418	5.79993	1	0	-1.02236	5.48914	442.736	2.35656e-12	0	0	0.943379	5.48914	369.39	8.49994e-12	0	0	-0.0789824	5.48914	2.9418	0.107384	1	0	7
ENSG00000070010	7353	UFD1	6.25122	6.22096	6.31194	6.28726	6.00349	5.74752	5.81115	5.813	5.78461	5.92504	5.71999	5.7632	0	0	-0.432015	5.99308	59.8255	1.51594e-06	0	0	-0.0442541	5.99308	0.598878	0.451317	0	0	-0.476269	5.99308	72.6945	4.64589e-07	0	0	6
ENSG00000070018	4040	LRP6	4.60213	4.70718	4.73496	4.57601	3.98619	4.14749	3.97187	3.90005	4.13551	4.18493	4.15593	4.32901	0	0	-0.663086	4.32614	105.606	4.36412e-08	0	0	0.200373	4.32614	9.00643	0.00914603	0	0	-0.462713	4.32614	53.149	3.04777e-06	0	0	7
ENSG00000070047	57661	PHRF1	5.57724	5.61554	5.57537	5.58663	5.64367	5.70289	5.85871	5.86583	5.9678	5.8623	5.9852	6.01987	0	0	0.173131	5.77938	12.3558	0.00322641	0	0	0.188044	5.77938	14.712	0.00168585	0	0	0.361175	5.77938	54.7494	2.56208e-06	0	0	4
ENSG00000070061	8518	ELP1	6.68014	6.7599	6.8043	6.75502	5.90481	5.86406	5.81029	5.92025	5.61718	5.6067	5.42401	5.66505	0	0	-0.885166	6.16697	349.93	1.24513e-11	0	0	-0.295165	6.16697	35.7718	2.78204e-05	1	0	-1.18033	6.16697	605.633	2.52131e-13	1	0	8
ENSG00000070081	4925	NUCB2	8.12519	8.08937	8.08736	8.11047	7.20499	6.93292	6.91645	6.90688	4.91437	4.76542	5.00275	4.83127	1	0	-1.12097	7.17943	520.981	7.39721e-13	1	1	-2.11577	7.17943	1469.71	4.20334e-16	1	1	-3.23674	7.17943	3410.05	9.19049e-19	1	1	8
ENSG00000070087	5217	PFN2	3.87855	4.02322	3.97129	4.07513	2.43938	2.32769	2.48814	2.62742	2.7333	2.72084	2.57939	2.95173	1	0	-1.52555	3.2765	359.875	1.02189e-11	0	0	0.276114	3.2765	9.91074	0.00679358	1	0	-1.24944	3.2765	256.001	1.11068e-10	1	0	6
ENSG00000070159	5774	PTPN3	3.1547	3.03229	3.02123	2.94638	1.64327	1.48495	1.64339	1.18543	0.721101	1.05249	0.710186	0.834773	1	0	-1.56008	2.17136	186.575	9.82128e-10	0	0	-0.659258	2.17136	22.6712	0.000268917	1	1	-2.21934	2.17136	333.163	1.75936e-11	1	1	8
ENSG00000070190	27071	DAPP1	4.03535	3.90358	4.13437	4.17977	7.05435	7.15585	7.03726	7.10327	7.01025	7.03177	6.92014	7.05603	1	1	3.0094	6.54035	3433.63	8.73993e-19	0	0	-0.0832768	6.54035	3.56046	0.0791518	1	1	2.92612	6.54035	3249.8	1.3056e-18	1	1	3
ENSG00000070214	23446	SLC44A1	4.86636	4.96475	4.84922	4.81524	7.65407	7.64411	7.59978	7.61044	7.02225	7.0473	7.29037	7.16108	1	1	2.74746	6.92773	2405.69	1.16874e-17	0	0	-0.496274	6.92773	96.9214	7.59204e-08	1	1	2.25118	6.92773	1625.78	2.02031e-16	1	1	3
ENSG00000070269	54916	TMEM260	4.384	4.30428	4.38624	4.4591	4.92792	5.05441	4.94384	5.06977	5.04283	5.2325	5.31627	5.03299	0	0	0.604421	4.87928	80.8899	2.39107e-07	0	0	0.16	4.87928	5.96198	0.0278235	0	0	0.764421	4.87928	131.423	1.03925e-08	0	0	3
ENSG00000070366	23293	SMG6	5.01896	4.99513	5.08842	4.92361	6.83253	6.84177	6.93756	6.87168	6.78569	6.78208	6.6722	6.78355	1	1	1.85743	6.41457	1510.75	3.44186e-16	0	0	-0.114665	6.41457	6.64088	0.0213409	1	1	1.74277	6.41457	1329.86	8.67997e-16	1	1	3
ENSG00000070367	10640	EXOC5	6.33097	6.38751	6.41221	6.37646	6.79753	6.82946	6.73266	6.71516	6.72769	6.75106	6.7334	6.76183	0	0	0.382669	6.63903	120.28	1.86571e-08	0	0	-0.0260308	6.63903	0.560799	0.465795	0	0	0.356638	6.63903	104.64	4.63198e-08	0	0	3
ENSG00000070371	8218	CLTCL1	6.73481	6.6844	6.78743	6.81573	7.18053	7.14873	7.13292	7.0527	6.55606	6.75252	6.89382	6.78767	0	0	0.364243	6.88979	50.218	4.23529e-06	0	0	-0.380041	6.88979	53.962	2.78908e-06	0	0	-0.0157983	6.88979	0.09319	0.764455	0	0	5
ENSG00000070404	10272	FSTL3	2.94639	3.09268	3.02635	3.48769	2.63571	2.7092	2.42635	2.61895	2.26397	2.35691	2.45114	2.39244	0	0	-0.561533	2.77946	29.0776	8.11547e-05	0	0	-0.235971	2.77946	4.483	0.0517786	0	0	-0.797505	2.77946	56.9479	2.03173e-06	0	0	8
ENSG00000070413	9993	DGCR2	6.11471	6.163	6.19113	6.11464	7.0598	7.1053	7.13603	7.11273	6.76083	6.77456	6.99459	6.88449	0	0	0.949363	6.75177	573.128	3.74186e-13	0	0	-0.250123	6.75177	41.1957	1.29476e-05	0	0	0.69924	6.75177	309.656	2.94128e-11	0	0	5
ENSG00000070423	55658	RNF126	6.63984	6.64057	6.64815	6.59664	5.82291	5.79284	5.90151	5.83418	6.37063	6.2485	6.21598	6.18034	0	0	-0.801689	6.28311	344.92	1.37828e-11	0	0	0.415545	6.28311	89.9282	1.22507e-07	0	0	-0.386144	6.28311	83.2762	1.99202e-07	0	0	7
ENSG00000070444	4335	MNT	5.61659	5.47174	5.59447	5.61623	6.18264	6.18466	6.18748	6.10892	5.92185	5.79952	5.66879	5.73596	0	0	0.580258	5.86069	146.56	5.0247e-09	0	0	-0.383086	5.86069	63.7256	1.03769e-06	0	0	0.197172	5.86069	16.549	0.00105622	0	0	5
ENSG00000070476	79364	ZXDC	5.6905	5.66013	5.55867	5.55987	5.47204	5.47795	5.45338	5.52656	5.67264	5.91075	5.70709	5.80627	0	0	-0.143057	5.6329	7.82274	0.0137855	0	0	0.293364	5.6329	32.6327	4.50694e-05	0	0	0.150307	5.6329	8.88481	0.00952891	0	0	7
ENSG00000070495	23210	JMJD6	4.56331	4.67396	4.73183	4.6968	5.0346	5.36791	5.36204	5.3253	5.26982	5.40368	5.37591	5.55867	0	0	0.600124	5.14559	130.331	1.09832e-08	0	0	0.128106	5.14559	6.21977	0.0251243	0	0	0.72823	5.14559	194.52	7.38646e-10	0	0	3
ENSG00000070501	5423	POLB	3.61856	3.70511	3.62128	3.70364	3.85258	4.11866	3.93748	4.10794	4.72798	4.71995	4.66527	4.77886	0	0	0.336151	4.193	30.6381	6.23203e-05	0	0	0.716836	4.193	151.765	3.97595e-09	1	0	1.05299	4.193	325.129	2.08874e-11	1	0	4
ENSG00000070540	55062	WIPI1	0.648684	0.915441	0.843351	0.567246	3.48683	3.48739	3.4665	3.40466	3.01314	2.84627	3.32826	2.97762	1	1	2.73565	2.75535	565.417	4.12249e-13	0	0	-0.420715	2.75535	19.2964	0.000553351	1	1	2.31493	2.75535	388.736	5.92558e-12	1	1	3
ENSG00000070610	57704	GBA2	5.50202	5.61348	5.60734	5.65045	6.43841	6.36802	6.47916	6.44155	6.55488	6.76087	6.68706	6.66856	0	0	0.830552	6.29616	346.02	1.34773e-11	0	0	0.235866	6.29616	29.5983	7.42294e-05	1	0	1.06642	6.29616	576.914	3.56973e-13	1	0	4
ENSG00000070614	3340	NDST1	7.12234	7.14424	7.21091	7.14716	8.18537	8.31031	8.33695	8.25664	8.28682	8.2646	8.41299	8.36225	1	0	1.10749	8.00902	1026.58	5.65232e-15	0	0	0.0586179	8.00902	3.00132	0.104192	1	0	1.16611	8.00902	1138.24	2.67885e-15	1	0	3
ENSG00000070669	440	ASNS	6.31269	6.29672	6.35889	6.49998	3.71324	3.56544	3.45328	3.63204	4.41589	4.6181	4.58527	4.41678	1	1	-2.78787	5.32255	1566.12	2.6504e-16	0	0	0.922171	5.32255	148.85	4.52876e-09	1	1	-1.8657	5.32255	822.632	2.79426e-14	1	1	7
ENSG00000070718	10947	AP3M2	3.97466	3.91031	4.03112	4.04379	2.92232	2.95373	2.92468	2.96462	3.21192	3.19397	3.16802	3.26195	1	0	-1.06184	3.48175	263.698	9.03855e-11	0	0	0.269271	3.48175	15.0909	0.00152695	0	0	-0.792565	3.48175	154.757	3.48701e-09	1	0	7
ENSG00000070748	1103	CHAT	0.435973	0.0169916	0.28291	-0.976799	-2.50304	-3.80395	-3.91626	-2.82519	-4.93751	-4.93751	-4.93751	-3.88572	1	1	-3.54036	-1.14214	66.6371	7.9162e-07	1	1	-2.72361	-1.14214	5.94046	0.0280638	1	1	-6.26397	-1.14214	99.1962	6.54018e-08	1	1	8
ENSG00000070756	26986	PABPC1	10.9422	10.9313	10.8967	10.9308	10.4094	10.411	10.4635	10.472	10.6714	10.5661	10.6866	10.5971	0	0	-0.495392	10.6801	153.67	3.65636e-09	0	0	0.190738	10.6801	22.833	0.000260229	0	0	-0.304654	10.6801	58.3415	1.76049e-06	0	0	7
ENSG00000070759	10420	TESK2	0.757489	0.775081	-0.0637999	0.610677	1.70819	1.44421	1.64339	1.56622	1.92708	1.61071	1.6059	1.60609	1	0	1.05826	1.34404	40.6178	1.39948e-05	0	0	0.0905198	1.34404	0.347521	0.564503	1	0	1.14878	1.34404	49.0286	4.86141e-06	1	0	3
ENSG00000070761	29105	CFAP20	6.04397	6.09007	5.95567	6.06866	5.01067	4.98865	4.93119	4.95842	5.2141	5.23459	5.09808	5.24234	1	0	-1.07671	5.49238	744.891	5.70909e-14	0	0	0.224671	5.49238	30.1216	6.79407e-05	0	0	-0.852036	5.49238	481.827	1.29101e-12	1	0	6
ENSG00000070770	1459	CSNK2A2	7.01787	7.07558	7.01739	7.1176	6.15307	5.98436	6.00553	6.12992	6.24746	6.19964	6.14122	6.18729	0	0	-0.997459	6.5182	570.445	3.86958e-13	0	0	0.124257	6.5182	8.45666	0.0110313	0	0	-0.873202	6.5182	443.836	2.31537e-12	0	0	6
ENSG00000070785	8891	EIF2B3	5.26572	5.22024	5.26023	5.23681	3.43503	3.33975	3.10452	3.13462	4.0808	4.14331	3.82275	4.09185	1	1	-2.00367	4.44647	832.603	2.56196e-14	0	0	0.785112	4.44647	113.208	2.77567e-08	1	0	-1.21856	4.44647	352.459	1.18352e-11	1	1	7
ENSG00000070814	6949	TCOF1	7.78647	7.82143	7.7891	7.76625	5.68658	5.71364	5.77177	5.75042	6.16168	6.05476	6.03078	6.09865	1	1	-2.06904	6.84682	2554.8	7.54215e-18	0	0	0.354857	6.84682	71.9766	4.93896e-07	1	1	-1.71418	6.84682	1833.5	8.43337e-17	1	1	6
ENSG00000070831	998	CDC42	7.92559	7.90422	7.92164	7.95724	8.64453	8.62759	8.59038	8.61365	8.71262	8.6337	8.71626	8.62049	0	0	0.682638	8.4418	385.394	6.29868e-12	0	0	0.0513411	8.4418	2.2158	0.157816	0	0	0.733979	8.4418	445.615	2.2505e-12	0	0	3
ENSG00000070882	26031	OSBPL3	4.95614	5.02022	5.00394	5.11013	4.49626	4.47269	4.49694	4.44617	5.77349	5.93149	5.95913	5.9266	0	0	-0.554852	5.25464	128.571	1.20187e-08	1	0	1.42058	5.25464	874.478	1.79875e-14	0	0	0.865724	5.25464	359.019	1.0392e-11	1	0	7
ENSG00000070950	56852	RAD18	6.30151	6.44481	6.35838	6.35507	5.43536	5.37876	5.31288	5.25328	5.03777	5.09679	5.06812	4.99389	1	0	-1.02929	5.71528	589.221	3.06933e-13	0	0	-0.297818	5.71528	44.0633	8.90706e-06	1	0	-1.32711	5.71528	949.873	9.90459e-15	1	0	8
ENSG00000070961	490	ATP2B1	5.35933	5.47401	5.43797	5.42039	4.91594	4.94552	4.89254	4.97011	5.22304	5.03465	5.0495	5.10375	0	0	-0.501506	5.17366	92.6133	1.01568e-07	0	0	0.171162	5.17366	10.3119	0.00597835	0	0	-0.330344	5.17366	41.1239	1.30728e-05	0	0	7
ENSG00000071051	8440	NCK2	5.15073	5.17348	5.10908	5.01938	4.64253	4.7379	4.69334	4.62381	4.58036	4.53245	4.74528	4.6877	0	0	-0.447919	4.83269	61.361	1.30271e-06	0	0	-0.0386187	4.83269	0.4278	0.523207	0	0	-0.486538	4.83269	72.4928	4.72621e-07	0	0	6
ENSG00000071054	9448	MAP4K4	6.51851	6.50715	6.49399	6.48838	5.56808	5.34181	5.40957	5.37014	6.44768	6.38632	6.31497	6.31588	1	0	-1.08789	6.17677	678.627	1.115e-13	0	0	0.942719	6.17677	500.607	9.83163e-13	0	0	-0.145172	6.17677	13.2361	0.00251378	1	0	7
ENSG00000071073	11320	MGAT4A	6.06926	6.1004	6.1635	6.17556	6.00913	6.18466	6.08123	6.14105	6.6596	6.71076	6.92712	6.79951	0	0	-0.0320598	6.37053	0.514296	0.484565	0	0	0.670031	6.37053	228.496	2.44173e-10	0	0	0.637971	6.37053	211.875	4.10968e-10	0	0	1
ENSG00000071082	6160	RPL31	8.42866	8.46469	8.5247	8.60225	8.62994	8.67182	8.44328	8.57642	8.27773	8.26281	8.34174	8.49434	0	0	0.0677384	8.48181	1.89348	0.189485	0	0	-0.238287	8.48181	23.2514	0.000239205	0	0	-0.170548	8.48181	11.9704	0.0036094	0	0	5
ENSG00000071127	9948	WDR1	8.39852	8.40565	8.47907	8.31087	9.04645	9.0111	9.07164	9.01723	9.0868	9.05871	9.12919	9.15792	0	0	0.628507	8.88027	270.015	7.66445e-11	0	0	0.0713011	8.88027	3.52039	0.0806872	0	0	0.699808	8.88027	334.594	1.70709e-11	0	0	3
ENSG00000071189	23161	SNX13	4.90679	4.82578	4.84777	4.8164	5.61961	5.82393	5.64187	5.72501	5.85917	5.89104	5.9372	5.92078	0	0	0.845443	5.54485	295.315	4.10031e-11	0	0	0.197793	5.54485	17.398	0.000859502	1	0	1.04324	5.54485	456.692	1.89012e-12	1	0	3
ENSG00000071205	79658	ARHGAP10	4.15206	4.02632	3.89772	3.90459	3.85616	3.87991	3.70449	3.90354	3.31032	3.30938	3.26511	3.42605	0	0	-0.167815	3.75777	5.98696	0.0275477	0	0	-0.510416	3.75777	49.3889	4.66124e-06	0	0	-0.678232	3.75777	91.6215	1.08788e-07	0	0	8
ENSG00000071242	6196	RPS6KA2	0.731047	0.683804	0.590175	1.00176	2.07108	2.071	1.88566	2.06716	1.83674	1.69802	2.03553	1.74821	1	0	1.26434	1.61197	80.089	2.5448e-07	0	0	-0.195092	1.61197	2.18964	0.160126	1	0	1.06925	1.61197	56.0331	2.23559e-06	1	0	3
ENSG00000071243	54556	ING3	4.45237	4.42897	4.51936	4.51446	4.5415	4.60331	4.41296	4.50708	4.4493	4.45579	4.44208	4.53699	0	0	0.0274378	4.49133	0.256753	0.619901	0	0	-0.0462432	4.49133	0.710618	0.412793	0	0	-0.0188054	4.49133	0.120725	0.733192	0	0	5
ENSG00000071246	22846	VASH1	2.19426	2.55408	2.45698	2.59819	3.62773	3.67512	3.7412	3.54087	3.91777	4.02528	3.65822	4.13562	1	0	1.18851	3.46098	135.338	8.55144e-09	0	0	0.291265	3.46098	9.62227	0.00745895	1	0	1.47978	3.46098	217.781	3.401e-10	1	0	3
ENSG00000071462	114049	BUD23	6.66101	6.71065	6.73402	6.77395	5.80075	5.71257	5.59048	5.66972	6.10717	6.21188	6.08248	6.22493	1	0	-1.03568	6.25931	523.487	7.14815e-13	0	0	0.462822	6.25931	100.843	5.88187e-08	0	0	-0.572858	6.25931	168.092	1.99591e-09	1	0	7
ENSG00000071537	6400	SEL1L	6.72856	6.78115	6.76768	6.67353	7.22245	7.30833	7.20632	7.24102	7.30586	7.31654	7.30686	7.31717	0	0	0.497976	7.11794	205.068	5.14362e-10	0	0	0.0662452	7.11794	3.68866	0.0744678	0	0	0.564221	7.11794	264.172	8.9261e-11	0	0	3
ENSG00000071539	9319	TRIP13	6.60387	6.59954	6.62723	6.59664	4.88644	4.82774	4.8545	4.87199	4.52598	4.42869	4.2118	4.39773	1	1	-1.75648	5.64148	1240.73	1.435e-15	0	0	-0.465887	5.64148	72.1129	4.88174e-07	1	1	-2.22237	5.64148	1864.45	7.46704e-17	1	1	8
ENSG00000071553	537	ATP6AP1	6.81331	6.86492	6.86703	6.81688	8.12107	8.18688	8.21189	8.19372	8.52059	8.49659	8.595	8.57842	1	0	1.32929	8.01615	1472.57	4.14446e-16	0	0	0.368617	8.01615	120.642	1.82923e-08	1	1	1.69791	8.01615	2381.81	1.25681e-17	1	1	4
ENSG00000071564	6929	TCF3	7.8192	7.86493	7.85176	7.77299	6.50444	6.33219	6.42095	6.40015	6.51901	6.40033	6.43133	6.52563	1	0	-1.42197	7.071	1120.78	2.99587e-15	0	0	0.0535361	7.071	1.53068	0.235478	1	0	-1.36844	7.071	1046.61	4.91547e-15	1	0	6
ENSG00000071575	28951	TRIB2	3.67167	3.85908	3.60082	3.71612	4.72719	4.67987	4.71934	4.64064	5.84958	6.02129	6.08082	5.9804	0	0	0.973013	5.07977	237.602	1.86345e-10	1	0	1.29147	5.07977	507.048	8.97517e-13	1	1	2.26448	5.07977	1406.42	5.78462e-16	1	1	4
ENSG00000071626	26528	DAZAP1	8.14003	8.11653	8.08797	8.17428	7.31165	7.3263	7.40188	7.36581	7.5383	7.52364	7.43302	7.47884	0	0	-0.786798	7.70313	422.273	3.2973e-12	0	0	0.141309	7.70313	13.4371	0.00237738	0	0	-0.64549	7.70313	286.99	5.00811e-11	0	0	6
ENSG00000071655	53615	MBD3	6.80066	6.77978	6.84364	6.91	6.34199	6.43062	6.4473	6.47243	6.5916	6.59285	6.61234	6.7478	0	0	-0.419551	6.64398	153.147	3.74102e-09	0	0	0.21252	6.64398	38.536	1.86517e-05	0	0	-0.207031	6.64398	37.9384	2.02983e-05	0	0	7
ENSG00000071794	6596	HLTF	6.68832	6.83871	6.78024	6.70142	5.96665	5.81797	5.76644	5.83418	5.48462	5.51349	5.40283	5.54899	0	0	-0.914556	6.14108	339.596	1.53783e-11	0	0	-0.360285	6.14108	48.0554	5.45271e-06	1	0	-1.27484	6.14108	637.88	1.73859e-13	1	0	8
ENSG00000071859	9130	FAM50A	4.99555	4.73017	4.74276	4.96184	5.54383	5.4161	5.46879	5.47706	5.79664	5.94876	5.6543	5.7548	0	0	0.606176	5.42303	87.6785	1.43882e-07	0	0	0.316002	5.42303	25.2355	0.000162512	0	0	0.922178	5.42303	207.657	4.71899e-10	0	0	4
ENSG00000071889	60343	FAM3A	3.67514	3.68564	3.78134	3.72603	4.29172	4.33742	4.49479	4.39254	4.25369	4.25035	4.36477	4.43324	0	0	0.656502	4.16315	138.938	7.17973e-09	0	0	-0.0545483	4.16315	1.00184	0.333115	0	0	0.601954	4.16315	116.833	2.25821e-08	0	0	3
ENSG00000071894	29894	CPSF1	7.16463	7.1697	7.16491	7.19432	6.78677	6.65358	6.74129	6.66052	6.39655	6.57731	6.47067	6.56245	0	0	-0.470487	6.82783	110.037	3.34101e-08	0	0	-0.208341	6.82783	20.7207	0.000404459	0	0	-0.678828	6.82783	226.391	2.60293e-10	0	0	8
ENSG00000071967	79901	CYBRD1	5.42059	5.34837	5.40688	5.52411	6.13474	6.2658	6.15655	6.42768	5.22006	5.05014	5.31768	5.42512	0	0	0.814807	5.70912	239.308	1.77336e-10	0	0	-0.995967	5.70912	343.428	1.42101e-11	0	0	-0.18116	5.70912	11.0192	0.00479904	0	0	5
ENSG00000071994	5134	PDCD2	6.92542	7.15455	6.9082	6.92675	5.76114	5.86695	5.78677	5.93482	6.1748	6.28823	6.06152	6.03073	1	0	-1.14839	6.41345	468.881	1.56722e-12	0	0	0.299746	6.41345	30.5273	6.34805e-05	0	0	-0.848648	6.41345	264.613	8.82321e-11	1	0	7
ENSG00000072042	51109	RDH11	5.27147	5.11353	5.13303	5.34845	4.94148	4.7484	4.77882	4.91758	5.00358	4.84819	4.80301	4.92072	0	0	-0.380185	5.00493	68.5831	6.64212e-07	0	0	0.0471515	5.00493	1.00488	0.332406	0	0	-0.333033	5.00493	53.1679	3.04145e-06	0	0	6
ENSG00000072062	5566	PRKACA	5.3144	5.37536	5.31881	5.42496	6.02036	5.9356	5.93755	6.03129	6.48596	6.27561	6.28634	6.40979	0	0	0.613993	5.95495	192.925	7.81436e-10	0	0	0.382926	5.95495	79.4087	2.68427e-07	0	0	0.996919	5.95495	520.448	7.4514e-13	0	0	4
ENSG00000072071	22859	ADGRL1	5.16315	5.2786	5.2239	5.52553	4.13822	4.01469	4.12141	3.95489	3.22978	3.18536	3.42598	3.64782	1	0	-1.249	4.50368	250.082	1.30666e-10	0	0	-0.688809	4.50368	60.4404	1.42612e-06	1	1	-1.93781	4.50368	545.479	5.32827e-13	1	1	8
ENSG00000072110	87	ACTN1	7.44668	7.48312	7.49949	7.27541	7.34202	7.23709	7.25124	7.26665	5.74272	5.65035	5.79202	5.82421	0	0	-0.161886	6.99288	10.5333	0.00557667	1	0	-1.52312	6.99288	820.075	2.85763e-14	1	1	-1.68501	6.99288	1011.65	6.28342e-15	1	1	2
ENSG00000072121	23503	ZFYVE26	4.95042	4.90874	5.00394	4.80943	5.16606	5.22192	5.25058	5.40379	5.24223	5.19225	5.39212	5.35402	0	0	0.336358	5.16605	30.2308	6.67063e-05	0	0	0.0318724	5.16605	0.27501	0.607836	0	0	0.368231	5.16605	36.517	2.49233e-05	0	0	3
ENSG00000072134	22905	EPN2	1.43494	1.83382	1.65604	2.00631	3.50521	3.57961	3.73393	3.60658	4.2243	4.24622	4.26266	4.28563	1	1	1.85778	3.5013	393.703	5.41646e-12	0	0	0.646619	3.5013	66.7428	7.84021e-07	1	1	2.5044	3.5013	767.336	4.61133e-14	1	1	4
ENSG00000072135	26469	PTPN18	5.05405	4.96475	4.98434	4.94921	6.05119	6.17302	6.25885	6.2403	6.42912	6.29725	6.45724	6.29545	1	0	1.1871	5.95533	479.413	1.33801e-12	0	0	0.186456	5.95533	13.084	0.00262284	1	0	1.37356	5.95533	648.866	1.53822e-13	1	0	3
ENSG00000072195	10290	SPEG	5.14198	5.11499	5.08964	5.20616	2.57609	2.60218	2.38054	2.57586	0.463768	-0.146143	0.122366	0.161201	1	1	-2.61999	3.88189	1341.78	8.13648e-16	1	1	-2.42146	3.88189	447.121	2.19721e-12	1	1	-5.04145	3.88189	2931.81	2.76616e-18	1	1	8
ENSG00000072201	84708	LNX1	0.9532	0.804267	1.2283	1.18533	1.95551	1.29184	1.62779	0.96267	1.75688	1.6362	1.71304	1.0934	0	0	0.408088	1.4016	5.10336	0.0395887	0	0	0.0815454	1.4016	0.213101	0.651129	0	0	0.489633	1.4016	7.50497	0.0154599	0	0	3
ENSG00000072210	224	ALDH3A2	5.44723	5.48194	5.37209	5.49399	5.59622	5.65795	5.5692	5.51862	5.4809	5.43669	5.63285	5.57465	0	0	0.127341	5.52321	6.27314	0.0246042	0	0	-0.0551983	5.52321	1.16255	0.298373	0	0	0.0721431	5.52321	2.01341	0.176842	0	0	5
ENSG00000072274	7037	TFRC	9.30806	9.279	9.38717	9.28585	7.7069	7.49845	7.48784	7.54547	7.9397	8.01651	7.8668	8.03096	1	1	-1.76431	8.49171	1162.49	2.29966e-15	0	0	0.403607	8.49171	62.2673	1.19295e-06	1	0	-1.3607	8.49171	713.14	7.80825e-14	1	1	7
ENSG00000072310	6720	SREBF1	7.00551	6.96241	6.7246	7.19231	8.34315	8.34927	8.35275	8.36218	6.94823	6.99191	6.97275	7.1257	1	0	1.36901	7.59654	645.584	1.59519e-13	1	0	-1.3441	7.59654	618.416	2.17097e-13	0	0	0.0249136	7.59654	0.211378	0.65244	1	0	5
ENSG00000072364	27125	AFF4	4.86788	4.92212	4.84632	4.78357	5.75731	5.92361	5.96575	5.85686	6.25548	6.25365	6.21977	6.28512	1	0	1.01535	5.76517	436.052	2.6254e-12	0	0	0.375876	5.76517	66.1114	8.30652e-07	1	0	1.39122	5.76517	836.66	2.47378e-14	1	0	4
ENSG00000072401	7321	UBE2D1	4.26925	4.30172	4.37825	4.40924	5.02667	5.2083	5.14767	5.08368	5.4634	5.44303	5.42664	5.44148	0	0	0.766692	5.02878	232.83	2.14434e-10	0	0	0.326154	5.02878	45.746	7.21344e-06	1	0	1.09285	5.02878	486.121	1.21197e-12	1	0	4
ENSG00000072415	64398	MPP5	3.44641	3.60915	3.58702	3.44633	3.43503	3.323	3.2993	3.41937	3.79918	3.71128	3.76996	3.65986	0	0	-0.160979	3.55369	4.65917	0.0479174	0	0	0.364126	3.55369	23.7205	0.000217901	0	0	0.203147	3.55369	7.84384	0.0136819	0	0	7
ENSG00000072501	8243	SMC1A	8.5591	8.55008	8.58355	8.42704	8.49632	8.39106	8.42407	8.39742	8.08331	7.99034	8.06352	8.06513	0	0	-0.112245	8.35218	8.83742	0.00968307	0	0	-0.377304	8.35218	98.3742	6.89987e-08	0	0	-0.489549	8.35218	166.363	2.14058e-09	0	0	8
ENSG00000072506	3028	HSD17B10	6.76037	6.7369	6.75192	6.6967	5.88125	5.84658	5.75122	5.86404	5.55832	5.56168	5.68423	5.68679	0	0	-0.909608	6.15887	425.715	3.11277e-12	0	0	-0.213751	6.15887	21.7248	0.000326865	1	0	-1.12336	6.15887	637.852	1.73914e-13	1	0	6
ENSG00000072518	2011	MARK2	5.87539	6.03573	5.91689	5.94209	6.8133	6.90739	6.94859	6.91338	7.04513	7.01396	7.08463	6.99119	0	0	0.944794	6.69463	507.512	8.91674e-13	0	0	0.136929	6.69463	11.2696	0.00444719	1	0	1.08172	6.69463	668.614	1.24054e-13	1	0	3
ENSG00000072571	3161	HMMR	6.87726	6.92967	6.85629	6.92514	6.92035	6.80252	6.91162	6.94167	6.01061	5.88573	5.92239	5.9324	0	0	-0.0114976	6.64426	0.0817426	0.778953	0	0	-0.958172	6.64426	524.245	7.07475e-13	0	0	-0.96967	6.64426	543.645	5.45797e-13	0	0	2
ENSG00000072609	55743	CHFR	5.41956	5.35455	5.48524	5.50626	6.5461	6.50058	6.53825	6.4911	6.35376	6.42887	6.34165	6.49627	1	0	1.06796	6.19093	632.966	1.83769e-13	0	0	-0.113124	6.19093	7.55283	0.0151933	0	0	0.954833	6.19093	505.084	9.22701e-13	1	0	3
ENSG00000072694	2213	FCGR2B	-3.00301	-4.93751	-2.49797	-3.68193	-1.00031	-0.524873	-1.09094	-0.47473	1.89759	2.16885	1.76376	1.65504	1	1	2.87834	0.535643	38.1283	1.97577e-05	1	1	2.69187	0.535643	122.885	1.62028e-08	1	1	5.57021	0.535643	277.565	6.32349e-11	1	1	4
ENSG00000072736	4775	NFATC3	7.25324	7.27541	7.22323	7.20388	7.36012	7.36535	7.37439	7.39895	7.11085	7.00878	7.01174	7.0199	0	0	0.127197	7.22435	12.316	0.00326376	0	0	-0.337959	7.22435	85.314	1.71045e-07	0	0	-0.210763	7.22435	33.4105	3.98711e-05	0	0	5
ENSG00000072756	51095	TRNT1	5.62649	5.60729	5.6676	5.78449	4.84193	4.75881	4.74849	4.83226	4.95966	4.95965	5.07985	4.99706	0	0	-0.886808	5.21865	347.872	1.29798e-11	0	0	0.203502	5.21865	17.1121	0.000920666	0	0	-0.683306	5.21865	212.781	3.99081e-10	0	0	7
ENSG00000072778	37	ACADVL	7.91902	7.90884	7.91147	8.14723	8.10044	8.07564	8.01232	7.99091	7.61391	7.80908	7.61181	7.73838	0	0	0.0629798	7.91362	1.57498	0.22914	0	0	-0.351776	7.91362	48.4257	5.21857e-06	0	0	-0.288796	7.91362	32.8155	4.37819e-05	0	0	2
ENSG00000072786	6793	STK10	7.8056	7.79872	7.83069	7.7098	8.69607	8.65449	8.72822	8.70436	7.9947	8.01499	8.0506	8.03231	0	0	0.900687	8.22044	617.651	2.19029e-13	0	0	-0.673478	8.22044	347.337	1.31213e-11	0	0	0.227209	8.22044	39.342	1.6666e-05	0	0	5
ENSG00000072803	23291	FBXW11	5.59384	5.70434	5.68471	5.68006	5.76114	5.67235	5.65058	5.67279	5.88194	5.957	5.89989	5.95945	0	0	0.0149821	5.76519	0.125963	0.727713	0	0	0.234531	5.76519	30.8624	6.00463e-05	0	0	0.249513	5.76519	35.7317	2.79867e-05	0	0	1
ENSG00000072818	9744	ACAP1	6.8859	6.92843	6.93296	7.15062	7.74559	7.72178	7.74831	7.70672	7.12523	7.35783	7.4544	7.38886	0	0	0.746127	7.37898	198.19	6.49912e-10	0	0	-0.398485	7.37898	57.0672	2.00674e-06	0	0	0.347642	7.37898	42.7983	1.04803e-05	0	0	5
ENSG00000072849	51009	DERL2	4.60213	4.63591	4.49	4.78238	4.75818	4.88973	4.74307	4.80826	4.80743	4.8137	4.86046	4.76592	0	0	0.15946	4.74991	7.35004	0.0163607	0	0	0.0112195	4.74991	0.0361339	0.851848	0	0	0.17068	4.74991	8.46569	0.0109969	0	0	3
ENSG00000072864	54820	NDE1	5.23782	5.31581	5.29035	5.17033	5.47554	5.54931	5.52567	5.60903	5.24662	5.2104	5.15935	5.43332	0	0	0.278315	5.35834	23.5072	0.000227306	0	0	-0.276724	5.35834	22.7689	0.000263632	0	0	0.00159023	5.35834	0.000752756	0.978482	0	0	5
ENSG00000072952	10335	MRVI1	0.62015	0.619579	0.349821	-0.401325	2.00802	1.44421	1.38955	1.25265	0.542092	0.421348	0.9913	0.685699	1	0	1.23539	0.92401	35.8195	2.7624e-05	0	0	-0.878877	0.92401	18.394	0.0006799	0	0	0.356517	0.92401	2.55844	0.131049	1	0	5
ENSG00000072954	79041	TMEM38A	0.435973	0.246964	0.533736	0.54503	-2.0099	-1.90824	-1.43967	-3.25229	-1.92433	-1.59053	-1.53329	-2.53359	1	1	-2.63471	-0.480496	75.3061	3.73479e-07	0	0	0.208943	-0.480496	0.242147	0.629953	1	1	-2.42577	-0.480496	69.0308	6.38307e-07	1	1	6
ENSG00000072958	8907	AP1M1	6.49316	6.52151	6.5533	6.43916	6.52486	6.49933	6.48891	6.51696	6.42202	6.31511	6.45339	6.43978	0	0	-0.00312723	6.47396	0.00624044	0.938105	0	0	-0.100892	6.47396	6.37311	0.0236631	0	0	-0.10402	6.47396	6.88422	0.0194567	0	0	2
ENSG00000073008	5817	PVR	4.57637	4.4614	4.684	4.45761	4.44243	4.40797	4.45777	4.36749	4.68978	4.66992	4.53505	4.67589	0	0	-0.136919	4.54318	4.93678	0.0424965	0	0	0.227077	4.54318	13.3741	0.00241923	0	0	0.0901578	4.54318	2.2042	0.158835	0	0	7
ENSG00000073050	7515	XRCC1	5.62917	5.59377	5.58147	5.53965	5.31156	5.36791	5.2442	5.30961	4.92537	4.79118	4.79083	4.92737	0	0	-0.28662	5.28779	39.1709	1.70667e-05	0	0	-0.4509	5.28779	88.9921	1.30929e-07	0	0	-0.737521	5.28779	248.316	1.37255e-10	0	0	8
ENSG00000073060	949	SCARB1	7.84736	7.85908	7.8916	7.84423	6.83481	6.86462	7.02651	6.94463	7.2015	7.27911	7.26161	7.3423	0	0	-0.951189	7.40773	575.32	3.64111e-13	0	0	0.352594	7.40773	77.9645	3.01013e-07	0	0	-0.598594	7.40773	233.626	2.09425e-10	0	0	7
ENSG00000073111	4171	MCM2	9.03197	9.0507	9.08627	8.95148	8.11192	8.08001	8.02335	8.05997	7.33572	7.24896	7.27005	7.41307	0	0	-0.971466	8.31315	503.142	9.48391e-13	0	0	-0.751826	8.31315	291.707	4.46859e-11	1	1	-1.72329	8.31315	1504.89	3.5402e-16	1	1	8
ENSG00000073169	83642	SELENOO	4.99555	4.8799	4.90173	5.00521	4.65699	4.78556	4.8461	4.82492	4.89771	5.09219	4.94897	5.12418	0	0	-0.176205	4.92253	9.36268	0.00812232	0	0	0.238658	4.92253	16.9104	0.000966795	0	0	0.0624535	4.92253	1.21043	0.289	0	0	7
ENSG00000073331	80216	ALPK1	3.71953	3.92699	3.78739	3.85804	5.54716	5.59189	5.61245	5.6553	5.16234	5.12632	5.11771	5.09343	1	1	1.77219	5.0088	1087.43	3.72744e-15	0	0	-0.478532	5.0088	90.6078	1.16777e-07	1	0	1.29365	5.0088	564.551	4.16788e-13	1	1	5
ENSG00000073350	3993	LLGL2	1.31545	1.83382	1.15535	1.34814	2.93594	3.05189	3.22347	3.06153	3.09337	3.08712	3.24144	3.26721	1	1	1.65358	2.7126	166.754	2.10685e-09	0	0	0.0987396	2.7126	0.752535	0.399664	1	1	1.75232	2.7126	190.588	8.49319e-10	1	1	3
ENSG00000073417	5151	PDE8A	4.34966	4.42897	4.19704	4.57875	4.67943	4.59868	4.59648	4.58522	4.52839	4.64188	4.48806	4.48605	0	0	0.213061	4.51968	10.0901	0.00641436	0	0	-0.0791732	4.51968	1.37753	0.259253	0	0	0.133888	4.51968	3.97244	0.0652203	0	0	5
ENSG00000073536	54475	NLE1	6.27201	6.29158	6.34255	6.30803	3.69734	3.92871	3.8291	3.98156	4.16675	4.13439	4.11744	4.45183	1	1	-2.45481	5.25455	1573.24	2.56457e-16	0	0	0.359605	5.25455	28.3933	9.14001e-05	1	1	-2.09521	5.25455	1225.14	1.57264e-15	1	1	6
ENSG00000073578	6389	SDHA	7.49732	7.45579	7.53968	7.38578	6.76405	6.75074	6.71061	6.72653	6.19161	6.15846	6.32345	6.3828	0	0	-0.741321	6.91691	245.508	1.48524e-10	0	0	-0.473409	6.91691	94.1384	9.15026e-08	1	0	-1.21473	6.91691	635.613	1.78354e-13	1	0	8
ENSG00000073584	6605	SMARCE1	7.49167	7.45263	7.46524	7.46852	7.25405	7.21455	7.21483	7.25167	7.4071	7.34798	7.4366	7.30253	0	0	-0.244702	7.36373	47.152	6.07572e-06	0	0	0.139319	7.36373	15.1186	0.001516	0	0	-0.105383	7.36373	8.81435	0.00975915	0	0	7
ENSG00000073605	55876	GSDMB	3.17936	3.06883	3.28329	3.73342	2.92915	2.90953	2.75553	2.79462	2.69095	3.21103	3.04353	3.06473	0	0	-0.497642	3.11181	15.8307	0.00126348	0	0	0.166829	3.11181	1.66276	0.217222	0	0	-0.330812	3.11181	7.22637	0.0171233	0	0	7
ENSG00000073614	5927	KDM5A	6.48231	6.58121	6.60985	6.4301	7.08599	7.24785	7.09371	7.14699	7.10522	7.1284	7.2255	7.3054	0	0	0.608891	6.98233	146.887	4.95034e-09	0	0	0.0474395	6.98233	0.912628	0.35492	0	0	0.656331	6.98233	171.157	1.76588e-09	0	0	3
ENSG00000073670	4185	ADAM11	0.334244	0.246964	0.100647	0.499545	4.09639	4.02853	4.07038	3.98156	3.65241	3.76426	3.38337	3.56059	1	1	3.75209	3.27105	1203.31	1.79125e-15	0	0	-0.451289	3.27105	30.8202	6.04672e-05	1	1	3.3008	3.27105	889.152	1.59535e-14	1	1	3
ENSG00000073711	5523	PPP2R3A	1.63359	1.66908	1.69516	1.76817	-0.557228	-0.300605	-0.64958	-0.892124	1.07731	0.994544	0.0695806	0.409614	1	1	-2.35641	0.981212	125.747	1.39197e-08	1	0	1.31729	0.981212	31.8348	5.12194e-05	1	0	-1.03912	0.981212	33.6737	3.82693e-05	1	1	7
ENSG00000073734	8647	ABCB11	-0.498018	-1.52541	-2.09061	-1.42563	0.871672	1.06882	0.936843	1.20819	-0.250617	-0.38164	-0.0421628	-0.380767	1	1	2.39188	0.0994605	80.6916	2.42812e-07	1	0	-1.32223	0.0994605	29.8867	7.06858e-05	1	0	1.06964	0.0994605	12.1693	0.00340568	1	1	5
ENSG00000073737	10170	DHRS9	4.80272	4.7677	4.79472	4.7883	6.52486	6.45773	6.40158	6.47887	4.18517	4.17409	4.48049	4.61122	1	1	1.67216	5.49972	636.181	1.77214e-13	1	1	-2.10005	5.49972	919.156	1.25567e-14	0	0	-0.427891	5.49972	35.1938	3.03327e-05	1	1	5
ENSG00000073792	10644	IGF2BP2	6.94173	6.95266	6.87805	6.84841	5.99863	5.98436	5.98348	5.94078	5.26406	5.22832	5.27752	5.25165	0	0	-0.937652	6.21353	680.615	1.09184e-13	0	0	-0.723192	6.21353	357.076	1.07974e-11	1	1	-1.66084	6.21353	1976.48	4.88504e-17	1	1	8
ENSG00000073803	9175	MAP3K13	4.54065	4.58847	4.67261	4.4885	4.50998	4.50523	4.45777	4.50478	4.39493	4.40108	4.3427	4.35393	0	0	-0.0875047	4.48678	2.55506	0.131284	0	0	-0.121527	4.48678	4.70775	0.0469128	0	0	-0.209032	4.48678	14.4626	0.00180076	0	0	8
ENSG00000073849	6480	ST6GAL1	6.1038	6.08339	6.10659	6.03419	4.53927	4.66886	4.61044	4.67167	5.50555	5.4376	5.31202	5.44032	1	0	-1.46864	5.50883	832.479	2.56472e-14	0	0	0.801643	5.50883	235.303	1.99314e-10	0	0	-0.667002	5.50883	190.628	8.48095e-10	1	0	7
ENSG00000073910	10129	FRY	4.7543	4.89863	4.99483	4.82679	6.89356	7.06976	7.0585	7.12099	6.90442	6.88334	7.07671	6.98043	1	1	2.16123	6.56283	2039.61	3.88639e-17	0	0	-0.0761083	6.56283	3.02486	0.102961	1	1	2.08512	6.56283	1901.52	6.47104e-17	1	1	3
ENSG00000073921	8301	PICALM	6.16001	6.25835	6.21656	6.19932	7.45242	7.55932	7.54217	7.47333	8.0399	8.02211	8.0244	8.02942	1	0	1.28971	7.4247	1407.38	5.75597e-16	0	0	0.521515	7.4247	248.986	1.34714e-10	1	1	1.81123	7.4247	2761.36	4.28032e-18	1	1	4
ENSG00000073969	4905	NSF	6.24189	6.26821	6.28013	6.18771	6.73075	6.85445	6.72672	6.79295	6.73083	6.75615	6.81383	6.78033	0	0	0.523338	6.61537	182.237	1.15297e-09	0	0	-0.00709944	6.61537	0.0341418	0.855939	0	0	0.516238	6.61537	177.739	1.36673e-09	0	0	3
ENSG00000074054	23332	CLASP1	5.98785	6.09598	6.03151	6.00702	6.23177	6.21298	6.28395	6.25266	6.1748	6.12621	6.165	6.29158	0	0	0.206637	6.15755	23.4885	0.000228155	0	0	-0.0567014	6.15755	1.75884	0.205078	0	0	0.149935	6.15755	12.3661	0.00321685	0	0	5
ENSG00000074071	65993	MRPS34	7.31796	7.26692	7.38077	7.34377	5.74962	5.83776	5.88766	5.92283	5.97576	5.8316	5.86837	5.97238	1	0	-1.48659	6.5478	1192.32	1.91432e-15	0	0	0.0615529	6.5478	1.91958	0.186638	1	0	-1.42503	6.5478	1107.58	3.26381e-15	1	0	6
ENSG00000074181	4854	NOTCH3	0.224794	-0.594818	0.504666	0.301746	-3.86615	-3.80395	-4.93751	-4.93751	-2.75586	-4.93751	-4.93751	-3.2839	1	1	-5.64527	-0.98362	92.9629	9.91538e-08	0	0	1.14582	-0.98362	0.930577	0.35037	1	1	-4.49945	-0.98362	81.9349	2.20608e-07	1	1	6
ENSG00000074201	1207	CLNS1A	7.95392	7.85799	7.94448	7.88169	6.73563	6.80554	6.68398	6.75964	6.70712	6.68809	6.65775	6.72935	1	0	-1.17306	7.24019	972.879	8.33277e-15	0	0	-0.0513133	7.24019	1.80051	0.200082	1	0	-1.22438	7.24019	1058.28	4.5367e-15	1	0	6
ENSG00000074266	8726	EED	4.76575	4.75654	4.74276	4.81524	4.69352	4.8058	4.75568	4.86485	4.71536	4.66529	4.52283	4.89718	0	0	0.00228743	4.75505	0.00165351	0.968113	0	0	-0.0783672	4.75505	1.88367	0.190569	0	0	-0.0760797	4.75505	1.82374	0.197365	0	0	2
ENSG00000074319	7251	TSG101	4.11419	3.86601	3.88085	3.88039	4.68145	4.77533	4.53298	4.55225	4.78345	4.66374	4.70691	4.76034	0	0	0.691218	4.466	121.569	1.73934e-08	0	0	0.0911268	4.466	2.24307	0.155452	0	0	0.782345	4.466	157.871	3.04919e-09	0	0	3
ENSG00000074356	55421	NCBP3	7.20962	7.2458	7.17273	7.24494	7.08904	7.02255	7.05778	7.00679	6.8429	6.92724	6.89997	6.81933	0	0	-0.183321	7.05403	24.513	0.000186631	0	0	-0.172152	7.05403	21.0951	0.000373304	0	0	-0.355473	7.05403	91.5279	1.09499e-07	0	0	8
ENSG00000074370	489	ATP2A3	8.49915	8.55062	8.49267	8.46663	10.3065	10.2627	10.3716	10.3101	9.75878	9.80225	9.89927	9.93679	1	1	1.80097	9.73358	1682.81	1.57273e-16	0	0	-0.463699	9.73358	118.817	2.02205e-08	1	0	1.33727	9.73358	948.617	9.99959e-15	1	1	5
ENSG00000074416	11343	MGLL	5.22011	5.1566	5.01816	4.9702	1.65978	1.19695	1.42609	1.06594	-0.807843	-1.84887	-2.73741	-1.14286	1	1	-3.76342	3.70858	1158.52	2.35732e-15	1	1	-2.9411	3.70858	163.014	2.45612e-09	1	1	-6.70452	3.70858	1881.76	6.98176e-17	1	1	8
ENSG00000074582	617	BCS1L	5.405	5.43722	5.54267	5.70156	4.27575	4.32345	4.34779	4.31866	4.38965	4.58084	4.43688	4.54351	1	0	-1.21821	4.90319	468.962	1.56528e-12	0	0	0.174082	4.90319	8.64951	0.0103232	1	0	-1.04412	4.90319	354.935	1.12652e-11	1	0	6
ENSG00000074603	54878	DPP8	6.03387	5.99834	6.14889	6.04955	6.71504	6.65916	6.66117	6.56953	6.74487	6.77025	6.71096	6.736	0	0	0.583484	6.51115	214.639	3.75906e-10	0	0	0.0893571	6.51115	5.17665	0.0383834	0	0	0.672841	6.51115	287.107	4.99382e-11	0	0	3
ENSG00000074621	9187	SLC24A1	3.52547	3.54143	3.49394	3.38199	3.99597	3.8684	4.02644	3.86467	3.29343	3.55968	3.43645	3.41188	0	0	0.448614	3.63543	38.2473	1.94273e-05	0	0	-0.511463	3.63543	47.6722	5.70765e-06	0	0	-0.0628493	3.63543	0.708131	0.413593	0	0	5
ENSG00000074660	8578	SCARF1	-2.42551	-3.28522	-2.27996	-3.68193	-0.718519	-0.371557	0.389018	0.0127134	0.754384	0.994544	0.486841	0.331468	1	1	2.99232	-0.178495	52.0211	3.45311e-06	0	0	0.805273	-0.178495	9.22131	0.00851196	1	1	3.7976	-0.178495	102.367	5.33911e-08	1	1	4
ENSG00000074695	3998	LMAN1	8.80609	8.90622	8.86163	8.835	7.75162	7.72524	7.68752	7.65434	7.57979	7.52748	7.52656	7.61521	1	0	-1.15701	8.16762	961.461	9.07435e-15	0	0	-0.143015	8.16762	14.5597	0.00175499	1	0	-1.30003	8.16762	1203.87	1.78526e-15	1	0	6
ENSG00000074696	51495	HACD3	7.35766	7.34285	7.41852	7.35079	6.32074	6.36393	6.26012	6.3338	5.88005	5.86365	5.85088	5.91073	1	0	-1.05751	6.67039	843.643	2.32997e-14	0	0	-0.444163	6.67039	137.439	7.71788e-09	1	0	-1.50167	6.67039	1633.59	1.95118e-16	1	0	8
ENSG00000074706	26034	IPCEF1	4.08055	4.10466	4.25492	3.99135	6.75015	6.91207	6.79946	6.8929	7.53351	7.44199	7.3129	7.47799	1	1	2.72396	6.66245	1719.17	1.34649e-16	0	0	0.60313	6.66245	113.816	2.68016e-08	1	1	3.32709	6.66245	2563.76	7.35225e-18	1	1	3
ENSG00000074755	23140	ZZEF1	6.69902	6.62685	6.82979	6.649	7.07872	7.14159	7.15792	7.13591	7.12165	7.20891	7.26345	7.28546	0	0	0.417463	7.03295	105.666	4.34797e-08	0	0	0.0915593	7.03295	5.15367	0.0387566	0	0	0.509022	7.03295	157.811	3.05699e-09	0	0	3
ENSG00000074800	2023	ENO1	11.1868	11.2015	11.2838	11.2084	10.1466	10.1012	10.0322	10.0572	10.2744	10.3373	10.335	10.4218	1	0	-1.14478	10.6371	712.179	7.88422e-14	0	0	0.257083	10.6371	36.6369	2.44898e-05	0	0	-0.887692	10.6371	433.084	2.75584e-12	1	0	7
ENSG00000074842	56005	MYDGF	7.53387	7.41173	7.55194	7.51319	7.2141	7.12195	7.0701	7.10895	6.57539	6.53177	6.63919	6.75061	0	0	-0.382769	7.13354	81.9136	2.20969e-07	0	0	-0.504734	7.13354	135.902	8.31789e-09	0	0	-0.887504	7.13354	427.218	3.03589e-12	0	0	8
ENSG00000074855	57719	ANO8	1.57533	2.06843	1.80655	2.36447	3.12612	3.25984	3.0174	2.80958	3.25325	3.57952	3.32263	3.3734	1	0	1.06697	2.90956	64.8032	9.37669e-07	0	0	0.322352	2.90956	6.96606	0.0188668	1	0	1.38932	2.90956	115.076	2.49395e-08	1	0	4
ENSG00000074935	51175	TUBE1	4.54256	4.5588	4.5248	4.65852	3.3255	3.44673	3.37601	3.41448	3.17552	3.08712	3.02286	3.24073	1	0	-1.19165	3.87625	397.265	5.08193e-12	0	0	-0.260818	3.87625	15.6636	0.00131812	1	0	-1.45247	3.87625	570.17	3.88293e-13	1	0	6
ENSG00000074966	7294	TXK	-1.2117	-1.67849	-1.10219	-1.71628	-0.159614	-0.891203	0.0575368	-0.627518	0.721101	1.0713	0.639511	0.248845	1	0	1.09189	-0.0856847	13.9362	0.00207391	1	0	1.09384	-0.0856847	21.8577	0.000317927	1	1	2.18573	-0.0856847	72.2397	4.82917e-07	1	1	4
ENSG00000075089	64431	ACTR6	4.03804	4.19006	4.17415	4.2974	3.6568	3.87608	3.57624	3.7257	3.58926	3.76426	3.7575	3.60694	0	0	-0.479011	3.89061	48.0408	5.46218e-06	0	0	-0.0302628	3.89061	0.176203	0.680749	0	0	-0.509273	3.89061	54.4252	2.6529e-06	0	0	6
ENSG00000075131	54962	TIPIN	4.82477	4.824	4.8593	4.83483	3.43023	3.56068	3.41743	3.32362	3.18776	3.02093	2.78982	3.04037	1	0	-1.41457	4.02011	407.364	4.25421e-12	0	0	-0.420751	4.02011	28.3595	9.19427e-05	1	1	-1.83532	4.02011	643.381	1.63478e-13	1	1	8
ENSG00000075142	6717	SRI	5.29535	5.36193	5.31672	5.40967	4.62583	4.6421	4.62033	4.60892	4.40806	4.39549	4.38111	4.4928	0	0	-0.731384	4.86765	261.514	9.57702e-11	0	0	-0.206265	4.86765	18.7482	0.000626661	0	0	-0.937649	4.86765	421.45	3.34323e-12	0	0	8
ENSG00000075151	8672	EIF4G3	6.9374	6.95714	6.89636	6.83331	7.95128	7.88596	7.96731	7.87415	8.57648	8.56548	8.61514	8.47828	1	0	1.00511	7.94251	768.788	4.54904e-14	0	0	0.638261	7.94251	324.396	2.12211e-11	1	1	1.64337	7.94251	2032.97	3.97961e-17	1	1	4
ENSG00000075188	79023	NUP37	5.84489	5.84088	5.87987	5.88961	4.97154	4.91417	4.81027	4.87377	4.35752	4.44681	4.38651	4.44952	0	0	-0.981132	5.20275	465.032	1.66186e-12	0	0	-0.482483	5.20275	97.2102	7.44837e-08	1	0	-1.46361	5.20275	976.713	8.09942e-15	1	0	8
ENSG00000075218	51512	GTSE1	5.95823	6.0365	6.05489	5.9958	6.46389	6.49996	6.44285	6.55407	5.82629	5.78607	5.86837	6.03459	0	0	0.47036	6.15071	110.772	3.19917e-08	0	0	-0.611789	6.15071	182.168	1.15595e-09	0	0	-0.141428	6.15071	9.65688	0.00737531	0	0	5
ENSG00000075234	55020	TTC38	0.906704	0.804267	0.866387	0.968765	2.87363	2.72629	2.93739	2.82438	1.99827	2.00242	1.97941	2.31333	1	1	1.9659	2.10691	303.678	3.37203e-11	0	0	-0.76749	2.10691	54.8764	2.52746e-06	1	0	1.19841	2.10691	102.669	5.23843e-08	1	1	5
ENSG00000075239	38	ACAT1	7.61677	7.5616	7.61769	7.60279	7.03312	7.02859	6.91645	6.93273	6.1817	6.04468	6.21142	6.16564	0	0	-0.63086	7.03218	264.612	8.82335e-11	0	0	-0.828588	7.03218	421.114	3.3622e-12	1	0	-1.45945	7.03218	1326.24	8.85322e-16	1	0	8
ENSG00000075240	23151	GRAMD4	6.80224	6.84925	6.88618	6.99748	7.38701	7.47621	7.45368	7.44308	7.07672	7.19182	7.26088	7.19181	0	0	0.546073	7.18512	225.836	2.64743e-10	0	0	-0.259982	7.18512	51.4442	3.68396e-06	0	0	0.286091	7.18512	61.6679	1.26431e-06	0	0	5
ENSG00000075275	9620	CELSR1	3.77558	4.00448	3.89493	3.81459	3.3813	3.43638	3.60839	3.52283	3.96828	4.03249	4.18724	4.20301	0	0	-0.391612	3.84796	30.4981	6.37895e-05	0	0	0.609287	3.84796	73.6519	4.28535e-07	0	0	0.217675	3.84796	10.2793	0.00604017	0	0	7
ENSG00000075290	7479	WNT8B	-0.164413	-0.520563	-0.200737	0.19165	0.591005	0.928201	0.8588	0.250516	0.542092	1.24703	0.403987	0.834773	0	0	0.809301	0.524823	11.6626	0.00395288	0	0	0.119146	0.524823	0.290319	0.59811	0	0	0.928447	0.524823	15.8901	0.00124467	0	0	3
ENSG00000075292	27332	ZNF638	7.45099	7.50884	7.42774	7.47036	7.92208	7.917	7.84467	7.80259	7.55816	7.61902	7.76257	7.53875	0	0	0.397761	7.66218	81.0976	2.35293e-07	0	0	-0.251657	7.66218	32.3949	4.68099e-05	0	0	0.146104	7.66218	10.8956	0.0049844	0	0	5
ENSG00000075303	55972	SLC25A40	5.11411	5.00616	5.09453	5.20173	6.73075	6.78019	6.78591	6.76685	7.06765	7.12306	7.16703	7.18419	1	1	1.65119	6.55663	1804.08	9.48538e-17	0	0	0.369289	6.55663	104.154	4.77368e-08	1	1	2.02048	6.55663	2715.88	4.83092e-18	1	1	3
ENSG00000075336	29090	TIMM21	6.73356	6.71929	6.72539	6.71267	5.23653	5.19301	5.13255	5.1096	5.00358	4.9004	4.84876	5.03761	1	0	-1.56451	5.86166	1374.77	6.82275e-16	0	0	-0.220395	5.86166	23.9156	0.000209684	1	1	-1.78491	5.86166	1747.41	1.19615e-16	1	1	6
ENSG00000075340	119	ADD2	4.24842	4.017	4.17184	4.15614	1.73958	1.70781	1.51358	1.51239	2.21699	2.09724	1.6782	1.95781	1	1	-2.55399	3.12318	682.942	1.06541e-13	0	0	0.387602	3.12318	11.5748	0.00405766	1	1	-2.16638	3.12318	538.116	5.87142e-13	1	1	6
ENSG00000075391	9462	RASAL2	4.2784	4.3346	4.30847	4.12466	1.48555	1.8235	1.65883	1.71664	2.64732	2.27814	1.07402	2.19695	1	1	-2.60954	3.22775	213.579	3.88937e-10	0	0	0.469445	3.22775	5.12248	0.03927	1	1	-2.1401	3.22775	159.597	2.8337e-09	1	1	6
ENSG00000075399	9605	VPS9D1	1.18516	1.35084	0.843351	0.968765	3.10216	2.96817	3.30421	3.08015	2.85336	2.8408	2.70584	2.8503	1	1	2.04008	2.53704	259.198	1.01886e-10	0	0	-0.308372	2.53704	7.59313	0.014973	1	1	1.73171	2.53704	181.584	1.18149e-09	1	1	3
ENSG00000075407	7587	ZNF37A	6.77095	6.7599	6.78289	6.66358	5.32456	5.38415	5.4322	5.35365	5.60924	5.56002	5.55459	5.61542	1	0	-1.37976	6.04681	1092.94	3.59365e-15	0	0	0.210483	6.04681	23.6508	0.000220924	1	0	-1.16928	6.04681	808.456	3.16695e-14	1	0	6
ENSG00000075413	4140	MARK3	6.2518	6.25175	6.24431	6.2717	6.27459	6.34054	6.36852	6.37963	6.36053	6.4808	6.43133	6.37673	0	0	0.0771946	6.33805	4.04399	0.0631078	0	0	0.0713391	6.33805	3.43314	0.0841551	0	0	0.148534	6.33805	15.0782	0.00153197	0	0	4
ENSG00000075415	5250	SLC25A3	8.77346	8.76503	8.79426	8.82178	8.44412	8.51609	8.37658	8.42241	8.31184	8.36115	8.38457	8.454	0	0	-0.357706	8.54864	96.2605	7.93274e-08	0	0	-0.062687	8.54864	2.93384	0.10782	0	0	-0.420393	8.54864	132.831	9.6829e-09	0	0	6
ENSG00000075420	64778	FNDC3B	6.5267	6.48761	6.58533	6.46749	7.19228	7.3235	7.30312	7.27779	7.78749	7.6244	7.54782	7.66211	0	0	0.749207	7.22059	214.752	3.74539e-10	0	0	0.381511	7.22059	57.9385	1.83446e-06	1	0	1.13072	7.22059	491.402	1.12218e-12	1	0	4
ENSG00000075426	2355	FOSL2	2.75625	2.82008	3.01609	2.98402	5.11461	5.05779	4.86119	4.93644	3.81898	3.5926	3.65374	3.69929	1	1	2.0856	4.09668	713.104	7.81102e-14	1	0	-1.30626	4.09668	305.634	3.22363e-11	0	0	0.779336	4.09668	88.1744	1.38828e-07	1	1	5
ENSG00000075539	285527	FRYL	6.30431	6.42733	6.42971	6.17601	6.80219	6.93614	6.90719	6.80839	7.01197	6.96167	7.03085	7.04038	0	0	0.519966	6.76292	122.278	1.67401e-08	0	0	0.147624	6.76292	10.0926	0.00640921	0	0	0.66759	6.76292	202.888	5.53496e-10	0	0	4
ENSG00000075568	23505	TMEM131	6.56556	6.67159	6.53724	6.45712	7.41645	7.44848	7.54373	7.44667	7.59164	7.60072	7.73979	7.55818	0	0	0.897222	7.28293	392.154	5.56964e-12	0	0	0.157613	7.28293	12.6335	0.00297924	1	0	1.05483	7.28293	543.537	5.46573e-13	1	0	3
ENSG00000075624	60	ACTB	12.4924	12.4926	12.5813	12.3947	13.4943	13.4588	13.5789	13.5227	13.5558	13.4877	13.5886	13.6477	1	0	1.01313	13.2685	433.204	2.75043e-12	0	0	0.0561661	13.2685	1.3594	0.262276	1	0	1.06929	13.2685	481.349	1.30017e-12	1	0	3
ENSG00000075651	5337	PLD1	5.24134	5.32716	5.13659	5.24113	4.36149	4.51756	4.21313	4.4196	2.27548	2.56367	2.40927	2.63946	0	0	-0.868018	4.44451	241.768	1.65205e-10	1	1	-1.90763	4.44451	780.063	4.09656e-14	1	1	-2.77564	4.44451	1801.35	9.5906e-17	1	1	8
ENSG00000075702	284403	WDR62	5.91704	5.94528	5.93062	6.21962	5.09653	5.06116	5.08906	4.99323	4.35481	4.38237	4.27437	4.36623	0	0	-0.955207	5.31623	268.523	7.96617e-11	0	0	-0.716994	5.31623	127.894	1.24457e-08	1	1	-1.6722	5.31623	752.484	5.30752e-14	1	1	8
ENSG00000075711	1739	DLG1	6.11599	6.23711	6.14242	6.05791	6.43721	6.36802	6.4339	6.3486	6.75775	6.72382	6.67993	6.76648	0	0	0.250483	6.44178	33.1407	4.1593e-05	0	0	0.334211	6.44178	60.0883	1.4768e-06	0	0	0.584694	6.44178	184.005	1.07954e-09	0	0	4
ENSG00000075785	7879	RAB7A	8.4454	8.46097	8.41424	8.37338	8.05007	8.05634	8.03338	8.10253	8.26948	8.18277	8.18791	8.2013	0	0	-0.371791	8.24078	100.605	5.97233e-08	0	0	0.148731	8.24078	16.0012	0.00121038	0	0	-0.22306	8.24078	36.4307	2.52405e-05	0	0	7
ENSG00000075790	55973	BCAP29	4.93602	5.0616	5.13777	5.064	6.04413	5.97903	6.0183	5.93311	5.85534	5.91141	5.91025	5.94722	0	0	0.93486	5.70214	435.451	2.65122e-12	0	0	-0.0884119	5.70214	4.12596	0.0607864	0	0	0.846448	5.70214	356.592	1.09013e-11	0	0	3
ENSG00000075826	25956	SEC31B	4.93167	4.85397	4.92523	5.62287	6.02992	5.95748	6.08766	5.84511	5.92277	6.43343	6.23633	6.06056	0	0	0.857737	5.82377	38.3728	1.90858e-05	0	0	0.189679	5.82377	2.01671	0.176509	1	0	1.04742	5.82377	57.845	1.85211e-06	1	0	3
ENSG00000075856	9733	SART3	6.98153	7.01211	7.027	6.94754	6.28261	6.23703	6.20138	6.2656	5.98543	6.07936	6.09161	6.15433	0	0	-0.75432	6.50251	336.403	1.64354e-11	0	0	-0.168987	6.50251	15.9619	0.00122239	0	0	-0.923307	6.50251	498.345	1.01542e-12	0	0	6
ENSG00000075884	55843	ARHGAP15	5.90082	5.98247	5.96637	6.02418	6.50158	6.45581	6.42377	6.44335	6.08199	6.0811	6.18142	6.15149	0	0	0.478638	6.19574	151.674	3.99209e-09	0	0	-0.333382	6.19574	73.1833	4.45768e-07	0	0	0.145255	6.19574	13.7487	0.00218239	0	0	5
ENSG00000075891	5076	PAX2	-0.0226868	0.517538	0.138988	0.476253	3.22371	2.93914	2.84596	2.99765	1.02372	0.560985	0.933393	1.29215	1	1	2.73766	1.84745	309.148	2.9754e-11	1	1	-2.06558	1.84745	192.052	8.06037e-10	0	0	0.672084	1.84745	13.6956	0.00221431	1	1	5
ENSG00000075914	23016	EXOSC7	5.71768	5.72738	5.84912	5.88021	4.52583	4.44198	4.39002	4.35989	4.51874	4.54428	4.47289	4.72065	1	0	-1.37438	5.09066	563.251	4.23717e-13	0	0	0.135638	5.09066	4.9063	0.0430552	1	0	-1.23874	5.09066	469.712	1.54758e-12	1	0	6
ENSG00000075945	22920	KIFAP3	3.67514	3.67778	3.71309	3.81923	3.82357	3.92131	3.88922	3.98156	3.85778	3.85118	3.87368	3.96819	0	0	0.173608	3.84114	9.27687	0.00835631	0	0	-0.0174039	3.84114	0.0922771	0.765574	0	0	0.156204	3.84114	7.54146	0.0152562	0	0	3
ENSG00000075975	23609	MKRN2	5.503	5.60832	5.61841	5.52766	5.25022	5.25321	5.23779	5.24092	5.17161	5.04301	5.2392	5.33161	0	0	-0.327847	5.35022	37.4443	2.17851e-05	0	0	-0.0492616	5.35022	0.804905	0.38414	0	0	-0.377109	5.35022	49.5549	4.57218e-06	0	0	6
ENSG00000076003	4175	MCM6	8.47881	8.51051	8.5239	8.42998	7.27864	7.10244	6.99418	7.08572	6.50442	6.46533	6.4398	6.56778	1	0	-1.37937	7.62142	823.326	2.77734e-14	0	0	-0.622604	7.62142	159.587	2.83489e-09	1	1	-2.00197	7.62142	1643.41	1.8681e-16	1	1	8
ENSG00000076043	25996	REXO2	5.773	5.67205	5.71119	5.77319	3.77893	3.7564	3.89575	3.82842	3.9824	3.81816	3.94501	3.86794	1	1	-1.92792	4.80791	1392.51	6.21686e-16	0	0	0.0864986	4.80791	2.34978	0.146612	1	1	-1.84142	4.80791	1298.84	1.02995e-15	1	1	6
ENSG00000076053	10179	RBM7	5.23665	5.18877	5.36503	5.26426	5.48715	5.66794	5.56101	5.63025	5.41478	5.31077	5.39882	5.52943	0	0	0.314133	5.42669	35.9218	2.72076e-05	0	0	-0.174498	5.42669	10.9992	0.00482842	0	0	0.139635	5.42669	7.03038	0.0184176	0	0	5
ENSG00000076067	5939	RBMS2	2.52955	2.57116	2.17274	2.64072	3.66908	3.80948	3.72296	3.56751	3.88808	4.03249	4.00949	4.02204	1	0	1.19936	3.50113	173.022	1.64072e-09	0	0	0.29338	3.50113	12.3036	0.00327547	1	0	1.49274	3.50113	278.214	6.22119e-11	1	0	3
ENSG00000076108	11176	BAZ2A	7.15441	7.21285	7.19849	7.18515	8.04202	8.06266	8.12375	8.03254	7.95834	7.99574	8.10366	8.05186	0	0	0.868604	7.81081	669.307	1.23135e-13	0	0	-0.0384149	7.81081	1.3465	0.264456	0	0	0.830189	7.81081	612.206	2.33373e-13	0	0	3
ENSG00000076201	25930	PTPN23	5.52625	5.59481	5.53551	5.54385	6.05899	6.06214	6.22943	6.10589	6.07789	6.06653	6.11703	6.13001	0	0	0.557069	5.94058	171.603	1.73498e-09	0	0	-0.018245	5.94058	0.18867	0.670356	0	0	0.538824	5.94058	161.009	2.67013e-09	0	0	3
ENSG00000076242	4292	MLH1	6.31603	6.34594	6.37052	6.32483	6.03071	5.95385	5.91764	5.86404	5.665	5.63858	5.59833	5.5338	0	0	-0.407547	6.00026	113.667	2.70315e-08	0	0	-0.333257	6.00026	71.0545	5.34669e-07	0	0	-0.740803	6.00026	365.579	9.1456e-12	0	0	8
ENSG00000076248	7374	UNG	7.10604	7.11651	7.12935	7.13884	5.37166	5.43701	5.32865	5.36761	4.92537	4.83449	4.65859	4.95696	1	1	-1.75666	6.14406	1435.88	4.97682e-16	0	0	-0.530323	6.14406	111.611	3.04552e-08	1	1	-2.28699	6.14406	2274.27	1.75938e-17	1	1	8
ENSG00000076258	2329	FMO4	-0.115607	0.159323	-0.712645	-0.163249	0.658263	0.772378	0.718544	0.880054	0.652139	0.759611	0.446009	0.834773	0	0	0.973029	0.478521	27.6454	0.000104321	0	0	-0.0903961	0.478521	0.27145	0.610148	0	0	0.882633	0.478521	22.6288	0.000271245	0	0	3
ENSG00000076321	27252	KLHL20	4.07004	4.02011	4.09102	3.96231	4.60467	4.71454	4.65922	4.75323	4.57105	4.64031	4.82308	4.88184	0	0	0.640584	4.50893	92.8715	9.97784e-08	0	0	0.0474699	4.50893	0.536059	0.475623	0	0	0.688054	4.50893	108.144	3.74037e-08	0	0	3
ENSG00000076351	113235	SLC46A1	3.91424	3.94348	4.11045	3.91761	3.72113	3.82939	4.03829	3.89655	4.44421	4.51366	4.40793	4.59876	0	0	-0.105699	4.14152	2.20966	0.158355	0	0	0.620817	4.14152	78.2523	2.94174e-07	0	0	0.515119	4.14152	56.6579	2.09397e-06	0	0	1
ENSG00000076356	5362	PLXNA2	-1.55786	-2.04415	-1.19452	-2.2259	1.08224	1.29184	1.33295	1.31687	1.20317	0.613264	0.639511	1.04525	1	1	3.09827	0.552127	148.152	4.67374e-09	0	0	-0.37638	0.552127	3.83097	0.0696488	1	1	2.72189	0.552127	107.141	3.97387e-08	1	1	3
ENSG00000076382	10615	SPAG5	7.12774	7.11506	7.1465	7.08645	7.36264	7.35646	7.2522	7.31888	6.42719	6.46932	6.42017	6.54145	0	0	0.194443	7.01388	27.3606	0.000109778	0	0	-0.858271	7.01388	506.399	9.05751e-13	0	0	-0.663828	7.01388	305.007	3.27034e-11	0	0	5
ENSG00000076513	88455	ANKRD13A	5.98575	6.10407	5.97434	6.08896	7.24108	7.17075	7.20435	7.18692	6.84193	6.88134	6.79312	6.75436	1	0	1.15337	6.75845	754.939	5.18458e-14	0	0	-0.383872	6.75845	87.3092	1.47781e-07	0	0	0.769502	6.75845	333.97	1.72965e-11	1	0	5
ENSG00000076554	7163	TPD52	5.86251	5.84088	5.90581	5.86852	4.79973	4.71882	4.6321	4.67983	4.88461	4.97597	4.81308	4.9406	1	0	-1.172	5.27043	581.111	3.38934e-13	0	0	0.197609	5.27043	15.1448	0.00150577	0	0	-0.974386	5.27043	414.272	3.77628e-12	1	0	6
ENSG00000076555	32	ACACB	3.88456	3.67778	3.71943	3.67067	4.75435	4.44972	4.46437	4.52984	2.18072	2.06006	2.39861	2.25102	0	0	0.806305	3.78629	135.478	8.49265e-09	1	1	-2.33487	3.78629	847.817	2.24856e-14	1	0	-1.52857	3.78629	345.037	1.375e-11	1	1	5
ENSG00000076604	9618	TRAF4	4.09618	4.20928	4.03621	4.17435	2.34046	1.91578	2.3618	2.39925	3.63017	3.6625	3.15541	3.70317	1	1	-1.86993	3.54276	276.163	6.55088e-11	1	0	1.28247	3.54276	119.393	1.95877e-08	0	0	-0.587455	3.54276	34.3049	3.4717e-05	1	1	7
ENSG00000076641	55824	PAG1	3.63648	3.81674	3.78134	3.71612	5.03934	5.20982	5.24803	5.30961	5.72289	5.68588	5.54374	5.79539	1	0	1.46166	5.07134	480.463	1.31735e-12	0	0	0.484851	5.07134	63.6085	1.04927e-06	1	1	1.94651	5.07134	878.566	1.73927e-14	1	1	4
ENSG00000076650	55094	GPATCH1	4.91268	4.88503	4.75361	4.77763	4.21562	4.04224	4.13251	4.22971	3.88057	3.86473	3.93398	3.78608	0	0	-0.684205	4.36033	117.736	2.14708e-08	0	0	-0.291698	4.36033	18.8678	0.000609768	0	0	-0.975902	4.36033	231.665	2.22e-10	0	0	8
ENSG00000076662	3385	ICAM3	6.79946	6.69807	6.73128	6.80787	8.02739	8.00453	8.05724	8.09148	7.22172	7.13959	7.42844	7.31907	1	0	1.27683	7.45608	874.216	1.80264e-14	0	0	-0.767784	7.45608	324.246	2.12903e-11	0	0	0.509046	7.45608	138.573	7.30693e-09	1	0	5
ENSG00000076685	22978	NT5C2	7.084	7.05106	6.9911	7.03756	8.23009	8.2007	8.15487	8.16584	7.80819	7.84471	7.81437	7.77759	1	0	1.13791	7.75206	1205.83	1.76435e-15	0	0	-0.377114	7.75206	136.918	7.91576e-09	0	0	0.760797	7.75206	540.457	5.69213e-13	1	0	5
ENSG00000076706	4162	MCAM	-0.115607	-0.382619	-0.249432	0.247748	0.980796	0.867876	0.911295	0.73089	1.07731	0.613264	0.710186	0.409614	0	0	0.970869	0.557711	24.4091	0.000190425	0	0	-0.162468	0.557711	0.765129	0.395845	0	0	0.808401	0.557711	16.5374	0.00105926	0	0	3
ENSG00000076770	55796	MBNL3	5.23782	5.32591	5.30833	5.2255	5.19325	5.10918	5.24292	5.0806	4.53079	4.56765	4.60163	4.45874	0	0	-0.126065	5.031	7.61618	0.0148486	0	0	-0.618471	5.031	166.609	2.11929e-09	0	0	-0.744536	5.031	249.512	1.32754e-10	0	0	2
ENSG00000076924	56949	XAB2	6.90376	6.79394	6.89145	6.82122	6.59036	6.58263	6.66261	6.63922	6.48781	6.39661	6.57258	6.65609	0	0	-0.24311	6.67627	33.9933	3.64211e-05	0	0	-0.0902972	6.67627	4.56484	0.0499411	0	0	-0.333408	6.67627	63.7629	1.03403e-06	0	0	8
ENSG00000076928	9138	ARHGEF1	7.38839	7.37816	7.39173	7.55756	8.67656	8.64834	8.76166	8.65176	8.475	8.68956	8.59267	8.68194	1	0	1.24674	8.34224	691.705	9.72203e-14	0	0	-0.0752224	8.34224	2.63214	0.126041	1	0	1.17151	8.34224	612.295	2.33131e-13	1	0	3
ENSG00000076944	6813	STXBP2	6.95429	6.9547	6.95159	6.94277	8.29559	8.26443	8.28909	8.25032	7.89679	7.89259	7.94375	7.91852	1	0	1.31524	7.80933	1728.83	1.29277e-16	0	0	-0.362618	7.80933	137.596	7.65937e-09	0	0	0.952619	7.80933	911.675	1.33194e-14	1	0	5
ENSG00000076984	5609	MAP2K7	5.79551	5.85664	5.79537	5.87799	5.53267	5.53967	5.6669	5.57332	5.78762	5.81216	5.82822	5.94885	0	0	-0.260898	5.75947	37.406	2.19055e-05	0	0	0.264739	5.75947	37.8754	2.04812e-05	0	0	0.00384057	5.75947	0.00833256	0.928504	0	0	7
ENSG00000077044	8527	DGKD	6.47585	6.50882	6.47022	6.64803	5.82474	5.91711	5.93676	5.7754	5.73128	5.96142	6.06826	5.88189	0	0	-0.67395	6.14169	150.224	4.25803e-09	0	0	0.0484724	6.14169	0.740668	0.403314	0	0	-0.625477	6.14169	130.492	1.08941e-08	0	0	6
ENSG00000077097	7155	TOP2B	8.75246	8.82233	8.7686	8.73949	8.71471	8.66906	8.69737	8.68421	8.15769	8.10146	8.29256	8.17252	0	0	-0.0888537	8.57196	4.93305	0.0425645	0	0	-0.510625	8.57196	160.08	2.77646e-09	0	0	-0.599478	8.57196	221.33	3.04245e-10	0	0	2
ENSG00000077147	56889	TM9SF3	7.41225	7.49715	7.45957	7.5789	7.36987	7.29658	7.26423	7.35915	7.39825	7.40562	7.44957	7.35531	0	0	-0.174027	7.40707	17.3181	0.000876121	0	0	0.0792714	7.40707	3.55555	0.0793382	0	0	-0.0947551	7.40707	5.15901	0.0386695	0	0	7
ENSG00000077150	4791	NFKB2	3.55968	3.58833	3.52685	3.73832	4.07809	4.16952	4.08188	4.10794	5.92916	5.67208	4.85852	5.90231	0	0	0.500962	4.72029	12.4015	0.00318424	1	0	1.50643	4.72029	131.538	1.03322e-08	1	1	2.00739	4.72029	225.875	2.64426e-10	1	1	4
ENSG00000077152	29089	UBE2T	5.43193	5.41611	5.34877	5.40428	5.12207	5.11892	4.9296	5.09594	5.08596	5.11956	5.11283	5.17401	0	0	-0.342237	5.20974	56.645	2.09679e-06	0	0	0.0553916	5.20974	1.42153	0.25211	0	0	-0.286846	5.20974	40.2178	1.4776e-05	0	0	6
ENSG00000077157	4660	PPP1R12B	5.38606	5.34961	5.5028	5.38487	5.94409	6.04777	6.08409	5.99412	7.9363	8.03489	7.9547	7.88108	0	0	0.601467	6.88162	198.373	6.45821e-10	1	1	1.93471	6.88162	2224.03	2.07005e-17	1	1	2.53618	6.88162	3636.1	5.75416e-19	1	1	4
ENSG00000077232	54431	DNAJC10	6.68531	6.8272	6.79232	6.75895	7.22419	7.23149	7.28178	7.29417	8.13537	8.13356	8.04206	8.11427	0	0	0.483399	7.48285	141.883	6.24214e-09	0	0	0.847873	7.48285	448.606	2.14602e-12	1	0	1.33127	7.48285	1081.41	3.88011e-15	1	0	4
ENSG00000077235	2975	GTF3C1	7.30905	7.33912	7.30902	7.25503	7.28264	7.32385	7.32626	7.2925	7.32086	7.29245	7.34206	7.33887	0	0	-0.00570921	7.31141	0.0293251	0.866374	0	0	0.0164653	7.31141	0.241973	0.630075	0	0	0.0107561	7.31141	0.10436	0.751224	0	0	1
ENSG00000077238	3566	IL4R	5.00247	4.90706	4.68724	4.76807	5.66426	5.52632	5.44784	5.24368	4.99664	4.86176	4.48554	4.77333	0	0	0.623104	5.0699	108.197	3.72848e-08	0	0	-0.689899	5.0699	128.369	1.2144e-08	0	0	-0.0667953	5.0699	1.17595	0.29571	0	0	5
ENSG00000077254	23032	USP33	5.78671	5.81333	5.77345	5.75878	6.47443	6.55898	6.48188	6.54684	6.37732	6.45597	6.51452	6.4421	0	0	0.724244	6.2807	349.555	1.25458e-11	0	0	-0.0687203	6.2807	3.24965	0.0920472	0	0	0.655524	6.2807	286.273	5.09636e-11	0	0	3
ENSG00000077312	6626	SNRPA	7.1991	7.23913	7.12039	7.17772	6.59519	6.38089	6.51618	6.52492	6.13981	6.06477	5.91213	6.00106	0	0	-0.686897	6.6588	206.635	4.88164e-10	0	0	-0.476355	6.6588	92.6313	1.01442e-07	1	0	-1.16325	6.6588	570.614	3.8614e-13	1	0	8
ENSG00000077348	56915	EXOSC5	5.34196	5.38747	5.38909	5.36281	3.74839	3.74806	3.60839	3.67351	4.35481	4.19354	4.30323	4.37112	1	1	-1.68711	4.65071	884.083	1.66249e-14	0	0	0.610606	4.65071	104.587	4.647e-08	1	0	-1.0765	4.65071	397.199	5.08793e-12	1	1	7
ENSG00000077380	1781	DYNC1I2	6.54247	6.5248	6.56962	6.51255	6.60801	6.67024	6.53407	6.60426	6.59562	6.57237	6.56664	6.66757	0	0	0.0576503	6.58136	2.31303	0.149584	0	0	-0.00425891	6.58136	0.0125018	0.912491	0	0	0.0533914	6.58136	1.98917	0.17931	0	0	3
ENSG00000077420	54518	APBB1IP	4.92731	4.93041	4.875	4.93433	7.85826	7.92349	7.92146	7.96963	7.44932	7.41486	7.58385	7.48534	1	1	2.99463	7.22484	4700.07	8.83721e-20	0	0	-0.435518	7.22484	125.901	1.38078e-08	1	1	2.55911	7.22484	3470.36	8.08713e-19	1	1	3
ENSG00000077454	4034	LRCH4	6.0433	6.00856	6.09445	6.26874	7.25099	7.34855	7.38109	7.35151	7.28216	7.37354	7.36311	7.32602	1	0	1.21725	7.02478	770.646	4.47073e-14	0	0	0.00326726	7.02478	0.0059304	0.939658	1	0	1.22051	7.02478	775.69	4.26569e-14	1	0	3
ENSG00000077458	143684	FAM76B	4.97598	5.09002	5.01042	5.06595	5.41485	5.31805	5.36792	5.36635	4.84268	5.17061	4.95262	4.98753	0	0	0.324274	5.14227	31.8435	5.11473e-05	0	0	-0.375973	5.14227	41.5805	1.22999e-05	0	0	-0.0516986	5.14227	0.785899	0.389666	0	0	5
ENSG00000077463	51548	SIRT6	4.98998	4.90538	4.92248	4.94815	5.00584	4.93821	5.11727	5.0447	5.27413	5.20402	5.12258	5.25958	0	0	0.0786276	5.06653	2.31081	0.149766	0	0	0.187814	5.06653	13.2025	0.00253741	0	0	0.266441	5.06653	27.1225	0.000114592	0	0	4
ENSG00000077514	10714	POLD3	6.4912	6.45175	6.41758	6.53633	6.1443	6.13514	6.06394	6.05815	5.77349	5.78108	5.70385	5.79902	0	0	-0.383503	6.14744	119.274	1.97167e-08	0	0	-0.336649	6.14744	86.3615	1.5835e-07	0	0	-0.720152	6.14744	409.846	4.07503e-12	0	0	8
ENSG00000077549	832	CAPZB	7.80778	7.79168	7.68139	7.71789	8.49114	8.47986	8.53094	8.5217	8.81155	8.77603	8.82152	8.791	0	0	0.747169	8.414	372.395	8.02714e-12	0	0	0.293039	8.414	58.5877	1.71699e-06	1	0	1.04021	8.414	719.456	7.32883e-14	1	0	4
ENSG00000077585	7107	GPR137B	2.72979	2.97569	2.58747	2.83634	3.64442	3.78523	3.93748	3.95825	4.26239	4.14109	3.89659	4.12986	1	0	1.05087	3.66508	108.329	3.69899e-08	0	0	0.271688	3.66508	8.34135	0.0114814	1	0	1.32256	3.66508	177.556	1.37635e-09	1	0	3
ENSG00000077616	10003	NAALAD2	0.530999	0.288865	0.382148	0.772399	0.197696	0.0644628	-0.196478	-0.627518	-0.00806852	0.199927	0.873064	0.331468	0	0	-0.654831	0.344376	7.28271	0.0167709	0	0	0.501049	0.344376	3.9598	0.0656023	0	0	-0.153782	0.344376	0.457624	0.509278	0	0	7
ENSG00000077684	79960	JADE1	6.26914	6.19641	6.3538	6.30183	5.47438	5.54329	5.44004	5.44269	4.95609	4.96469	4.90634	5.06956	0	0	-0.815893	5.69069	321.4	2.26506e-11	0	0	-0.500393	5.69069	107.254	3.94687e-08	1	0	-1.31629	5.69069	792.451	3.65735e-14	1	0	8
ENSG00000077713	203427	SLC25A43	4.40088	4.61958	4.47696	4.53151	3.64442	3.7564	3.87608	3.7257	3.85778	3.93829	3.80268	3.91894	0	0	-0.76395	4.10445	148.193	4.66525e-09	0	0	0.126187	4.10445	3.68925	0.074447	0	0	-0.637763	4.10445	105.941	4.27518e-08	0	0	6
ENSG00000077721	7319	UBE2A	6.06265	6.10627	6.05802	6.15783	6.28128	6.25333	6.24613	6.29977	6.06053	6.04409	5.93167	5.96107	0	0	0.164597	6.12719	17.1444	0.000913503	0	0	-0.270805	6.12719	45.2825	7.6403e-06	0	0	-0.106208	6.12719	7.02606	0.0184474	0	0	5
ENSG00000077782	2260	FGFR1	3.77881	3.55437	3.43738	3.60776	0.625026	0.264898	0.190922	0.699114	0.754384	0.199927	0.0147905	0.248845	1	1	-3.17641	2.40468	730.061	6.59717e-14	0	0	-0.141288	2.40468	0.796364	0.399143	1	1	-3.31769	2.40468	782.674	3.99919e-14	1	1	6
ENSG00000077942	2192	FBLN1	5.12177	5.11499	5.23942	5.11579	-1.2243	-0.999422	-1.09094	-0.992333	-4.93751	-1.84887	-3.80108	-3.2839	1	1	-6.32314	3.68333	1623.87	2.03758e-16	1	1	-2.06562	3.68333	19.3947	0.000541274	1	1	-8.38876	3.68333	1842.4	8.14149e-17	1	1	8
ENSG00000077984	8530	CST7	7.83907	7.71475	7.60534	7.59318	5.16751	4.75674	4.7175	4.76287	1.61913	1.26348	1.73014	1.44842	1	1	-2.84418	6.3379	2587.09	6.88285e-18	1	1	-3.3627	6.3379	1535.07	3.06508e-16	1	1	-6.20687	6.3379	6621.33	7.22648e-21	1	1	8
ENSG00000078043	9063	PIAS2	5.70755	5.64306	5.72465	5.79159	5.33873	5.43051	5.36792	5.42823	5.75408	5.80936	5.65877	5.72741	0	0	-0.336352	5.62801	55.146	2.45573e-06	0	0	0.347274	5.62801	57.7876	1.86305e-06	0	0	0.0109214	5.62801	0.0602087	0.809571	0	0	7
ENSG00000078061	369	ARAF	5.94319	6.00935	6.01357	5.92176	6.41003	6.4063	6.57023	6.51411	6.47851	6.43297	6.46109	6.50074	0	0	0.496288	6.32175	130.552	1.08608e-08	0	0	-0.00848412	6.32175	0.0388394	0.846476	0	0	0.487804	6.32175	126.479	1.33961e-08	0	0	3
ENSG00000078070	56922	MCCC1	6.22185	6.13886	6.23327	6.1624	6.86582	6.89799	6.8774	6.84561	6.53945	6.58878	6.68761	6.64352	0	0	0.673473	6.58291	327.876	1.96882e-11	0	0	-0.25699	6.58291	48.4336	5.21371e-06	0	0	0.416483	6.58291	124.468	1.48918e-08	0	0	5
ENSG00000078124	55331	ACER3	4.62025	4.56521	4.70172	4.70934	6.33622	6.25407	6.23137	6.31427	6.05052	6.08977	5.92518	6.07187	1	1	1.62451	5.80339	1180.59	2.05636e-15	0	0	-0.248475	5.80339	31.2165	5.66461e-05	1	0	1.37603	5.80339	840.132	2.40106e-14	1	1	3
ENSG00000078140	3093	UBE2K	7.23659	7.29128	7.30481	7.28445	6.90182	6.90973	6.88275	6.89685	6.99423	7.01274	7.04374	6.99714	0	0	-0.390715	7.07419	148.368	4.62837e-09	0	0	0.113484	7.07419	12.2937	0.00328485	0	0	-0.277231	7.07419	75.3537	3.72017e-07	0	0	7
ENSG00000078142	5289	PIK3C3	6.52814	6.62736	6.54574	6.56697	6.55219	6.5325	6.58495	6.56348	6.63468	6.77528	6.68761	6.617	0	0	-0.0170199	6.60367	0.185151	0.673247	0	0	0.119907	6.60367	9.11682	0.00881377	0	0	0.102888	6.60367	6.82894	0.0198672	0	0	1
ENSG00000078177	55728	N4BP2	4.82633	4.98241	5.01042	4.9386	5.82291	5.8279	5.77885	5.75526	6.14217	6.20018	6.23783	6.2134	0	0	0.847825	5.72758	396.417	5.1594e-12	0	0	0.401329	5.72758	96.7887	7.65908e-08	1	0	1.24915	5.72758	882.613	1.68256e-14	1	0	4
ENSG00000078237	57103	TIGAR	2.77579	2.62122	2.61494	2.55993	3.16132	3.2657	3.48394	3.66942	4.50658	4.66064	4.58527	4.51948	0	0	0.760593	3.74355	50.5908	4.05829e-06	1	0	1.16459	3.74355	145.866	5.18707e-09	1	1	1.92519	3.74355	368.825	8.59227e-12	1	1	4
ENSG00000078246	7289	TULP3	3.67514	3.68956	3.37851	3.44933	2.65231	2.46638	2.42635	2.99111	1.97021	2.22032	1.73014	2.04609	0	0	-0.911038	2.91514	63.0656	1.10492e-06	0	0	-0.64969	2.91514	25.0977	0.000166825	1	0	-1.56073	2.91514	166.802	2.10272e-09	1	0	8
ENSG00000078269	8871	SYNJ2	4.90826	4.9037	5.04112	4.86541	4.92792	4.90857	5.06898	5.01597	5.48957	5.69045	5.64192	5.55974	0	0	0.0432611	5.20219	0.664759	0.427944	0	0	0.616054	5.20219	138.982	7.16479e-09	0	0	0.659316	5.20219	163.165	2.44083e-09	0	0	1
ENSG00000078304	5527	PPP2R5C	6.57396	6.62481	6.54217	6.62471	6.99907	6.94529	6.98884	7.00517	6.81901	6.81349	6.93174	6.83047	0	0	0.384152	6.81631	96.9607	7.5723e-08	0	0	-0.136613	6.81631	12.2843	0.00329387	0	0	0.24754	6.81631	40.1371	1.49396e-05	0	0	5
ENSG00000078369	2782	GNB1	8.3901	8.39835	8.43039	8.33475	8.81483	8.81337	8.80772	8.80307	8.96869	8.97885	8.97393	8.96729	0	0	0.412229	8.74293	154.312	3.55525e-09	0	0	0.161764	8.74293	23.9308	0.000209055	0	0	0.573994	8.74293	299.176	3.7439e-11	0	0	4
ENSG00000078403	8028	MLLT10	6.21352	6.24578	6.24266	6.23141	6.11617	6.15421	6.14015	6.12395	5.91082	5.92827	5.90273	5.83841	0	0	-0.108967	6.09666	9.67783	0.0073252	0	0	-0.239055	6.09666	44.7486	8.16789e-06	0	0	-0.348022	6.09666	97.2142	7.44641e-08	0	0	8
ENSG00000078487	55063	ZCWPW1	1.43494	1.11498	1.09812	1.54008	2.30942	2.68318	2.52229	2.44786	2.32062	2.5436	2.45114	2.43042	1	0	1.17455	2.15619	83.4767	1.9621e-07	0	0	-0.0568815	2.15619	0.225404	0.641954	1	0	1.11767	2.15619	75.4975	3.67643e-07	1	0	3
ENSG00000078589	27334	P2RY10	-2.20526	-2.53516	-2.7549	-3.68193	-0.21873	0.83674	0.831818	0.112585	1.10338	0.361475	1.25038	0.862824	1	1	3.47524	0.134819	76.5083	3.38499e-07	0	0	0.473426	0.134819	3.51866	0.0807542	1	1	3.94867	0.134819	110.874	3.17991e-08	1	1	3
ENSG00000078596	9452	ITM2A	5.00937	5.01086	5.10546	5.19996	4.78288	4.76296	4.72302	4.70405	3.83851	3.76426	4.12716	4.12118	0	0	-0.347389	4.68171	29.7363	7.25095e-05	0	0	-0.781364	4.68171	130.521	1.0878e-08	1	0	-1.12875	4.68171	286.466	5.07249e-11	1	0	8
ENSG00000078618	4898	NRDC	7.48402	7.50495	7.47324	7.52725	7.65587	7.56111	7.56615	7.56406	7.28963	7.40655	7.32033	7.36515	0	0	0.0809078	7.48083	4.88459	0.0434585	0	0	-0.241797	7.48083	43.0123	1.01932e-05	0	0	-0.160889	7.48083	19.1834	0.000567633	0	0	5
ENSG00000078668	7419	VDAC3	7.3799	7.42177	7.3735	7.39706	6.61649	6.73183	6.64673	6.72702	6.27209	6.28269	6.20302	6.29737	0	0	-0.721463	6.86173	444.171	2.30302e-12	0	0	-0.417773	6.86173	140.323	6.72029e-09	1	0	-1.13924	6.86173	1072.93	4.10757e-15	1	0	8
ENSG00000078674	5108	PCM1	7.8763	7.91345	7.88985	7.86399	7.94625	7.93204	7.93974	7.88412	8.11849	8.18033	8.21551	8.04365	0	0	0.0305238	7.98868	0.764284	0.396099	0	0	0.213685	7.98868	37.4182	2.18673e-05	0	0	0.244209	7.98868	49.1724	4.78036e-06	0	0	1
ENSG00000078687	57690	TNRC6C	4.17676	4.07503	4.14618	3.97066	4.58536	4.65331	4.83425	4.76095	5.08269	4.94443	5.09643	5.01436	0	0	0.612332	4.65526	92.0312	1.05737e-07	0	0	0.322792	4.65526	27.4359	0.000108305	0	0	0.935124	4.65526	221.63	3.01413e-10	0	0	4
ENSG00000078699	9139	CBFA2T2	4.58193	4.59683	4.46003	4.49576	4.84915	4.89918	5.06029	4.85947	5.11987	5.1442	5.0563	5.07856	0	0	0.377845	4.86639	41.7639	1.20042e-05	0	0	0.179888	4.86639	9.74871	0.00715852	0	0	0.557732	4.86639	92.9141	9.9487e-08	0	0	4
ENSG00000078747	83737	ITCH	5.39029	5.58434	5.4684	5.49978	6.2699	6.35709	6.42151	6.34796	6.62459	6.56947	6.59376	6.62111	0	0	0.85539	6.2142	372.975	7.93948e-12	0	0	0.251812	6.2142	34.4805	3.37964e-05	1	0	1.1072	6.2142	632.767	1.84185e-13	1	0	4
ENSG00000078804	58476	TP53INP2	2.35873	2.49266	2.33842	2.77563	4.4731	4.40266	4.25436	4.2789	3.76284	3.67792	3.74072	3.61932	1	1	1.8394	3.67846	402.088	4.66573e-12	0	0	-0.655449	3.67846	59.1304	1.62533e-06	1	0	1.18396	3.67846	156.642	3.21406e-09	1	1	5
ENSG00000078808	51150	SDF4	8.15097	8.08268	8.14957	8.0613	7.55498	7.55335	7.59352	7.63951	7.73505	7.69641	7.70046	7.76742	0	0	-0.534939	7.82709	203.256	5.46654e-10	0	0	0.138658	7.82709	13.5159	0.00232627	0	0	-0.396281	7.82709	112.427	2.90408e-08	0	0	7
ENSG00000078814	57644	MYH7B	-1.84555	-1.84977	-1.92325	-0.976799	0.690752	0.355557	0.658386	0.822226	0.247054	-0.0213327	0.270037	-0.195805	1	1	2.29024	-0.037719	80.4555	2.4731e-07	0	0	-0.563059	-0.037719	6.87838	0.0194996	1	1	1.72718	-0.037719	40.5226	1.41764e-05	1	1	5
ENSG00000078902	54472	TOLLIP	4.58931	4.62777	4.70332	4.64943	5.654	5.81697	5.85117	5.85416	6.36323	6.29575	6.54324	6.53274	1	0	1.14595	5.79058	582.293	3.34043e-13	0	0	0.638995	5.79058	207.375	4.7632e-10	1	1	1.78495	5.79058	1458.25	4.44898e-16	1	1	4
ENSG00000078967	51619	UBE2D4	3.49436	3.44743	3.6145	3.47599	3.73288	3.68826	3.86614	3.70585	4.10035	3.97122	4.05092	3.86101	0	0	0.231209	3.7629	12.8623	0.00279178	0	0	0.248325	3.7629	15.2456	0.00146704	0	0	0.479533	3.7629	57.3335	1.95221e-06	0	0	4
ENSG00000079134	9984	THOC1	6.86856	6.83253	6.80914	7.00969	6.27794	6.12872	6.22425	6.23061	6.10071	6.23553	6.05559	6.05677	0	0	-0.67403	6.45232	164.11	2.34734e-09	0	0	-0.101572	6.45232	3.54074	0.0799031	0	0	-0.775603	6.45232	215.987	3.60042e-10	0	0	6
ENSG00000079150	51661	FKBP7	2.3844	2.32154	2.371	2.42045	1.08224	0.986105	0.563169	1.01523	0.616381	0.80527	1.31983	0.621472	1	0	-1.477	1.64355	81.6114	2.26155e-07	0	0	-0.0606085	1.64355	0.104531	0.751028	1	0	-1.53761	1.64355	88.366	1.36929e-07	1	0	6
ENSG00000079156	114880	OSBPL6	0.704112	0.288865	-0.299828	0.631912	-1.48956	-1.24375	-0.312089	-0.47473	-0.463705	-1.27331	-0.88624	-0.316442	1	0	-1.19583	-0.152715	16.8862	0.000972522	0	0	0.072592	-0.152715	0.0456499	0.833759	1	0	-1.12324	-0.152715	15.53	0.00136376	1	0	6
ENSG00000079246	7520	XRCC5	9.12153	9.19516	9.15906	9.14899	8.80917	8.73466	8.70133	8.73112	8.76599	8.80266	8.78873	8.80869	0	0	-0.420997	8.91076	139.358	7.03692e-09	0	0	0.0464302	8.91076	1.68882	0.213839	0	0	-0.374567	8.91076	110.565	3.2384e-08	0	0	6
ENSG00000079257	56925	LXN	2.04125	1.63699	1.58838	1.83379	2.27769	2.11059	2.22332	2.20929	1.02372	1.40366	1.73014	1.35275	0	0	0.414051	1.84217	8.12086	0.0124021	0	0	-0.811311	1.84217	28.0052	9.78628e-05	0	0	-0.397259	1.84217	6.57976	0.0218468	0	0	5
ENSG00000079263	11262	SP140	1.66186	1.86185	1.98553	2.10832	2.21205	2.30512	2.38054	2.33867	2.51764	2.66621	2.51175	2.46743	0	0	0.387382	2.28004	12.4902	0.00310403	0	0	0.235874	2.28004	4.88069	0.0435314	0	0	0.623256	2.28004	33.6127	3.86335e-05	0	0	4
ENSG00000079277	8569	MKNK1	5.48035	5.42788	5.39604	5.44384	6.57358	6.52886	6.63702	6.48471	7.2843	7.3919	7.18846	7.21478	1	0	1.11081	6.59983	531.352	6.4264e-13	0	0	0.713755	6.59983	242.166	1.63331e-10	1	1	1.82456	6.59983	1452.35	4.58177e-16	1	1	4
ENSG00000079313	57455	REXO1	6.27086	6.29737	6.27476	6.30638	5.99944	5.99233	6.13877	6.1329	6.32359	6.26697	6.24081	6.3108	0	0	-0.228511	6.21896	28.3389	9.22769e-05	0	0	0.217943	6.21896	25.389	0.000157859	0	0	-0.0105681	6.21896	0.0617997	0.807125	0	0	7
ENSG00000079332	56681	SAR1A	6.45126	6.50493	6.54485	6.61575	7.12254	7.08723	7.02018	7.0578	6.78921	6.78528	6.77727	6.7725	0	0	0.532488	6.80981	191.036	8.35788e-10	0	0	-0.291741	6.80981	57.4886	1.92122e-06	0	0	0.240748	6.80981	38.7198	1.81762e-05	0	0	5
ENSG00000079335	8556	CDC14A	3.34979	3.50189	3.23101	3.31464	4.78664	5.0779	5.00701	4.94493	4.99316	4.86041	4.86434	4.75847	1	1	1.60096	4.53682	457.647	1.86227e-12	0	0	-0.0883973	4.53682	1.63782	0.220524	1	0	1.51256	4.53682	407.406	4.25108e-12	1	1	3
ENSG00000079337	10411	RAPGEF3	1.26105	1.04335	1.38007	1.60595	1.03241	1.33704	1.33295	1.5485	0.652139	0.534118	0.486841	0.653943	0	0	-0.0248828	1.16253	0.0307777	0.863139	0	0	-0.745948	1.16253	22.9649	0.000253382	0	0	-0.770831	1.16253	25.7376	0.00014784	0	0	2
ENSG00000079385	634	CEACAM1	-3.98085	-4.93751	-3.06772	-4.17723	7.3639	7.58297	7.67334	7.49287	9.27147	9.34275	9.50447	9.22268	1	1	12.1714	8.11126	10575.8	2.35488e-22	1	1	1.8065	8.11126	1692.59	1.50791e-16	1	1	13.9779	8.11126	16263.3	1.01065e-23	1	1	3
ENSG00000079387	29843	SENP1	5.58741	5.53839	5.5622	5.50985	5.44373	5.35972	5.3585	5.39266	5.16698	5.15856	5.15461	5.29861	0	0	-0.169298	5.38894	14.4302	0.00181635	0	0	-0.193668	5.38894	17.9643	0.000751549	0	0	-0.362966	5.38894	65.4055	8.86564e-07	0	0	8
ENSG00000079432	23152	CIC	6.01618	5.98725	5.9415	6.03219	6.96004	6.92877	7.17278	7.08379	7.13237	7.15206	7.22362	7.26787	1	0	1.03514	6.82758	498.507	1.01307e-12	0	0	0.155426	6.82758	11.9621	0.00361817	1	0	1.19056	6.82758	662.768	1.32123e-13	1	0	3
ENSG00000079459	2222	FDFT1	8.2525	8.12486	8.04539	8.32378	8.01421	8.09468	7.98828	8.04563	7.72669	7.79995	7.8891	7.82069	0	0	-0.162412	8.02157	10.1797	0.0062339	0	0	-0.225898	8.02157	19.4227	0.000537882	0	0	-0.38831	8.02157	57.7632	1.86772e-06	0	0	8
ENSG00000079462	5050	PAFAH1B3	5.44723	5.48757	5.53191	5.49544	4.58967	4.63306	4.54341	4.70205	4.45184	4.48062	4.43688	4.65799	0	0	-0.883174	4.95789	305.848	3.2079e-11	0	0	-0.109838	4.95789	4.2671	0.0570208	0	0	-0.993012	4.95789	383.602	6.50978e-12	0	0	6
ENSG00000079482	4983	OPHN1	-0.628888	0.0660124	0.28291	-0.238325	2.17808	2.3609	2.4082	2.30739	2.75812	2.77921	2.74844	2.87116	1	1	2.44579	2.05267	267.065	8.27418e-11	0	0	0.478239	2.05267	16.5648	0.00105213	1	1	2.92403	2.05267	408.238	4.19013e-12	1	1	3
ENSG00000079616	3835	KIF22	7.46359	7.36872	7.47722	7.57856	7.25337	7.16136	7.17948	7.21703	6.59275	6.60097	6.4411	6.6293	0	0	-0.279308	7.13238	47.182	6.05381e-06	0	0	-0.635586	7.13238	231.863	2.20696e-10	0	0	-0.914894	7.13238	486.877	1.19863e-12	0	0	8
ENSG00000079691	55604	CARMIL1	-0.850562	-0.449943	-0.645934	-1.42563	2.47712	2.80883	3.02337	2.77189	4.86189	4.79684	4.85657	4.74911	1	1	3.68676	3.53362	526.44	6.86686e-13	1	1	2.04129	3.53362	457.431	1.86853e-12	1	1	5.72804	3.53362	1732.96	1.27058e-16	1	1	4
ENSG00000079739	5236	PGM1	6.68746	6.66016	6.72932	6.59529	5.94071	5.75795	5.73583	5.71511	4.77941	4.73772	4.91197	4.92737	0	0	-0.888673	5.96368	296.554	3.98193e-11	0	0	-0.949655	5.96368	287.802	4.9101e-11	1	1	-1.83833	5.96368	1136.3	2.71199e-15	1	1	8
ENSG00000079785	1653	DDX1	7.99304	8.01271	8.07397	8.03564	6.67196	6.59548	6.54916	6.63398	6.57131	6.55242	6.5015	6.47542	1	0	-1.4257	7.24057	1316.12	9.35899e-16	0	0	-0.0879337	7.24057	4.82183	0.0446491	1	0	-1.51363	7.24057	1475.64	4.0823e-16	1	0	6
ENSG00000079805	1785	DNM2	7.90042	7.88641	7.89651	7.82491	8.84874	8.86431	8.91906	8.83083	8.92825	8.95428	8.91869	8.93741	0	0	0.979832	8.63105	813.481	3.02872e-14	0	0	0.0683106	8.63105	4.07123	0.062325	1	0	1.04814	8.63105	930.079	1.15306e-14	1	0	3
ENSG00000079950	8417	STX7	5.20818	5.25369	5.26348	5.30697	6.48836	6.61109	6.61593	6.65224	6.78267	6.78208	6.86216	6.82958	1	0	1.32593	6.35825	1257.2	1.30427e-15	0	0	0.221144	6.35825	38.8779	1.77782e-05	1	0	1.54707	6.35825	1724.17	1.31842e-16	1	0	3
ENSG00000079974	11158	RABL2B	4.92148	4.83111	4.7887	4.9587	4.76583	4.66222	4.75029	4.68997	4.66593	4.82066	4.6338	4.53045	0	0	-0.168881	4.76275	6.84752	0.0197282	0	0	-0.0507834	4.76275	0.592631	0.45364	0	0	-0.219664	4.76275	11.5685	0.00406525	0	0	8
ENSG00000079999	9817	KEAP1	6.50492	6.46266	6.62512	6.38704	5.93564	6.25112	6.18415	6.21032	5.96691	5.87841	5.96817	6.11842	0	0	-0.357639	6.23039	30.2586	6.63952e-05	0	0	-0.164701	6.23039	6.13496	0.0259773	0	0	-0.52234	6.23039	63.9301	1.01781e-06	0	0	8
ENSG00000080189	51006	SLC35C2	5.6715	5.61863	5.62095	5.77378	5.93564	5.9656	5.98807	5.84964	5.75819	5.81146	5.72853	5.70434	0	0	0.252227	5.79049	29.1013	8.08242e-05	0	0	-0.184459	5.79049	15.3623	0.00142361	0	0	0.067768	5.79049	2.07988	0.170292	0	0	5
ENSG00000080200	131544	CRYBG3	4.34966	4.43831	4.50476	4.35281	5.37666	5.58019	5.60051	5.4582	6.25475	6.29225	6.31426	6.26752	1	0	1.08555	5.58111	612.986	2.31254e-13	0	0	0.777323	5.58111	363.333	9.55208e-12	1	1	1.86288	5.58111	1884.19	6.91657e-17	1	1	4
ENSG00000080298	5991	RFX3	2.26968	2.40963	2.24483	2.2996	2.8947	3.09858	3.0114	3.12269	3.38659	3.1504	3.08402	3.5563	0	0	0.726726	2.92359	50.0104	4.33761e-06	0	0	0.26538	2.92359	7.38541	0.0161498	0	0	0.992106	2.92359	96.8491	7.62846e-08	0	0	4
ENSG00000080345	55183	RIF1	7.65946	7.67876	7.70694	7.67074	6.97496	6.98621	6.92285	6.99007	7.08737	7.0039	7.00649	7.06587	0	0	-0.719856	7.27005	435.522	2.64817e-12	0	0	0.071732	7.27005	4.22658	0.058073	0	0	-0.648124	7.27005	355.486	1.11428e-11	0	0	6
ENSG00000080371	23011	RAB21	5.62289	5.68191	5.74032	5.763	5.73995	5.71685	5.75661	5.77254	6.10717	6.08168	6.165	6.08085	0	0	0.0346512	5.86394	0.779937	0.391425	0	0	0.361749	5.86394	85.8168	1.64812e-07	0	0	0.3964	5.86394	105.148	4.48882e-08	0	0	1
ENSG00000080503	6595	SMARCA2	7.41899	7.48284	7.44027	7.40634	7.53554	7.48314	7.49619	7.48007	7.12165	7.13512	7.26492	7.12534	0	0	0.0527531	7.37429	1.99046	0.179177	0	0	-0.337665	7.37429	79.9258	2.57751e-07	0	0	-0.284912	7.37429	57.3743	1.94399e-06	0	0	2
ENSG00000080546	27244	SESN1	1.82076	2.10407	2.02701	2.36447	2.99567	2.97533	2.91828	3.26514	3.81898	3.9485	4.0611	3.92227	0	0	0.947402	3.1957	86.6186	1.554e-07	0	0	0.900174	3.1957	96.6358	7.7372e-08	1	1	1.84758	3.1957	365.632	9.13617e-12	1	1	4
ENSG00000080603	10847	SRCAP	7.73501	7.79373	7.81023	7.58793	7.84839	7.9093	7.99323	7.95036	8.18675	8.06732	8.16372	8.16285	0	0	0.184282	7.94463	14.234	0.00191398	0	0	0.218865	7.94463	20.1574	0.00045709	0	0	0.403147	7.94463	68.4215	6.7385e-07	0	0	4
ENSG00000080608	9933	PUM3	7.21975	7.23913	7.22685	7.26971	5.34767	5.31664	5.31532	5.33826	5.88099	5.86297	5.71999	5.71976	1	1	-1.91931	6.37618	1992.37	4.60862e-17	0	0	0.467645	6.37618	111.311	3.09937e-08	1	0	-1.45166	6.37618	1211.16	1.70894e-15	1	1	7
ENSG00000080709	3781	KCNN2	2.74968	2.79848	2.81764	2.64595	-0.482876	0.168159	-0.196478	-0.710442	-1.13346	-1.18138	-1.53329	-1.52366	1	1	-3.09101	1.53886	408.582	4.16517e-12	1	0	-1.10992	1.53886	21.6166	0.000334356	1	1	-4.20092	1.53886	584	3.27119e-13	1	1	8
ENSG00000080802	4850	CNOT4	4.73114	4.64199	4.59026	4.71433	4.44243	4.57056	4.58642	4.76479	4.76927	4.58902	4.77237	4.62357	0	0	-0.0837958	4.65451	1.40323	0.255049	0	0	0.093634	4.65451	1.71364	0.210678	0	0	0.00983819	4.65451	0.0196356	0.890468	0	0	7
ENSG00000080815	5663	PSEN1	5.05804	5.00929	5.06247	4.95449	6.2455	6.26288	6.27208	6.25881	6.3639	6.34537	6.28995	6.35035	1	0	1.23108	5.97705	931.62	1.13936e-14	0	0	0.0773473	5.97705	4.05277	0.0628543	1	0	1.30843	5.97705	1058.42	4.53234e-15	1	0	3
ENSG00000080819	1371	CPOX	5.65928	5.71399	5.69198	5.75999	4.99287	5.00974	4.94699	5.06822	4.99142	5.06664	4.97073	5.1907	0	0	-0.711085	5.30291	284.518	5.32019e-11	0	0	0.0509977	5.30291	1.3668	0.261036	0	0	-0.660087	5.30291	247.918	1.38792e-10	0	0	6
ENSG00000080822	56650	CLDND1	5.18401	5.07063	5.09453	5.17757	5.45323	5.4855	5.34186	5.46766	5.71129	5.51005	5.49328	5.68384	0	0	0.296453	5.40088	42.9971	1.02133e-05	0	0	0.162119	5.40088	13.0991	0.00261184	0	0	0.458572	5.40088	104.655	4.62746e-08	0	0	4
ENSG00000080823	5891	MOK	1.36788	1.409	1.53186	1.41091	-1.48956	-0.696442	-0.727705	-1.10003	-1.72769	-1.47686	-1.7066	-2.53359	1	1	-2.48966	0.371342	146.533	5.03087e-09	0	0	-0.894101	0.371342	8.25325	0.0118395	1	1	-3.38376	0.371342	217.18	3.46642e-10	1	1	8
ENSG00000080824	3320	HSP90AA1	10.9318	10.9484	11.0461	10.9255	9.63797	9.644	9.57311	9.63231	9.93882	9.87113	9.85792	9.83935	1	0	-1.35061	10.2811	1053.67	4.68221e-15	0	0	0.254215	10.2811	38.3606	1.91187e-05	1	0	-1.0964	10.2811	703.621	8.59963e-14	1	0	6
ENSG00000080839	5933	RBL1	6.2372	6.14742	6.20022	6.06671	6.11467	6.04181	5.97503	6.05502	5.72184	5.67362	5.64531	5.7407	0	0	-0.125435	5.98518	8.6171	0.0104385	0	0	-0.351613	5.98518	64.319	9.81192e-07	0	0	-0.477048	5.98518	121.467	1.74902e-08	0	0	8
ENSG00000080845	22839	DLGAP4	3.65066	3.51077	3.53406	3.7674	4.96325	4.7671	4.96572	4.98337	5.38985	5.36418	5.36637	5.22623	1	0	1.29326	4.77763	346.594	1.33207e-11	0	0	0.417759	4.77763	42.4887	1.09121e-05	1	1	1.71102	4.77763	625.228	2.00707e-13	1	1	4
ENSG00000080947	114819	CROCCP3	-0.699062	-1.03721	-0.712645	-0.277381	1.17702	1.70781	1.74812	1.41794	1.74036	1.82537	1.82873	2.00891	1	1	2.20312	1.21482	137.514	7.68984e-09	0	0	0.32846	1.21482	4.77275	0.045607	1	1	2.53158	1.21482	192.722	7.87071e-10	1	1	3
ENSG00000080986	10403	NDC80	6.60341	6.59119	6.67776	6.71267	6.67957	6.61625	6.53617	6.59566	5.73128	5.66436	5.58664	5.66106	0	0	-0.0499161	6.37466	1.51217	0.238195	0	0	-0.946408	6.37466	497.086	1.03388e-12	0	0	-0.996324	6.37466	559.157	4.46398e-13	0	0	2
ENSG00000081014	23431	AP4E1	5.02577	5.03722	5.08351	4.98781	5.51803	5.51776	5.4622	5.56783	5.5165	5.59375	5.63739	5.66006	0	0	0.475253	5.40108	104.894	4.55973e-08	0	0	0.0851362	5.40108	3.46354	0.0829268	0	0	0.560389	5.40108	147.368	4.84315e-09	0	0	3
ENSG00000081019	54665	RSBN1	5.23782	5.26554	5.26782	5.32501	5.06899	5.0561	4.97654	5.1659	4.94532	4.93548	4.95444	5.06956	0	0	-0.215622	5.11636	24.1931	0.000198594	0	0	-0.0920017	5.11636	4.2029	0.0586985	0	0	-0.307624	5.11636	49.0331	4.85882e-06	0	0	8
ENSG00000081026	260425	MAGI3	3.86037	3.62967	3.73829	3.5943	4.02174	4.2836	4.00546	4.00123	3.54239	3.54965	3.51751	3.54336	0	0	0.362541	3.79231	23.4323	0.000230718	0	0	-0.54391	3.79231	49.9684	4.35867e-06	0	0	-0.181368	3.79231	5.51226	0.0333828	0	0	5
ENSG00000081087	28962	OSTM1	3.9605	4.22015	4.13437	4.15614	5.46031	5.61272	5.57633	5.67585	6.10878	6.18028	6.19996	6.28512	1	0	1.45762	5.51767	1025.95	5.67749e-15	0	0	0.611226	5.51767	216.679	3.52204e-10	1	1	2.06885	5.51767	2133.76	2.79868e-17	1	1	4
ENSG00000081148	50939	IMPG2	-1.84555	-3.88672	-2.27996	-1.61276	-0.159614	-0.300605	0.232777	-0.627518	0.247054	0.33058	0.0147905	0.519429	1	1	2.08841	-0.354813	31.6916	5.24218e-05	0	0	0.49291	-0.354813	3.1443	0.0969796	1	1	2.58132	-0.354813	55.0903	2.47037e-06	1	1	3
ENSG00000081154	57092	PCNP	7.27428	7.37543	7.33428	7.40229	6.87865	6.89611	6.83853	6.87879	6.59963	6.61946	6.59435	6.55548	0	0	-0.483277	6.97538	187.869	9.36894e-10	0	0	-0.281411	6.97538	61.1486	1.33007e-06	0	0	-0.764688	6.97538	462.429	1.72956e-12	0	0	8
ENSG00000081177	55218	EXD2	3.26939	3.46582	3.22656	3.31136	3.64442	3.3781	3.48826	3.5719	3.58464	3.5926	3.71517	3.54336	0	0	0.19782	3.48755	5.47416	0.0339105	0	0	0.0839932	3.48755	0.991139	0.335627	0	0	0.281813	3.48755	11.3109	0.00439199	0	0	4
ENSG00000081189	4208	MEF2C	2.80143	2.85536	2.83526	2.83634	4.02174	4.21866	4.22873	4.24629	5.29266	5.31767	5.36089	5.3441	1	0	1.34467	4.42845	490.043	1.14454e-12	1	0	1.14884	4.42845	466.875	1.61574e-12	1	1	2.49351	4.42845	1854.99	7.74837e-17	1	1	4
ENSG00000081237	5788	PTPRC	6.746	6.84135	6.82061	6.78643	9.54142	9.62234	9.60104	9.60196	9.91917	9.90806	9.94206	9.91467	1	1	2.78448	9.26645	5763.53	1.99185e-20	0	0	0.328711	9.26645	94.5327	8.9088e-08	1	1	3.11319	9.26645	7042.97	4.60218e-21	1	1	3
ENSG00000081307	79876	UBA5	6.24889	6.32532	6.25907	6.3105	5.79609	5.82889	5.84528	5.84239	5.9191	6.03513	5.67543	5.91994	0	0	-0.465922	6.02221	81.5442	2.27326e-07	0	0	0.0621406	6.02221	1.39177	0.256912	0	0	-0.403782	6.02221	61.7788	1.25075e-06	0	0	6
ENSG00000081320	9262	STK17B	6.085	6.27017	6.06301	6.22618	6.49872	6.79899	6.66165	6.66155	7.59824	7.74554	7.619	7.61392	0	0	0.48507	6.95443	144.427	5.54277e-09	0	0	0.987813	6.95443	626.004	1.9893e-13	1	0	1.47288	6.95443	1357.09	7.49396e-16	1	0	4
ENSG00000081377	8555	CDC14B	0.435973	0.745292	0.382148	0.753148	0.242217	-0.232979	0.190922	-0.210519	0.247054	-0.936255	0.122366	0.0678865	0	0	-0.599625	0.269208	6.4827	0.0226789	0	0	-0.113248	0.269208	0.190731	0.668678	0	0	-0.712873	0.269208	9.07231	0.00894604	0	0	6
ENSG00000081386	22869	ZNF510	3.88756	4.06903	4.13911	4.1598	4.12936	4.26909	4.3262	4.35225	3.96117	3.97622	4.04751	4.18089	0	0	0.196749	4.13219	12.7992	0.00284212	0	0	-0.229527	4.13219	16.8752	0.000975123	0	0	-0.0327781	4.13219	0.347887	0.5643	0	0	5
ENSG00000081665	440515	ZNF506	4.01631	3.96948	3.97923	3.95811	4.48704	4.61483	4.52669	4.47929	4.8714	4.83999	4.95444	4.90394	0	0	0.538099	4.50564	99.7415	6.31332e-08	0	0	0.364607	4.50564	49.0289	4.86123e-06	0	0	0.902706	4.50564	291.552	4.48517e-11	0	0	4
ENSG00000081692	65094	JMJD4	4.86788	4.69359	4.91698	4.7883	3.46821	3.4924	3.43098	3.47672	3.45399	3.60557	3.73649	3.74898	1	0	-1.36302	4.13815	389.54	5.83962e-12	0	0	0.174672	4.13815	5.5442	0.0329478	1	0	-1.18834	4.13815	307.098	3.11743e-11	1	0	6
ENSG00000081721	11266	DUSP12	4.82007	4.75841	4.82443	4.8164	4.2677	4.4316	4.26448	4.15262	4.37902	4.25447	4.18103	4.34402	0	0	-0.535185	4.4919	75.1438	3.7851e-07	0	0	0.00898579	4.4919	0.0196962	0.890301	0	0	-0.526199	4.4919	73.223	4.44278e-07	0	0	6
ENSG00000081760	65985	AACS	4.25075	4.35693	4.30426	4.46946	4.63211	4.72733	4.68583	4.42204	4.65495	4.71548	4.76409	4.6877	0	0	0.260506	4.56415	15.751	0.0012892	0	0	0.0846574	4.56415	1.68228	0.21468	0	0	0.345164	4.56415	28.0666	9.68064e-05	0	0	4
ENSG00000081791	9812	DELE1	6.37539	6.39891	6.44939	6.47779	6.84115	6.83341	6.83938	6.84107	6.87588	6.96451	6.99548	7.02067	0	0	0.404335	6.75899	142.999	5.92365e-09	0	0	0.125099	6.75899	13.9053	0.00209138	0	0	0.529434	6.75899	246.889	1.42854e-10	0	0	4
ENSG00000081870	51668	HSPB11	4.20345	4.13943	4.04885	4.2484	4.52808	4.47774	4.46875	4.52305	4.2825	4.21273	4.00246	4.22479	0	0	0.330545	4.28963	35.676	2.82197e-05	0	0	-0.317984	4.28963	32.1533	4.86564e-05	0	0	0.0125609	4.28963	0.0500199	0.826118	0	0	5
ENSG00000081913	23239	PHLPP1	4.93312	4.93866	4.98434	5.01028	4.65081	4.8058	4.79986	4.84865	5.35094	5.30482	5.16723	5.29861	0	0	-0.198452	5.02595	12.8513	0.00280046	0	0	0.504173	5.02595	83.2163	2.00105e-07	0	0	0.305721	5.02595	32.1364	4.87892e-05	0	0	7
ENSG00000081985	3595	IL12RB2	2.39286	2.57963	2.70075	2.78987	2.50479	2.25889	2.24394	2.34894	1.46682	0.93417	1.25038	1.67099	0	0	-0.28979	2.23294	5.54779	0.0328993	1	0	-1.01236	2.23294	53.2164	3.02533e-06	1	0	-1.30215	2.23294	94.6971	8.81028e-08	1	0	8
ENSG00000082014	6604	SMARCD3	-0.772824	-0.382619	-0.933558	0.301746	-0.806473	-0.300605	-1.19808	-0.47473	0.337681	0.0935347	0.52655	0.483745	0	0	-0.322702	-0.0977791	1.32773	0.267669	1	0	1.06351	-0.0977791	16.0425	0.00119791	0	0	0.74081	-0.0977791	9.15327	0.00870712	1	0	7
ENSG00000082068	55100	WDR70	5.28061	5.21753	5.33232	5.26851	5.10258	4.98865	5.04569	4.98995	5.01907	5.02262	5.00978	5.09491	0	0	-0.252055	5.12416	31.0407	5.83056e-05	0	0	0.00527515	5.12416	0.0130488	0.910606	0	0	-0.24678	5.12416	29.9301	7.01694e-05	0	0	6
ENSG00000082074	2533	FYB1	5.50495	5.50545	5.40786	5.42799	7.32788	7.40834	7.50074	7.45532	7.50813	7.52129	7.80406	7.43163	1	1	1.95315	7.07485	989.716	7.36157e-15	0	0	0.144005	7.07485	6.21317	0.0251895	1	1	2.09715	7.07485	1140.06	2.64794e-15	1	1	3
ENSG00000082146	55437	STRADB	4.51182	4.72636	4.48814	4.56087	3.4822	3.56544	3.56809	3.53188	2.9427	2.64125	2.56039	2.81484	1	0	-1.04463	3.84343	180.277	1.24104e-09	0	0	-0.80083	3.84343	81.3405	2.30923e-07	1	1	-1.84546	3.84343	494.721	1.06963e-12	1	1	8
ENSG00000082153	9689	BZW1	8.33561	8.41441	8.38188	8.4806	7.93103	7.93434	7.83939	7.89139	7.85736	7.89342	7.82636	7.95033	0	0	-0.513357	8.08479	227.061	2.55035e-10	0	0	-0.018023	8.08479	0.2768	0.606681	0	0	-0.53138	8.08479	243.446	1.57471e-10	0	0	6
ENSG00000082196	114899	C1QTNF3	0.930139	1.409	1.2283	1.86102	2.08337	2.08432	1.97469	1.92329	1.4466	1.76887	1.69572	1.97075	0	0	0.631464	1.74381	17.5724	0.000824475	0	0	-0.302255	1.74381	4.08328	0.0619824	0	0	0.329209	1.74381	4.62564	0.0486255	0	0	5
ENSG00000082212	4200	ME2	8.45755	8.46082	8.4411	8.42447	8.05241	8.03721	8.08624	8.0732	8.08495	8.11371	8.13451	8.04404	0	0	-0.392555	8.21334	129.813	1.12773e-08	0	0	0.031275	8.21334	0.81694	0.380701	0	0	-0.36128	8.21334	110.206	3.30772e-08	0	0	6
ENSG00000082213	55322	C5orf22	5.19009	5.15093	5.07488	5.10918	5.01709	5.13661	5.09758	5.16735	5.18082	5.24187	5.21206	5.18932	0	0	-0.0346827	5.1497	0.501942	0.48977	0	0	0.0999334	5.1497	4.10435	0.0613885	0	0	0.0652507	5.1497	1.80162	0.199952	0	0	7
ENSG00000082258	905	CCNT2	5.68189	5.61142	5.79011	5.80216	6.19543	6.23255	6.19213	6.22155	6.3666	6.51727	6.43329	6.44443	0	0	0.477067	6.15236	113.926	2.66326e-08	0	0	0.23126	6.15236	27.6444	0.000104339	0	0	0.708328	6.15236	254.741	1.14944e-10	0	0	4
ENSG00000082269	57579	FAM135A	4.75266	4.94687	4.86217	4.76326	4.90905	5.04252	5.12978	5.25328	6.22538	6.25365	6.249	6.25037	0	0	0.249595	5.5216	15.9881	0.00121436	1	0	1.15661	5.5216	372.719	7.978e-12	1	0	1.4062	5.5216	551.167	4.94761e-13	1	0	1
ENSG00000082397	23136	EPB41L3	6.47834	6.51048	6.55375	6.45414	7.33175	7.42545	7.43643	7.33124	7.97674	7.87044	7.90143	7.82915	0	0	0.87339	7.36393	524.415	7.05833e-13	0	0	0.512836	7.36393	189.767	8.74723e-10	1	0	1.38623	7.36393	1322.79	9.02189e-16	1	0	4
ENSG00000082515	29093	MRPL22	5.49712	5.49989	5.48617	5.59746	4.27575	4.315	4.23647	4.08967	4.00332	3.88613	3.92658	3.93223	1	0	-1.30161	4.76169	554.1	4.76348e-13	0	0	-0.296043	4.76169	24.2834	0.000195132	1	1	-1.59765	4.76169	805.216	3.25986e-14	1	1	6
ENSG00000082516	25929	GEMIN5	7.47907	7.55946	7.56388	7.49465	4.9381	4.88783	4.81888	4.89672	5.09573	5.15416	5.10793	5.14289	1	1	-2.64887	6.39117	4114.66	2.33399e-19	0	0	0.239302	6.39117	29.9512	6.99193e-05	1	1	-2.40957	6.39117	3545.65	6.91502e-19	1	1	6
ENSG00000082641	4779	NFE2L1	7.78567	7.74588	7.7667	7.70103	7.626	7.6567	7.65278	7.65408	8.05061	7.98213	7.95834	8.04078	0	0	-0.111454	7.81018	9.77814	0.00709059	0	0	0.360047	7.81018	101.876	5.50755e-08	0	0	0.248593	7.81018	49.1518	4.79186e-06	0	0	7
ENSG00000082701	2932	GSK3B	5.98785	6.16229	6.02449	5.96161	6.93398	6.95211	6.90799	6.89903	7.03627	7.01426	7.04844	6.9452	0	0	0.880564	6.71475	477.123	1.38441e-12	0	0	0.0867464	6.71475	4.85555	0.0440048	0	0	0.96731	6.71475	578.189	3.51382e-13	0	0	3
ENSG00000082805	23085	ERC1	5.41956	5.38385	5.47497	5.32582	5.44492	5.49923	5.52882	5.54902	5.6759	5.58804	5.64192	5.62364	0	0	0.0964765	5.51583	4.50348	0.0513116	0	0	0.125628	5.51583	7.62354	0.0148091	0	0	0.222104	5.51583	24.2232	0.000197434	0	0	4
ENSG00000082898	7514	XPO1	8.8779	8.95675	8.96171	8.9276	8.66919	8.58651	8.58837	8.5992	8.40057	8.47346	8.39064	8.32917	0	0	-0.329013	8.66556	70.3147	5.70161e-07	0	0	-0.21306	8.66556	29.1951	7.953e-05	0	0	-0.542073	8.66556	189.747	8.75347e-10	0	0	8
ENSG00000082996	11342	RNF13	4.60759	4.78793	4.69852	4.84737	5.24749	5.26056	5.19078	5.18035	5.14205	5.22832	5.17662	5.13428	0	0	0.472875	5.05502	85.0326	1.7465e-07	0	0	-0.0503895	5.05502	0.982634	0.337643	0	0	0.422486	5.05502	67.893	7.06514e-07	0	0	3
ENSG00000083093	79728	PALB2	5.63898	5.71878	5.5373	5.60553	4.76201	4.66222	4.63796	4.75516	4.72588	4.8123	4.76617	4.59249	0	0	-0.928919	5.1004	269.296	7.80827e-11	0	0	0.0192767	5.1004	0.1058	0.749577	0	0	-0.909643	5.1004	260.311	9.88922e-11	0	0	6
ENSG00000083097	23033	DOP1A	3.76585	3.78415	3.86092	3.83533	5.13393	5.29962	5.33947	5.26689	5.39117	5.48309	5.46034	5.5085	1	0	1.44168	4.99341	896.137	1.50779e-14	0	0	0.2001	4.99341	20.2026	0.000452591	1	1	1.64178	4.99341	1180.31	2.05988e-15	1	1	3
ENSG00000083099	57226	LYRM2	5.45331	5.40544	5.48431	5.43103	5.47204	5.49923	5.4959	5.5766	5.40434	5.26554	5.35814	5.30757	0	0	0.0591913	5.43255	1.75858	0.205109	0	0	-0.178539	5.43255	15.5228	0.00136627	0	0	-0.119348	5.43255	7.06909	0.0181533	0	0	5
ENSG00000083123	594	BCKDHB	4.33656	4.51313	4.4448	4.48121	3.95309	4.03197	3.95008	4.07117	3.74639	3.83201	3.68916	3.89536	0	0	-0.451637	4.11976	66.6171	7.93067e-07	0	0	-0.211187	4.11976	13.1849	0.00254986	0	0	-0.662824	4.11976	140.341	6.71456e-09	0	0	8
ENSG00000083168	7994	KAT6A	6.64914	6.67159	6.72223	6.41907	6.74387	6.75126	6.78766	6.80046	6.8683	6.80719	6.90657	6.87376	0	0	0.145794	6.75455	7.85135	0.0136453	0	0	0.0917557	6.75455	3.11251	0.0985297	0	0	0.23755	6.75455	20.9931	0.00038151	0	0	4
ENSG00000083223	79670	TUT7	5.10899	5.20391	5.24603	5.15023	6.20671	6.2933	6.26643	6.22643	6.44131	6.39661	6.45467	6.39726	1	0	1.06228	6.03746	763.345	4.78762e-14	0	0	0.173491	6.03746	22.1465	0.000299448	1	0	1.23577	6.03746	1043.25	5.03098e-15	1	0	3
ENSG00000083312	3842	TNPO1	7.55428	7.64084	7.6763	7.55687	6.85779	6.87997	6.82748	6.87568	6.8482	6.81767	6.82929	6.96555	0	0	-0.756774	7.1603	327.972	1.96476e-11	0	0	0.00487319	7.1603	0.0132213	0.910019	0	0	-0.751901	7.1603	324.604	2.1126e-11	0	0	6
ENSG00000083444	5351	PLOD1	5.74189	5.85053	5.8236	5.79394	5.8091	5.79486	5.83598	5.73875	6.67	6.59082	6.44952	6.53656	0	0	-0.0169859	6.09993	0.127848	0.725774	0	0	0.767632	6.09993	267.794	8.11846e-11	0	0	0.750646	6.09993	262.458	9.34001e-11	0	0	1
ENSG00000083454	5026	P2RX5	3.10409	3.06883	2.96364	2.90773	3.70133	3.52206	3.48394	3.58934	3.18776	3.25694	3.33387	3.29321	0	0	0.559282	3.29608	49.2658	4.72854e-06	0	0	-0.307503	3.29608	14.9009	0.00160437	0	0	0.251779	3.29608	9.66924	0.00734569	0	0	5
ENSG00000083457	3682	ITGAE	3.08855	2.66961	2.9901	2.96323	3.10819	3.08539	2.9054	3.14645	2.57465	2.45327	2.61666	2.70291	0	0	0.120519	2.88359	1.74923	0.206252	0	0	-0.476878	2.88359	25.2488	0.000162103	0	0	-0.35636	2.88359	14.3923	0.00183472	0	0	5
ENSG00000083520	22894	DIS3	7.98659	8.05866	8.01849	8.0254	7.21724	7.1909	7.22361	7.20541	7.47263	7.38979	7.34692	7.34603	0	0	-0.822224	7.5877	482.028	1.28718e-12	0	0	0.179152	7.5877	22.5528	0.000275484	0	0	-0.643072	7.5877	298.494	3.80417e-11	0	0	7
ENSG00000083535	10464	PIBF1	5.36901	5.39348	5.28822	5.42572	4.557	4.60793	4.48183	4.55002	4.32466	4.35768	4.29176	4.44489	0	0	-0.829785	4.84386	340.81	1.49968e-11	0	0	-0.195419	4.84386	16.9101	0.000966881	1	0	-1.0252	4.84386	510.399	8.56329e-13	1	0	6
ENSG00000083544	81550	TDRD3	3.78846	4.02941	3.85805	3.81691	3.91921	3.96155	3.90225	3.9243	3.91409	3.95105	3.97402	3.87829	0	0	0.0450861	3.91173	0.533932	0.476485	0	0	0.000342159	3.91173	2.99432e-05	0.995708	0	0	0.0454283	3.91173	0.545635	0.471778	0	0	3
ENSG00000083635	26747	NUFIP1	4.99277	5.11789	4.91836	4.92683	3.55017	3.57961	3.4796	3.74917	3.72975	3.72323	3.73225	3.80065	1	0	-1.40748	4.28132	441.717	2.39545e-12	0	0	0.151889	4.28132	4.45043	0.0525321	1	0	-1.25559	4.28132	362.862	9.63997e-12	1	0	6
ENSG00000083642	23047	PDS5B	5.92143	6.01404	6.01292	6.00091	6.02355	6.02809	6.069	6.04794	5.83701	5.73463	5.86934	5.88018	0	0	0.0459126	5.95711	1.38589	0.257877	0	0	-0.213096	5.95711	28.9936	8.23383e-05	0	0	-0.167184	5.95711	18.1495	0.000719657	0	0	5
ENSG00000083720	5019	OXCT1	7.78527	7.8385	7.83251	7.78652	7.27663	7.24378	7.18082	7.26665	6.63077	6.64086	6.70394	6.7034	0	0	-0.577608	7.3193	250.47	1.29267e-10	0	0	-0.573432	7.3193	234.622	2.03356e-10	1	0	-1.15104	7.3193	957.973	9.31563e-15	1	0	8
ENSG00000083750	10325	RRAGB	2.33259	2.34158	2.28812	2.51492	2.85941	2.69191	2.64362	2.58458	2.51764	2.95155	2.83796	2.82913	0	0	0.3171	2.63472	8.1622	0.0122232	0	0	0.0947824	2.63472	0.744811	0.402034	0	0	0.411882	2.63472	14.0517	0.00201014	0	0	4
ENSG00000083799	1540	CYLD	4.32997	4.23898	4.37021	4.36078	6.24413	6.35091	6.28395	6.26628	7.21688	7.259	6.91314	7.22731	1	1	1.9507	6.32009	928.999	1.16276e-14	0	0	0.87055	6.32009	232.243	2.18207e-10	1	1	2.82125	6.32009	1971.47	4.976e-17	1	1	4
ENSG00000083807	10998	SLC27A5	3.1891	3.03229	3.08644	3.17696	1.28736	1.26869	1.61202	0.908122	1.38418	1.41843	1.22647	1.18513	1	1	-1.85808	2.26241	217.839	3.39474e-10	0	0	0.0230006	2.26241	0.0248045	0.877006	1	1	-1.83508	2.26241	216.252	3.57011e-10	1	1	6
ENSG00000083812	25799	ZNF324	4.29429	4.18452	4.24836	4.29574	3.61509	3.89131	3.75563	3.90354	3.59386	3.53279	3.78232	3.88856	0	0	-0.47213	3.95278	40.8512	1.35607e-05	0	0	-0.0943769	3.95278	1.49353	0.240973	0	0	-0.566507	3.95278	58.5133	1.73e-06	0	0	6
ENSG00000083814	79891	ZNF671	2.87573	2.79848	2.81764	3.17696	3.46352	3.7056	3.59241	3.73748	3.07372	3.2237	3.22946	3.44473	0	0	0.69576	3.28963	84.5476	1.81067e-07	0	0	-0.383219	3.28963	25.9239	0.000142783	0	0	0.31254	3.28963	16.3833	0.00110037	0	0	5
ENSG00000083817	55659	ZNF416	3.2084	3.36659	3.22656	3.33421	2.29892	2.87162	2.57205	2.46686	2.25237	2.16885	2.17949	2.56457	0	0	-0.734107	2.80987	46.1578	6.85695e-06	0	0	-0.270605	2.80987	5.32595	0.036058	1	0	-1.00471	2.80987	83.4023	1.97314e-07	1	0	8
ENSG00000083828	54807	ZNF586	3.36707	3.51077	3.59394	3.48477	3.64026	3.64398	3.43547	3.40466	3.24742	3.42723	3.75333	3.48138	0	0	0.0353592	3.5069	0.145263	0.708575	0	0	-0.0532164	3.5069	0.31845	0.581079	0	0	-0.0178572	3.5069	0.0371341	0.849839	0	0	5
ENSG00000083838	55663	ZNF446	1.43494	1.42787	1.69516	1.52881	2.81589	2.81683	3.0174	2.92396	2.38579	2.46754	2.62583	2.53872	1	0	1.37151	2.39058	216.654	3.5248e-10	0	0	-0.390235	2.39058	19.7353	0.000501676	0	0	0.981274	2.39058	106.188	4.2111e-08	1	0	5
ENSG00000083844	9422	ZNF264	4.31669	4.35447	4.43135	4.58284	4.5636	4.89352	4.67448	4.87021	5.05791	4.99826	4.98505	5.114	0	0	0.319871	4.75794	26.4198	0.000130258	0	0	0.285373	4.75794	21.7518	0.000325028	0	0	0.605243	4.75794	97.4184	7.34672e-08	0	0	4
ENSG00000083845	6193	RPS5	9.62087	9.56088	9.58587	9.4911	9.09382	9.1228	9.03828	9.07243	8.64685	8.65743	8.78157	8.90784	0	0	-0.493012	9.17394	89.0261	1.30612e-07	0	0	-0.33192	9.17394	40.0065	1.52086e-05	0	0	-0.824932	9.17394	246.133	1.45929e-10	0	0	8
ENSG00000083857	2195	FAT1	6.69261	6.76918	6.77645	6.35906	6.04177	6.10033	6.02576	5.97932	6.29913	6.235	6.25713	6.28317	0	0	-0.624697	6.3487	100.76	5.913e-08	0	0	0.232067	6.3487	13.486	0.00234554	0	0	-0.39263	6.3487	40.6891	1.38605e-05	0	0	7
ENSG00000083896	91746	YTHDC1	6.78748	6.87226	6.88547	6.89059	6.69916	6.73288	6.66596	6.79718	6.74177	6.67854	6.76539	6.68878	0	0	-0.143994	6.77027	12.606	0.00300273	0	0	-0.0062524	6.77027	0.0233383	0.880665	0	0	-0.150246	6.77027	13.7544	0.00217902	0	0	6
ENSG00000083937	25978	CHMP2B	4.90087	4.9121	4.96312	5.05715	5.44611	5.61157	5.51722	5.63655	5.52376	5.37652	5.54253	5.42746	0	0	0.585541	5.34539	113.306	2.76008e-08	0	0	-0.0867713	5.34539	2.54891	0.131714	0	0	0.49877	5.34539	81.9769	2.199e-07	0	0	3
ENSG00000084070	64744	SMAP2	6.20514	6.28318	6.23438	6.15645	7.01319	6.98754	7.02651	6.97148	7.36261	7.18671	7.29541	7.29128	0	0	0.771256	6.89706	343.869	1.40823e-11	0	0	0.283942	6.89706	48.7509	5.02232e-06	1	0	1.0552	6.89706	648.309	1.54773e-13	1	0	4
ENSG00000084072	10450	PPIE	6.25818	6.21826	6.2255	6.29685	5.99131	5.96919	5.87615	5.82409	5.7134	5.9029	5.88087	5.85509	0	0	-0.344013	6.01753	52.5395	3.25964e-06	0	0	-0.0764007	6.01753	2.48174	0.136522	0	0	-0.420414	6.01753	78.2674	2.93821e-07	0	0	6
ENSG00000084073	10269	ZMPSTE24	6.5054	6.56372	6.55019	6.63329	5.93902	5.97009	5.91362	5.92283	6.17173	6.19964	6.13481	6.08681	0	0	-0.637348	6.24536	265.48	8.6245e-11	0	0	0.212033	6.24536	28.3767	9.16662e-05	0	0	-0.425315	6.24536	120.788	1.81474e-08	0	0	7
ENSG00000084090	56910	STARD7	7.92632	7.97771	8.04807	7.9905	7.4222	7.41593	7.35734	7.41187	7.49249	7.44041	7.44051	7.53222	0	0	-0.59354	7.6483	261.186	9.66102e-11	0	0	0.0740279	7.6483	4.00418	0.0642732	0	0	-0.519512	7.6483	201.214	5.85856e-10	0	0	6
ENSG00000084092	84273	NOA1	5.44113	5.48645	5.28822	5.45282	5.17039	5.35561	5.32382	5.35747	5.14048	5.03705	5.25701	5.28313	0	0	-0.124072	5.30693	4.1655	0.0597025	0	0	-0.124659	5.30693	4.03853	0.0632663	0	0	-0.248731	5.30693	16.6203	0.00103785	0	0	8
ENSG00000084093	5978	REST	6.29644	6.35151	6.38555	6.33296	6.5344	6.57793	6.58748	6.6569	6.66836	6.52241	6.6887	6.63337	0	0	0.239291	6.52448	32.8302	4.36801e-05	0	0	0.0378821	6.52448	0.824855	0.378465	0	0	0.277173	6.52448	44.2573	8.69036e-06	0	0	3
ENSG00000084112	54434	SSH1	5.37329	5.45803	5.49173	5.35963	6.05821	6.16208	6.3202	6.18258	6.70234	6.69796	6.85438	6.68976	0	0	0.753355	6.20562	331.327	1.82909e-11	0	0	0.553733	6.20562	192.588	7.90812e-10	1	0	1.30709	6.20562	1022.13	5.83243e-15	1	0	4
ENSG00000084207	2950	GSTP1	8.03805	8.0033	8.02411	8.01798	8.81977	8.87021	8.87173	8.89994	8.45837	8.3677	8.56508	8.5586	0	0	0.835509	8.49756	458.981	1.82412e-12	0	0	-0.378322	8.49756	95.3688	8.4204e-08	0	0	0.457187	8.49756	137.875	7.55675e-09	0	0	5
ENSG00000084234	334	APLP2	9.04846	9.03712	9.05419	8.95885	11.0875	10.9711	10.9746	10.9806	9.96693	9.83736	9.88568	9.86796	1	1	1.96951	10.1961	2638.69	5.9604e-18	1	0	-1.11475	10.1961	888.648	1.60188e-14	0	0	0.854758	10.1961	522.628	7.23243e-13	1	1	5
ENSG00000084444	57613	FAM234B	2.71637	3.08081	3.21763	3.04466	2.31984	2.45617	2.19184	2.23167	2.97129	3.15482	3.03667	2.99673	0	0	-0.735323	2.84967	53.1085	3.06136e-06	0	0	0.742348	2.84967	52.7117	3.19815e-06	0	0	0.00702428	2.84967	0.00547831	0.941999	0	0	7
ENSG00000084463	51729	WBP11	7.49462	7.45436	7.39643	7.3848	6.58172	6.48873	6.63166	6.62819	6.58872	6.39614	6.49651	6.39365	0	0	-0.857919	6.90229	349.346	1.25987e-11	0	0	-0.115837	6.90229	6.10081	0.0263302	0	0	-0.973756	6.90229	447.439	2.18612e-12	0	0	6
ENSG00000084623	8668	EIF3I	7.93304	7.91847	7.91872	7.83582	7.16363	7.17737	7.05632	7.12474	7.17063	7.24793	7.24497	7.32413	0	0	-0.780442	7.47203	358.809	1.0435e-11	0	0	0.1165	7.47203	7.85194	0.0136424	0	0	-0.663943	7.47203	261.997	9.45486e-11	0	0	6
ENSG00000084652	200081	TXLNA	7.13752	7.10849	7.14238	7.1793	6.89225	6.92877	6.94506	6.94886	7.12722	7.13708	7.18032	7.20008	0	0	-0.222383	7.08213	51.0786	3.83929e-06	0	0	0.231851	7.08213	55.0379	2.48421e-06	0	0	0.00946758	7.08213	0.0938197	0.763687	0	0	7
ENSG00000084676	8648	NCOA1	4.43813	4.4614	4.43713	4.21537	5.28122	5.17912	5.32865	5.25601	5.59553	5.60428	5.62716	5.43098	0	0	0.868292	5.14432	240.971	1.6903e-10	0	0	0.301748	5.14432	31.8261	5.12919e-05	1	0	1.17004	5.14432	448.391	2.15336e-12	1	0	4
ENSG00000084693	60509	AGBL5	5.10899	4.99671	5.00135	5.15115	4.12342	4.18197	4.15989	4.20729	3.46408	3.43814	3.68478	3.40713	0	0	-0.908525	4.41164	202.272	5.6516e-10	0	0	-0.669999	4.41164	90.3738	1.18715e-07	1	0	-1.57852	4.41164	555.663	4.66853e-13	1	0	8
ENSG00000084731	3797	KIF3C	0.561332	0.804267	0.533736	0.452579	3.05926	2.8869	2.65135	2.9032	2.81444	2.87867	3.08402	3.18627	1	1	2.31489	2.44529	274.778	6.78477e-11	0	0	0.115631	2.44529	0.997109	0.334222	1	1	2.43052	2.44529	308.754	3.00208e-11	1	1	3
ENSG00000084733	10890	RAB10	7.44414	7.4601	7.44363	7.41899	7.44946	7.46957	7.42857	7.49287	7.42142	7.37046	7.46178	7.45168	0	0	0.00950602	7.44314	0.0750416	0.787958	0	0	-0.0346371	7.44314	0.987863	0.336402	0	0	-0.025131	7.44314	0.524785	0.48022	0	0	5
ENSG00000084754	3030	HADHA	9.14096	9.11953	9.10999	9.12462	8.62784	8.60885	8.52477	8.62651	8.30781	8.27769	8.36503	8.33294	0	0	-0.53563	8.72199	223.066	2.88283e-10	0	0	-0.276875	8.72199	58.9777	1.65054e-06	0	0	-0.812505	8.72199	507.994	8.85663e-13	0	0	8
ENSG00000084764	22924	MAPRE3	0.224794	0.481855	0.617588	0.567246	1.72397	1.67297	1.96231	1.70068	2.74162	2.91557	2.80605	2.7711	1	0	1.29465	1.95404	96.714	7.69714e-08	1	0	1.04786	1.95404	89.0328	1.30549e-07	1	1	2.34251	1.95404	368.305	8.67837e-12	1	1	4
ENSG00000084774	790	CAD	8.3997	8.45307	8.42252	8.3783	7.13403	7.03074	7.14188	7.10061	6.653	6.71973	6.76435	6.75997	1	0	-1.32027	7.61198	1147.36	2.52839e-15	0	0	-0.378538	7.61198	91.0031	1.13585e-07	1	1	-1.6988	7.61198	1843.77	8.09773e-17	1	1	8
ENSG00000085063	966	CD59	5.19735	5.1998	5.09939	5.14655	6.32009	6.3033	6.25187	6.34668	6.27711	6.28723	6.23932	6.33853	1	0	1.1375	5.99974	898.337	1.48136e-14	0	0	-0.0207095	5.99974	0.322347	0.5788	1	0	1.11679	5.99974	867.654	1.90327e-14	1	0	3
ENSG00000085117	3732	CD82	3.3926	3.06883	3.42967	3.2091	1.67609	1.54397	1.31357	1.47535	0.910172	0.712459	0.222473	1.02056	1	1	-1.79746	2.32904	187.897	9.35926e-10	0	0	-0.760469	2.32904	21.7081	0.000328007	1	1	-2.55793	2.32904	327.926	1.96672e-11	1	1	8
ENSG00000085185	63035	BCORL1	4.19863	4.10759	4.00541	4.10581	3.51885	3.93974	3.83929	3.82474	2.92088	2.87867	2.69717	3.15257	0	0	-0.327178	3.70286	13.3089	0.00246335	0	0	-0.873037	3.70286	78.5026	2.88372e-07	1	0	-1.20022	3.70286	158.061	3.02455e-09	1	0	8
ENSG00000085224	546	ATRX	6.30431	6.33723	6.25307	6.34707	6.71257	6.66526	6.71339	6.62238	6.91228	6.88301	7.07755	6.90866	0	0	0.358063	6.66663	65.9402	8.4384e-07	0	0	0.266829	6.66663	37.3626	2.20427e-05	0	0	0.624892	6.66663	203.381	5.44361e-10	0	0	4
ENSG00000085231	102157402	AK6	4.831	4.83994	4.9266	4.9386	3.11419	3.13742	3.02932	3.26514	3.07372	2.77921	3.13628	2.85729	1	1	-1.75936	3.98633	519.203	7.57982e-13	0	0	-0.17763	3.98633	4.1289	0.0607051	1	1	-1.93699	3.98633	615.303	2.25089e-13	1	1	6
ENSG00000085265	2219	FCN1	3.0781	3.18434	3.11558	3.07985	0.0552466	-0.371557	0.232777	-0.0399406	-2.4226	-1.99775	-2.73741	-3.88572	1	1	-3.16869	1.84161	379.789	6.98613e-12	1	1	-2.78245	1.84161	72.4897	4.72742e-07	1	1	-5.95114	1.84161	686.008	1.03169e-13	1	1	8
ENSG00000085274	55892	MYNN	4.49227	4.55452	4.42942	4.50154	4.48009	4.54671	4.5055	4.48861	4.55461	4.54091	4.53018	4.39773	0	0	0.00122335	4.50419	0.000528664	0.981966	0	0	-8.94842e-05	4.50419	2.78759e-06	0.99869	0	0	0.00113387	4.50419	0.000456145	0.983249	0	0	3
ENSG00000085365	9522	SCAMP1	4.78996	4.78793	4.78115	4.91822	3.10819	3.12459	3.11575	3.29733	3.15697	3.28943	3.23546	3.29321	1	1	-1.66903	4.00013	799.798	3.42223e-14	0	0	0.0827752	4.00013	1.61575	0.223502	1	1	-1.58625	4.00013	739.231	6.03096e-14	1	1	6
ENSG00000085377	5550	PREP	6.18397	6.28318	6.18427	6.14404	5.43176	5.4729	5.4589	5.54679	5.52857	5.70106	5.5316	5.55652	0	0	-0.728977	5.79719	256.954	1.08237e-10	0	0	0.101462	5.79719	4.70183	0.0470339	0	0	-0.627515	5.79719	193.294	7.7129e-10	0	0	6
ENSG00000085382	57531	HACE1	3.77881	3.9303	3.86378	3.97483	4.51679	4.55869	4.40382	4.40982	3.72136	3.84573	3.61282	3.89196	0	0	0.576153	4.07513	86.7467	1.53954e-07	0	0	-0.704135	4.07513	123.57	1.56199e-08	0	0	-0.127983	4.07513	3.96896	0.0653253	0	0	5
ENSG00000085415	81929	SEH1L	7.68401	7.70415	7.84797	7.72223	6.30966	6.34608	6.24549	6.2313	6.62291	6.53601	6.35067	6.52892	1	0	-1.46822	7.0049	742.108	5.86485e-14	0	0	0.228968	7.0049	17.4772	0.000843386	1	0	-1.23925	7.0049	541.32	5.62768e-13	1	0	6
ENSG00000085433	22911	WDR47	3.2509	3.31682	3.38251	3.4642	3.81254	4.32906	4.15717	4.31079	4.51632	4.46114	4.54233	4.76034	0	0	0.798756	4.10187	100.413	6.04629e-08	0	0	0.410958	4.10187	29.8224	7.14593e-05	1	0	1.20971	4.10187	240.941	1.69174e-10	1	0	4
ENSG00000085449	57590	WDFY1	5.02033	5.04182	5.02968	5.06205	5.63847	5.60811	5.65348	5.62074	5.71763	5.67362	5.7859	5.7111	0	0	0.583133	5.48884	213.328	3.92094e-10	0	0	0.0909791	5.48884	5.39768	0.0349995	0	0	0.674112	5.48884	288.056	4.87996e-11	0	0	3
ENSG00000085465	5016	OVGP1	0.106354	0.586361	-0.645934	0.522467	0.899737	0.597662	0.425571	0.666621	0.616381	1.01412	0.933393	1.04525	0	0	0.463137	0.638583	4.5108	0.0511457	0	0	0.252738	0.638583	1.46462	0.245365	0	0	0.715875	0.638583	11.4698	0.004187	0	0	4
ENSG00000085491	29957	SLC25A24	5.07128	5.11935	5.08105	5.09969	6.2455	6.24668	6.14427	6.19616	5.93642	5.84942	5.7971	5.81975	1	0	1.10638	5.78137	788.053	3.80683e-14	0	0	-0.358258	5.78137	87.0214	1.50903e-07	0	0	0.748125	5.78137	354.466	1.13708e-11	1	0	5
ENSG00000085511	4216	MAP3K4	5.98994	6.01326	6.01679	6.00702	5.61327	5.67895	5.59249	5.59291	5.33177	5.21675	5.2673	5.3894	0	0	-0.396406	5.67741	88.4921	1.35696e-07	0	0	-0.319219	5.67741	53.296	2.99903e-06	0	0	-0.715625	5.67741	280.526	5.87203e-11	0	0	8
ENSG00000085514	29992	PILRA	0.334244	0.445268	0.796146	0.713857	2.5586	2.58355	2.38982	2.39925	3.76692	3.65628	3.48764	3.61521	1	1	1.89485	2.66691	219.554	3.21622e-10	1	0	1.1536	2.66691	127.193	1.29066e-08	1	1	3.04845	2.66691	654.66	1.44321e-13	1	1	4
ENSG00000085644	7760	ZNF213	3.98309	3.93691	3.88085	3.90022	4.68347	4.72733	4.88107	4.92103	4.74049	4.77119	4.89121	4.90225	0	0	0.874258	4.56576	193.098	7.7664e-10	0	0	0.0205178	4.56576	0.114565	0.739808	0	0	0.894776	4.56576	203.6	5.40345e-10	0	0	3
ENSG00000085721	54700	RRN3	5.86783	5.80614	5.9072	5.99887	5.40141	5.28383	5.28207	5.3714	5.62956	5.74565	5.69516	5.60715	0	0	-0.571166	5.65848	121.761	1.7214e-08	0	0	0.336512	5.65848	40.8966	1.34781e-05	0	0	-0.234654	5.65848	21.3166	0.000356159	0	0	7
ENSG00000085733	2017	CTTN	2.25119	2.03188	2.40286	2.26604	0.407712	-0.232979	-0.0387711	0.96267	0.721101	1.26348	1.01941	1.18513	1	1	-1.93503	1.52128	92.672	1.01158e-07	0	0	0.748796	1.52128	11.2444	0.00448121	1	0	-1.18623	1.52128	41.1158	1.3087e-05	1	1	7
ENSG00000085760	4528	MTIF2	6.68359	6.67752	6.77188	6.70393	5.74866	5.6624	5.63798	5.6931	5.63962	5.64409	5.68313	5.63385	1	0	-1.0331	6.11365	703.263	8.63113e-14	0	0	-0.0360702	6.11365	0.797443	0.386295	1	0	-1.06917	6.11365	754.014	5.23049e-14	1	0	6
ENSG00000085788	23259	DDHD2	3.78525	3.80956	3.85517	3.9769	4.66519	4.57764	4.56815	4.48162	4.82516	4.99086	4.80301	4.99547	0	0	0.706693	4.50155	115.615	2.41877e-08	0	0	0.331254	4.50155	27.6376	0.000104466	1	0	1.03795	4.50155	257.976	1.05289e-10	1	0	4
ENSG00000085832	2060	EPS15	5.63453	5.67205	5.64779	5.62287	6.21511	6.2548	6.24358	6.2403	6.2313	6.25622	6.28706	6.18937	0	0	0.58565	6.06377	261.828	9.49752e-11	0	0	0.00182511	6.06377	0.00261217	0.959929	0	0	0.587475	6.06377	264.309	8.89408e-11	0	0	3
ENSG00000085840	4998	ORC1	6.681	6.64512	6.71392	6.57419	6.01956	6.08964	5.91684	6.00959	4.97739	4.86176	5.00451	5.03299	0	0	-0.653673	6.04251	182.198	1.15466e-09	1	0	-1.0426	6.04251	397.783	5.03532e-12	1	1	-1.69627	6.04251	1094.57	3.55511e-15	1	1	8
ENSG00000085871	4258	MGST2	4.89641	4.99196	4.88208	5.06498	4.52583	4.53463	4.43553	4.5765	4.45437	4.27895	4.24789	4.27262	0	0	-0.451721	4.63442	61.7724	1.25152e-06	0	0	-0.205546	4.63442	11.742	0.00386086	0	0	-0.657266	4.63442	128.2	1.22507e-08	0	0	8
ENSG00000085872	10523	CHERP	7.26768	7.30251	7.27634	7.20874	6.22208	6.2288	6.36735	6.3011	6.53765	6.38866	6.42412	6.47712	0	0	-0.991974	6.74021	473.992	1.45085e-12	0	0	0.175473	6.74021	14.3049	0.001878	0	0	-0.816501	6.74021	327.08	2.00272e-11	0	0	6
ENSG00000085978	55054	ATG16L1	5.00523	4.99986	5.06371	5.24372	5.0628	5.24285	5.10182	5.27095	5.76942	5.77607	5.87704	5.8437	0	0	0.0804194	5.39322	2.52781	0.133202	0	0	0.646187	5.39322	169.064	1.91941e-09	0	0	0.726606	5.39322	217.928	3.38529e-10	0	0	1
ENSG00000085982	55230	USP40	4.00256	4.05392	4.03875	4.09055	4.52132	4.601	4.53716	4.54333	4.31074	4.32278	4.46013	4.43558	0	0	0.495848	4.33624	86.8997	1.52247e-07	0	0	-0.169643	4.33624	10.2741	0.00605021	0	0	0.326206	4.33624	37.175	2.26475e-05	0	0	5
ENSG00000085998	55624	POMGNT1	4.96325	4.94031	5.04238	4.9587	4.6174	4.52246	4.60248	4.60035	4.95251	5.08411	4.98683	5.04069	0	0	-0.399209	4.87812	59.2205	1.61066e-06	0	0	0.431958	4.87812	68.0667	6.95586e-07	0	0	0.0327489	4.87812	0.419188	0.52736	0	0	7
ENSG00000085999	8438	RAD54L	5.95823	5.89699	5.94083	6.03717	5.1071	4.90857	4.99034	4.95506	4.07093	3.99358	3.97402	4.00326	0	0	-0.97763	5.21739	465.266	1.65593e-12	0	0	-0.981372	5.21739	379.922	6.96882e-12	1	1	-1.959	5.21739	1637.46	1.9179e-16	1	1	8
ENSG00000086015	23139	MAST2	5.41956	5.35702	5.43122	5.30697	5.0813	5.01323	5.02201	5.02241	5.26694	5.17822	5.16408	5.09934	0	0	-0.353262	5.20925	64.0041	1.01072e-06	0	0	0.142448	5.20925	10.035	0.00652824	0	0	-0.210813	5.20925	23.244	0.000239559	0	0	7
ENSG00000086061	3301	DNAJA1	8.35007	8.3441	8.36934	8.39993	7.13846	7.26184	7.111	7.29483	7.5377	7.49476	7.6415	7.63517	1	0	-1.17271	7.80356	769.635	4.51317e-14	0	0	0.374483	7.80356	78.0819	2.98203e-07	0	0	-0.798228	7.80356	365.969	9.07692e-12	1	0	7
ENSG00000086062	2683	B4GALT1	5.38394	5.47855	5.30201	5.47649	7.52291	7.59843	7.64892	7.6721	8.02484	8.03205	8.12362	8.08201	1	1	2.19192	7.39198	2333.25	1.46018e-17	0	0	0.454159	7.39198	118.797	2.02423e-08	1	1	2.64607	7.39198	3364.26	1.01429e-18	1	1	3
ENSG00000086065	51510	CHMP5	5.2749	5.20528	5.35387	5.26426	5.72728	5.79588	5.71106	5.80182	5.73649	5.76166	5.65318	5.73407	0	0	0.474327	5.59864	105.039	4.51902e-08	0	0	-0.0372293	5.59864	0.658546	0.430064	0	0	0.437098	5.59864	89.2594	1.28458e-07	0	0	3
ENSG00000086102	4799	NFX1	6.16928	6.11576	6.15592	6.06427	5.89177	5.93927	5.92244	5.9818	6.01147	6.04587	5.97088	6.01597	0	0	-0.20115	6.02845	23.4435	0.000230207	0	0	0.0767853	6.02845	3.33619	0.0882197	0	0	-0.124364	6.02845	9.04974	0.009014	0	0	7
ENSG00000086189	27292	DIMT1	4.90974	5.02952	5.05747	4.99602	3.74066	3.73966	3.78758	3.78745	4.03752	3.93573	3.90791	3.79702	1	0	-1.24554	4.36328	398.583	4.96419e-12	0	0	0.156525	4.36328	5.55143	0.0328502	1	0	-1.08901	4.36328	314.088	2.66224e-11	1	0	6
ENSG00000086200	51194	IPO11	5.2213	5.30309	5.29566	5.32827	3.95309	3.86069	3.84605	3.97494	3.61666	3.84846	3.64925	3.70317	1	0	-1.38777	4.51322	552.794	4.84447e-13	0	0	-0.201533	4.51322	9.77392	0.00710028	1	1	-1.5893	4.51322	707.922	8.23128e-14	1	1	6
ENSG00000086232	27102	EIF2AK1	7.4568	7.46924	7.45436	7.44734	7.24724	7.22699	7.23717	7.19904	7.03501	7.01244	7.05142	7.01013	0	0	-0.238447	7.24986	60.2506	1.45318e-06	0	0	-0.201152	7.24986	41.8366	1.18891e-05	0	0	-0.4396	7.24986	203.096	5.49622e-10	0	0	8
ENSG00000086288	51314	NME8	0.262207	0.445268	0.212743	0.404033	1.32924	1.46472	1.17015	1.16231	1.97021	2.0411	2.03553	1.86377	0	0	0.951088	1.33072	43.9256	9.06454e-06	0	0	0.69971	1.33072	30.2509	6.64815e-05	1	1	1.6508	1.33072	148.922	4.51411e-09	1	1	4
ENSG00000086289	54749	EPDR1	5.29535	5.14096	5.29884	5.2463	2.56737	2.61141	2.52229	2.56708	0.579715	0.478834	0.316083	0.806165	1	1	-2.69501	3.9857	1499.37	3.6359e-16	1	1	-2.02817	3.9857	366.383	9.00479e-12	1	1	-4.72318	3.9857	2985.78	2.42174e-18	1	1	8
ENSG00000086300	29887	SNX10	3.6786	3.73952	3.8378	3.92838	4.74857	5.01671	4.95169	4.81939	5.30113	5.30978	5.21206	5.36876	1	0	1.07727	4.77599	275.876	6.59862e-11	0	0	0.41236	4.77599	46.1452	6.86752e-06	1	0	1.48963	4.77599	545.27	5.34283e-13	1	0	4
ENSG00000086475	22929	SEPHS1	6.71049	6.62071	6.72223	6.62571	5.34001	5.40686	5.3831	5.39762	5.47592	5.48659	5.42795	5.46226	1	0	-1.29789	5.97936	1003.64	6.65491e-15	0	0	0.0815607	5.97936	3.65347	0.0757201	1	0	-1.21633	5.97936	894.464	1.52826e-14	1	0	6
ENSG00000086504	10573	MRPL28	6.19308	6.15098	6.25635	6.18412	5.87508	5.95657	5.85453	5.79338	5.8302	5.6767	5.77769	5.83487	0	0	-0.335364	5.96434	56.0673	2.22754e-06	0	0	-0.0913146	5.96434	3.97654	0.065097	0	0	-0.426679	5.96434	90.4543	1.18045e-07	0	0	8
ENSG00000086544	80271	ITPKC	2.68227	2.98209	2.84689	2.87693	3.03416	3.03827	2.99325	3.18137	3.31032	2.97671	3.05036	3.17512	0	0	0.206112	3.01704	4.51297	0.0510968	0	0	0.0654745	3.01704	0.456976	0.509574	0	0	0.271587	3.01704	7.95241	0.013163	0	0	4
ENSG00000086548	4680	CEACAM6	2.3844	2.16159	2.29663	2.23861	4.34117	4.14113	4.09612	4.22971	-2.15206	-1.27331	-0.519839	-0.67127	1	1	1.93115	2.95259	292.863	4.34658e-11	1	1	-5.32104	2.95259	1005.96	6.54466e-15	1	1	-3.38989	2.95259	310.805	2.86587e-11	1	1	5
ENSG00000086570	2196	FAT2	0.648684	1.0915	0.696833	0.673466	2.00802	2.00251	2.49675	2.04204	2.07931	2.01218	2.3217	2.21882	1	0	1.37627	1.79747	86.5566	1.56106e-07	0	0	0.00937275	1.79747	0.00487497	0.94528	1	0	1.38565	1.79747	88.6001	1.3465e-07	1	0	3
ENSG00000086589	55696	RBM22	6.30879	6.20464	6.19113	6.20375	6.18193	6.15893	6.25378	6.21384	6.1335	6.12509	6.16264	6.05904	0	0	-0.0336026	6.18565	0.672762	0.425237	0	0	-0.0829442	6.18565	4.00685	0.0641941	0	0	-0.116547	6.18565	8.07519	0.0126033	0	0	8
ENSG00000086598	10959	TMED2	7.85216	7.90506	7.82684	7.90382	6.77688	6.79748	6.78107	6.79201	6.86972	6.77097	6.75759	6.71595	1	0	-1.09456	7.24924	819.671	2.8678e-14	0	0	-0.00872343	7.24924	0.0504626	0.825364	1	0	-1.10328	7.24924	834.006	2.53106e-14	1	0	6
ENSG00000086619	56605	ERO1B	2.07317	2.04417	2.01675	2.16768	0.520457	0.867876	0.911295	1.11493	1.68965	1.64878	1.31983	1.50291	1	0	-1.22937	1.63555	72.2807	4.81233e-07	0	0	0.687884	1.63555	20.2547	0.000447472	0	0	-0.54149	1.63555	16.1312	0.00117158	1	0	7
ENSG00000086666	54469	ZFAND6	5.38075	5.43373	5.399	5.44084	5.97986	6.04266	6.05376	5.95766	6.15391	6.17865	6.15157	6.17196	0	0	0.586097	5.89255	253.776	1.18013e-10	0	0	0.154621	5.89255	18.3736	0.00068311	0	0	0.740717	5.89255	410.396	4.03647e-12	0	0	3
ENSG00000086712	55787	TXLNG	6.43394	6.43318	6.3538	6.44067	4.73889	4.75049	4.7064	4.71601	4.73633	4.88454	4.75785	4.71873	1	1	-1.69784	5.55642	1557.16	2.76309e-16	0	0	0.0479128	5.55642	1.08945	0.313514	1	1	-1.64993	5.55642	1489.35	3.81721e-16	1	1	6
ENSG00000086730	7462	LAT2	7.50344	7.55222	7.52889	7.47165	6.60215	6.56196	6.5445	6.51011	7.09063	7.17099	7.25683	7.23672	0	0	-0.968272	7.14274	578.438	3.50302e-13	0	0	0.634155	7.14274	245.033	1.50533e-10	0	0	-0.334117	7.14274	72.0132	4.92352e-07	0	0	7
ENSG00000086758	10075	HUWE1	9.08872	9.13406	9.14073	8.89112	8.89173	8.88301	8.97995	8.86703	9.02412	8.98041	9.0572	9.02215	0	0	-0.168403	9.00047	14.35	0.00185553	0	0	0.114987	9.00047	6.67564	0.0210592	0	0	-0.0534162	9.00047	1.44729	0.248048	0	0	7
ENSG00000086827	9183	ZW10	5.89711	5.8902	5.93335	5.90604	5.33745	5.31099	5.21186	5.23401	5.06456	5.02262	4.99038	5.00809	0	0	-0.643134	5.45975	254.001	1.1729e-10	0	0	-0.252993	5.45975	35.9631	2.70416e-05	0	0	-0.896127	5.45975	481.785	1.29181e-12	0	0	8
ENSG00000086848	79796	ALG9	4.94036	4.88845	4.93888	4.94815	4.69752	4.52734	4.3877	4.62381	4.07093	4.0034	4.03724	4.00326	0	0	-0.377689	4.56437	43.2835	9.84211e-06	0	0	-0.533811	4.56437	76.8032	3.30497e-07	0	0	-0.9115	4.56437	237.066	1.89279e-10	0	0	8
ENSG00000087008	8310	ACOX3	4.43609	4.60307	4.73183	4.45016	4.12639	4.25738	4.01149	4.04613	3.6916	3.89143	3.81476	4.01893	0	0	-0.455803	4.21906	34.5759	3.3308e-05	0	0	-0.254228	4.21906	9.71177	0.00724483	0	0	-0.710031	4.21906	81.6525	2.25442e-07	0	0	8
ENSG00000087053	8898	MTMR2	5.81137	5.89445	5.8834	5.7246	5.21714	5.32368	5.22229	5.25601	5.2096	5.16296	4.98861	5.28313	0	0	-0.583621	5.45533	100.272	6.10106e-08	0	0	-0.0913116	5.45533	2.28841	0.151618	0	0	-0.674932	5.45533	133.339	9.44019e-09	0	0	6
ENSG00000087074	23645	PPP1R15A	3.93176	4.49981	4.13674	3.90459	5.09198	5.20068	5.25185	4.81754	5.41868	5.14531	5.01153	5.20994	0	0	0.96165	4.87487	76.2606	3.45389e-07	0	0	0.107895	4.87487	1.04443	0.323378	1	0	1.06955	4.87487	95.2596	8.48243e-08	1	0	3
ENSG00000087077	7205	TRIP6	0.146924	0.369185	0.138988	1.00176	1.78543	1.77505	2.14876	1.99047	2.16843	2.48167	2.41985	2.60665	1	0	1.48466	1.7975	85.4225	1.69678e-07	0	0	0.492935	1.7975	12.5706	0.00303333	1	1	1.97759	1.7975	163.471	2.41007e-09	1	1	4
ENSG00000087086	2512	FTL	10.7701	10.7238	10.7206	10.7066	11.7772	11.7467	11.7855	11.8148	11.9252	11.7124	11.7168	11.7473	1	0	1.04224	11.5058	533.321	6.25891e-13	0	0	-0.00615046	11.5058	0.0189863	0.892282	1	0	1.03609	11.5058	527.148	6.80132e-13	1	0	3
ENSG00000087087	51593	SRRT	8.61902	8.56335	8.58572	8.64498	8.45524	8.42858	8.49391	8.43407	8.42371	8.3907	8.46485	8.42856	0	0	-0.159636	8.49739	24.4019	0.00019069	0	0	-0.0266586	8.49739	0.67646	0.423996	0	0	-0.186294	8.49739	33.2434	4.09277e-05	0	0	6
ENSG00000087088	581	BAX	4.90531	4.90538	4.97774	4.9608	5.00745	5.1173	5.19872	5.09441	5.18235	5.28883	5.24665	5.41922	0	0	0.159462	5.1162	10.3454	0.00591538	0	0	0.180377	5.1162	13.3462	0.002438	0	0	0.339839	5.1162	47.9517	5.52038e-06	0	0	4
ENSG00000087095	51701	NLK	4.23202	4.30428	4.35604	4.35759	4.39638	4.66665	4.484	4.70004	4.80147	4.76108	4.8874	4.8044	0	0	0.242968	4.57525	14.6615	0.00170843	0	0	0.248297	4.57525	15.6789	0.00131301	0	0	0.491265	4.57525	61.6754	1.26339e-06	0	0	4
ENSG00000087111	94005	PIGS	6.47834	6.50826	6.49722	6.3987	6.97207	6.92923	6.97272	6.91338	6.72087	6.6639	6.84803	6.75389	0	0	0.467572	6.73326	143.427	5.80663e-09	0	0	-0.200759	6.73326	26.5333	0.00012757	0	0	0.266813	6.73326	46.4503	6.61579e-06	0	0	5
ENSG00000087152	56970	ATXN7L3	6.34411	6.36259	6.34204	6.35308	6.85331	6.87279	6.84192	6.89903	6.67109	6.84218	6.74974	6.87031	0	0	0.507734	6.68261	178.805	1.31223e-09	0	0	-0.0828826	6.68261	4.8232	0.0446227	0	0	0.424851	6.68261	125.058	1.4434e-08	0	0	3
ENSG00000087157	9489	PGS1	5.53487	5.57907	5.62011	5.61822	6.49355	6.49996	6.51618	6.53113	6.18094	6.31708	6.17284	6.41394	0	0	0.913971	6.16976	442.889	2.35077e-12	0	0	-0.23755	6.16976	31.0791	5.79385e-05	0	0	0.676422	6.16976	240.623	1.70731e-10	0	0	5
ENSG00000087191	5705	PSMC5	7.35982	7.26101	7.39495	7.38383	6.87424	6.90035	6.7602	6.78399	6.61387	6.63929	6.62382	6.70631	0	0	-0.529976	6.978	167.654	2.0315e-09	0	0	-0.184634	6.978	19.6261	0.000513993	0	0	-0.71461	6.978	301.904	3.51333e-11	0	0	8
ENSG00000087206	51720	UIMC1	5.32438	5.2786	5.41178	5.36836	5.15009	5.30674	5.1284	5.15715	5.01907	5.06664	5.07818	5.03761	0	0	-0.170927	5.2038	12.512	0.00308467	0	0	-0.136453	5.2038	7.61354	0.0148627	0	0	-0.307381	5.2038	40.1187	1.49772e-05	0	0	8
ENSG00000087253	54947	LPCAT2	7.42493	7.54387	7.49326	7.4507	8.62351	8.66823	8.6724	8.66776	8.70997	8.76443	8.74692	8.81599	1	0	1.17085	8.40059	1108.13	3.25222e-15	0	0	0.100772	8.40059	8.56711	0.0106192	1	0	1.27162	8.40059	1304.69	9.96941e-16	1	0	3
ENSG00000087263	55239	OGFOD1	6.78226	6.80436	6.7627	6.80262	5.69961	5.71043	5.70085	5.67993	5.72289	5.75368	5.7601	5.74164	1	0	-1.09978	6.17946	1052.07	4.73401e-15	0	0	0.0461687	6.17946	1.73397	0.208136	1	0	-1.05362	6.17946	974.685	8.22193e-15	1	0	6
ENSG00000087266	6452	SH3BP2	6.74476	6.78115	6.7305	6.80554	8.30119	8.32001	8.39556	8.19799	8.16099	8.29079	8.14311	8.19941	1	0	1.52982	7.90159	1231.36	1.51595e-15	0	0	-0.106195	7.90159	6.36135	0.0237715	1	0	1.42362	7.90159	1070.25	4.18248e-15	1	0	3
ENSG00000087269	8602	NOP14	7.52764	7.5648	7.5674	7.56379	6.02435	5.95476	5.92004	5.92884	6.50808	6.40498	6.41687	6.41867	1	1	-1.6088	6.82033	1955.7	5.27536e-17	0	0	0.479504	6.82033	168.514	1.96225e-09	1	0	-1.1293	6.82033	1014.04	6.17726e-15	1	1	7
ENSG00000087274	118	ADD1	7.02877	7.07782	6.96566	6.96568	8.38315	8.3939	8.38516	8.33724	8.01929	7.97669	8.03154	7.95705	1	0	1.35641	7.89615	1475.2	4.09107e-16	0	0	-0.379459	7.89615	121.051	1.78891e-08	0	0	0.976951	7.89615	770.094	4.49381e-14	1	0	5
ENSG00000087299	79944	L2HGDH	4.2988	4.41248	4.27228	4.22239	3.84538	3.58431	3.65147	3.68167	3.64356	3.48449	3.74914	3.63567	0	0	-0.618244	3.92288	68.3078	6.80735e-07	0	0	-0.0667729	3.92288	0.719036	0.410103	0	0	-0.685017	3.92288	83.7476	1.92247e-07	0	0	6
ENSG00000087301	57544	TXNDC16	4.32113	4.27591	4.2571	4.37028	3.68932	3.71847	3.78054	3.74917	3.22385	2.99653	2.92225	3.16389	0	0	-0.580428	3.81448	78.6117	2.85884e-07	0	0	-0.659039	3.81448	84.3087	1.84327e-07	1	0	-1.23947	3.81448	326.318	2.03582e-11	1	0	8
ENSG00000087302	51637	RTRAF	6.95571	6.91344	6.95864	7.00893	6.44973	6.37616	6.35259	6.37398	6.22538	6.17485	6.23258	6.24105	0	0	-0.580534	6.563	299.208	3.7411e-11	0	0	-0.170523	6.563	24.6137	0.000183036	0	0	-0.751057	6.563	495.731	1.05419e-12	0	0	8
ENSG00000087338	64395	GMCL1	5.72691	5.75474	5.73329	5.75757	5.83658	5.92083	5.91603	5.85956	5.61944	5.70106	5.77048	5.78352	0	0	0.131336	5.78409	11.559	0.00407673	0	0	-0.165073	5.78409	17.8803	0.000766542	0	0	-0.0337369	5.78409	0.756019	0.398602	0	0	5
ENSG00000087365	10992	SF3B2	8.4525	8.45925	8.43365	8.41062	7.9494	7.88239	7.95291	7.92203	7.91254	7.82337	7.86341	7.80292	0	0	-0.521265	8.09914	227.216	2.53834e-10	0	0	-0.0770247	8.09914	4.9	0.0431718	0	0	-0.59829	8.09914	298.742	3.78217e-11	0	0	6
ENSG00000087448	57542	KLHL42	5.15943	5.01399	5.10182	5.09873	5.3024	5.30389	5.34782	5.42823	5.22006	5.24912	5.09148	5.18516	0	0	0.243689	5.21305	21.92	0.00031383	0	0	-0.158215	5.21305	9.10883	0.00883734	0	0	0.0854738	5.21305	2.66976	0.123575	0	0	5
ENSG00000087460	2778	GNAS	9.56758	9.55774	9.53281	9.48419	9.93719	9.85852	9.94295	9.96224	10.4028	10.5471	10.7451	10.4818	0	0	0.380764	10.0642	47.098	6.11547e-06	0	0	0.619726	10.0642	124.567	1.48135e-08	1	0	1.00049	10.0642	320.833	2.29332e-11	1	0	4
ENSG00000087470	10059	DNM1L	7.29755	7.33881	7.36165	7.30319	7.06755	6.96836	6.93519	6.9323	6.85013	6.93368	6.81082	6.91621	0	0	-0.358271	7.07586	80.2826	2.50663e-07	0	0	-0.0983289	7.07586	5.89183	0.0286154	0	0	-0.4566	7.07586	129.97	1.11874e-08	0	0	8
ENSG00000087495	116154	PHACTR3	5.39345	5.38264	5.37008	5.42951	1.84438	1.91578	2.09304	1.95054	2.02579	2.05061	2.45114	1.89127	1	1	-3.46092	4.1306	1635.84	1.9318e-16	0	0	0.159027	4.1306	2.15304	0.16343	1	1	-3.30189	4.1306	1559.34	2.73525e-16	1	1	6
ENSG00000087502	51290	ERGIC2	5.91337	5.76868	5.91965	6.01966	5.60263	5.59887	5.52461	5.58966	5.59668	5.44393	5.43449	5.46111	0	0	-0.338633	5.6742	51.6887	3.58406e-06	0	0	-0.0945548	5.6742	3.83459	0.0695312	0	0	-0.433187	5.6742	84.1901	1.8597e-07	0	0	8
ENSG00000087586	6790	AURKA	6.90524	6.92967	6.95092	6.9425	6.55826	6.51479	6.42377	6.62132	5.82824	5.75368	5.81124	5.86898	0	0	-0.411135	6.50175	106.359	4.16754e-08	0	0	-0.716178	6.50175	296.921	3.94758e-11	1	0	-1.12731	6.50175	754.268	5.21784e-14	1	0	8
ENSG00000087589	57091	CASS4	2.47483	1.98167	2.20019	2.27956	5.47787	5.66018	5.5743	5.55458	6.45022	6.34392	6.08332	6.38824	1	1	3.3192	5.44436	1395.61	6.1175e-16	0	0	0.749538	5.44436	121.183	1.77621e-08	1	1	4.06873	5.44436	2184.65	2.35754e-17	1	1	3
ENSG00000087842	8544	PIR	2.81408	2.73169	2.75112	2.75158	2.75574	2.62969	2.27432	2.72532	2.38579	2.11548	1.73014	2.27209	0	0	-0.173655	2.54507	2.72163	0.120271	0	0	-0.465994	2.54507	17.367	0.00086591	0	0	-0.639649	2.54507	34.594	3.32164e-05	0	0	8
ENSG00000087884	28971	AAMDC	0.882882	1.26947	1.28068	1.61664	2.11962	2.071	1.79078	1.85284	1.02372	1.54494	1.44943	1.50291	0	0	0.678371	1.58611	18.8109	0.000617731	0	0	-0.582058	1.58611	13.5086	0.00233096	0	0	0.0963125	1.58611	0.350352	0.562939	0	0	5
ENSG00000087903	5990	RFX2	4.16199	4.08992	4.01059	3.96649	3.51885	3.11813	3.41743	3.10461	3.03362	3.17235	2.89216	3.0465	0	0	-0.767675	3.55973	77.2537	3.18685e-07	0	0	-0.25527	3.55973	7.31533	0.0165707	1	0	-1.02295	3.55973	132.908	9.64539e-09	1	0	8
ENSG00000087995	339175	METTL2A	4.8618	4.81865	4.86646	4.78357	3.59378	3.77705	3.58838	3.83208	3.9104	3.62479	3.64475	3.73387	1	0	-1.14271	4.21442	235.556	1.97842e-10	0	0	0.0274617	4.21442	0.118688	0.735358	1	0	-1.11525	4.21442	227.093	2.54789e-10	1	0	6
ENSG00000088035	29929	ALG6	3.63292	3.62967	3.82021	3.53354	3.50064	3.63948	3.682	3.60658	3.13818	3.30143	3.27097	3.29321	0	0	-0.0564897	3.52515	0.650414	0.432864	0	0	-0.355089	3.52515	23.6492	0.000220996	0	0	-0.411579	3.52515	33.0814	4.19825e-05	0	0	2
ENSG00000088038	4849	CNOT3	6.37806	6.44365	6.37454	6.41027	6.19189	6.1455	6.28644	6.21032	6.31246	6.21453	6.2849	6.25434	0	0	-0.2014	6.29681	24.21	0.000197942	0	0	0.056215	6.29681	1.84498	0.194922	0	0	-0.145185	6.29681	12.6799	0.00294007	0	0	7
ENSG00000088179	5775	PTPN4	3.82643	3.79872	3.86092	3.82845	3.53236	3.68389	3.70449	3.79498	3.92143	3.97871	4.00598	4.06192	0	0	-0.15649	3.84412	6.17862	0.0255341	0	0	0.3117	3.84412	24.2784	0.000195321	0	0	0.15521	3.84412	6.36548	0.0237334	0	0	7
ENSG00000088205	8886	DDX18	8.09262	8.10484	8.17112	8.14781	6.73319	6.67244	6.68351	6.66977	6.91181	6.97297	6.89997	6.86512	1	0	-1.44892	7.3984	1533.99	3.08078e-16	0	0	0.222886	7.3984	35.6521	2.83207e-05	1	0	-1.22603	7.3984	1121.8	2.97624e-15	1	0	6
ENSG00000088247	8570	KHSRP	8.62172	8.69566	8.61609	8.64204	7.85401	7.82876	7.89176	7.87703	7.90538	7.80276	7.90072	7.86253	0	0	-0.790432	8.17708	437.979	2.54448e-12	0	0	0.00412519	8.17708	0.0118264	0.914877	0	0	-0.786307	8.17708	434.05	2.71257e-12	0	0	6
ENSG00000088256	2767	GNA11	3.55215	3.5672	3.45268	3.58072	1.26596	1.06882	1.35206	1.11493	-0.713812	-0.331365	-0.295534	-0.254863	1	1	-2.35388	2.39266	467.55	1.59923e-12	1	1	-1.62633	2.39266	103.588	4.94494e-08	1	1	-3.98021	2.39266	933.083	1.12653e-14	1	1	8
ENSG00000088298	55741	EDEM2	4.84186	4.73775	4.80817	4.7883	5.54271	5.72644	5.76554	5.69612	5.38321	5.48484	5.59016	5.59256	0	0	0.880625	5.3728	295.166	4.11478e-11	0	0	-0.170743	5.3728	11.65	0.00396774	0	0	0.709881	5.3728	190.393	8.55265e-10	0	0	3
ENSG00000088305	1789	DNMT3B	3.17446	3.26002	3.1582	3.21263	2.61046	2.59289	2.29422	2.54937	1.98431	1.82537	1.84453	2.15219	0	0	-0.699146	2.68129	57.2089	1.97751e-06	0	0	-0.566448	2.68129	30.5469	6.32737e-05	1	0	-1.26559	2.68129	171.699	1.72841e-09	1	0	8
ENSG00000088325	22974	TPX2	8.20256	8.19868	8.18479	8.14377	7.99848	7.93709	7.91525	7.9493	7.01197	6.91688	6.9687	7.05489	0	0	-0.241757	7.79452	46.4605	6.60758e-06	0	0	-0.9626	7.79452	697.226	9.18255e-14	1	0	-1.20436	7.79452	1094.93	3.54677e-15	1	0	2
ENSG00000088356	81572	PDRG1	4.56705	4.42897	4.59026	4.75844	4.10847	4.36769	4.09895	4.24904	4.24494	4.12092	4.1011	4.6297	0	0	-0.389529	4.38241	23.3714	0.000233537	0	0	0.0702734	4.38241	0.720679	0.409581	0	0	-0.319256	4.38241	15.9681	0.00122049	0	0	6
ENSG00000088367	2036	EPB41L1	-3.41062	-2.53516	-3.06772	-2.77753	-1.10796	-0.608109	-0.437777	-0.992333	0.754384	0.688292	1.25038	0.685699	1	1	2.41154	-0.259906	48.558	5.1377e-06	1	1	1.67053	-0.259906	62.3977	1.17804e-06	1	1	4.08207	-0.259906	214.567	3.76771e-10	1	1	4
ENSG00000088448	55608	ANKRD10	6.25064	6.3857	6.36901	6.52786	6.97948	6.97553	6.99494	6.96607	7.04681	7.27582	7.18962	7.18488	0	0	0.585394	6.88209	166.645	2.11615e-09	0	0	0.195168	6.88209	19.0593	0.000583793	0	0	0.780562	6.88209	298.395	3.81304e-11	0	0	4
ENSG00000088451	23483	TGDS	6.07124	6.10554	6.07604	6.17285	5.3928	5.41347	5.40157	5.48989	5.55242	5.51349	5.51812	5.48048	0	0	-0.691412	5.72307	283.226	5.49207e-11	0	0	0.0909322	5.72307	4.62683	0.0486002	0	0	-0.60048	5.72307	216.611	3.5296e-10	0	0	6
ENSG00000088538	1795	DOCK3	1.38494	1.44651	1.45796	1.09646	1.05754	1.09537	1.03474	1.25265	3.47411	3.67792	3.36158	3.33886	0	0	-0.244297	2.38827	3.31617	0.089088	1	1	2.36737	2.38827	404.118	4.50228e-12	1	1	2.12307	2.38827	363.549	9.51222e-12	1	1	1
ENSG00000088682	57017	COQ9	5.72608	5.64407	5.68065	5.7369	5.42091	5.4279	5.45227	5.36128	5.31235	5.26145	5.25849	5.28183	0	0	-0.291074	5.47958	53.6061	2.89913e-06	0	0	-0.137886	5.47958	11.4097	0.00426333	0	0	-0.42896	5.47958	115.432	2.44405e-08	0	0	8
ENSG00000088727	64147	KIF9	3.22271	3.23344	3.26607	3.1949	1.24423	1.50489	1.65883	1.35815	1.65482	1.40366	1.58725	1.29215	1	1	-1.80201	2.38193	278.147	6.23168e-11	0	0	0.0364174	2.38193	0.0859267	0.773533	1	1	-1.76559	2.38193	272.091	7.26603e-11	1	1	6
ENSG00000088766	54675	CRLS1	5.96321	6.16229	5.9677	5.99118	4.49396	4.60562	4.54757	4.68795	4.5873	4.58412	4.54475	4.40729	1	0	-1.4454	5.24392	610.78	2.37304e-13	0	0	-0.0558643	5.24392	0.798189	0.386079	1	0	-1.50127	5.24392	657.589	1.39772e-13	1	0	6
ENSG00000088808	23368	PPP1R13B	1.94099	1.87567	1.74573	1.82459	2.90858	2.58355	2.86604	2.79462	3.91409	3.90722	3.68916	3.68364	0	0	0.945048	3.0099	86.1999	1.60237e-07	1	0	1.01009	3.0099	124.006	1.52614e-08	1	1	1.95514	3.0099	416.707	3.62261e-12	1	1	4
ENSG00000088812	8455	ATRN	6.25413	6.21826	6.2388	6.13987	6.44557	6.4749	6.47753	6.42404	6.53047	6.49785	6.55649	6.53111	0	0	0.234006	6.40427	43.8685	9.13082e-06	0	0	0.0727688	6.40427	4.26002	0.0572029	0	0	0.306775	6.40427	75.9201	3.55127e-07	0	0	4
ENSG00000088826	54498	SMOX	2.40127	2.43784	2.54527	2.35172	5.61433	5.50543	5.47969	5.26689	4.45184	4.36342	4.19957	4.5883	1	1	3.03309	4.53664	1105.76	3.30286e-15	1	0	-1.06334	4.53664	180.028	1.25279e-09	1	1	1.96975	4.53664	433.336	2.74447e-12	1	1	5
ENSG00000088827	6614	SIGLEC1	-4.93751	-3.88672	-4.93751	-4.17723	-0.900139	-1.53807	-1.43967	-1.48181	2.03936	2.50261	2.21637	2.00891	1	1	4.32411	0.740666	52.8343	3.15516e-06	1	1	3.60791	0.740666	273.247	7.05435e-11	1	1	7.93202	0.740666	508.738	8.76475e-13	1	1	4
ENSG00000088832	2280	FKBP1A	8.25569	8.20279	8.17083	8.16623	8.3133	8.3472	8.32082	8.31677	8.8575	8.67675	8.65614	8.76197	0	0	0.117036	8.43972	8.87418	0.00956325	0	0	0.413118	8.43972	110.735	3.20603e-08	0	0	0.530154	8.43972	182.657	1.135e-09	0	0	4
ENSG00000088833	55968	NSFL1C	6.77944	6.68489	6.76653	6.73032	6.66124	6.68014	6.60899	6.56899	6.46475	6.44158	6.49213	6.49963	0	0	-0.119854	6.62089	11.4473	0.00421545	0	0	-0.156027	6.62089	18.8922	0.000606376	0	0	-0.275881	6.62089	60.2541	1.45268e-06	0	0	8
ENSG00000088854	25943	C20orf194	3.41768	3.40995	3.21315	3.3567	3.47755	3.55591	3.53919	3.30791	3.66122	3.77291	3.41545	3.84703	0	0	0.116667	3.51056	1.7848	0.201948	0	0	0.206631	3.51056	5.64557	0.0316102	0	0	0.323299	3.51056	14.1832	0.00194025	0	0	4
ENSG00000088876	79175	ZNF343	4.13955	4.11343	4.19931	4.34157	2.93594	3.01064	3.09887	3.01711	3.05381	3.04967	3.07065	3.24073	1	0	-1.19499	3.58396	329.932	1.88415e-11	0	0	0.0877421	3.58396	1.52457	0.23637	1	0	-1.10725	3.58396	290.209	4.63237e-11	1	0	6
ENSG00000088888	57506	MAVS	6.89374	6.89066	6.86239	6.88562	7.76979	7.79928	7.73813	7.68711	7.87426	7.88928	7.91388	7.96395	0	0	0.856747	7.57639	616.868	2.21028e-13	0	0	0.161226	7.57639	22.6281	0.000271287	1	0	1.01797	7.57639	872.015	1.83571e-14	1	0	3
ENSG00000088899	9762	LZTS3	-0.214928	0.113422	0.176337	0.810148	-0.806473	-0.790538	-0.437777	-1.10003	-0.124252	-0.43373	-1.11151	-0.518719	1	0	-1.0757	-0.137168	14.4313	0.00181582	0	0	0.26589	-0.137168	0.696691	0.417304	0	0	-0.809807	-0.137168	8.91635	0.00942787	1	0	7
ENSG00000088930	22803	XRN2	7.27371	7.32188	7.2945	7.23543	7.42643	7.45714	7.35468	7.46775	7.55226	7.53322	7.55534	7.49629	0	0	0.136668	7.41766	13.2766	0.00248556	0	0	0.10654	7.41766	8.0681	0.0126348	0	0	0.243209	7.41766	42.2522	1.12554e-05	0	0	4
ENSG00000088970	55857	KIZ	4.14956	4.05392	4.04128	4.18337	3.17287	3.07875	3.39457	2.91015	2.36439	2.61585	2.47163	2.48559	0	0	-0.972828	3.44183	111.865	3.00068e-08	0	0	-0.658339	3.44183	40.1781	1.48562e-05	1	1	-1.63117	3.44183	283.691	5.42942e-11	1	1	8
ENSG00000088986	8655	DYNLL1	7.14129	7.05751	7.11589	7.07317	6.5621	6.73288	6.64577	6.70819	6.97847	6.826	6.89997	7.03769	0	0	-0.442982	6.91227	86.6196	1.55389e-07	0	0	0.271998	6.91227	32.1721	4.85104e-05	0	0	-0.170984	6.91227	13.1523	0.00257318	0	0	7
ENSG00000088992	54997	TESC	7.61203	7.59225	7.6529	7.58538	8.06602	8.07668	8.02447	8.10519	7.89795	7.8622	7.98864	7.97463	0	0	0.448689	7.88153	148.712	4.55712e-09	0	0	-0.138087	7.88153	14.1522	0.00195647	0	0	0.310602	7.88153	71.2433	5.2602e-07	0	0	5
ENSG00000089006	27131	SNX5	7.67515	7.61302	7.66012	7.75541	7.21375	7.22511	7.13844	7.22053	7.17486	7.25437	7.14487	7.15754	0	0	-0.486686	7.37478	165.707	2.19854e-09	0	0	-0.0160915	7.37478	0.177427	0.679709	0	0	-0.502777	7.37478	176.947	1.40887e-09	0	0	6
ENSG00000089009	6128	RPL6	10.3537	10.3576	10.3512	10.4323	9.73097	9.74264	9.69667	9.78503	9.80046	9.74061	9.82272	9.78002	0	0	-0.643956	9.9978	313.74	2.68301e-11	0	0	0.0467194	9.9978	1.65684	0.217999	0	0	-0.597237	9.9978	270.291	7.61015e-11	0	0	6
ENSG00000089012	55423	SIRPG	0.834025	-0.0863489	0.504666	0.631912	2.30942	2.3609	2.30407	2.18655	2.5273	2.32591	2.44079	2.36328	1	1	1.78434	1.92118	151.136	4.0885e-09	0	0	0.124244	1.92118	0.976234	0.339172	1	1	1.90858	1.92118	176.95	1.40871e-09	1	1	3
ENSG00000089022	8550	MAPKAPK5	5.90674	5.98804	5.95433	6.0904	5.45204	5.46401	5.33827	5.26282	5.6496	5.679	5.67873	5.57995	0	0	-0.617162	5.69922	146.091	5.13384e-09	0	0	0.266019	5.69922	26.1067	0.000138014	0	0	-0.351143	5.69922	48.8055	4.99025e-06	0	0	7
ENSG00000089048	51575	ESF1	5.9955	5.96319	5.94015	6.05448	4.58536	4.4878	4.64572	4.50708	4.81534	4.59716	4.80301	4.5862	1	0	-1.44285	5.25557	680.479	1.0934e-13	0	0	0.142934	5.25557	5.97916	0.0276336	1	0	-1.29991	5.25557	566.947	4.04357e-13	1	0	6
ENSG00000089050	10741	RBBP9	3.51776	3.54143	3.63476	3.51652	3.17861	3.16275	2.91828	3.05527	3.72557	3.52939	3.50265	3.78608	0	0	-0.484297	3.45389	33.0578	4.2139e-05	0	0	0.558986	3.45389	43.2631	9.86803e-06	0	0	0.0746883	3.45389	0.857288	0.369503	0	0	7
ENSG00000089053	51433	ANAPC5	8.28482	8.33304	8.34327	8.42019	7.5291	7.39838	7.41188	7.40972	7.15669	7.36094	7.31751	7.28741	0	0	-0.916128	7.77349	381.275	6.79588e-12	0	0	-0.156933	7.77349	10.9502	0.00490143	1	0	-1.07306	7.77349	518.824	7.61947e-13	1	0	6
ENSG00000089057	9962	SLC23A2	5.42369	5.49094	5.50922	5.38643	5.76972	5.7979	5.90879	5.79244	6.67	6.74923	6.73128	6.71355	0	0	0.35723	6.09309	82.9086	2.04824e-07	0	0	0.898198	6.09309	556.296	4.63074e-13	1	0	1.25543	6.09309	1074.04	4.0769e-15	1	0	4
ENSG00000089060	80024	SLC8B1	6.11407	6.09893	6.16872	6.17058	7.41341	7.40635	7.4534	7.44308	6.93286	7.03687	7.05905	7.09351	1	0	1.28232	6.95584	1400.29	5.9706e-16	0	0	-0.398539	6.95584	142.413	6.08859e-09	0	0	0.883778	6.95584	663.073	1.31687e-13	1	0	5
ENSG00000089063	29058	TMEM230	6.47236	6.38871	6.39002	6.39909	6.6096	6.72281	6.64963	6.69214	6.99118	6.73345	6.83918	6.80539	0	0	0.24838	6.65158	26.7984	0.000121534	0	0	0.172573	6.65158	13.0508	0.0026474	0	0	0.420953	6.65158	77.7732	3.05657e-07	0	0	4
ENSG00000089091	55184	DZANK1	2.03044	2.19503	1.97497	1.95669	2.54977	2.46638	2.53071	2.38933	2.60233	2.39474	2.35516	2.67153	0	0	0.443033	2.35353	16.3766	0.00110217	0	0	0.0220725	2.35353	0.0419445	0.840544	0	0	0.465105	2.35353	18.2557	0.000702066	0	0	3
ENSG00000089094	84678	KDM2B	6.80502	6.86319	6.83819	6.80496	6.89137	6.84128	6.90598	6.87079	6.76696	6.83084	6.91408	6.78675	0	0	0.0409331	6.84433	1.24769	0.281981	0	0	-0.0533698	6.84433	2.09612	0.168738	0	0	-0.0124367	6.84433	0.11518	0.739139	0	0	5
ENSG00000089123	55617	TASP1	3.28765	3.33193	3.23985	3.31792	2.70892	2.70058	2.65135	2.70946	2.34267	2.5436	2.78164	2.58997	0	0	-0.612864	2.91399	45.9423	7.04095e-06	0	0	-0.124399	2.91399	1.671	0.216144	0	0	-0.737263	2.91399	65.7346	8.59986e-07	0	0	6
ENSG00000089127	4938	OAS1	-1.01986	-0.594818	-1.01541	-0.0574868	1.03241	1.19695	0.936843	0.989189	2.96419	3.02093	3.30561	3.17512	1	1	1.66745	1.8881	66.8152	7.78869e-07	1	1	2.09328	1.8881	198.315	6.47124e-10	1	1	3.76073	1.8881	477.409	1.37853e-12	1	1	4
ENSG00000089154	10985	GCN1	8.46997	8.51244	8.55879	8.35763	8.22923	8.26626	8.29836	8.25306	8.20793	8.2983	8.3604	8.40103	0	0	-0.223207	8.35606	25.364	0.000158606	0	0	0.0555963	8.35606	1.56454	0.230613	0	0	-0.16761	8.35606	14.3298	0.00186556	0	0	7
ENSG00000089157	6175	RPLP0	11.4024	11.3684	11.4256	11.4175	11.265	11.2586	11.1454	11.1744	11.175	11.1631	11.2625	11.3126	0	0	-0.200966	11.2844	21.4551	0.000345896	0	0	0.016694	11.2844	0.147973	0.706007	0	0	-0.184272	11.2844	18.0458	0.000737309	0	0	6
ENSG00000089159	5829	PXN	0.298675	-0.318298	-0.0208978	0.652838	6.29917	6.20004	6.31716	6.13809	7.97894	7.91944	7.94512	7.91581	1	1	6.01845	6.73705	4299.31	1.69406e-19	1	1	1.70042	6.73705	1029.43	5.54006e-15	1	1	7.71887	6.73705	7839.55	2.1027e-21	1	1	4
ENSG00000089177	55614	KIF16B	2.6544	2.56265	2.53812	2.42654	3.05303	3.16275	2.93105	2.9512	2.84566	2.7386	2.87688	2.71834	0	0	0.472505	2.79458	29.8797	7.07695e-05	0	0	-0.233322	2.79458	7.278	0.0168	0	0	0.239183	2.79458	7.47508	0.0156292	0	0	5
ENSG00000089195	51605	TRMT6	5.51176	5.45918	5.55336	5.5005	5.13246	5.09609	5.03242	5.05572	5.32071	5.20721	5.12096	5.09639	0	0	-0.438039	5.27604	82.2864	2.14755e-07	0	0	0.108465	5.27604	4.82451	0.0445975	0	0	-0.329574	5.27604	47.3265	5.94937e-06	0	0	7
ENSG00000089199	1114	CHGB	1.41847	1.20527	1.31458	1.22778	2.31984	2.39336	2.25414	2.32832	1.82112	1.73388	1.29705	1.62259	1	0	1.02962	1.80135	70.9465	5.39689e-07	0	0	-0.699286	1.80135	33.1626	4.14497e-05	0	0	0.330338	1.80135	6.61773	0.0215308	1	0	5
ENSG00000089220	5037	PEBP1	8.71953	8.67606	8.80249	8.76892	7.01359	6.93751	6.83684	6.89772	6.6607	6.50262	6.6244	6.7567	1	1	-1.82945	7.76561	1589.75	2.37734e-16	0	0	-0.286461	7.76561	38.1522	1.9691e-05	1	1	-2.11591	7.76561	2074.37	3.4368e-17	1	1	6
ENSG00000089234	8315	BRAP	5.39134	5.3607	5.37611	5.45133	5.26647	5.1729	5.22359	5.33309	5.25682	5.23979	5.24218	5.26616	0	0	-0.154119	5.30371	13.2826	0.00248143	0	0	0.00132357	5.30371	0.000948414	0.975848	0	0	-0.152796	5.30371	13.1178	0.00259817	0	0	6
ENSG00000089248	10961	ERP29	8.25163	8.21269	8.28329	8.2912	8.77348	8.83716	8.65085	8.69897	7.89865	7.78347	7.98062	7.92248	0	0	0.472712	8.34106	104.133	4.77976e-08	0	0	-0.845404	8.34106	326.107	2.04512e-11	0	0	-0.372691	8.34106	63.8636	1.02422e-06	0	0	5
ENSG00000089280	2521	FUS	9.35947	9.25559	9.46186	9.61658	9.28466	9.31844	9.16715	9.09149	9.10203	9.20222	9.10624	9.16682	0	0	-0.219171	9.26963	11.5086	0.00413867	0	0	-0.074015	9.26963	1.31088	0.2706	0	0	-0.293186	9.26963	20.607	0.000414509	0	0	8
ENSG00000089289	3476	IGBP1	5.5224	5.62988	5.43989	5.59341	6.02833	6.03582	5.97734	6.02569	5.52857	5.5741	5.70709	5.66605	0	0	0.461239	5.74108	91.6904	1.08268e-07	0	0	-0.398543	5.74108	67.4687	7.34048e-07	0	0	0.0626967	5.74108	1.65113	0.218753	0	0	5
ENSG00000089327	53827	FXYD5	7.52788	7.45953	7.42823	7.41306	8.21446	7.97579	8.16554	8.14461	7.60053	7.39889	7.40865	7.4511	0	0	0.660115	7.71893	239.207	1.77856e-10	0	0	-0.661967	7.71893	238.841	1.79752e-10	0	0	-0.00185228	7.71893	0.00186584	0.966129	0	0	5
ENSG00000089335	55900	ZNF302	4.07268	3.90358	4.14853	4.12278	3.90544	4.04224	3.95322	4.13788	3.63017	3.612	3.58958	3.78974	0	0	-0.0629592	3.93032	0.915215	0.354259	0	0	-0.35481	3.93032	26.8916	0.000119489	0	0	-0.417769	3.93032	38.7095	1.82026e-05	0	0	2
ENSG00000089351	57655	GRAMD1A	5.55008	5.66908	5.5147	5.694	6.22624	6.15657	6.39468	6.3123	7.04932	7.07465	7.09828	7.07826	0	0	0.658233	6.4387	157.957	3.03812e-09	0	0	0.799717	6.4387	249.878	1.3141e-10	1	0	1.45795	6.4387	796.846	3.51459e-14	1	0	4
ENSG00000089486	29965	CDIP1	6.21769	6.16862	6.17853	6.1357	6.38357	6.33358	6.39007	6.39396	7.00852	7.00878	7.18923	7.11298	0	0	0.191592	6.5961	21.0671	0.000375535	0	0	0.70472	6.5961	293.09	4.32312e-11	0	0	0.896312	6.5961	475.353	1.42154e-12	0	0	4
ENSG00000089505	113540	CMTM1	0.146924	0.652049	0.349821	0.42851	2.56737	2.75156	2.80492	2.84631	3.63017	2.96167	3.32263	3.43074	1	1	2.36986	2.55394	211.918	4.10393e-10	0	0	0.599026	2.55394	21.3975	0.000350122	1	1	2.96889	2.55394	357.82	1.06402e-11	1	1	3
ENSG00000089558	23415	KCNH4	-3.98085	-3.88672	-4.93751	-4.93751	-0.482876	-0.0472674	-0.253126	0.0127134	3.38128	3.44176	2.5314	3.42605	1	1	5.54993	1.76622	122.868	1.62178e-08	1	1	3.43884	1.76622	395.488	5.24577e-12	1	1	8.98877	1.76622	828.12	2.66358e-14	1	1	4
ENSG00000089597	23193	GANAB	9.22137	9.23873	9.2662	9.20125	9.00082	8.90557	8.91756	8.8892	8.54591	8.52501	8.58225	8.62754	0	0	-0.312632	8.93698	71.5886	5.10605e-07	0	0	-0.358727	8.93698	93.199	9.75608e-08	0	0	-0.671359	8.93698	326.658	2.02101e-11	0	0	8
ENSG00000089639	51291	GMIP	5.64519	5.64609	5.62602	5.80567	7.42069	7.48847	7.57483	7.46775	7.61448	7.71335	7.6728	7.74969	1	1	1.79767	7.18137	1825.79	8.69538e-17	0	0	0.198474	7.18137	25.2334	0.000162579	1	1	1.99614	7.18137	2249.39	1.90608e-17	1	1	3
ENSG00000089685	332	BIRC5	6.20574	6.18674	6.28975	6.28935	5.78297	5.70289	5.6035	5.77444	4.98617	4.83724	4.80705	5.04375	0	0	-0.536966	5.73418	134.795	8.78323e-09	0	0	-0.797886	5.73418	261.113	9.67999e-11	1	0	-1.33485	5.73418	764.469	4.73723e-14	1	0	8
ENSG00000089693	8079	MLF2	6.99513	6.99481	6.96599	6.97376	7.18944	7.19627	7.19479	7.18584	7.29953	7.18266	7.26272	7.28611	0	0	0.200275	7.14797	34.8429	3.19837e-05	0	0	0.065453	7.14797	3.72673	0.0731411	0	0	0.265728	7.14797	61.601	1.27257e-06	0	0	4
ENSG00000089723	78990	OTUB2	1.7435	1.62068	1.50276	1.45923	2.26695	2.44589	2.47075	2.29682	2.70804	2.48869	2.54113	2.726	0	0	0.790949	2.23564	46.1824	6.83625e-06	0	0	0.243985	2.23564	4.94792	0.0422944	1	0	1.03493	2.23564	82.3898	2.13069e-07	1	0	4
ENSG00000089737	57062	DDX24	8.21379	8.21541	8.26945	8.25509	6.984	6.96116	6.92804	6.92115	7.34973	7.35639	7.29684	7.30732	1	0	-1.29955	7.61542	1481.03	3.97572e-16	0	0	0.37878	7.61542	124.845	1.45971e-08	0	0	-0.920766	7.61542	765.588	4.68765e-14	1	0	7
ENSG00000089775	7597	ZBTB25	2.43443	2.5368	2.47207	2.73204	2.27769	2.31645	2.33322	2.44786	2.7499	2.71487	2.44079	2.92537	0	0	-0.210035	2.55954	4.75296	0.0460001	0	0	0.369481	2.55954	14.5465	0.00176112	0	0	0.159446	2.55954	2.91488	0.108867	0	0	7
ENSG00000089818	25977	NECAP1	4.28751	4.45451	4.30004	4.43363	4.91078	5.02709	4.84779	4.81383	5.39513	5.36418	5.08982	5.33286	0	0	0.52109	4.90059	80.6544	2.43515e-07	0	0	0.396339	4.90059	49.6733	4.50987e-06	0	0	0.917429	4.90059	259.088	1.02186e-10	0	0	4
ENSG00000089820	393	ARHGAP4	7.11437	7.14709	7.1338	7.28088	8.51642	8.57506	8.63179	8.51373	8.53428	8.71837	8.62846	8.66735	1	0	1.38069	8.25731	1073.75	4.08492e-15	0	0	0.077148	8.25731	3.55192	0.0794762	1	0	1.45784	8.25731	1195.51	1.87763e-15	1	0	3
ENSG00000089847	170961	ANKRD24	-1.43301	-0.755882	-0.712645	-0.795783	1.05754	1.35912	1.53046	1.01523	1.31893	1.19652	1.40751	1.33283	1	1	2.19689	0.813817	132.388	9.90006e-09	0	0	0.0633633	0.813817	0.167415	0.68834	1	1	2.26025	0.813817	142.763	5.98943e-09	1	1	3
ENSG00000089876	55760	DHX32	4.70251	4.91377	4.81558	4.87768	4.44956	4.44198	4.4175	4.50937	4.33019	4.50504	4.3427	4.53917	0	0	-0.381345	4.59293	51.251	3.76515e-06	0	0	-0.0250238	4.59293	0.207572	0.655358	0	0	-0.406368	4.59293	58.3828	1.75311e-06	0	0	6
ENSG00000089902	23186	RCOR1	6.91702	6.9616	6.9753	6.93023	7.55498	7.58356	7.52253	7.54882	7.4648	7.4586	7.48212	7.47572	0	0	0.597483	7.34486	345.635	1.35833e-11	0	0	-0.0829488	7.34486	6.76145	0.0203821	0	0	0.514534	7.34486	256.385	1.09916e-10	0	0	3
ENSG00000089916	55668	GPATCH2L	5.44011	5.53187	5.53999	5.48745	5.62277	5.72006	5.68491	5.63969	5.91451	5.91141	5.92518	5.99394	0	0	0.158304	5.71093	16.3685	0.0011044	0	0	0.268834	5.71093	47.8378	5.59586e-06	0	0	0.427138	5.71093	122.053	1.69448e-08	0	0	4
ENSG00000090006	8425	LTBP4	-0.0226868	0.0660124	0.176337	0.379133	-2.0099	-1.11642	-2.3173	-2.22827	-1.92433	-0.79329	-2.13183	-1.38526	1	1	-2.16512	-0.586921	49.1593	4.78766e-06	0	0	0.457717	-0.586921	1.37811	0.259158	1	1	-1.7074	-0.586921	35.8107	2.76601e-05	1	1	6
ENSG00000090013	645	BLVRB	3.00273	2.79121	2.92027	2.97574	3.30466	3.30035	3.15437	3.4531	2.5273	2.46043	2.27583	2.83622	0	0	0.372986	2.95958	18.0456	0.000737356	0	0	-0.773257	2.95958	70.8399	5.44698e-07	0	0	-0.400272	2.95958	18.7673	0.000623922	0	0	5
ENSG00000090020	6548	SLC9A1	4.92586	4.92876	4.9266	4.80359	6.9361	6.9343	7.05012	7.01529	6.14217	5.92116	6.04964	6.09052	1	1	2.08277	6.20479	1659.63	1.73943e-16	0	0	-0.934612	6.20479	372.919	7.94792e-12	1	0	1.14816	6.20479	492.409	1.10594e-12	1	1	5
ENSG00000090054	10558	SPTLC1	5.98295	5.94528	6.03533	6.01259	6.0783	6.06885	6.11169	5.99739	5.95265	5.89434	5.96727	5.91241	0	0	0.0603735	5.99866	2.96994	0.10586	0	0	-0.133236	5.99866	14.152	0.00195657	0	0	-0.0728624	5.99866	4.30063	0.056167	0	0	5
ENSG00000090060	10914	PAPOLA	8.16153	8.20365	8.1865	8.15802	8.0252	7.97355	7.99741	7.96003	8.10807	8.13691	8.10489	8.04289	0	0	-0.197322	8.09141	35.428	2.92848e-05	0	0	0.108475	8.09141	10.6393	0.0053954	0	0	-0.0888468	8.09141	7.21317	0.0172071	0	0	7
ENSG00000090061	8812	CCNK	6.39763	6.4552	6.40976	6.47962	6.29917	6.20842	6.32746	6.22922	6.30546	6.22454	6.26449	6.14508	0	0	-0.179041	6.31777	17.3313	0.000873356	0	0	-0.032012	6.31777	0.539747	0.474136	0	0	-0.211053	6.31777	24.1104	0.000201827	0	0	6
ENSG00000090097	57060	PCBP4	2.3844	2.206	1.83017	2.42654	2.68493	2.78456	2.49675	2.70946	1.52583	1.03343	0.744266	1.39178	0	0	0.446495	2.16346	15.993	0.00121286	1	0	-1.49921	2.16346	144.418	5.54527e-09	1	0	-1.05271	2.16346	69.7788	5.97544e-07	1	0	5
ENSG00000090104	5996	RGS1	-0.436781	0.0660124	-0.0637999	-0.0918864	2.33019	2.76815	2.87928	2.91015	3.07372	2.9311	2.84583	2.87116	1	1	2.89352	2.29587	322.465	2.21303e-11	0	0	0.201034	2.29587	2.61839	0.126958	1	1	3.09456	2.29587	378.991	7.0907e-12	1	1	3
ENSG00000090263	51650	MRPS33	5.2213	5.04946	5.21943	5.18387	4.70152	4.77943	4.61638	4.81569	4.67899	4.4771	4.55918	4.70911	0	0	-0.449857	4.86539	61.651	1.2664e-06	0	0	-0.123891	4.86539	4.35474	0.0548207	0	0	-0.573748	4.86539	99.4997	6.41279e-08	0	0	8
ENSG00000090266	4708	NDUFB2	5.2343	5.2954	5.29035	5.42648	5.13393	5.18377	4.85283	5.04312	4.76723	4.88454	4.7949	5.04987	0	0	-0.266535	5.10027	20.0191	0.00047118	0	0	-0.181184	5.10027	8.71744	0.0100863	0	0	-0.447719	5.10027	55.7534	2.30248e-06	0	0	8
ENSG00000090273	10726	NUDC	7.98204	7.92305	8.00509	8.00291	6.07676	6.22655	6.10466	6.1157	6.11039	5.90224	6.05729	6.07337	1	1	-1.85617	7.02576	1638.59	1.90833e-16	0	0	-0.0969371	7.02576	4.22926	0.0580027	1	1	-1.95311	7.02576	1801.74	9.57554e-17	1	1	6
ENSG00000090316	10296	MAEA	6.68574	6.67505	6.75346	6.71547	6.74048	6.81904	6.75303	6.76541	6.22092	6.25828	6.32767	6.35344	0	0	0.0528863	6.60564	2.2709	0.153084	0	0	-0.480102	6.60564	179.992	1.25449e-09	0	0	-0.427215	6.60564	144.217	5.59718e-09	0	0	2
ENSG00000090339	3383	ICAM1	-1.31812	-1.14466	-1.29318	-1.61276	6.70911	6.80302	6.84824	6.78115	8.47936	8.25473	7.9804	8.31036	1	1	8.2509	7.11637	3263.93	1.26491e-18	1	0	1.47069	7.11637	448.653	2.14443e-12	1	1	9.72159	7.11637	5066.77	5.10545e-20	1	1	3
ENSG00000090372	29888	STRN4	6.62242	6.5319	6.5359	6.65679	7.05318	7.02212	7.11974	7.06988	7.04723	7.05942	6.98616	6.97883	0	0	0.470169	6.90486	132.339	9.92404e-09	0	0	-0.0485523	6.90486	1.42632	0.251348	0	0	0.421617	6.90486	106.454	4.14341e-08	0	0	3
ENSG00000090376	11213	IRAK3	6.99722	7.05296	6.98025	7.01374	7.00837	7.05038	6.99911	6.91338	7.30586	7.33976	7.32597	7.23169	0	0	-0.0278087	7.10914	0.708797	0.413378	0	0	0.307426	7.10914	86.6245	1.55334e-07	0	0	0.279618	7.10914	72.6633	4.65823e-07	0	0	1
ENSG00000090382	4069	LYZ	3.10409	2.91009	2.96897	2.97574	3.96642	4.03883	3.69329	3.77987	4.68547	4.70798	4.5993	4.7359	0	0	0.871787	3.99357	146.86	4.95633e-09	0	0	0.811752	3.99357	151.496	4.02366e-09	1	1	1.68354	3.99357	596.339	2.81655e-13	1	1	4
ENSG00000090432	79594	MUL1	4.7093	4.76213	4.68562	4.63898	4.54595	4.67328	4.57019	4.52984	4.45184	4.46293	4.6109	4.63174	0	0	-0.12754	4.61139	4.78606	0.0453448	0	0	-0.0409409	4.61139	0.474079	0.501877	0	0	-0.16848	4.61139	8.36158	0.0114009	0	0	8
ENSG00000090447	7023	TFAP4	5.49614	5.39228	5.50096	5.46987	3.95977	3.95432	4.11583	3.98156	4.01022	3.94085	3.69789	3.84352	1	0	-1.47079	4.67046	495.753	1.05387e-12	0	0	-0.125482	4.67046	3.05962	0.101176	1	1	-1.59627	4.67046	576.914	3.56976e-13	1	1	6
ENSG00000090470	10081	PDCD7	5.80425	5.8953	5.88481	5.85334	5.41485	5.38146	5.38426	5.58315	5.43545	5.26554	5.3457	5.27532	0	0	-0.425678	5.56884	57.8071	1.85933e-06	0	0	-0.112976	5.56884	3.83669	0.0694632	0	0	-0.538654	5.56884	91.94	1.06408e-07	0	0	6
ENSG00000090487	51324	SPG21	6.53054	6.58542	6.52915	6.5204	6.24002	6.35709	6.33649	6.48004	7.03204	6.98108	6.83326	7.01873	0	0	-0.194886	6.64522	15.0629	0.00153806	0	0	0.611557	6.64522	148.923	4.51391e-09	0	0	0.416671	6.64522	71.2593	5.25293e-07	0	0	7
ENSG00000090520	51726	DNAJB11	6.87726	6.97449	6.85341	6.98335	6.31032	6.18775	6.21253	6.21173	6.34423	6.42568	6.33747	6.29416	0	0	-0.700508	6.53975	256.733	1.08885e-10	0	0	0.118934	6.53975	7.13734	0.0176978	0	0	-0.581574	6.53975	179.279	1.28883e-09	0	0	6
ENSG00000090554	2323	FLT3LG	-0.0683992	-0.0863489	-0.52111	-0.163249	2.4864	2.01647	2.43534	2.16345	2.205	2.03152	2.02171	2.31333	1	1	2.52646	1.7173	255.064	1.13937e-10	0	0	-0.139423	1.7173	1.1611	0.298664	1	1	2.38704	1.7173	225.072	2.7101e-10	1	1	3
ENSG00000090565	9727	RAB11FIP3	4.20345	4.24431	4.29368	4.36712	3.69734	3.67951	3.90872	3.68573	4.02052	4.20636	4.12069	4.28304	0	0	-0.541079	4.09173	66.0705	8.33784e-07	0	0	0.415217	4.09173	37.4597	2.17371e-05	0	0	-0.125862	4.09173	3.80379	0.0705401	0	0	7
ENSG00000090581	84572	GNPTG	5.35825	5.20117	5.26998	5.31438	5.6005	5.66904	5.71014	5.60367	5.63739	5.71757	5.83614	5.57995	0	0	0.348111	5.55206	44.5678	8.35592e-06	0	0	0.0482192	5.55206	0.866737	0.366951	0	0	0.39633	5.55206	58.1815	1.78945e-06	0	0	3
ENSG00000090612	10795	ZNF268	5.19614	5.14666	5.20595	5.1373	5.15737	5.1884	5.11167	5.13506	5.18388	5.06898	4.9957	5.03608	0	0	-0.0330197	5.13342	0.505075	0.488441	0	0	-0.0768118	5.13342	2.65024	0.124847	0	0	-0.109831	5.13342	5.57282	0.0325636	0	0	8
ENSG00000090615	2802	GOLGA3	6.89448	6.89236	6.94957	6.92029	6.91176	6.99989	7.01456	6.93401	7.11406	7.18994	7.15955	7.18662	0	0	0.0416972	7.01813	1.61805	0.223189	0	0	0.197127	7.01813	36.1368	2.63561e-05	0	0	0.238824	7.01813	53.6162	2.89592e-06	0	0	1
ENSG00000090621	8761	PABPC4	5.85028	5.92716	5.96304	6.29644	4.96325	4.8058	4.89743	4.82859	5.32625	5.77822	5.47691	5.40379	1	0	-1.15013	5.5545	143.149	5.88226e-09	0	0	0.629828	5.5545	40.9399	1.33998e-05	0	0	-0.520307	5.5545	31.58	5.3381e-05	1	0	7
ENSG00000090661	79603	CERS4	2.70283	2.25967	2.56653	2.38337	3.48683	3.39957	3.36664	3.44354	3.52321	3.77864	3.87752	3.81149	0	0	0.933385	3.29692	80.5813	2.44902e-07	0	0	0.332032	3.29692	11.6937	0.00391653	1	0	1.26542	3.29692	154.302	3.55668e-09	1	0	4
ENSG00000090674	57192	MCOLN1	3.87252	3.68956	3.75381	3.9644	4.10244	4.10566	4.17069	3.93457	4.09386	4.06805	4.09781	4.06795	0	0	0.244983	4.00009	12.0965	0.00347871	0	0	0.00125982	4.00009	0.000320373	0.985961	0	0	0.246243	4.00009	12.3105	0.00326901	0	0	3
ENSG00000090686	84196	USP48	6.71006	6.7903	6.73637	6.78939	6.84296	6.82699	6.7999	6.80793	6.54183	6.69151	6.71096	6.65258	0	0	0.0540615	6.74455	2.04069	0.174116	0	0	-0.170408	6.74455	19.9089	0.000482769	0	0	-0.116346	6.74455	9.39047	0.00804817	0	0	5
ENSG00000090776	1947	EFNB1	2.96352	3.28612	3.12516	3.11043	2.61046	2.74318	2.69692	2.83903	2.79857	2.52325	2.73155	2.74119	0	0	-0.408621	2.87831	17.3915	0.000860839	0	0	-0.0280717	2.87831	0.075264	0.787652	0	0	-0.436693	2.87831	19.9221	0.00048136	0	0	6
ENSG00000090857	55066	PDPR	7.92578	7.94737	8.01447	7.94005	7.57224	7.52799	7.62529	7.52268	7.59222	7.60133	7.5287	7.53385	0	0	-0.403843	7.7091	124.178	1.51226e-08	0	0	0.00183814	7.7091	0.00253546	0.960521	0	0	-0.402005	7.7091	123.234	1.59033e-08	0	0	6
ENSG00000090861	16	AARS	7.92414	7.83608	7.89371	7.91955	7.2873	7.24748	7.16469	7.24996	7.10522	7.07056	6.95694	7.10933	0	0	-0.665742	7.44761	372.498	8.01161e-12	0	0	-0.176792	7.44761	25.5446	0.000153295	0	0	-0.842535	7.44761	591.141	2.99868e-13	0	0	8
ENSG00000090863	2734	GLG1	6.9607	7.01406	7.03401	6.97662	7.48231	7.52005	7.54321	7.48445	7.45281	7.43406	7.49062	7.55926	0	0	0.502337	7.34632	210.069	4.35893e-10	0	0	-0.0236873	7.34632	0.472727	0.502478	0	0	0.47865	7.34632	190.946	8.38481e-10	0	0	3
ENSG00000090889	24137	KIF4A	6.26741	6.31648	6.30141	6.27845	6.45801	6.40564	6.29942	6.37209	5.2969	5.18255	5.2272	5.33912	0	0	0.0839817	6.06318	4.13787	0.0604574	1	0	-1.12433	6.06318	664.311	1.29936e-13	1	0	-1.04035	6.06318	575.885	3.61561e-13	1	0	2
ENSG00000090905	27327	TNRC6A	6.92433	6.86492	6.94451	6.89882	6.62177	6.82103	6.7999	6.87079	6.89699	6.786	6.86119	6.89769	0	0	-0.137001	6.85197	8.38869	0.0112941	0	0	0.0795262	6.85197	2.79053	0.116045	0	0	-0.0574751	6.85197	1.48722	0.241922	0	0	7
ENSG00000090924	64857	PLEKHG2	2.50635	2.65366	2.08708	2.61429	4.00569	3.95432	4.04418	3.86825	3.07372	2.9667	2.67083	3.07076	1	0	1.4947	3.25049	205.151	5.12934e-10	1	0	-1.02778	3.25049	100.524	6.00316e-08	0	0	0.466925	3.25049	17.9189	0.000759598	1	0	5
ENSG00000090971	57106	NAT14	3.43826	3.68171	3.56958	3.96021	3.07781	3.33975	2.8392	3.30791	2.24067	2.26185	2.14163	2.58997	0	0	-0.532952	3.18336	41.4465	1.25211e-05	0	0	-0.843005	3.18336	83.2107	2.00191e-07	1	0	-1.37596	3.18336	242.405	1.62217e-10	1	0	8
ENSG00000090975	57605	PITPNM2	2.85751	3.08676	2.98485	3.15512	3.69734	3.44673	3.66299	3.58934	1.75688	2.07877	2.31037	2.08233	0	0	0.572306	3.03084	33.9093	3.68969e-05	1	0	-1.54253	3.03084	203.541	5.41419e-10	0	0	-0.970221	3.03084	78.134	2.96965e-07	1	0	5
ENSG00000090989	55763	EXOC1	5.27147	5.28896	5.24493	5.20351	5.64574	5.7115	5.65828	5.69612	5.57821	5.64251	5.64418	5.62875	0	0	0.417631	5.52699	105.93	4.27813e-08	0	0	-0.0552629	5.52699	1.87518	0.191514	0	0	0.362368	5.52699	79.7371	2.61589e-07	0	0	3
ENSG00000091009	54439	RBM27	6.48824	6.5557	6.54172	6.4141	5.78767	5.92176	5.91523	5.92712	5.93098	5.77463	5.9852	5.90484	0	0	-0.620433	6.13132	153.167	3.73771e-09	0	0	0.00909604	6.13132	0.0313438	0.8619	0	0	-0.611337	6.13132	149.457	4.40695e-09	0	0	6
ENSG00000091039	114882	OSBPL8	6.84872	6.91929	6.97132	6.85039	7.65433	7.72338	7.74988	7.7268	8.12785	8.17396	8.23474	8.15738	0	0	0.807534	7.68367	581.814	3.36017e-13	0	0	0.459085	7.68367	195.091	7.2396e-10	1	0	1.26662	7.68367	1429.66	5.13601e-16	1	0	4
ENSG00000091073	113878	DTX2	4.07793	3.96302	3.89493	3.98311	5.28255	5.26495	5.42883	5.36255	5.55715	5.4734	5.49203	5.55545	1	0	1.35007	5.07554	592.907	2.93534e-13	0	0	0.182582	5.07554	12.4923	0.00310214	1	0	1.53265	5.07554	775.77	4.26251e-14	1	0	3
ENSG00000091106	58484	NLRC4	0.808961	1.26947	1.01809	1.32225	6.58064	6.62425	6.47426	6.57611	6.23499	6.35596	6.28634	6.40562	1	1	5.45008	5.86349	6848.66	5.64643e-21	0	0	-0.244122	5.86349	31.4255	5.47419e-05	1	1	5.20596	5.86349	6170.56	1.20978e-20	1	1	3
ENSG00000091127	54517	PUS7	6.50345	6.54222	6.4355	6.45601	3.83814	3.65741	3.80502	3.77987	5.05457	5.01657	4.82109	4.84011	1	1	-2.72197	5.50368	2272.83	1.76754e-17	1	0	1.16298	5.50368	373.83	7.81212e-12	1	0	-1.55899	5.50368	901.809	1.44071e-14	1	1	7
ENSG00000091140	1738	DLD	7.60885	7.62661	7.63267	7.63519	7.27127	7.19512	7.09549	7.18261	7.05184	7.04581	7.07378	7.05755	0	0	-0.448462	7.31383	151.518	4.0198e-09	0	0	-0.130125	7.31383	12.4363	0.00315248	0	0	-0.578587	7.31383	250.949	1.27566e-10	0	0	8
ENSG00000091157	23335	WDR7	5.61478	5.5264	5.62264	5.46618	6.64216	6.73024	6.72535	6.72998	6.29135	6.22559	6.33887	6.3304	1	0	1.14156	6.25616	672.3	1.19255e-13	0	0	-0.411754	6.25616	91.6494	1.08577e-07	0	0	0.729804	6.25616	271.272	7.42027e-11	1	0	5
ENSG00000091164	9352	TXNL1	7.52284	7.54738	7.4965	7.55947	6.71899	6.74446	6.71892	6.81026	6.64803	6.64558	6.60018	6.68043	0	0	-0.792288	7.03661	588.007	3.11499e-13	0	0	-0.105538	7.03661	10.0509	0.00649503	0	0	-0.897826	7.03661	751.095	5.37851e-14	0	0	6
ENSG00000091262	368	ABCC6	-2.20526	-2.53516	-2.7549	-1.9487	0.556162	0.928201	0.351515	0.0127134	1.36275	1.14418	1.04697	1.29215	1	1	2.95719	0.352888	106.16	4.21834e-08	0	0	0.7332	0.352888	14.6232	0.00172578	1	1	3.69039	0.352888	194.997	7.26364e-10	1	1	3
ENSG00000091317	54918	CMTM6	6.53818	6.58805	6.61411	6.60438	8.13534	8.17156	8.0654	8.10044	7.80348	7.81223	7.82212	7.89939	1	0	1.52322	7.64508	1838.78	8.25876e-17	0	0	-0.2847	7.64508	68.7185	6.56249e-07	1	0	1.23852	7.64508	1222.16	1.60056e-15	1	0	3
ENSG00000091409	3655	ITGA6	5.38181	5.53622	5.50188	5.47502	5.98232	5.73491	5.87532	5.86404	4.51632	4.43051	4.50057	4.55859	0	0	0.383041	5.38735	50.0894	4.29836e-06	1	0	-1.36669	5.38735	558.519	4.50061e-13	0	0	-0.983653	5.38735	288.87	4.78467e-11	1	0	5
ENSG00000091436	51776	MAP3K20	5.99828	6.03342	6.02832	5.84143	5.01869	5.18222	4.96728	5.00465	4.62152	4.49637	4.25381	4.42856	0	0	-0.942494	5.31176	252.274	1.22984e-10	0	0	-0.591294	5.31176	85.2341	1.7206e-07	1	0	-1.53379	5.31176	621.237	2.1013e-13	1	0	8
ENSG00000091483	2271	FH	7.129	7.06921	7.12458	7.11524	6.01556	5.96019	5.9007	5.97269	5.78662	5.70558	5.75802	5.83929	1	0	-1.15672	6.41973	1059.17	4.50924e-15	0	0	-0.1907	6.41973	26.6871	0.000124028	1	0	-1.34742	6.41973	1414.81	5.54011e-16	1	0	6
ENSG00000091490	23231	SEL1L3	3.43007	3.25474	3.3213	3.3567	4.74664	4.53221	4.59045	4.5185	4.62378	4.53415	4.33153	4.58409	1	0	1.24981	4.24199	386.171	6.20964e-12	0	0	-0.0767032	4.24199	1.63773	0.220536	1	0	1.1731	4.24199	339.465	1.54202e-11	1	0	3
ENSG00000091527	55573	CDV3	8.23202	8.3321	8.32494	8.35124	7.8938	7.95532	7.92964	7.9552	8.04285	8.02166	8.0828	7.97061	0	0	-0.38598	8.10183	108.681	3.62179e-08	0	0	0.0957498	8.10183	6.63195	0.0214139	0	0	-0.29023	8.10183	61.7075	1.25944e-06	0	0	7
ENSG00000091542	54890	ALKBH5	5.54534	5.64306	5.56749	5.60217	4.9847	4.90482	4.98269	5.04312	5.03777	5.02141	5.01153	5.01748	0	0	-0.618575	5.23368	175.124	1.51156e-09	0	0	0.0412093	5.23368	0.729008	0.406952	0	0	-0.577366	5.23368	154.12	3.58516e-09	0	0	6
ENSG00000091592	22861	NLRP1	-0.628888	-0.594818	-0.299828	-0.401325	-2.0099	-1.90824	-1.57755	-2.00248	1.65482	1.89037	2.43036	1.71782	1	0	-1.51468	0.695794	34.1945	3.53102e-05	1	1	3.9601	0.695794	374.261	7.74873e-12	1	1	2.44543	0.695794	227.728	2.49915e-10	1	1	7
ENSG00000091622	83394	PITPNM3	0.262207	0.0660124	0.061259	0.673466	1.59259	1.31462	1.61202	0.96267	0.579715	0.954577	0.933393	0.890341	1	0	1.09489	0.915216	29.5733	7.45472e-05	0	0	-0.546206	0.915216	7.8038	0.0138793	0	0	0.548683	0.915216	6.81554	0.0199683	1	0	5
ENSG00000091640	9552	SPAG7	4.92731	4.75467	4.88491	4.93005	5.19183	5.28528	5.30555	5.22008	5.24076	5.04539	5.0478	5.2031	0	0	0.367543	5.09376	44.8961	8.01808e-06	0	0	-0.1173	5.09376	4.57949	0.0496204	0	0	0.250243	5.09376	20.7127	0.00040516	0	0	5
ENSG00000091651	23594	ORC6	6.01344	6.05938	6.05551	6.12497	5.29845	5.21134	5.26199	5.30961	4.87519	4.98095	4.82706	5.01592	0	0	-0.801523	5.51353	334.171	1.72235e-11	0	0	-0.344541	5.51353	55.4022	2.38973e-06	1	0	-1.14606	5.51353	659.317	1.37166e-13	1	0	8
ENSG00000091732	51530	ZC3HC1	4.6974	4.77509	4.76897	4.78475	4.28109	4.22769	4.33343	4.33426	4.04762	3.95864	3.86208	4.14422	0	0	-0.470346	4.39901	63.6035	1.04977e-06	0	0	-0.290483	4.39901	21.8749	0.000316789	0	0	-0.760829	4.39901	161.294	2.63853e-09	0	0	8
ENSG00000091844	26575	RGS17	-2.68556	-2.53516	-2.09061	-2.56933	0.285404	0.670107	-0.312089	0.376403	-0.389123	-0.936255	-0.101457	-1.03541	1	1	2.93087	-0.556819	67.1044	7.5866e-07	0	0	-0.912604	-0.556819	10.3647	0.00587955	1	1	2.01827	-0.556819	25.4861	0.000154992	1	1	5
ENSG00000091947	84336	TMEM101	4.73281	4.73586	4.75978	4.79067	4.80345	5.04933	4.90068	4.87021	4.62827	4.64031	4.77855	4.96668	0	0	0.144077	4.80889	5.04068	0.0406546	0	0	-0.152781	4.80889	5.53543	0.0330666	0	0	-0.00870455	4.80889	0.0182311	0.894432	0	0	5
ENSG00000092010	5720	PSME1	5.85564	5.82495	5.77726	5.87019	6.99826	7.01518	6.87946	7.04916	7.05225	6.99623	7.23826	7.11954	1	0	1.14586	6.73749	485.301	1.22662e-12	0	0	0.116118	6.73749	5.34758	0.0357349	1	0	1.26198	6.73749	590.643	3.01684e-13	1	0	3
ENSG00000092020	55012	PPP2R3C	4.26003	4.28111	4.42554	4.37186	4.27842	4.22168	4.31407	4.14379	4.24201	4.32866	4.04067	4.12986	0	0	-0.106821	4.26378	2.28574	0.15184	0	0	-0.0491945	4.26378	0.464082	0.50635	0	0	-0.156015	4.26378	4.87055	0.0437215	0	0	8
ENSG00000092036	54930	HAUS4	5.5137	5.44767	5.54892	5.6634	6.36984	6.38897	6.26391	6.34924	5.82727	5.85621	5.88946	5.94065	0	0	0.788907	5.95587	346.053	1.34682e-11	0	0	-0.465619	5.95587	121.774	1.72017e-08	0	0	0.323288	5.95587	56.7522	2.0735e-06	0	0	5
ENSG00000092067	1053	CEBPE	7.20932	7.13888	7.15325	7.07632	8.69257	8.72447	8.73027	8.76353	6.39127	6.2324	6.47891	6.52673	1	0	1.57412	7.75759	1007.36	6.47928e-15	1	1	-2.32081	7.75759	2024.22	4.10645e-17	0	0	-0.746693	7.75759	216.171	3.57933e-10	1	1	5
ENSG00000092068	23428	SLC7A8	3.06757	3.20637	2.87556	2.95483	1.65978	1.46472	1.37093	1.65171	1.65482	1.71007	1.6059	1.55542	1	0	-1.50212	2.29723	197.636	6.62512e-10	0	0	0.0887058	2.29723	0.548252	0.470736	1	0	-1.41341	2.29723	180.027	1.25285e-09	1	0	6
ENSG00000092094	55644	OSGEP	5.92143	5.88935	5.94083	6.08463	6.67501	6.61568	6.65686	6.51525	6.52686	6.76448	6.55828	6.6206	0	0	0.645768	6.4284	130.579	1.08457e-08	0	0	0.00291385	6.4284	0.00273445	0.959003	0	0	0.648682	6.4284	132.081	1.00535e-08	0	0	3
ENSG00000092098	55072	RNF31	5.54534	5.53187	5.54981	5.61623	6.06364	5.95113	6.08409	6.07527	6.12318	6.16777	6.24156	6.18937	0	0	0.474605	5.94932	140.58	6.6386e-09	0	0	0.136318	5.94932	11.928	0.0036546	0	0	0.610923	5.94932	235.627	1.97425e-10	0	0	4
ENSG00000092108	23256	SCFD1	5.51757	5.511	5.65525	5.6275	5.59836	5.49425	5.5692	5.66972	5.42515	5.5399	5.40016	5.45537	0	0	-0.00392243	5.54349	0.00584926	0.940072	0	0	-0.126265	5.54349	5.87695	0.0287867	0	0	-0.130188	5.54349	6.39444	0.0234676	0	0	2
ENSG00000092140	55632	G2E3	4.983	5.10035	5.11511	5.01938	4.94317	5.02709	4.91681	5.03041	4.78948	4.85499	4.89879	4.87152	0	0	-0.0836	4.96825	2.97302	0.105695	0	0	-0.127248	4.96825	6.61155	0.0215819	0	0	-0.210848	4.96825	18.766	0.000624106	0	0	8
ENSG00000092148	25831	HECTD1	7.4865	7.59513	7.59006	7.43833	7.70317	7.75443	7.77046	7.75774	7.75959	7.78667	7.90237	7.83182	0	0	0.209804	7.70348	29.5857	7.43892e-05	0	0	0.0728661	7.70348	3.57563	0.0785798	0	0	0.28267	7.70348	53.866	2.81829e-06	0	0	4
ENSG00000092199	3183	HNRNPC	9.83373	9.80478	9.877	9.90868	9.19629	9.20225	9.10662	9.14987	9.21253	9.18876	9.10327	9.16198	0	0	-0.702114	9.43609	351.597	1.20412e-11	0	0	0.00249133	9.43609	0.00443655	0.947795	0	0	-0.699622	9.43609	349.272	1.26175e-11	0	0	6
ENSG00000092201	11198	SUPT16H	8.99251	9.04154	9.03732	9.03037	8.12349	8.06476	8.02484	8.08861	7.87308	7.84163	7.79723	7.82292	0	0	-0.959305	8.41171	752.957	5.28355e-14	0	0	-0.242489	8.41171	47.6583	5.71712e-06	1	0	-1.20179	8.41171	1166.47	2.24358e-15	1	0	6
ENSG00000092203	9878	TOX4	6.45732	6.32658	6.41416	6.28266	6.58767	6.5914	6.57482	6.56127	6.42654	6.46355	6.49276	6.49739	0	0	0.199033	6.47562	24.1109	0.000201806	0	0	-0.10856	6.47562	7.11522	0.017844	0	0	0.0904737	6.47562	4.96639	0.0419619	0	0	5
ENSG00000092208	8487	GEMIN2	3.72958	3.77312	3.70673	3.80294	3.08393	2.90202	3.05871	3.09854	2.61144	2.60943	2.72303	2.70291	0	0	-0.725343	3.25273	98.8177	6.70311e-08	0	0	-0.378547	3.25273	22.6941	0.000267667	1	0	-1.10389	3.25273	217.155	3.46917e-10	1	0	8
ENSG00000092295	7051	TGM1	0.561332	0.369185	0.911384	0.652838	0.327336	-0.232979	-0.504982	-0.210519	0.380946	-0.0213327	0.710186	0.447156	0	0	-0.792501	0.393596	13.9404	0.00207155	0	0	0.53269	0.393596	5.72769	0.0305727	0	0	-0.259811	0.393596	1.71994	0.209886	0	0	7
ENSG00000092330	26277	TINF2	4.54065	4.50649	4.50476	4.3813	5.49522	5.55649	5.43108	5.54567	5.28983	5.31472	5.41874	5.47481	1	0	1.01728	5.17878	311.265	2.83632e-11	0	0	-0.13279	5.17878	5.68059	0.0311628	0	0	0.884493	5.17878	234.119	2.06397e-10	1	0	3
ENSG00000092421	57556	SEMA6A	-0.0683992	-0.140934	0.382148	-0.358816	0.625026	0.264898	0.804322	0.416037	0.818732	1.01412	0.744266	1.11689	0	0	0.58206	0.546423	7.73321	0.0142351	0	0	0.412303	0.546423	4.4663	0.0521634	0	0	0.994363	0.546423	24.6017	0.000183461	0	0	4
ENSG00000092439	54822	TRPM7	6.90635	6.93669	6.92647	6.85914	7.03589	7.01257	7.05304	7.03849	6.81901	6.84628	6.91173	6.76369	0	0	0.119318	6.92886	10.9767	0.00486181	0	0	-0.20061	6.92886	30.5656	6.30766e-05	0	0	-0.081292	6.92886	5.06012	0.0403206	0	0	5
ENSG00000092445	7301	TYRO3	1.87006	2.03188	1.89881	2.14571	-0.557228	-0.891203	-0.991202	-0.549102	-1.26067	-0.936255	-1.53329	-1.38526	1	1	-2.79253	0.885259	257.839	1.0568e-10	0	0	-0.542772	0.885259	4.58064	0.0511311	1	1	-3.3353	0.885259	326.063	2.04705e-11	1	1	6
ENSG00000092470	79968	WDR76	5.74437	5.81513	5.75197	5.78449	5.53155	5.4042	5.32986	5.49568	5.01564	4.73035	4.66749	4.91571	0	0	-0.343265	5.40857	39.8545	1.55288e-05	0	0	-0.607933	5.40857	112.656	2.86576e-08	0	0	-0.951198	5.40857	287.554	4.93981e-11	0	0	8
ENSG00000092529	825	CAPN3	0.0216216	-0.594818	-0.462527	0.0410485	5.27721	5.22643	5.19078	4.98666	3.32146	3.25694	2.99482	3.08868	1	1	5.39809	3.89029	2465.25	9.78065e-18	1	1	-2.00519	3.89029	656.527	1.41402e-13	1	1	3.3929	3.89029	747.879	5.54707e-14	1	1	5
ENSG00000092531	8773	SNAP23	4.62385	4.7453	4.74276	4.67651	6.09129	6.10197	6.06031	6.03208	6.45656	6.49524	6.40494	6.42339	1	0	1.3656	5.90087	1145.37	2.56043e-15	0	0	0.37338	5.90087	98.1996	6.97914e-08	1	1	1.73898	5.90087	1888.61	6.79977e-17	1	1	4
ENSG00000092621	26227	PHGDH	7.67342	7.6474	7.68483	7.62877	4.8365	4.80781	4.74849	4.87555	4.13551	3.96871	3.86982	4.2908	1	1	-2.85286	6.3857	2545.33	7.74911e-18	0	0	-0.746493	6.3857	133.661	9.29029e-09	1	1	-3.59935	6.3857	3612.67	6.03207e-19	1	1	6
ENSG00000092758	1299	COL9A3	0.468348	0.586361	0.533736	1.06558	3.45881	3.47228	3.564	3.49071	2.30947	1.9114	2.48177	2.19695	1	1	2.81574	2.50101	443.626	2.32319e-12	1	0	-1.2762	2.50101	116.352	2.32012e-08	1	0	1.53955	2.50101	114.115	2.63461e-08	1	1	5
ENSG00000092820	7430	EZR	7.23601	7.11105	7.1982	7.18312	6.26316	6.25848	6.17075	6.20679	5.26839	5.24083	5.2287	5.36632	0	0	-0.967109	6.44109	646.82	1.57346e-13	0	0	-0.94891	6.44109	543.278	5.4844e-13	1	1	-1.91602	6.44109	2293.68	1.65385e-17	1	1	8
ENSG00000092841	4637	MYL6	7.85293	7.78918	7.86344	7.91915	9.11922	9.19392	9.03551	9.01814	8.92128	8.89134	8.87177	9.0016	1	0	1.2268	8.71521	820.847	2.83834e-14	0	0	-0.171734	8.71521	16.7143	0.00101421	1	0	1.05507	8.71521	610.575	2.37876e-13	1	0	3
ENSG00000092847	26523	AGO1	6.10316	6.12447	6.1791	6.18367	10.3199	10.3071	10.308	10.2614	9.09413	9.20615	9.25687	9.26033	1	1	4.14314	9.31868	9458.91	5.32684e-22	1	0	-1.09529	9.31868	862.054	1.99424e-14	1	1	3.04785	9.31868	5546.27	2.63739e-20	1	1	5
ENSG00000092853	63967	CLSPN	6.18823	6.14671	6.25089	6.03219	5.66119	5.66129	5.69711	5.67585	5.40957	5.0442	5.17662	5.24899	0	0	-0.489977	5.7418	71.7241	5.04698e-07	0	0	-0.453711	5.7418	56.1268	2.21366e-06	0	0	-0.943688	5.7418	254.787	1.148e-10	0	0	8
ENSG00000092871	117584	RFFL	4.31447	4.29145	4.33142	4.28069	5.49177	5.56839	5.64962	5.60796	5.57472	5.48659	5.44877	5.63283	1	0	1.26985	5.23746	566.704	4.05602e-13	0	0	-0.0442018	5.23746	0.763613	0.396301	1	0	1.22565	5.23746	528.425	6.68483e-13	1	0	3
ENSG00000092929	201294	UNC13D	8.04662	8.07091	8.04555	8.08856	7.60511	7.59698	7.63191	7.5805	7.05267	7.11317	7.18265	7.14546	0	0	-0.468509	7.65024	197.705	6.60915e-10	0	0	-0.480686	7.65024	201.013	5.89889e-10	0	0	-0.949195	7.65024	790.96	3.70726e-14	0	0	8
ENSG00000092931	79157	MFSD11	3.48648	3.39084	3.26174	3.53354	4.72915	4.75881	4.53925	4.64273	3.92874	4.32082	4.28598	4.31385	1	0	1.23913	4.17709	220.705	3.10228e-10	0	0	-0.449209	4.17709	31.1889	5.69025e-05	0	0	0.789921	4.17709	86.2983	1.59086e-07	1	0	5
ENSG00000092964	1808	DPYSL2	4.21064	4.3371	4.14383	4.47828	5.45559	5.47036	5.41185	5.53895	5.08105	4.99333	5.08484	5.07856	1	0	1.16504	5.00917	426.092	3.09325e-12	0	0	-0.411452	5.00917	56.4064	2.14971e-06	0	0	0.753587	5.00917	173.728	1.59596e-09	1	0	5
ENSG00000092978	55105	GPATCH2	3.85119	3.9303	3.84071	3.81923	3.76374	3.82939	3.87937	3.86467	4.11323	4.13663	3.89279	3.99378	0	0	-0.0322866	3.9168	0.227944	0.640098	0	0	0.200697	3.9168	8.72039	0.0100762	0	0	0.168411	3.9168	6.39593	0.0234541	0	0	1
ENSG00000093000	10762	NUP50	7.96672	7.97911	8.04729	8.00278	7.98953	7.98092	7.99266	8.03453	7.75291	7.7049	7.80482	7.76812	0	0	-0.00856308	7.9239	0.0685739	0.797071	0	0	-0.24259	7.9239	54.3484	2.67493e-06	0	0	-0.251153	7.9239	58.6422	1.70752e-06	0	0	2
ENSG00000093009	8318	CDC45	7.22005	7.10776	7.13943	7.16776	5.8174	5.63438	5.65636	5.54232	5.2096	5.21357	5.15303	5.14432	1	0	-1.50504	6.27448	1370.59	6.97504e-16	0	0	-0.482996	6.27448	124.229	1.50819e-08	1	1	-1.98803	6.27448	2262.48	1.82722e-17	1	1	8
ENSG00000093010	1312	COMT	6.30431	6.25109	6.27368	6.21391	5.85013	5.85145	5.91603	5.86494	5.72289	5.75949	5.82424	5.89044	0	0	-0.399027	5.9963	90.4677	1.17933e-07	0	0	-0.0711506	5.9963	2.74749	0.118663	0	0	-0.470178	5.9963	125.344	1.42179e-08	0	0	6
ENSG00000093072	51816	ADA2	2.24186	2.01949	1.72067	2.2247	-0.482876	-1.38342	-0.253126	-0.627518	-2.4226	-1.84887	-1.23888	-1.84806	1	1	-2.74418	0.925645	153.729	3.64689e-09	1	0	-1.24416	0.925645	12.3954	0.00318981	1	1	-3.98834	0.925645	239.508	1.76314e-10	1	1	8
ENSG00000093144	55862	ECHDC1	6.37646	6.41201	6.39151	6.52609	6.11692	6.14946	6.14837	6.15941	6.26128	6.29275	6.38752	6.26489	0	0	-0.293429	6.29818	52.6759	3.21083e-06	0	0	0.158011	6.29818	14.9572	0.00158097	0	0	-0.135418	6.29818	11.3842	0.00429613	0	0	7
ENSG00000093167	9209	LRRFIP2	5.1077	5.0616	5.17053	5.11579	5.40998	5.35286	5.3141	5.23123	4.85231	4.73183	4.83697	4.8489	0	0	0.203928	5.10245	19.2422	0.000560145	0	0	-0.511429	5.10245	114.841	2.52748e-08	0	0	-0.307501	5.10245	41.8737	1.18309e-05	0	0	5
ENSG00000093183	9117	SEC22C	4.65583	4.69164	4.76438	4.8485	5.30764	5.28816	5.32139	5.3434	5.11026	5.22517	5.13387	5.41449	0	0	0.566593	5.11123	127.18	1.29151e-08	0	0	-0.092469	5.11123	3.46672	0.0827996	0	0	0.474124	5.11123	88.8105	1.32638e-07	0	0	3
ENSG00000093217	9942	XYLB	4.59848	4.53288	4.59544	4.4077	2.62735	2.54554	2.79797	2.61044	3.05381	2.97171	2.73155	3.00934	1	1	-1.8969	3.67582	506.048	9.10237e-13	0	0	0.300776	3.67582	10.3277	0.00594867	1	1	-1.59612	3.67582	382.229	6.6769e-12	1	1	6
ENSG00000094631	10013	HDAC6	5.36901	5.35332	5.48338	5.50913	6.77024	6.726	6.81935	6.66772	6.40575	6.5961	6.46173	6.48278	1	0	1.30635	6.31786	687.663	1.01399e-13	0	0	-0.258155	6.31786	28.869	8.41326e-05	1	0	1.04819	6.31786	440.163	2.45618e-12	1	0	3
ENSG00000094804	990	CDC6	6.92834	6.9305	6.96966	7.00868	5.69562	5.62871	5.4322	5.57551	5.38454	5.24808	5.10301	5.41212	1	0	-1.3867	6.15382	753.754	5.24349e-14	0	0	-0.295521	6.15382	30.6789	6.18996e-05	1	1	-1.68222	6.15382	1075.39	4.04006e-15	1	1	6
ENSG00000094841	139596	UPRT	3.62216	3.80596	3.86664	3.73096	4.03761	3.8951	4.0646	3.91049	3.91409	4.00095	4.18414	3.96172	0	0	0.212898	3.92156	10.7149	0.00527031	0	0	0.037075	3.92156	0.325154	0.577169	0	0	0.249973	3.92156	14.9471	0.00158514	0	0	3
ENSG00000094880	8697	CDC23	5.36901	5.34465	5.31358	5.32419	4.96325	4.89729	4.87282	4.74158	4.79349	4.76108	4.68075	4.60293	0	0	-0.479161	5.00745	111.596	3.0481e-08	0	0	-0.159551	5.00745	11.4656	0.00419236	0	0	-0.638712	5.00745	195.79	7.06473e-10	0	0	8
ENSG00000094914	8086	AAAS	6.51996	6.42205	6.50044	6.45079	5.79889	5.72856	5.76198	5.76008	5.37254	5.48133	5.43969	5.5338	0	0	-0.720288	5.97126	291.224	4.5206e-11	0	0	-0.303859	5.97126	47.6571	5.71797e-06	1	0	-1.02415	5.97126	572.837	3.75549e-13	1	0	8
ENSG00000094916	23468	CBX5	7.19215	7.20637	7.24152	7.33206	7.73346	7.70275	7.6948	7.71419	7.26061	7.37449	7.27078	7.38705	0	0	0.458968	7.4404	163.862	2.37145e-09	0	0	-0.388149	7.4404	116.575	2.29118e-08	0	0	0.070819	7.4404	3.86876	0.068432	0	0	5
ENSG00000094975	51430	SUCO	5.81058	5.91132	5.8236	5.84938	6.19543	6.1036	6.18281	6.09677	5.85534	5.97834	5.89706	5.97077	0	0	0.288591	5.97842	44.5466	8.37824e-06	0	0	-0.220091	5.97842	25.5798	0.000152281	0	0	0.0685009	5.97842	2.48218	0.13649	0	0	5
ENSG00000095002	4436	MSH2	7.13469	7.20466	7.15325	7.18559	5.97492	5.91897	5.84613	5.88714	5.77044	5.5913	5.48701	5.68089	1	0	-1.27295	6.41271	818.85	2.88856e-14	0	0	-0.273979	6.41271	34.7471	3.24517e-05	1	0	-1.54693	6.41271	1177.71	2.09309e-15	1	0	6
ENSG00000095015	4214	MAP3K1	4.70081	4.67396	4.71765	4.59371	5.13688	5.34181	5.29817	5.29108	6.09748	6.1819	6.28706	6.24305	0	0	0.58832	5.51333	134.065	9.10588e-09	0	0	0.934917	5.51333	374.923	7.65264e-12	1	0	1.52324	5.51333	955.437	9.4956e-15	1	0	4
ENSG00000095059	1725	DHPS	5.71684	5.7825	5.79912	5.95267	5.43056	5.54931	5.4644	5.50145	5.52376	5.71383	5.60298	5.84809	0	0	-0.33634	5.67004	59.5975	1.55088e-06	0	0	0.186978	5.67004	17.9106	0.000761083	0	0	-0.149363	5.67004	12.0145	0.00356303	0	0	7
ENSG00000095066	29911	HOOK2	3.11946	2.98209	2.84109	3.4343	4.24873	4.01469	4.21574	4.13788	3.53283	3.88081	3.58488	3.77873	1	0	1.04291	3.70999	97.8815	7.12623e-08	0	0	-0.455927	3.70999	19.5961	0.000517437	0	0	0.586987	3.70999	29.6513	7.35641e-05	1	0	5
ENSG00000095139	372	ARCN1	7.62555	7.61842	7.61812	7.50098	7.75618	7.77947	7.77378	7.76279	7.84607	7.71372	7.7737	7.79475	0	0	0.168217	7.71636	19.0656	0.000582955	0	0	0.0133649	7.71636	0.120214	0.733733	0	0	0.181582	7.71636	22.2536	0.000292905	0	0	3
ENSG00000095203	54566	EPB41L4B	1.16555	0.804267	0.843351	0.985359	2.43938	2.31645	2.3618	2.13997	0.754384	0.712459	0.486841	0.290748	1	0	1.3582	1.47062	109.694	3.40949e-08	1	1	-1.76078	1.47062	162.154	2.54545e-09	0	0	-0.40258	1.47062	7.20071	0.0172867	1	1	5
ENSG00000095209	55151	TMEM38B	5.42576	5.59794	5.72307	5.60888	5.21993	5.19301	5.18146	5.14246	4.48444	4.68374	4.47543	4.7622	0	0	-0.415087	5.19279	43.0701	1.01173e-05	0	0	-0.578708	5.19279	74.8639	3.87366e-07	0	0	-0.993795	5.19279	232.146	2.1884e-10	0	0	8
ENSG00000095261	5711	PSMD5	5.7452	5.66411	5.65938	5.61156	5.33102	5.20678	5.22747	5.25738	5.31235	5.23875	5.14508	5.26616	0	0	-0.422878	5.4096	97.7482	7.18895e-08	0	0	-0.0150165	5.4096	0.116921	0.737255	0	0	-0.437894	5.4096	105.181	4.47954e-08	0	0	6
ENSG00000095303	5742	PTGS1	6.36844	6.47915	6.33018	6.32931	9.27004	9.21942	9.23879	9.2153	8.86597	8.88321	8.82389	8.88483	1	1	2.851	8.58092	4886.38	6.65305e-20	0	0	-0.372436	8.58092	99.0049	6.62195e-08	1	1	2.47856	8.58092	3774.94	4.37752e-19	1	1	3
ENSG00000095319	23511	NUP188	7.95499	7.98749	7.98452	7.89767	7.23662	7.22399	7.22004	7.18333	7.23615	7.20039	7.15797	7.29643	0	0	-0.749602	7.51275	386.627	6.15802e-12	0	0	0.00684041	7.51275	0.0315416	0.86147	0	0	-0.742761	7.51275	380.398	6.90737e-12	0	0	6
ENSG00000095321	1384	CRAT	2.79506	2.72407	2.71985	2.76606	2.86654	2.8869	3.03525	2.817	2.36439	2.30222	2.61666	2.5124	0	0	0.142745	2.7203	2.58215	0.129412	0	0	-0.455913	2.7203	24.3992	0.000190791	0	0	-0.313168	2.7203	11.7331	0.00387102	0	0	5
ENSG00000095370	10044	SH2D3C	3.53696	3.54576	3.37047	3.29813	6.85555	6.87854	7.02391	6.92931	6.35918	6.36409	6.44305	6.38703	1	1	3.48399	6.15624	3436.65	8.68409e-19	0	0	-0.535436	6.15624	117.4	2.18769e-08	1	1	2.94855	6.15624	2441.14	1.05064e-17	1	1	3
ENSG00000095380	54187	NANS	6.14507	6.06316	6.05175	6.09661	5.44254	5.58019	5.48728	5.5152	5.36851	5.24705	5.30347	5.37486	0	0	-0.591694	5.68562	184.443	1.06218e-09	0	0	-0.184912	5.68562	16.7237	0.00101188	0	0	-0.776606	5.68562	313.205	2.71532e-11	0	0	8
ENSG00000095383	55357	TBC1D2	2.7231	2.60473	2.65518	2.57645	3.50977	3.44673	3.48826	3.59799	3.13187	3.26513	3.37795	3.31875	0	0	0.867582	3.17292	111.239	3.1125e-08	0	0	-0.236405	3.17292	8.72041	0.0100761	0	0	0.631177	3.17292	57.58	1.90322e-06	0	0	5
ENSG00000095485	55280	CWF19L1	5.2897	5.22969	5.34672	5.40813	5.05346	4.9528	4.9023	4.97676	4.67465	4.76542	4.65635	4.83835	0	0	-0.357504	5.03778	49.2544	4.73486e-06	0	0	-0.236204	5.03778	19.9803	0.000475222	0	0	-0.593709	5.03778	133.054	9.57552e-09	0	0	8
ENSG00000095539	57715	SEMA4G	0.298675	0.517538	0.316753	1.25541	0.285404	0.440853	0.62734	0.599354	0.542092	0.954577	0.565195	1.04525	0	0	-0.153785	0.710231	0.677054	0.423797	0	0	0.298627	0.710231	2.50299	0.134978	0	0	0.144842	0.710231	0.647475	0.433884	0	0	7
ENSG00000095564	9044	BTAF1	6.91077	6.90715	6.97032	6.9138	6.87689	6.95574	6.91725	6.92158	7.26711	7.34918	7.2972	7.31305	0	0	-0.0170309	7.0617	0.26265	0.615946	0	0	0.38856	7.0617	137.117	7.83965e-09	0	0	0.371529	7.0617	127.099	1.29696e-08	0	0	1
ENSG00000095574	64376	IKZF5	5.43705	5.45574	5.42929	5.43103	4.5592	4.69514	4.68959	4.71402	4.63275	4.67301	4.66971	4.61328	0	0	-0.782431	4.97902	271.095	7.45415e-11	0	0	-0.0189592	4.97902	0.146015	0.70786	0	0	-0.80139	4.97902	285.369	5.21037e-11	0	0	6
ENSG00000095596	1592	CYP26A1	-3.00301	-4.93751	-3.46769	-3.02093	1.54006	1.61909	1.33295	1.11493	2.44814	2.76195	2.83005	3.06473	1	1	5.27146	1.64003	232.657	2.15538e-10	1	0	1.38039	1.64003	66.1914	8.24572e-07	1	1	6.65186	1.64003	492.887	1.09832e-12	1	1	4
ENSG00000095739	25805	BAMBI	3.18424	3.8451	3.37851	3.22665	3.05303	2.91699	2.71918	2.6772	1.95598	1.55834	1.87561	1.33283	0	0	-0.587149	2.84838	19.8994	0.000483778	1	0	-1.17295	2.84838	59.1429	1.62328e-06	1	1	-1.7601	2.84838	146.577	5.02083e-09	1	1	8
ENSG00000095787	51322	WAC	7.25091	7.26823	7.24756	7.25823	7.4539	7.44397	7.51141	7.49518	7.4585	7.3968	7.40765	7.36638	0	0	0.211313	7.38264	35.5495	2.87577e-05	0	0	-0.0696476	7.38264	3.84985	0.0690376	0	0	0.141665	7.38264	15.9724	0.00121917	0	0	5
ENSG00000095794	1390	CREM	2.78224	2.80572	2.84109	2.82717	3.33581	3.16902	3.10452	3.16402	3.10631	3.16361	3.08402	3.1807	0	0	0.372616	3.0544	22.1086	0.0003018	0	0	-0.0603691	3.0544	0.585399	0.456355	0	0	0.312247	3.0544	15.5132	0.0013696	0	0	3
ENSG00000095906	10101	NUBP2	5.88367	5.91299	5.9162	5.9705	5.13836	5.24434	5.20662	5.34083	5.27986	5.25838	5.27897	5.54466	0	0	-0.697034	5.54053	235.939	1.95629e-10	0	0	0.108082	5.54053	5.35183	0.0356719	0	0	-0.588952	5.54053	171.288	1.75675e-09	0	0	6
ENSG00000095951	3096	HIVEP1	3.72623	3.41941	3.58355	3.6211	2.74804	2.82479	2.98102	2.80958	2.39637	1.7573	1.69572	1.98358	0	0	-0.754545	2.98821	48.8942	4.93851e-06	0	0	-0.876429	2.98821	50.777	3.97305e-06	1	1	-1.63097	2.98821	198.129	6.51287e-10	1	1	8
ENSG00000096060	2289	FKBP5	7.63761	7.61868	7.5905	7.62447	5.45204	5.31946	5.33707	5.33568	4.44421	4.29705	3.97043	4.33903	1	1	-2.2662	6.43884	1802.96	9.52825e-17	1	0	-1.09127	6.43884	326.637	2.02191e-11	1	1	-3.35747	6.43884	3375.63	9.89643e-19	1	1	8
ENSG00000096063	6732	SRPK1	7.55074	7.64991	7.5779	7.5527	7.47154	7.3544	7.27522	7.29616	6.57772	6.56409	6.4713	6.55495	0	0	-0.242465	7.22628	38.431	1.89298e-05	0	0	-0.808717	7.22628	402.495	4.63249e-12	1	0	-1.05118	7.22628	687.458	1.01616e-13	1	0	8
ENSG00000096070	27154	BRPF3	4.54256	4.5588	4.68238	4.36237	5.87243	5.86116	5.87202	5.80555	5.85246	5.81565	5.99319	5.9464	1	0	1.30911	5.54314	581.421	3.37645e-13	0	0	0.0491556	5.54314	0.919713	0.353114	1	0	1.35826	5.54314	629.736	1.90634e-13	1	0	3
ENSG00000096080	55168	MRPS18A	5.6793	5.61451	5.59533	5.56953	5.31938	5.19915	5.25439	5.25054	5.23488	5.14087	5.14028	5.22353	0	0	-0.367083	5.37028	77.6875	3.07764e-07	0	0	-0.0718035	5.37028	2.81615	0.11452	0	0	-0.438886	5.37028	110.824	3.18931e-08	0	0	6
ENSG00000096092	28978	TMEM14A	2.74968	2.98846	3.05169	3.08756	3.43982	3.05865	3.07606	3.19852	2.50791	2.51641	2.27583	2.6873	0	0	0.21619	2.93025	4.0452	0.063073	0	0	-0.698999	2.93025	38.222	1.94972e-05	0	0	-0.482809	2.93025	18.4124	0.000677002	0	0	5
ENSG00000096093	114327	EFHC1	2.86968	2.82008	2.94212	3.17334	3.98619	3.8951	3.98111	3.90702	3.58	3.87011	3.71946	3.54769	0	0	0.972091	3.57552	109.844	3.37936e-08	0	0	-0.256284	3.57552	8.13723	0.0123309	0	0	0.715807	3.57552	58.0708	1.8098e-06	0	0	5
ENSG00000096384	3326	HSP90AB1	11.5413	11.5671	11.5778	11.5245	9.52539	9.51002	9.49465	9.50816	10.0053	9.91804	9.91922	9.94676	1	1	-2.05255	10.6236	2917.06	2.86976e-18	0	0	0.437304	10.6236	141.275	6.42355e-09	1	1	-1.61524	10.6236	1861.23	7.56126e-17	1	1	7
ENSG00000096401	988	CDC5L	6.64428	6.64713	6.63102	6.64574	6.50444	6.53675	6.49806	6.53901	6.50808	6.56201	6.52681	6.4392	0	0	-0.131575	6.55991	13.207	0.0025342	0	0	-0.0107317	6.55991	0.0861023	0.773309	0	0	-0.142307	6.55991	15.4796	0.00138144	0	0	6
ENSG00000096433	3710	ITPR3	3.83886	3.94348	3.8024	4.09247	3.43023	3.51224	3.51819	3.3748	2.51764	2.27814	2.47163	2.49458	0	0	-0.472541	3.42363	34.776	3.23095e-05	1	0	-1.02886	3.42363	129.706	1.1339e-08	1	0	-1.5014	3.42363	299.157	3.74555e-11	1	0	8
ENSG00000096654	7738	ZNF184	4.29429	4.18452	4.2061	4.27057	3.57649	3.90639	3.81539	4.18739	3.54239	3.53618	3.60357	3.53467	0	0	-0.366506	3.93399	16.7986	0.000993518	0	0	-0.329786	3.93399	12.1947	0.00338054	0	0	-0.696292	3.93399	58.2877	1.77018e-06	0	0	8
ENSG00000096717	23411	SIRT1	4.66808	4.73964	4.66934	4.72301	4.61951	4.71882	4.52879	4.77244	4.97386	5.0202	4.92503	4.89718	0	0	-0.0479561	4.77941	0.7677	0.395072	0	0	0.292957	4.77941	28.6166	8.79037e-05	0	0	0.245001	4.77941	20.712	0.000405225	0	0	1
ENSG00000096746	3189	HNRNPH3	7.8928	7.79509	7.9638	7.99024	7.6294	7.64495	7.52385	7.56544	7.472	7.45503	7.56222	7.46175	0	0	-0.329297	7.67731	56.7189	2.0807e-06	0	0	-0.104361	7.67731	5.60523	0.0321348	0	0	-0.433658	7.67731	98.1241	7.01376e-08	0	0	8
ENSG00000096872	80173	IFT74	3.09375	3.12774	3.10593	3.19133	2.83054	2.62058	2.68943	2.61895	1.98431	1.38874	2.03553	1.76317	0	0	-0.452005	2.67031	18.3206	0.000691556	0	0	-0.900904	2.67031	57.9095	1.8399e-06	1	0	-1.35291	2.67031	142.181	6.15508e-09	1	0	8
ENSG00000096968	3717	JAK2	3.88456	4.017	4.04885	3.96649	5.78673	5.83481	5.74851	5.813	5.31095	5.26043	5.33875	5.41449	1	1	1.81012	5.20224	1286.79	1.10192e-15	0	0	-0.465972	5.20224	97.8885	7.12297e-08	1	0	1.34415	5.20224	693.855	9.50772e-14	1	1	5
ENSG00000096996	3594	IL12RB1	-4.93751	-3.88672	-2.7549	-4.93751	0.407712	0.117242	0.49601	-0.0399406	2.49812	2.66001	3.2052	2.53872	1	1	4.86858	1.36387	127.228	1.2883e-08	1	1	2.51516	1.36387	181.712	1.17586e-09	1	1	7.38374	1.36387	537.084	5.95243e-13	1	1	4
ENSG00000097007	25	ABL1	6.74352	6.76362	6.74766	6.76317	6.49297	6.5325	6.56256	6.56569	6.82195	6.80403	6.84508	6.86512	0	0	-0.224804	6.71535	45.7108	7.24495e-06	0	0	0.294703	6.71535	77.9107	3.02311e-07	0	0	0.0698994	6.71535	4.50559	0.0512638	0	0	7
ENSG00000097021	11332	ACOT7	6.40966	6.32972	6.32551	6.37331	4.53704	4.65331	4.71196	4.63645	4.63051	4.53075	4.55918	4.67589	1	1	-1.73346	5.47212	1274.33	1.18243e-15	0	0	-0.0380643	5.47212	0.531864	0.477325	1	1	-1.77153	5.47212	1333.08	8.52948e-16	1	1	6
ENSG00000097033	51100	SH3GLB1	5.60298	5.7889	5.83386	5.68133	6.28394	6.28395	6.24037	6.26764	6.26921	6.18999	6.27254	6.25765	0	0	0.532474	6.09916	127.506	1.26985e-08	0	0	-0.0227851	6.09916	0.238499	0.632523	0	0	0.509689	6.09916	117.083	2.22678e-08	0	0	3
ENSG00000097046	8317	CDC7	5.81688	5.76405	5.80062	5.87855	4.84374	4.68862	4.6573	4.71402	3.45399	3.54965	3.41015	3.4723	1	0	-1.09892	4.99207	492.056	1.1116e-12	1	0	-1.25334	4.99207	485.785	1.21795e-12	1	1	-2.35225	4.99207	1872.7	7.23121e-17	1	1	8
ENSG00000097096	84144	SYDE2	3.16955	3.29642	3.24865	3.12922	1.40951	1.67297	1.73362	1.43733	1.12898	1.03343	0.903544	0.716772	1	1	-1.66246	2.31117	253.893	1.17639e-10	0	0	-0.625855	2.31117	24.4322	0.000189574	1	1	-2.28831	2.31117	427.339	3.02977e-12	1	1	8
ENSG00000099194	6319	SCD	9.88133	9.79726	9.67348	9.9514	9.38564	9.28315	9.19645	9.2505	7.63473	7.62639	7.58591	7.6311	0	0	-0.556727	9.17304	184.737	1.05074e-09	1	1	-1.66009	9.17304	1526.04	3.19922e-16	1	1	-2.21682	9.17304	2647.83	5.81219e-18	1	1	8
ENSG00000099203	11018	TMED1	3.96334	3.78048	4.01832	4.1096	4.49856	4.61253	4.36436	4.39502	4.17599	4.35385	4.29463	4.4928	0	0	0.486197	4.27011	38.9841	1.75166e-05	0	0	-0.137873	4.27011	3.17788	0.095374	0	0	0.348325	4.27011	19.8548	0.000488569	0	0	5
ENSG00000099204	3983	ABLIM1	6.16558	6.34718	6.27852	6.14404	6.42036	6.50924	6.58495	6.53113	7.41037	7.37022	7.31397	7.40802	0	0	0.269748	6.7907	29.0407	8.16724e-05	0	0	0.86354	6.7907	307.453	3.09233e-11	1	0	1.13329	6.7907	526.879	6.82616e-13	1	0	4
ENSG00000099219	79956	ERMP1	5.971	6.04951	5.95835	5.94049	6.35281	6.46029	6.42716	6.43312	6.32705	6.36122	6.53778	6.45713	0	0	0.42995	6.28568	91.8614	1.0699e-07	0	0	0.00216784	6.28568	0.0023681	0.961845	0	0	0.432118	6.28568	93.0652	9.846e-08	0	0	3
ENSG00000099246	22931	RAB18	5.08309	5.12947	5.10908	5.18656	5.98968	6.12067	6.069	6.02329	6.14844	6.05889	6.1324	6.0222	0	0	0.913609	5.81318	407.414	4.25054e-12	0	0	0.038988	5.81318	0.790608	0.388286	0	0	0.952597	5.81318	445.183	2.26606e-12	0	0	3
ENSG00000099250	8829	NRP1	2.15501	2.03188	2.17274	2.17494	4.44004	4.37854	4.47748	4.52758	4.41848	4.41587	4.32591	4.52607	1	1	2.32192	3.96596	1199.82	1.82941e-15	0	0	-0.0334987	3.96596	0.341797	0.56769	1	1	2.28842	3.96596	1166.07	2.24916e-15	1	1	3
ENSG00000099284	55506	H2AFY2	5.15571	5.14666	5.14838	5.12705	5.50096	5.43961	5.43445	5.35365	5.14989	5.01899	5.05799	5.19623	0	0	0.279742	5.23449	35.6369	2.8385e-05	0	0	-0.327216	5.23449	47.4965	5.82906e-06	0	0	-0.0474737	5.23449	1.00208	0.333059	0	0	5
ENSG00000099290	387680	WASHC2A	6.76159	6.82097	6.79119	6.807	6.54832	6.59431	6.54242	6.56513	6.31594	6.34199	6.36511	6.18937	0	0	-0.242078	6.5708	38.0929	1.98572e-05	0	0	-0.259508	6.5708	42.058	1.15467e-05	0	0	-0.501586	6.5708	161.002	2.67099e-09	0	0	8
ENSG00000099308	23031	MAST3	4.31224	4.14229	4.10319	4.31228	5.86355	5.74333	5.99416	5.92283	6.13745	6.19964	6.40027	6.27406	1	1	1.65431	5.67132	704.821	8.49502e-14	0	0	0.372129	5.67132	42.9497	1.02763e-05	1	1	2.02644	5.67132	1076.86	4.0002e-15	1	1	3
ENSG00000099326	7593	MZF1	5.57166	5.47401	5.58582	5.95162	7.08523	7.04443	7.24263	7.03212	6.95182	7.26998	7.11181	7.13687	1	0	1.43809	6.76429	308.354	3.02951e-11	0	0	0.0174649	6.76429	0.0499171	0.826294	1	0	1.45555	6.76429	316.376	2.53003e-11	1	0	3
ENSG00000099330	79629	OCEL1	0.906704	0.941946	1.17394	1.01799	3.29412	3.21212	3.36193	3.30263	3.39717	3.20252	3.32826	3.23	1	1	2.28647	2.80793	575.16	3.64832e-13	0	0	-0.00331361	2.80793	0.0016935	0.96773	1	1	2.28316	2.80793	575.699	3.62399e-13	1	1	3
ENSG00000099331	4650	MYO9B	7.22805	7.23378	7.23213	7.28822	9.16067	9.17586	9.30841	9.15665	9.20371	9.28494	9.20103	9.24008	1	1	1.94648	8.80214	2192.27	2.29852e-17	0	0	0.0310533	8.80214	0.611475	0.44669	1	1	1.97754	8.80214	2260.75	1.83743e-17	1	1	3
ENSG00000099341	5714	PSMD8	7.31379	7.18121	7.2349	7.16594	6.54721	6.4812	6.44452	6.5015	6.57655	6.49958	6.40826	6.57892	0	0	-0.740072	6.79214	356.255	1.09742e-11	0	0	0.0227221	6.79214	0.324003	0.577837	0	0	-0.71735	6.79214	336.27	1.64813e-11	0	0	6
ENSG00000099364	54620	FBXL19	6.52189	6.58805	6.44222	6.51291	6.07446	6.13674	6.10043	6.14769	5.90435	5.80866	5.98609	6.00971	0	0	-0.410815	6.2121	76.9545	3.26476e-07	0	0	-0.188583	6.2121	15.4148	0.00140454	0	0	-0.599398	6.2121	161.778	2.58569e-09	0	0	8
ENSG00000099365	112755	STX1B	0.368957	-0.197667	-0.462527	0.713857	1.78543	1.80753	1.56364	1.73242	0.380946	0.506741	0.52655	0.205688	1	0	1.54896	0.930045	59.7615	1.52566e-06	1	0	-1.32818	0.930045	43.4376	9.64884e-06	0	0	0.220787	0.930045	0.955805	0.344117	1	0	5
ENSG00000099377	80270	HSD3B7	0.298675	0.113422	-0.406231	0.328005	2.63571	2.7092	2.71918	2.6772	2.02579	1.9218	1.86015	2.25102	1	1	2.60546	1.89903	329.576	1.89851e-11	0	0	-0.676464	1.89903	30.6227	6.24807e-05	1	1	1.92899	1.89903	166.374	2.13967e-09	1	1	5
ENSG00000099381	9739	SETD1A	6.74847	6.83031	6.73832	6.75109	5.98068	5.88703	6.18881	6.0432	6.15858	6.02311	6.02126	6.02686	0	0	-0.747575	6.33345	170.1	1.84163e-09	0	0	0.0285751	6.33345	0.23679	0.633735	0	0	-0.719	6.33345	158.508	2.96754e-09	0	0	6
ENSG00000099385	9274	BCL7C	3.11946	3.14495	3.08153	3.06432	3.61932	3.87991	3.81539	3.97161	4.24201	4.06805	4.0269	3.98104	0	0	0.719122	3.71349	66.0603	8.34562e-07	0	0	0.253942	3.71349	9.01924	0.00910676	0	0	0.973065	3.71349	125	1.44784e-08	0	0	4
ENSG00000099399	4113	MAGEB2	6.12934	6.09377	6.07665	6.16011	5.47554	5.40686	5.27206	5.46294	5.02419	4.92259	4.92131	5.09343	0	0	-0.719668	5.59063	321.823	2.24425e-11	0	0	-0.41558	5.59063	96.397	7.86101e-08	1	0	-1.13525	5.59063	767.152	4.61931e-14	1	0	8
ENSG00000099622	1153	CIRBP	6.40758	6.3863	6.50274	6.64607	7.19653	7.20239	7.04278	6.95938	7.20301	7.32097	7.15916	7.33668	0	0	0.603828	6.98355	96.3456	7.88795e-08	0	0	0.152125	6.98355	6.28986	0.0244438	0	0	0.755953	6.98355	152.06	3.92452e-09	0	0	3
ENSG00000099624	513	ATP5F1D	6.60159	6.79894	6.58142	6.62736	5.1295	4.99924	4.93277	5.13208	5.09411	5.20933	5.03236	5.09787	1	1	-1.61117	5.82687	936.836	1.09436e-14	0	0	0.0571228	5.82687	1.05526	0.320964	1	0	-1.55405	5.82687	883.519	1.67016e-14	1	1	6
ENSG00000099625	255057	CBARP	0.561332	0.619579	0.617588	1.21377	-1.48956	-2.13636	-2.3173	-2.00248	0.150349	-0.235783	-2.73741	-0.754054	1	1	-2.90845	-0.00674295	57.033	2.01386e-06	1	0	1.49083	-0.00674295	10.5048	0.00562659	1	0	-1.41762	-0.00674295	20.7113	0.000405286	1	1	7
ENSG00000099783	4670	HNRNPM	8.94917	8.94932	9.02145	9.02549	8.26944	8.26406	8.28614	8.30742	8.18446	8.18506	8.26201	8.28887	0	0	-0.713787	8.54517	519.945	7.50294e-13	0	0	-0.0522803	8.54517	2.77307	0.117099	0	0	-0.766067	8.54517	598.129	2.75675e-13	0	0	6
ENSG00000099785	51257	2019-03-02	1.31545	1.409	1.03852	1.03403	3.73288	3.63948	3.89575	3.87182	3.93238	3.95358	4.16225	4.04058	1	1	2.60286	3.39504	589.829	3.04678e-13	0	0	0.234575	3.39504	7.36819	0.0162521	1	1	2.83743	3.39504	720.868	7.22627e-14	1	1	3
ENSG00000099795	4713	NDUFB7	5.3343	5.31073	5.49173	5.46026	5.23377	5.24137	5.40843	5.23262	5.41478	5.1901	5.19368	5.50405	0	0	-0.128052	5.34138	4.01524	0.0639468	0	0	0.0485838	5.34138	0.562768	0.465027	0	0	-0.0794682	5.34138	1.5609	0.23113	0	0	7
ENSG00000099797	9524	TECR	7.14661	7.07408	6.99077	6.95335	6.88569	6.82699	6.94348	6.91209	5.75921	5.68359	5.83515	5.80897	0	0	-0.158548	6.67317	11.1881	0.00455827	1	0	-1.12215	6.67317	506.641	9.02664e-13	1	0	-1.2807	6.67317	668.852	1.23738e-13	1	0	2
ENSG00000099800	26517	TIMM13	7.20272	7.17599	7.25222	7.22805	5.15446	5.04081	5.24035	5.14982	5.28129	5.31175	5.31627	5.52614	1	1	-2.07646	6.246	1934.16	5.71785e-17	0	0	0.213394	6.246	18.5732	0.000652336	1	1	-1.86306	6.246	1611.06	2.15823e-16	1	1	6
ENSG00000099804	997	CDC34	5.34633	5.44651	5.27106	5.40274	4.67334	4.7484	4.85952	4.85947	4.91437	5.03225	4.99747	5.09195	0	0	-0.588661	5.08329	123.76	1.54624e-08	0	0	0.221361	5.08329	16.6833	0.00102194	0	0	-0.3673	5.08329	49.6658	4.51381e-06	0	0	7
ENSG00000099810	4507	MTAP	6.21829	6.28836	6.33947	6.31707	4.90213	4.92901	4.74488	4.80266	5.01907	4.92388	5.06644	5.11108	1	0	-1.45584	5.5579	778.63	4.15112e-14	0	0	0.183323	5.5579	11.1858	0.00456147	1	0	-1.27251	5.5579	613.482	2.29917e-13	1	0	6
ENSG00000099817	5434	POLR2E	7.89224	7.88769	7.84543	7.78977	7.64814	7.66198	7.77931	7.7122	7.728	7.69754	7.79164	7.86014	0	0	-0.162802	7.77741	13.9102	0.0020886	0	0	0.0682837	7.77741	2.42893	0.140454	0	0	-0.0945183	7.77741	4.70617	0.0469451	0	0	7
ENSG00000099821	5442	POLRMT	6.87424	6.98329	6.93296	6.91434	5.79516	5.76726	5.79466	5.81207	6.08199	6.1819	6.1476	6.1522	1	0	-1.14266	6.37508	945.361	1.02509e-14	0	0	0.34789	6.37508	83.9693	1.89073e-07	0	0	-0.794766	6.37508	475.014	1.42877e-12	1	0	7
ENSG00000099822	610	HCN2	1.14567	1.0915	1.15535	1.58433	1.40951	1.14705	1.12641	1.13882	1.63708	1.44752	1.81276	1.84982	0	0	-0.0570276	1.4205	0.150127	0.703986	0	0	0.482753	1.4205	11.0815	0.00470859	0	0	0.425726	1.4205	9.19431	0.00858879	0	0	1
ENSG00000099840	113177	IZUMO4	-0.164413	-0.673104	-0.582172	0.219971	0.784046	0.898354	0.49601	0.880054	0.84986	1.35843	0.565195	0.621472	1	0	1.01173	0.568624	19.7967	0.000494894	0	0	0.119622	0.568624	0.329516	0.574654	1	0	1.13135	0.568624	25.4103	0.000157223	1	0	3
ENSG00000099849	8045	RASSF7	2.92321	3.12774	3.11076	2.91641	3.9089	4.08924	4.23389	4.18739	4.0808	4.08203	4.26559	4.22479	1	0	1.08527	3.83435	222.857	2.90147e-10	0	0	0.0548278	3.83435	0.641145	0.436092	1	0	1.1401	3.83435	248.654	1.35967e-10	1	0	3
ENSG00000099860	4616	GADD45B	4.39457	4.26807	4.18335	4.40924	2.92232	2.43554	2.51383	2.29682	2.14352	2.11548	1.93584	1.52063	1	1	-1.78089	3.36708	272.476	7.19477e-11	0	0	-0.608363	3.36708	22.3179	0.00028906	1	1	-2.38925	3.36708	440.128	2.45753e-12	1	1	8
ENSG00000099875	2872	MKNK2	6.8321	6.86405	6.79495	6.88286	7.12886	7.18395	7.26202	7.19156	7.20075	7.10862	7.14886	7.24107	0	0	0.339866	7.0779	74.951	3.84583e-07	0	0	-0.0181262	7.0779	0.214232	0.650272	0	0	0.321739	7.0779	67.2918	7.45886e-07	0	0	3
ENSG00000099889	421	ARVCF	2.11468	1.96883	1.99602	2.5376	1.60968	1.29184	1.17015	1.56622	1.15414	1.21356	1.20216	1.44842	0	0	-0.764401	1.73397	38.1039	1.98262e-05	0	0	-0.159193	1.73397	1.38387	0.258208	0	0	-0.923594	1.73397	54.5488	2.61786e-06	0	0	6
ENSG00000099899	27037	TRMT2A	6.5015	6.45635	6.49952	6.56283	5.88652	5.9199	5.93359	5.90553	5.89971	6.05889	5.96456	6.05828	0	0	-0.603418	6.16812	237.308	1.87948e-10	0	0	0.0851187	6.16812	4.52522	0.0508211	0	0	-0.518299	6.16812	177.064	1.40253e-09	0	0	6
ENSG00000099901	5902	RANBP1	8.4762	8.44672	8.46535	8.49724	6.8202	6.74551	6.7083	6.73684	6.9692	6.80649	6.75811	6.93532	1	1	-1.72839	7.60175	2108.62	3.05069e-17	0	0	0.114648	7.60175	9.16687	0.00866767	1	1	-1.61374	7.60175	1861.52	7.55292e-17	1	1	6
ENSG00000099910	84861	KLHL22	2.3759	2.03188	2.1911	2.29295	5.50667	5.49176	5.51298	5.5579	4.80147	4.8109	4.78879	4.99706	1	1	3.28842	4.69859	2610.29	6.4493e-18	0	0	-0.667263	4.69859	157.113	3.14967e-09	1	1	2.62115	4.69859	1594.38	2.32769e-16	1	1	3
ENSG00000099917	51586	MED15	6.28229	6.23844	6.25143	6.34707	6.99988	7.00384	7.15214	7.02172	7.21202	7.22501	7.25977	7.21376	0	0	0.755498	6.90254	371.004	8.24212e-12	0	0	0.182126	6.90254	22.4348	0.000282209	0	0	0.937624	6.90254	574.821	3.66378e-13	0	0	3
ENSG00000099940	9342	SNAP29	5.4674	5.43022	5.49358	5.32827	6.33943	6.3687	6.39065	6.38338	6.80964	6.80438	6.946	6.84108	0	0	0.93301	6.32388	495.851	1.05239e-12	0	0	0.47912	6.32388	141.968	6.21725e-09	1	0	1.41213	6.32388	1155.96	2.3954e-15	1	0	4
ENSG00000099942	1399	CRKL	7.2625	7.33099	7.34432	7.27013	6.95294	6.95393	6.95954	7.00598	6.89931	6.83084	6.9714	6.95011	0	0	-0.342963	7.07397	83.2615	1.99423e-07	0	0	-0.05615	7.07397	2.18046	0.160947	0	0	-0.399113	7.07397	112.68	2.86167e-08	0	0	6
ENSG00000099949	8216	LZTR1	5.73608	5.73118	5.69198	5.96423	5.5538	5.60002	5.72212	5.54455	5.57705	5.88174	5.67211	5.71303	0	0	-0.187008	5.70803	8.32105	0.0115628	0	0	0.10728	5.70803	2.67411	0.123293	0	0	-0.0797277	5.70803	1.5329	0.235156	0	0	7
ENSG00000099956	6598	SMARCB1	7.07582	7.02107	7.0883	6.99107	6.63956	6.64799	6.71477	6.64809	6.56253	6.51039	6.57495	6.5842	0	0	-0.390451	6.77372	128.203	1.22483e-08	0	0	-0.105296	6.77372	9.02809	0.00907974	0	0	-0.495747	6.77372	205.844	5.01193e-10	0	0	8
ENSG00000099958	91319	DERL3	4.79316	4.89355	4.77355	5.28536	3.11419	2.96097	2.94999	2.86074	1.91241	2.10639	2.02171	2.07035	1	1	-1.98028	3.89853	437.729	2.55482e-12	0	0	-0.951341	3.89853	65.6829	8.64095e-07	1	1	-2.93162	3.89853	805.089	3.26356e-14	1	1	8
ENSG00000099968	23786	BCL2L13	5.44113	5.54273	5.45611	5.5319	5.67344	5.67235	5.6669	5.66664	5.62844	5.64094	5.62602	5.56934	0	0	0.167489	5.59471	17.0906	0.00092547	0	0	-0.0545107	5.59471	1.79115	0.201191	0	0	0.112978	5.59471	7.77338	0.0140313	0	0	5
ENSG00000099974	100037417	DDTL	2.55238	2.06843	2.62172	2.61961	2.66053	2.76815	2.81184	2.65252	2.97835	2.57029	2.35516	2.91871	0	0	0.238104	2.65311	3.19929	0.0943667	0	0	-0.00484836	2.65311	0.00132477	0.971457	0	0	0.233256	2.65311	3.09259	0.0995163	0	0	3
ENSG00000099977	1652	DDT	6.05334	6.03265	6.2388	6.18502	6.1762	6.19698	6.14015	6.1157	5.8145	5.79317	5.85088	5.99236	0	0	0.0197044	6.05798	0.177109	0.679979	0	0	-0.294988	6.05798	38.3002	1.92826e-05	0	0	-0.275284	6.05798	33.9482	3.66758e-05	0	0	2
ENSG00000099985	5008	OSM	0.435973	0.329584	-0.108017	0.219971	-2.83175	-2.74154	-3.91626	-3.86167	-3.81391	-4.93751	-4.93751	-4.93751	1	1	-3.92248	-0.944082	111.087	3.14045e-08	1	1	-2.60995	-0.944082	6.93614	0.01908	1	1	-6.53243	-0.944082	155.765	3.33792e-09	1	1	8
ENSG00000099991	23523	CABIN1	7.51196	7.53818	7.50432	7.38519	7.49702	7.47716	7.65229	7.54965	7.23578	7.17562	7.2864	7.25138	0	0	0.0504152	7.42989	1.33312	0.266741	0	0	-0.308488	7.42989	49.054	4.84696e-06	0	0	-0.258072	7.42989	34.5953	3.32098e-05	0	0	2
ENSG00000099992	83874	TBC1D10A	2.2039	2.00699	2.27957	2.42045	3.20133	3.33419	3.00538	3.12269	3.12552	3.02575	3.33387	3.44473	0	0	0.929185	2.92961	70.6758	5.52511e-07	0	0	0.0634361	2.92961	0.36627	0.554306	0	0	0.992621	2.92961	82.0382	2.18871e-07	0	0	3
ENSG00000099995	10291	SF3A1	8.17891	8.21558	8.20215	8.02376	7.73224	7.67028	7.74695	7.79251	7.67494	7.57665	7.68135	7.66111	0	0	-0.429106	7.86706	82.0119	2.1931e-07	0	0	-0.0887263	7.86706	3.45745	0.0831712	0	0	-0.517832	7.86706	119.215	1.97811e-08	0	0	6
ENSG00000099998	2687	GGT5	3.35413	3.37147	3.17675	3.49929	3.70133	3.66186	3.84942	3.66531	3.91777	3.77291	3.47755	4.10365	0	0	0.367859	3.64837	13.7759	0.00216629	0	0	0.101638	3.64837	1.08034	0.315476	0	0	0.469498	3.64837	22.9278	0.000255285	0	0	3
ENSG00000099999	200312	RNF215	0.186384	0.652049	0.866387	0.951978	2.81589	2.95373	2.79797	2.86074	2.21699	2.08803	2.27583	2.40203	1	1	2.17386	2.13957	268.072	8.06e-11	0	0	-0.618094	2.13957	27.4307	0.000108405	1	0	1.55577	2.13957	127.742	1.25438e-08	1	1	5
ENSG00000100014	23384	SPECC1L	6.68531	6.63347	6.68182	6.59055	6.53384	6.68725	6.67926	6.64913	6.70234	6.61666	6.65942	6.75296	0	0	-0.018635	6.65718	0.175223	0.681584	0	0	0.044248	6.65718	0.977519	0.338864	0	0	0.025613	6.65718	0.332811	0.572769	0	0	7
ENSG00000100023	23759	PPIL2	6.58045	6.50937	6.57181	6.59933	6.79287	6.7148	6.77178	6.73977	6.76134	6.78528	6.80276	6.75389	0	0	0.180193	6.70151	27.7894	0.00010168	0	0	0.0208727	6.70151	0.372188	0.551162	0	0	0.201066	6.70151	34.7199	3.25862e-05	0	0	3
ENSG00000100024	51733	UPB1	-3.00301	-1.84977	-4.93751	-1.9487	3.12017	3.28313	3.50544	3.50456	3.67866	3.79853	3.68916	3.83292	1	1	6.13092	2.94643	629.568	1.90999e-13	0	0	0.39247	2.94643	9.62013	0.00746417	1	1	6.52339	2.94643	762.318	4.83421e-14	1	1	3
ENSG00000100027	29799	YPEL1	-0.699062	-0.520563	-1.7733	-0.317524	1.87298	1.61909	1.57995	1.60103	1.80532	1.82537	2.08956	1.80715	1	1	2.44164	1.27411	117.467	2.17945e-08	0	0	0.215642	1.27411	1.47067	0.244437	1	1	2.65729	1.27411	144.607	5.49696e-09	1	1	3
ENSG00000100028	6634	SNRPD3	7.6034	7.55732	7.58335	7.56482	6.71554	6.73024	6.59251	6.68252	6.61952	6.59894	6.58674	6.67154	0	0	-0.906376	7.03477	662.71	1.32206e-13	0	0	-0.0617627	7.03477	2.96514	0.106119	0	0	-0.968139	7.03477	754.584	5.20215e-14	0	0	6
ENSG00000100029	23481	PES1	7.98432	7.91701	8.00169	7.94602	5.89526	5.85922	5.8687	5.94501	6.24673	6.21135	6.06405	6.17546	1	1	-2.07978	7.00053	2312.77	1.557e-17	0	0	0.283376	7.00053	41.3428	1.26955e-05	1	1	-1.79641	7.00053	1787.28	1.0153e-16	1	1	6
ENSG00000100030	5594	MAPK1	7.51268	7.54846	7.55549	7.43475	8.88725	8.93113	8.93043	8.94984	8.67468	8.76696	8.80358	8.69492	1	0	1.40333	8.50914	1330.44	8.65298e-16	0	0	-0.19065	8.50914	25.8307	0.000145288	1	0	1.21268	8.50914	999.784	6.84254e-15	1	0	3
[truncated: 10,733 more rows]

## Sheet: Nomenclature
HEADERS
Ensembl gene ID	Gene ID
Entrez Gene ID
Gene Symbol
HL60.day0.1	log2(CPM+1) expression
HL60.day0.2
HL60.day0.3
HL60.day0.4
[truncated: 29 more rows]
