# Supplementary material for: Nuclear Morphological Remodeling in Human Granulocytes Is Linked to Prenylation Independently from Cytoskeleton
Source: Cells. 2020 Nov 20;9(11):2509. doi: 10.3390/cells9112509 (PMC7699803; doi:10.3390/cells9112509)
Supplement: Supplementary file 1 [file cells-09-02509-s001.zip › cells-980065-supplementary.publication/Dataset 5 - Enrichment_DEGs_FC2.xlsx]

## Sheet: GOBP_d2_0
ID	Description	GeneRatio	BgRatio	pvalue	p.adjust	qvalue	geneID	Count
GO:0042119	neutrophil activation	206/3499	498/18493	7.36e-32	4.59e-28	3.76e-28	FGR/MPO/ALDH3B1/MGST1/MMP25/PLAUR/TYROBP/ALOX5/MVP/DNASE1L1/CAPN1/ACPP/SERPINB1/TNFRSF1B/GRN/ATP6V0A1/TIMP2/HEXB/CYBA/ATP11B/SLC2A3/ACAA1/CNN2/ROCK1/FCGR2B/STXBP2/TOLLIP/CEACAM1/PSEN1/HSP90AA1/PTPRC/CD59/FCN1/SCAMP1/B4GALT1/CEACAM6/FTL/CMTM6/SNAP23/ADA2/HSP90AB1/MAPK1/ARSA/SYNGR1/CTSG/CTSZ/SIRPB1/BPI/CST3/OLFM4/COTL1/CPPED1/PYCARD/ATP8B4/GSDMD/ASAH1/RETN/RAB3D/RAB3A/TSPAN14/P2RX1/PSMD11/MANBA/BST…	206
GO:0002283	neutrophil activation involved in immune response	201/3499	488/18493	8.34e-31	2.03e-27	1.66e-27	FGR/MPO/ALDH3B1/MGST1/MMP25/PLAUR/TYROBP/ALOX5/MVP/DNASE1L1/CAPN1/ACPP/SERPINB1/TNFRSF1B/GRN/ATP6V0A1/TIMP2/HEXB/CYBA/ATP11B/SLC2A3/ACAA1/CNN2/ROCK1/STXBP2/TOLLIP/CEACAM1/PSEN1/HSP90AA1/PTPRC/CD59/FCN1/SCAMP1/B4GALT1/CEACAM6/FTL/CMTM6/SNAP23/ADA2/HSP90AB1/MAPK1/ARSA/SYNGR1/CTSG/CTSZ/SIRPB1/BPI/CST3/OLFM4/COTL1/CPPED1/PYCARD/ATP8B4/GSDMD/ASAH1/RETN/RAB3D/RAB3A/TSPAN14/P2RX1/PSMD11/MANBA/BST1/HSPA8…	201
GO:0043312	neutrophil degranulation	200/3499	485/18493	9.74e-31	2.03e-27	1.66e-27	FGR/MPO/ALDH3B1/MGST1/MMP25/PLAUR/TYROBP/ALOX5/MVP/DNASE1L1/CAPN1/ACPP/SERPINB1/TNFRSF1B/GRN/ATP6V0A1/TIMP2/HEXB/CYBA/ATP11B/SLC2A3/ACAA1/CNN2/ROCK1/STXBP2/TOLLIP/CEACAM1/PSEN1/HSP90AA1/PTPRC/CD59/FCN1/SCAMP1/B4GALT1/CEACAM6/FTL/CMTM6/SNAP23/ADA2/HSP90AB1/MAPK1/ARSA/SYNGR1/CTSG/CTSZ/SIRPB1/BPI/CST3/OLFM4/COTL1/CPPED1/PYCARD/ATP8B4/GSDMD/ASAH1/RETN/RAB3D/RAB3A/TSPAN14/P2RX1/PSMD11/MANBA/BST1/HSPA8…	200
GO:0002446	neutrophil mediated immunity	202/3499	499/18493	9.46e-30	1.48e-26	1.21e-26	FGR/MPO/ALDH3B1/MGST1/MMP25/PLAUR/TYROBP/ALOX5/MVP/DNASE1L1/CAPN1/ACPP/SERPINB1/TNFRSF1B/GRN/ATP6V0A1/TIMP2/HEXB/CYBA/ATP11B/SLC2A3/ACAA1/CNN2/ROCK1/STXBP2/TOLLIP/CEACAM1/PSEN1/HSP90AA1/PTPRC/CD59/FCN1/SCAMP1/B4GALT1/CEACAM6/FTL/CMTM6/SNAP23/ADA2/HSP90AB1/MAPK1/ARSA/SYNGR1/CTSG/CTSZ/SIRPB1/BPI/CST3/OLFM4/COTL1/CPPED1/PYCARD/ATP8B4/GSDMD/ASAH1/RETN/RAB3D/RAB3A/TSPAN14/P2RX1/PSMD11/MANBA/BST1/HSPA8…	202
GO:0042254	ribosome biogenesis	129/3499	282/18493	4.04e-25	5.05e-22	4.14e-22	LAS1L/TSR3/UTP18/TFB1M/RPL26L1/NOP16/MRTO4/NOP58/WDR3/WDR18/THUMPD1/RRP15/BUD23/NLE1/EXOSC7/EXOSC5/MRPL22/DIMT1/NOP14/PES1/SNU13/NOP56/RBFA/FBL/DDX49/NPM3/GTPBP4/BCCIP/NUP88/C1QBP/GAR1/NOP2/PAK1IP1/MDN1/BYSL/BRIX1/RRP9/WDR75/NOL10/RPF1/EBNA1BP2/ERI3/UTP25/FASTKD2/HEATR1/UTP20/TENT4B/GTF3A/MRPS2/RIOK1/DDX31/METTL16/EXOSC2/PPAN/DKC1/NOL11/RAN/NIP7/WDR74/WDR36/NAT10/LTV1/MPHOSPH6/URB2/RNASEL/MRPS9/P…	129
GO:0006364	rRNA processing	97/3499	205/18493	1.66e-20	1.73e-17	1.42e-17	LAS1L/TSR3/UTP18/TFB1M/MRTO4/NOP58/WDR3/WDR18/THUMPD1/RRP15/BUD23/EXOSC7/EXOSC5/DIMT1/NOP14/PES1/SNU13/NOP56/RBFA/FBL/DDX49/NPM3/GTPBP4/GAR1/NOP2/MDN1/BYSL/RRP9/WDR75/NOL10/RPF1/EBNA1BP2/ERI3/UTP25/HEATR1/UTP20/TENT4B/RIOK1/METTL16/EXOSC2/DKC1/NOL11/WDR74/WDR36/NAT10/MPHOSPH6/RNASEL/MRPS9/IMP4/TEX10/WDR12/RPS2/UTP4/NOB1/URB1/RRNAD1/ISG20L2/SHQ1/LYAR/NAF1/NHP2/RPL7L1/REXO4/PDCD11/DHX37/UTP14A/RRP1…	97
GO:0016072	rRNA metabolic process	106/3499	240/18493	1.84e-19	1.64e-16	1.35e-16	LAS1L/TSR3/UTP18/TFB1M/MRTO4/NOP58/WDR3/WDR18/THUMPD1/RRP15/BUD23/EXOSC7/EXOSC5/DIMT1/NOP14/PES1/SNU13/NOP56/RBFA/FBL/DDX49/NPM3/GTPBP4/GAR1/NOP2/MDN1/BYSL/XRN1/RRP9/NCL/WDR75/NOL10/RPF1/EBNA1BP2/ERI3/UTP25/CD3EAP/HEATR1/UTP20/TENT4B/GTF3A/RIOK1/GTF3C4/POLR1B/METTL16/EXOSC2/DKC1/NOL11/WDR74/WDR36/NAT10/MPHOSPH6/RNASEL/MRPS9/PWP1/IMP4/TEX10/WDR12/RPS2/UTP4/NOB1/URB1/RRNAD1/ISG20L2/SHQ1/LYAR/NAF1/N…	106
GO:0034470	ncRNA processing	143/3499	376/18493	1.86e-18	1.45e-15	1.19e-15	LAS1L/ELAC2/TSR3/UTP18/TFB1M/NSUN2/METTL1/TRIT1/MRTO4/NOP58/WDR3/WDR18/KARS/THUMPD1/RRP15/FTSJ1/BUD23/EXOSC7/EXOSC5/DDX1/TUT7/DIMT1/SEPHS1/NOP14/METTL2A/PUS7/AGO1/PES1/SNU13/NOP56/RBFA/POP1/TRMT1/FBL/DDX49/TRDMT1/NPM3/GTPBP4/GAR1/NOP2/MDN1/BYSL/RRP9/WDR75/NOL10/THADA/RPF1/EBNA1BP2/ERI3/UTP25/HEATR1/UTP20/TENT4B/METTL8/AGO2/RIOK1/RPP40/AGO3/TRMT5/METTL16/GTPBP3/EXOSC2/DKC1/NOL11/GRSF1/WDR74/ANKRD1…	143
GO:0022613	ribonucleoprotein complex biogenesis	166/3499	485/18493	4.48e-16	3.11e-13	2.55e-13	LAS1L/GCFC2/TSR3/UTP18/STRAP/TFB1M/RPL26L1/NOP16/MRTO4/NOP58/WDR3/WDR18/THUMPD1/RRP15/BUD23/NLE1/CLNS1A/EXOSC7/EXOSC5/DDX1/HSP90AA1/MRPL22/GEMIN5/NUFIP1/DIMT1/OGFOD1/NOP14/AGO1/HSP90AB1/PES1/SNU13/PRMT5/NOP56/RBFA/EIF3J/FBL/DDX49/EIF3B/NPM3/GTPBP4/BCCIP/NUP88/C1QBP/GAR1/PRPF19/NOP2/PAK1IP1/MDN1/BYSL/BRIX1/RRP9/WDR75/NOL10/RPF1/EBNA1BP2/ERI3/UTP25/FASTKD2/HEATR1/UTP20/TENT4B/GTF3A/MRPS2/AGO2/SNRPC…	166
GO:0045785	positive regulation of cell adhesion	142/3499	397/18493	1.06e-15	6.62e-13	5.42e-13	CD4/RUNX3/PTPRU/ROCK1/TFE3/MAP4K4/TFRC/APBB1IP/CARMIL1/PTPRC/CYLD/CEACAM6/CASS4/SIRPG/ICAM1/EPB41L4B/JAK2/IL12RB1/NRP1/PPM1F/LGALS1/TRIOBP/XBP1/SIRPB1/FERMT1/TNFSF13B/OLFM4/CORO1A/PIEZO1/DNAJA3/PYCARD/LILRB1/RASAL3/EBI3/CDK6/DOCK8/VSIR/C1QBP/CCL2/ZBTB16/PTPN6/GCNT2/NEDD9/CD83/VEGFA/BCL6/CD86/FN1/IGFBP2/CD46/TNFSF4/MYB/ITGB1BP1/GPAM/HSPH1/PTK2B/SASH3/NCKAP1L/PREX1/SDC4/TNFSF9/PODXL/FOXA1/LILRB2/NI…	142
GO:0042110	T cell activation	147/3499	451/18493	1.76e-12	9.99e-10	8.19e-10	MAD1L1/CD4/WAS/RUNX3/BTN3A1/PRDM1/BCL3/TFRC/FCGR2B/PAG1/APBB1IP/CEACAM1/PSEN1/PTPRC/CYLD/SIRPG/ICAM1/IL12RB1/LGALS1/XBP1/MYH9/SLA2/SIRPB1/ELF4/TNFSF13B/CORO1A/DNAJA3/PYCARD/LILRB1/RASAL3/CLC/EBI3/PIK3CG/LFNG/DOCK8/VSIR/CCL2/KAT2A/DUSP3/PRKAR1A/ZBTB16/PTPN6/CLEC4A/CD83/CCND3/BCL6/CD86/LOXL3/IGFBP2/LEPR/CD46/TNFSF4/MYB/GPAM/HSPH1/EGR1/SASH3/NCKAP1L/PREX1/SDC4/RUNX2/GPR18/IRF1/TNFSF9/ADORA2A/RAC2/LI…	147
GO:0043087	regulation of GTPase activity	153/3499	481/18493	5.29e-12	2.75e-09	2.26e-09	ALS2/PLXND1/ARHGAP33/TRAPPC6A/CDKL5/ARHGAP31/IPO5/MAP4K4/LLGL2/PICALM/HACD3/RASAL2/VPS9D1/PLXNA2/ARHGEF1/OPHN1/TMED2/GMIP/ARHGAP4/RGS1/ICAM1/RGS17/SYDE2/NRP1/MYO9B/RANBP1/SH3BP1/RANGAP1/RIN3/CD40/RP2/CCL22/PYCARD/ARHGEF10/RASAL3/ANKRD27/PIK3R2/RASA4/CCL24/AGFG2/DOCK8/ARHGAP21/CCL2/RASAL1/TBC1D30/BCL6/ACAP2/PLXNA1/CCL20/RGS2/ITGB1BP1/ARAP3/PTK2B/DEPDC7/ARHGAP9/NCKAP1L/PREX1/TRIP10/AMOT/FGD3/DOCK4/…	153
GO:0022409	positive regulation of cell-cell adhesion	92/3499	251/18493	2.54e-11	1.22e-08	9.99e-09	CD4/RUNX3/PTPRU/TFRC/PTPRC/CYLD/CEACAM6/SIRPG/ICAM1/IL12RB1/LGALS1/XBP1/SIRPB1/TNFSF13B/CORO1A/PIEZO1/DNAJA3/PYCARD/LILRB1/RASAL3/EBI3/DOCK8/VSIR/CCL2/ZBTB16/PTPN6/GCNT2/CD83/BCL6/CD86/IGFBP2/CD46/TNFSF4/MYB/GPAM/HSPH1/SASH3/NCKAP1L/TNFSF9/PODXL/FOXA1/LILRB2/RARA/IL6ST/ETS1/ANXA1/ADAM19/HAVCR2/TESPA1/HLX/FLOT1/VAV1/ITPKB/HSPD1/MYO10/PAK1/IL18/ADAM8/FAM49B/TNFRSF14/CD1D/ICOSLG/ZBTB7B/ALOX15/PLPP3/…	92
GO:0032944	regulation of mononuclear cell proliferation	79/3499	206/18493	5.03e-11	2.24e-08	1.84e-08	MAD1L1/CD38/CD4/CD22/GAL/TFRC/FCGR2B/MEF2C/PTPRC/FLT3LG/IL12RB1/CD40/TNFSF13B/CORO1A/DNAJA3/PYCARD/LILRB1/RASAL3/CLC/EBI3/AHR/VSIR/PRKAR1A/BST1/PTPN6/BCL6/CD86/IGFBP2/CD46/TNFSF4/GPAM/SASH3/PKN1/NCKAP1L/SDC4/IRF1/TNFSF9/RAC2/LILRB2/PTPN22/IL6ST/ANXA1/HAVCR2/TLR4/LRRC32/TNFRSF21/TIRAP/IL18/SH3RF1/TNFRSF14/CD1D/ICOSLG/ZBTB7B/IL23R/TGFBR2/SPTA1/MNDA/CD300A/CTNNB1/CCDC88B/GPR183/MZB1/BCL2/PRNP/CEBPB/…	79
GO:0007159	leukocyte cell-cell adhesion	111/3499	327/18493	6.08e-11	2.53e-08	2.08e-08	MAD1L1/CD4/RUNX3/ROCK1/TFRC/FCGR2B/ADD2/PAG1/CEACAM1/PTPRC/CYLD/SIRPG/ICAM1/IL12RB1/LGALS1/XBP1/SIRPB1/TNFSF13B/CORO1A/DNAJA3/PYCARD/TSTA3/LILRB1/RASAL3/EBI3/DOCK8/VSIR/CCL2/DUSP3/PRKAR1A/ZBTB16/PTPN6/CD83/BCL6/CD86/PODXL2/LOXL3/IGFBP2/CD46/TNFSF4/MYB/GPAM/HSPH1/SASH3/NCKAP1L/SDC4/IRF1/TNFSF9/ADORA2A/RAC2/LILRB2/RARA/PTPN22/IL6ST/ETS1/ANXA1/HAVCR2/DTX1/TESPA1/HLX/LRRC32/ITGB7/VAV1/S100A8/ITPKB/ZC…	111
GO:0050670	regulation of lymphocyte proliferation	78/3499	205/18493	1.04e-10	4.06e-08	3.32e-08	MAD1L1/CD38/CD4/CD22/GAL/TFRC/FCGR2B/MEF2C/PTPRC/FLT3LG/IL12RB1/CD40/TNFSF13B/CORO1A/DNAJA3/PYCARD/LILRB1/RASAL3/CLC/EBI3/AHR/VSIR/PRKAR1A/BST1/PTPN6/BCL6/CD86/IGFBP2/CD46/TNFSF4/GPAM/SASH3/PKN1/NCKAP1L/SDC4/IRF1/TNFSF9/RAC2/LILRB2/PTPN22/IL6ST/ANXA1/HAVCR2/TLR4/LRRC32/TNFRSF21/TIRAP/IL18/SH3RF1/TNFRSF14/CD1D/ICOSLG/ZBTB7B/IL23R/TGFBR2/SPTA1/MNDA/CD300A/CTNNB1/CCDC88B/GPR183/MZB1/BCL2/PRNP/CEBPB/…	78
GO:0001819	positive regulation of cytokine production	134/3499	422/18493	1.27e-10	4.67e-08	3.83e-08	FGR/DHX33/CD4/POLR3B/CYBA/KARS/BCL3/TXK/DDX1/PTPRC/FCN1/NLRP1/JAK2/IL12RB1/OSM/XBP1/HMOX1/HIF1A/CD40/FERMT1/RGCC/MAPK3/PYCARD/GSDMD/IL27RA/EBI3/CARD8/HSPB1/C5/DDX58/C1QBP/DHX58/BIRC2/CD83/POLR3G/PDE4D/CD86/IFIH1/STAT1/IL1RL1/CD46/TNFSF4/MYB/EGR1/TNFRSF8/EPX/SASH3/CD244/IRF1/C3/FFAR2/SEC14L1/LILRB2/RARA/PTPN22/RSAD2/IL6ST/ANXA1/HAVCR2/CD36/HILPDA/TLR4/FLOT1/DDX60/CASP1/SEMA7A/SOD1/NLRP12/HSPD1/PTP…	134
GO:0050863	regulation of T cell activation	104/3499	305/18493	1.81e-10	6.29e-08	5.16e-08	MAD1L1/CD4/RUNX3/PRDM1/TFRC/FCGR2B/PAG1/CEACAM1/PTPRC/CYLD/SIRPG/IL12RB1/LGALS1/XBP1/SIRPB1/TNFSF13B/CORO1A/DNAJA3/PYCARD/LILRB1/RASAL3/CLC/EBI3/DOCK8/VSIR/CCL2/KAT2A/DUSP3/PRKAR1A/ZBTB16/PTPN6/CD83/BCL6/CD86/LOXL3/IGFBP2/CD46/TNFSF4/MYB/GPAM/HSPH1/SASH3/NCKAP1L/SDC4/IRF1/TNFSF9/ADORA2A/RAC2/LILRB2/RARA/PTPN22/IL6ST/ANXA1/HAVCR2/DTX1/TESPA1/HLX/LRRC32/VAV1/SOD1/ITPKB/ZC3H8/HSPD1/TNFRSF21/GSN/PAK1…	104
GO:1902105	regulation of leukocyte differentiation	93/3499	265/18493	2.97e-10	9.51e-08	7.8e-08	CD4/TYROBP/RUNX3/PRDM1/TFE3/ATP6AP1/FCGR2B/CEACAM1/PTPRC/CYLD/FLT3LG/IL12RB1/XBP1/CA2/LILRB1/CDK6/VSIR/KAT2A/ZBTB16/PTPN6/CD83/BCL6/CD86/LOXL3/ID2/CD46/TNFSF4/MYB/SASH3/NCKAP1L/IRF1/TNFSF9/PCID2/LRRC17/ZBTB46/LILRB2/RARA/NOTCH2/CD101/ANXA1/DTX1/TESPA1/HLX/TLR4/MYC/SOD1/ITPKB/ZC3H8/IL18/ADAM8/SH3RF1/KLF10/PPARGC1B/ZBTB7B/IL23R/NLRP3/TGFBR2/CCR1/SLC9B2/TLR3/FBN1/NFKBID/CTNNB1/IL7R/PRELID1/FOS/CEBPB…	93
GO:0002699	positive regulation of immune effector process	78/3499	209/18493	3.05e-10	9.51e-08	7.8e-08	FGR/KARS/TFRC/UNG/STXBP2/DDX1/STX7/PTPRC/MSH2/IL12RB1/XBP1/HMOX1/CD40/MAPK3/LILRB1/DDX58/DHX58/CD86/IL18RAP/MSH6/CD46/TNFSF4/MYB/SASH3/CD244/SHLD2/C3/FFAR2/ADGRE2/RAC2/NECTIN2/RARA/RSAD2/ANXA1/CD36/HLX/TLR4/DDX60/SEMA7A/VAV1/HSPD1/PTPRJ/IL18/FAM49B/HK1/TNFRSF14/CD1D/CD1A/CD1C/CD1E/FCER1G/SPON2/ITGB2/IL23R/NLRP3/FZD5/DDX21/B2M/STAT6/PHB/NFKBID/CD300A/ITGAM/ADORA2B/MZB1/RASGRP1/GATA2/FES/CADM1/FFAR…	78
GO:0032943	mononuclear cell proliferation	93/3499	266/18493	3.73e-10	1.11e-07	9.1e-08	MAD1L1/CD38/CD4/CD22/BTN3A1/GAL/TFRC/FCGR2B/MEF2C/PTPRC/FLT3LG/IL12RB1/CD40/ELF4/TNFSF13B/CORO1A/DNAJA3/PYCARD/LILRB1/RASAL3/CLC/EBI3/CD79A/PIK3CG/AHR/DOCK8/VSIR/PRKAR1A/BST1/PTPN6/CCND3/BCL6/CD86/IGFBP2/CD46/TNFSF4/GPAM/SASH3/PKN1/NCKAP1L/SDC4/IRF1/TNFSF9/RAC2/LILRB2/CD180/PTPN22/IL6ST/ANXA1/HAVCR2/TLR4/LRRC32/HSPD1/TNFRSF21/TIRAP/IL18/SH3RF1/TNFRSF14/CD1D/ICOSLG/ZBTB7B/IL23R/TGFBR2/SPTA1/MNDA/C…	93
GO:0022407	regulation of cell-cell adhesion	124/3499	388/18493	3.96e-10	1.13e-07	9.22e-08	MAD1L1/CD9/CD4/RUNX3/PTPRU/TFRC/FCGR2B/PAG1/CEACAM1/PTPRC/CYLD/CEACAM6/SIRPG/ICAM1/JAK2/IL12RB1/PPM1F/LGALS1/XBP1/SIRPB1/JAG1/TNFSF13B/RGCC/CORO1A/PIEZO1/DNAJA3/PYCARD/LILRB1/RASAL3/EBI3/DOCK8/VSIR/GTPBP4/CCL2/DUSP3/PRKAR1A/ZBTB16/PTPN6/GCNT2/CD83/BCL6/CD86/LOXL3/IGFBP2/TNR/CD46/TNFSF4/MYB/GPAM/HSPH1/SASH3/NCKAP1L/SDC4/IRF1/TNFSF9/ADORA2A/PODXL/FOXA1/LILRB2/RARA/PTPN22/IL6ST/ETS1/ANXA1/ADAM19/HAV…	124
GO:0046651	lymphocyte proliferation	92/3499	264/18493	5.63e-10	1.53e-07	1.25e-07	MAD1L1/CD38/CD4/CD22/BTN3A1/GAL/TFRC/FCGR2B/MEF2C/PTPRC/FLT3LG/IL12RB1/CD40/ELF4/TNFSF13B/CORO1A/DNAJA3/PYCARD/LILRB1/RASAL3/CLC/EBI3/CD79A/PIK3CG/AHR/DOCK8/VSIR/PRKAR1A/BST1/PTPN6/CCND3/BCL6/CD86/IGFBP2/CD46/TNFSF4/GPAM/SASH3/PKN1/NCKAP1L/SDC4/IRF1/TNFSF9/RAC2/LILRB2/CD180/PTPN22/IL6ST/ANXA1/HAVCR2/TLR4/LRRC32/HSPD1/TNFRSF21/TIRAP/IL18/SH3RF1/TNFRSF14/CD1D/ICOSLG/ZBTB7B/IL23R/TGFBR2/SPTA1/MNDA/C…	92
GO:0070663	regulation of leukocyte proliferation	79/3499	216/18493	7.14e-10	1.86e-07	1.52e-07	MAD1L1/CD38/CD4/CD22/GAL/TFRC/FCGR2B/MEF2C/PTPRC/FLT3LG/IL12RB1/CD40/TNFSF13B/CORO1A/DNAJA3/PYCARD/LILRB1/RASAL3/CLC/EBI3/AHR/VSIR/PRKAR1A/BST1/PTPN6/BCL6/CD86/IGFBP2/CD46/TNFSF4/GPAM/SASH3/PKN1/NCKAP1L/SDC4/IRF1/TNFSF9/RAC2/LILRB2/PTPN22/IL6ST/ANXA1/HAVCR2/TLR4/LRRC32/TNFRSF21/TIRAP/IL18/SH3RF1/TNFRSF14/CD1D/ICOSLG/ZBTB7B/IL23R/TGFBR2/SPTA1/MNDA/CD300A/CTNNB1/CCDC88B/GPR183/MZB1/BCL2/PRNP/CEBPB/…	79
GO:1904874	positive regulation of telomerase RNA localization to Cajal body	14/3499	15/18493	9.12e-10	2.27e-07	1.86e-07	CCT4/TCP1/DKC1/CCT7/SHQ1/NAF1/NHP2/CCT6A/CCT5/CCT8/CCT3/CCT2/RUVBL1/RUVBL2	14
GO:0042273	ribosomal large subunit biogenesis	37/3499	73/18493	9.44e-10	2.27e-07	1.86e-07	LAS1L/RPL26L1/NOP16/MRTO4/WDR18/NLE1/PES1/SNU13/GTPBP4/NOP2/PAK1IP1/MDN1/BRIX1/RPF1/EBNA1BP2/FASTKD2/GTF3A/PPAN/NIP7/WDR74/WDR12/URB1/NHP2/RPL7L1/SURF6/HEATR3/MALSU1/MRPL1/RSL1D1/RRS1/NPM1/NOC2L/RPF2/RPL12/SDAD1/MRPL20/BOP1	37
GO:1903037	regulation of leukocyte cell-cell adhesion	98/3499	293/18493	1.94e-09	4.48e-07	3.67e-07	MAD1L1/CD4/RUNX3/TFRC/FCGR2B/PAG1/CEACAM1/PTPRC/CYLD/SIRPG/ICAM1/IL12RB1/LGALS1/XBP1/SIRPB1/TNFSF13B/CORO1A/DNAJA3/PYCARD/LILRB1/RASAL3/EBI3/DOCK8/VSIR/CCL2/DUSP3/PRKAR1A/ZBTB16/PTPN6/CD83/BCL6/CD86/LOXL3/IGFBP2/CD46/TNFSF4/MYB/GPAM/HSPH1/SASH3/NCKAP1L/SDC4/IRF1/TNFSF9/ADORA2A/LILRB2/RARA/PTPN22/IL6ST/ETS1/ANXA1/HAVCR2/DTX1/TESPA1/HLX/LRRC32/VAV1/ITPKB/ZC3H8/HSPD1/TNFRSF21/PAK1/IL18/ADAM8/FAM49B/…	98
GO:0050870	positive regulation of T cell activation	74/3499	202/18493	2.25e-09	5.01e-07	4.11e-07	CD4/RUNX3/TFRC/PTPRC/CYLD/SIRPG/IL12RB1/LGALS1/XBP1/SIRPB1/TNFSF13B/CORO1A/DNAJA3/PYCARD/LILRB1/RASAL3/EBI3/DOCK8/VSIR/CCL2/ZBTB16/PTPN6/CD83/BCL6/CD86/IGFBP2/CD46/TNFSF4/MYB/GPAM/HSPH1/SASH3/NCKAP1L/TNFSF9/LILRB2/RARA/IL6ST/ANXA1/HAVCR2/TESPA1/HLX/VAV1/ITPKB/HSPD1/PAK1/IL18/ADAM8/FAM49B/TNFRSF14/CD1D/ICOSLG/ZBTB7B/IL23R/NLRP3/TGFBR2/SPTA1/NFKBID/CCDC88B/IL7R/RASGRP1/EGR3/SOCS1/CD55/SRC/BLM/SIRPA…	74
GO:1903039	positive regulation of leukocyte cell-cell adhesion	77/3499	214/18493	2.75e-09	5.75e-07	4.71e-07	CD4/RUNX3/TFRC/PTPRC/CYLD/SIRPG/ICAM1/IL12RB1/LGALS1/XBP1/SIRPB1/TNFSF13B/CORO1A/DNAJA3/PYCARD/LILRB1/RASAL3/EBI3/DOCK8/VSIR/CCL2/ZBTB16/PTPN6/CD83/BCL6/CD86/IGFBP2/CD46/TNFSF4/MYB/GPAM/HSPH1/SASH3/NCKAP1L/TNFSF9/LILRB2/RARA/IL6ST/ETS1/ANXA1/HAVCR2/TESPA1/HLX/VAV1/ITPKB/HSPD1/PAK1/IL18/ADAM8/FAM49B/TNFRSF14/CD1D/ICOSLG/ZBTB7B/IL23R/NLRP3/TGFBR2/SPTA1/NFKBID/CCDC88B/IL7R/RASGRP1/EGR3/SOCS1/CD55/SR…	77
GO:0070661	leukocyte proliferation	95/3499	283/18493	2.76e-09	5.75e-07	4.71e-07	MAD1L1/CD38/CD4/CD22/BTN3A1/GAL/TFRC/FCGR2B/MEF2C/PTPRC/FLT3LG/IL12RB1/CD40/ELF4/TNFSF13B/CORO1A/DNAJA3/PYCARD/LILRB1/RASAL3/CLC/EBI3/CD79A/PIK3CG/AHR/DOCK8/VSIR/PRKAR1A/BST1/PTPN6/CCND3/NPR3/BCL6/CD86/IGFBP2/CD46/TNFSF4/GPAM/SASH3/PKN1/NCKAP1L/SDC4/IRF1/TNFSF9/RAC2/LILRB2/CD180/PTPN22/IL6ST/ANXA1/HAVCR2/TLR4/LRRC32/HSPD1/TNFRSF21/TIRAP/IL18/SH3RF1/KIT/TNFRSF14/CD1D/ICOSLG/ZBTB7B/IL23R/TGFBR2/SPT…	95
GO:0043547	positive regulation of GTPase activity	125/3499	405/18493	3.74e-09	7.54e-07	6.18e-07	ALS2/ARHGAP33/CDKL5/ARHGAP31/MAP4K4/LLGL2/PICALM/HACD3/RASAL2/VPS9D1/ARHGEF1/OPHN1/GMIP/ARHGAP4/RGS1/ICAM1/RGS17/SYDE2/NRP1/MYO9B/RANBP1/SH3BP1/RANGAP1/RIN3/CD40/RP2/CCL22/ARHGEF10/RASAL3/ANKRD27/PIK3R2/RASA4/CCL24/AGFG2/DOCK8/ARHGAP21/CCL2/RASAL1/TBC1D30/ACAP2/CCL20/RGS2/ARAP3/PTK2B/DEPDC7/ARHGAP9/NCKAP1L/PREX1/TRIP10/DOCK4/CHN1/TBC1D14/MTSS1L/ARHGEF11/AGAP3/LARS/ARHGAP32/DOCK10/TBC1D4/DAB2IP/AR…	125
GO:1903706	regulation of hemopoiesis	128/3499	418/18493	4.17e-09	8.14e-07	6.67e-07	CD4/TYROBP/RUNX3/FOXC1/PRDM1/TFE3/ATP6AP1/TCF3/PDCD2/FCGR2B/CEACAM1/MEF2C/PTPRC/CYLD/FLT3LG/PUS7/AGO1/IL12RB1/XBP1/RBFOX2/HIF1A/JAG1/CA2/LILRB1/CDK6/VSIR/KAT2A/ZBTB16/PTPN6/CD83/HSPA9/BCL6/CD86/KAT2B/LOXL3/STAT1/ID2/CD46/TNFSF4/MYB/CSF3R/PTK2B/SASH3/NCKAP1L/NFE2/IRF1/TNFSF9/AGO3/PCID2/PRMT1/ZFP36/LRRC17/ZBTB46/LILRB2/RARA/NOTCH2/CD101/AGO4/ETS1/ANXA1/DTX1/TESPA1/HLX/TLR4/MYC/SOD1/ITPKB/ZC3H8/NOTC…	128
GO:0051056	regulation of small GTPase mediated signal transduction	104/3499	321/18493	4.48e-09	8.48e-07	6.95e-07	ALS2/ARHGAP33/FARP2/ARHGAP31/TIMP2/CDON/MAP4K4/ARHGEF1/P2RY10/OPHN1/GMIP/ARHGAP4/PLEKHG2/SYDE2/NRP1/MYO9B/CYTH4/SH3BP1/SOS2/ARHGEF10/RASAL3/CYTH2/PIK3R2/RASA4/KANK1/ARHGAP21/CYTH1/ARHGEF17/RASAL1/BCL6/RHOQ/ARAP3/IQSEC3/DEPDC7/ARHGAP9/PREX1/IQSEC2/GPR18/PSD4/TRIP10/AMOT/MCF2L/FGD3/RAC2/CHN1/ARHGEF11/EPHB2/NOTCH2/ARHGAP32/SPRY2/RALGPS1/DAB2IP/FLOT1/PLCE1/ARHGAP24/FAM13A/FGD4/GPR65/VAV1/ITPKB/ARHGAP…	104
GO:0051249	regulation of lymphocyte activation	140/3499	472/18493	7.84e-09	1.44e-06	1.18e-06	MAD1L1/CD38/CD4/CD22/RUNX3/PRDM1/GAL/TFRC/FCGR2B/UNG/PAG1/CEACAM1/MEF2C/PTPRC/CYLD/SIRPG/FLT3LG/TYRO3/MSH2/IL12RB1/LGALS1/XBP1/CD40/SLA2/SIRPB1/TNFSF13B/CORO1A/DNAJA3/PYCARD/LILRB1/IL27RA/RASAL3/CLC/EBI3/AHR/DOCK8/VSIR/CCL2/KAT2A/DUSP3/PRKAR1A/BST1/ZBTB16/PTPN6/CD83/BCL6/CD86/LOXL3/IGFBP2/ID2/MSH6/CD46/TNFSF4/MYB/GPAM/HSPH1/SASH3/SHLD2/PKN1/NCKAP1L/SDC4/IRF1/TNFSF9/PCID2/ADORA2A/IGLL1/RAC2/LILRB2…	140
GO:0002819	regulation of adaptive immune response	60/3499	157/18493	1.19e-08	2.11e-06	1.73e-06	CD4/WAS/TFRC/FCGR2B/UNG/CEACAM1/STX7/MEF2C/PTPRC/MSH2/IL12RB1/CD40/TNFSF13B/PYCARD/LILRB1/IL27RA/CLC/PTPN6/BCL6/LOXL3/IL1RL1/MSH6/TNFSF4/SASH3/SHLD2/PKN1/IRF1/C3/NECTIN2/TRPM4/RSAD2/IL6ST/ANXA1/HAVCR2/HLX/HSPD1/IL18/FAM49B/SAMSN1/CD1D/CD1A/CD1C/CD1E/FCER1G/ZBTB7B/ALOX15/IL23R/NLRP3/FZD5/B2M/STAT6/NFKBID/IL7R/IRF7/CR1/AGER/HLA-C/HLA-E/TNF/HLA-B	60
GO:0031349	positive regulation of defense response	128/3499	427/18493	1.72e-08	2.99e-06	2.45e-06	POLR3B/STAP1/CYBA/KARS/TNFRSF1A/ALPK1/TXK/ICAM3/MEF2C/CYLD/FCN1/NLRC4/TYRO3/JAK2/OSM/RPS6KA5/HCK/MAPK3/PYCARD/PTPRS/PIK3CG/CCL24/DDX58/C1QBP/ICAM2/DHX58/MAP2K6/BIRC2/CLEC4A/ERBIN/POLR3G/IFIH1/IL1RL1/IL18RAP/TNFSF4/CNR1/IRF1/C3/FFAR2/NR1D1/SEC14L1/LDLR/NECTIN2/SMPDL3B/F12/TRAF3/RFTN1/CLEC10A/PTPN22/RSAD2/IL6ST/ETS1/HAVCR2/CD36/TANK/DAB2IP/TLR4/CNPY3/FLOT1/DDX60/PARP9/ARRB2/VAV1/NLRP12/S100A8/HSPD1…	128
GO:1902107	positive regulation of leukocyte differentiation	55/3499	142/18493	2.76e-08	4.64e-06	3.81e-06	CD4/RUNX3/ATP6AP1/PTPRC/CYLD/FLT3LG/IL12RB1/XBP1/CA2/VSIR/ZBTB16/CD83/BCL6/CD86/ID2/CD46/TNFSF4/MYB/SASH3/NCKAP1L/TNFSF9/PCID2/ZBTB46/LILRB2/RARA/CD101/ANXA1/TESPA1/HLX/ITPKB/IL18/ADAM8/KLF10/PPARGC1B/ZBTB7B/IL23R/NLRP3/TGFBR2/CCR1/SLC9B2/NFKBID/IL7R/FOS/RASGRP1/TRIB1/EGR3/HCLS1/TMEM64/GAS6/CSF1/SOCS1/EVI2B/AGER/TNF/PIK3R6	55
GO:0009615	response to virus	100/3499	315/18493	2.83e-08	4.64e-06	3.81e-06	FGR/POLR3B/IFNGR1/TRAF3IP2/POLR3E/BCL3/ENO1/EXOSC5/DDX1/PTPRC/OAS1/IL12RB1/APOBEC3H/POLR3H/CD40/SAMHD1/FMR1/PIM2/CCL22/PYCARD/BNIP3L/LILRB1/URI1/CDK6/HSPB1/DDX58/C1QBP/DHX58/BIRC2/OAS3/TRIM38/POLR3G/IFIH1/STAT1/ODC1/IVNS1ABP/GBP3/TNFSF4/NPC2/IFIT3/IFIT2/GPAM/BATF3/IRF1/IFI6/APOBEC3F/SEC14L1/C19orf66/TRAF3/TRIM22/TPT1/RSAD2/RNASEL/DDX60/PARP9/PMAIP1/LYST/HMGA2/CCT5/IFIT5/MX1/IFNAR2/IFNGR2/SPON2/RR…	100
GO:1903708	positive regulation of hemopoiesis	66/3499	183/18493	3.28e-08	5.25e-06	4.3e-06	CD4/RUNX3/FOXC1/ATP6AP1/PDCD2/PTPRC/CYLD/FLT3LG/IL12RB1/XBP1/HIF1A/JAG1/CA2/VSIR/ZBTB16/CD83/BCL6/CD86/STAT1/ID2/CD46/TNFSF4/MYB/SASH3/NCKAP1L/TNFSF9/PCID2/PRMT1/ZBTB46/LILRB2/RARA/CD101/ETS1/ANXA1/TESPA1/HLX/ITPKB/IL18/ADAM8/KLF10/PPARGC1B/ZBTB7B/IL23R/NLRP3/TGFBR2/CCR1/SLC9B2/NFKBID/IL7R/FOS/RASGRP1/TRIB1/GATA2/EGR3/HCLS1/TMEM64/FES/GAS6/CSF1/SOCS1/EVI2B/AGER/TNF/RHEX/PIK3R6/RAB7B	66
GO:0045088	regulation of innate immune response	112/3499	365/18493	3.4e-08	5.31e-06	4.35e-06	FGR/POLR3B/IFNGR1/CYBA/FCGR2B/ALPK1/TXK/ICAM3/CEACAM1/CYLD/FCN1/NLRC4/TYRO3/HSP90AB1/JAK2/RPS6KA5/HCK/SAMHD1/PYCARD/LILRB1/PTPRS/DDX58/C1QBP/ICAM2/DHX58/MAP2K6/BIRC2/PTPN6/CLEC4A/ERBIN/POLR3G/IFIH1/STAT1/IL18RAP/IRF1/FFAR2/NR1D1/SEC14L1/NECTIN2/SMPDL3B/TRAF3/RFTN1/CLEC10A/PTPN22/RSAD2/HAVCR2/TRAFD1/CD36/RNASEL/TANK/DAB2IP/TLR4/CNPY3/FLOT1/DDX60/PARP9/ARRB2/VAV1/S100A8/HSPD1/MFHAS1/PAK1/TIRAP/ADAM…	112
GO:0002703	regulation of leukocyte mediated immunity	69/3499	196/18493	4.89e-08	7.45e-06	6.11e-06	FGR/WAS/TFRC/FCGR2B/UNG/STXBP2/CEACAM1/DDX1/STX7/PTPRC/MSH2/IL12RB1/HMOX1/CD40/LILRB1/IL27RA/CLC/DDX58/PTPN6/BCL6/IL18RAP/MSH6/TNFSF4/SASH3/SHLD2/C3/ADGRE2/RAC2/NECTIN2/TRPM4/PRAM1/RSAD2/HAVCR2/TLR4/ARRB2/VAV1/HSPD1/IL18/FAM49B/CD1D/CD1A/CD1C/CD1E/FCER1G/ITGB2/IL23R/NLRP3/FZD5/TLR3/DDX21/B2M/STAT6/CD300A/IL7R/ITGAM/ADORA2B/RASGRP1/GATA2/FES/CADM1/CR1/AGER/HLA-C/HLA-E/DNASE1/TNF/HLA-B/LYN/PIK3R6	69
GO:0140053	mitochondrial gene expression	59/3499	159/18493	5.41e-08	8.04e-06	6.59e-06	ELAC2/TRIT1/MRPS24/MRPS34/MRPL22/MTIF2/POLRMT/MRPS31/EARS2/MRPL4/GARS/MRPL32/TWNK/C1QBP/MRPL2/MRPS30/MRPS27/MRPL3/MRPL19/MRPL37/FASTKD2/MRPS2/TSFM/FASTKD3/MRPS26/TRMT5/MRPS12/MRPS25/MTO1/MRPS9/MRPL50/MRPL15/PNPT1/LRPPRC/YARS2/MRPL24/MRPL39/PPARGC1B/MTERF3/SUPV3L1/MALSU1/TFB2M/MRPL55/RPUSD4/MRPL1/MRPL36/TRMT10C/MRPS22/PUS1/TUFM/GADD45GIP1/MRPS23/SHMT2/MRPL30/MRPL21/FASTKD5/MRPS17/MRPL20/MRPL12	59
GO:0007229	integrin-mediated signaling pathway	42/3499	99/18493	5.89e-08	8.56e-06	7.01e-06	FGR/TYROBP/CTNNA1/ADAM11/CEACAM1/FYB1/NRP1/MYH9/FERMT1/HCK/TIMP1/BST1/NEDD9/ERBIN/LOXL3/PLEK/ITGB1BP1/PTK2B/LAMA5/PRAM1/CD63/ITGA7/CCM2/TLN1/ADAM10/ITGAV/SEMA7A/ITGB7/ITGAX/VAV1/ADAM15/ITGA9/ADAMTS1/FCER1G/ZYX/ITGB2/ADAMTS13/ITGA5/ITGA2/ITGAM/SRC/NME2	42
GO:0046631	alpha-beta T cell activation	52/3499	134/18493	6.07e-08	8.6e-06	7.05e-06	RUNX3/PRDM1/BCL3/PTPRC/IL12RB1/ELF4/LILRB1/RASAL3/EBI3/VSIR/ZBTB16/CLEC4A/CD83/BCL6/CD86/LOXL3/TNFSF4/MYB/HSPH1/SASH3/NCKAP1L/GPR18/IRF1/ADORA2A/RARA/RSAD2/ANXA1/HLX/ITPKB/IL18/SH3RF1/TNFRSF14/ZBTB7B/IL23R/NLRP3/TGFBR2/ATP7A/STOML2/STAT6/NFKBID/CD300A/GPR183/BCL2/FUT7/SATB1/SOCS1/SEMA4A/CD55/BLM/CD3E/AGER/HLA-E	52
GO:0030098	lymphocyte differentiation	106/3499	344/18493	6.2e-08	8.6e-06	7.05e-06	CD79B/CD4/RUNX3/POU2F2/PRDM1/KLF6/BCL3/TCF3/FCGR2B/TPD52/PTPRC/CYLD/FLT3LG/TYRO3/MSH2/IL12RB1/MFNG/LGALS1/XBP1/DNAJA3/LYL1/CD79A/LFNG/VSIR/KAT2A/ZBTB16/PTPN6/CD83/BCL6/CD86/LOXL3/ID2/LEPR/CD46/TNFSF4/MYB/EGR1/PTK2B/SASH3/NCKAP1L/PREX1/RUNX2/GPR18/IRF1/TNFSF9/PCID2/LILRB2/PRR7/RARA/PTPN22/NOTCH2/RSAD2/ANXA1/DTX1/TESPA1/DOCK10/HLX/VAV1/SOD1/ITPKB/ZC3H8/DOCK11/PTPRJ/IL18/ADAM8/MERTK/CEBPG/SH3RF1/KIT…	106
GO:0030595	leukocyte chemotaxis	74/3499	217/18493	7.34e-08	9.97e-06	8.17e-06	DAPK2/STAP1/KARS/SLC8B1/HSD3B7/CORO1A/MAPK3/CCL22/PIK3CG/CCL24/C5/C1QBP/CCL2/BST1/VEGFA/PDE4D/CCL20/CSF3R/PTK2B/NCKAP1L/PREX1/GPR18/FFAR2/ADGRE2/RAC2/TRPM4/MPP1/C5AR2/ANXA1/DYSF/ADAM10/VAV1/TRPM2/S100A8/LYST/ITGA9/TIRAP/PTPRO/ADAM8/KIT/NBL1/FCER1G/ITGB2/JAML/CXCR5/CCR5/CXCL16/S100A9/CCR1/CXCL8/GPR183/FPR2/PIK3CD/IL16/MST1/IL17RA/CALR/CXCR2/CAMK1D/GAS6/CSF1/PDE4B/CNR2/AIF1/DEFA1/GPSM3/CKLF/DEFA1B/…	74
GO:1904872	regulation of telomerase RNA localization to Cajal body	14/3499	18/18493	1.04e-07	1.38e-05	1.13e-05	CCT4/TCP1/DKC1/CCT7/SHQ1/NAF1/NHP2/CCT6A/CCT5/CCT8/CCT3/CCT2/RUVBL1/RUVBL2	14
GO:0060326	cell chemotaxis	93/3499	295/18493	1.23e-07	1.58e-05	1.3e-05	DAPK2/STAP1/ELMO2/KARS/FGFR1/SLC8B1/NRP1/HSD3B7/CORO1A/MAPK3/CCL22/ABCC1/PIK3CG/CCL24/HSPB1/C5/C1QBP/CCL2/BST1/BIN2/VEGFA/HBEGF/PDE4D/CCL20/CSF3R/PTK2B/CCRL2/NCKAP1L/NR4A1/PREX1/GPR18/FFAR2/ADGRE2/RAC2/DOCK4/TRPM4/MPP1/C5AR2/ANXA1/DYSF/ADAM10/ARRB2/VAV1/TRPM2/S100A8/LYST/ACKR2/ITGA9/NOTCH1/TIRAP/PTPRO/ADAM8/EPHB1/KIT/NBL1/FCER1G/ITGB2/JAML/CXCR5/CCR5/CXCL16/S100A9/CCR1/CXCL8/GPR183/FPR2/PIK3CD/CX…	93
GO:0046634	regulation of alpha-beta T cell activation	39/3499	91/18493	1.25e-07	1.58e-05	1.3e-05	RUNX3/PRDM1/PTPRC/IL12RB1/LILRB1/RASAL3/EBI3/VSIR/ZBTB16/CD83/BCL6/CD86/LOXL3/TNFSF4/MYB/HSPH1/SASH3/NCKAP1L/IRF1/ADORA2A/RARA/ANXA1/HLX/ITPKB/IL18/SH3RF1/TNFRSF14/ZBTB7B/IL23R/NLRP3/TGFBR2/NFKBID/CD300A/SOCS1/CD55/BLM/CD3E/AGER/HLA-E	39
GO:0032946	positive regulation of mononuclear cell proliferation	51/3499	133/18493	1.27e-07	1.58e-05	1.3e-05	CD38/CD4/TFRC/MEF2C/PTPRC/FLT3LG/IL12RB1/CD40/TNFSF13B/CORO1A/DNAJA3/PYCARD/RASAL3/EBI3/BST1/BCL6/CD86/IGFBP2/CD46/TNFSF4/GPAM/SASH3/NCKAP1L/TNFSF9/LILRB2/IL6ST/ANXA1/HAVCR2/TLR4/TIRAP/IL18/CD1D/ICOSLG/IL23R/TGFBR2/SPTA1/CCDC88B/GPR183/BCL2/CSF1/CD55/SLC39A10/BLM/CD3E/AGER/AIF1/HLA-E/TLR9/MIF/HLA-DMB/CD24	51
GO:0002822	regulation of adaptive immune response based on somatic recombination of immune receptors built from immunoglobulin superfamily domains	54/3499	144/18493	1.3e-07	1.6e-05	1.31e-05	CD4/WAS/TFRC/FCGR2B/UNG/CEACAM1/STX7/MEF2C/PTPRC/MSH2/IL12RB1/CD40/TNFSF13B/LILRB1/IL27RA/CLC/PTPN6/BCL6/LOXL3/IL1RL1/MSH6/TNFSF4/SASH3/SHLD2/PKN1/C3/NECTIN2/TRPM4/RSAD2/ANXA1/HAVCR2/HLX/HSPD1/IL18/FAM49B/CD1D/CD1A/CD1C/CD1E/FCER1G/ZBTB7B/IL23R/NLRP3/FZD5/B2M/STAT6/NFKBID/IL7R/CR1/AGER/HLA-C/HLA-E/TNF/HLA-B	54
GO:0006520	cellular amino acid metabolic process	100/3499	324/18493	1.33e-07	1.6e-05	1.31e-05	SLC7A2/GCLM/ATP2B4/ALDH18A1/BCAT1/KARS/ASNS/CAD/SEPHS1/ERO1B/SLC7A8/PHGDH/MTAP/UPB1/MTHFD1/AHCY/SLC7A5/EARS2/PYCR3/GARS/AIMP2/BLMH/ALDH5A1/RARS/ODC1/DARS/FARSB/KMO/HMGCL/ALDH6A1/PRDX4/GNMT/EEF1E1/GOT2/STAT5A/PPAT/GAD1/GAMT/SLC6A8/MCCC2/SCLY/RIDA/PEMT/LARS/YARS/PSAT1/SDS/EPRS/VARS2/NARS2/YARS2/SDSL/GCSH/AMT/ENOPH1/PCYOX1L/PSPH/PTS/SLC7A11/QDPR/DDAH1/SLC7A7/CARNMT1/HPD/GART/PADI4/UROC1/CBS/ASRGL1/G…	100
GO:0002683	negative regulation of immune system process	127/3499	437/18493	1.38e-07	1.63e-05	1.33e-05	MAD1L1/CD22/RUNX3/STAP1/GAL/FCGR2B/PAG1/CEACAM1/PTPRC/CD59/TYRO3/HMOX1/SLA2/SAMHD1/BPI/LILRB1/IL27RA/PTPRS/CDK6/C5/VSIR/C1QBP/CCL2/DHX58/DUSP3/PRKAR1A/ZBTB16/LPXN/PTPN6/TRIM38/ERBIN/HSPA9/BCL6/CD86/LOXL3/IL1RL1/ID2/TNFSF4/CNR1/GPAM/PTK2B/PKN1/SDC4/GPR18/IRF1/NR1D1/PRMT1/ZFP36/ADORA2A/LRRC17/SEC14L1/LDLR/ZBTB46/SMPDL3B/LILRB2/RARA/PTPN22/C5AR2/ANXA1/HAVCR2/DTX1/TRAFD1/HLX/DAB2IP/TLR4/MYC/LRRC32/TA…	127
GO:0002573	myeloid leukocyte differentiation	68/3499	197/18493	1.45e-07	1.68e-05	1.37e-05	FARP2/CD4/TYROBP/TFE3/ATP6AP1/TFRC/CEACAM1/PSEN1/OSTM1/MEF2C/SNX10/CEBPE/MYH9/CA2/LILRB1/CDK6/VEGFA/ID2/PDE1B/BATF3/LRRC17/ZBTB46/RARA/NOTCH2/CD101/TLR4/MYC/PARP1/KLF10/PPARGC1B/KIT/FCER1G/GAB3/IL23R/TGFBR2/IFI16/CCR1/SLC9B2/TLR3/FBN1/CTNNB1/BATF2/GPR183/FOS/PIK3CD/CEBPB/TRIB1/NRROS/FAM20C/GATA2/HCLS1/TMEM64/CSF1R/CSF1/IRF7/EVI2B/MITF/PRTN3/SIGLEC15/SRC/LILRB3/TNF/NME1/EFNA4/NME2/CEBPA/LYN/CCL3	68
GO:0050663	cytokine secretion	71/3499	210/18493	1.96e-07	2.22e-05	1.82e-05	FGR/BTN3A1/LCP2/KARS/FCGR2B/FCN1/NLRC4/NLRP1/OSM/XBP1/FERMT1/RGCC/MAPK3/PYCARD/GSDMD/LILRB1/CARD8/C5/DDX58/IFIH1/FN1/IL1RL1/GPAM/CD244/FFAR2/SYT11/CHI3L1/PTPN22/C5AR2/ANXA1/HAVCR2/CD36/DYSF/TLR4/LRRC32/CASP1/MAPKBP1/ITGAV/NLRP12/HSPD1/TNFRSF21/NOTCH1/HK1/GHRL/TNFRSF14/ZBTB7B/NLRP3/FZD5/ABCA1/CLEC4E/RASGRP1/TLR1/TLR6/LPL/IL17RA/CSF1R/CADM1/GAS6/SOCS1/LRRK2/IL1RAP/ANXA4/SRC/SCAMP5/TMSB4X/TRIM16/TNF…	71
GO:1903555	regulation of tumor necrosis factor superfamily cytokine production	50/3499	131/18493	1.99e-07	2.22e-05	1.82e-05	CYBA/BCL3/PTPRC/JAK2/BPI/PYCARD/LILRB1/HSPB1/DDX58/VSIR/PTPN6/CLEC4A/CD86/IFIH1/TNFRSF8/SASH3/GPR18/ZFP36/RARA/SYT11/PTPN22/C5AR2/HAVCR2/CD36/TLR4/ARRB2/HSPD1/PTPRJ/TIRAP/ADAM8/GHRL/FCER1G/SPON2/MAPKAPK2/FZD5/TLR3/CYBB/NLRC3/RASGRP1/TLR1/ZBTB20/GAS6/CARD9/LRRK2/SIRPA/UBE2J1/HLA-E/TLR9/MIF/CCL3	50
GO:0006457	protein folding	73/3499	218/18493	2.04e-07	2.24e-05	1.83e-05	FKBP4/DNAJC25/PDIA5/LMAN1/HSP90AA1/DNAJA1/ERO1B/LTBP4/NUDC/FKBP5/HSP90AB1/ST13/RP2/DNAJA3/SGTA/PDCD5/DNAJC2/HSPB1/PPIF/GRPEL1/HSPA8/DNAJC4/CHORDC1/GNB3/BAG2/HSPA9/GNAI2/GNB4/CCT4/PDCL3/HSPE1/TCP1/HSPH1/FKBP9/PRDX4/TRAP1/CANX/GNAI1/CCT6B/HSPBP1/CCT7/DNAJB2/DNAJB5/PPIL1/DNAJA4/PFDN2/PDIA6/HSPD1/CCT6A/DNAJB12/CCT5/NGLY1/SACS/PDIA4/CCT8/DFFA/TOR2A/CCT3/CHCHD4/HSPA4L/GRPEL2/CCT2/HSP90B1/B2M/TBCA/PPIH/…	73
GO:0030217	T cell differentiation	77/3499	234/18493	2.16e-07	2.32e-05	1.9e-05	CD4/RUNX3/PRDM1/BCL3/PTPRC/CYLD/IL12RB1/XBP1/DNAJA3/LFNG/VSIR/KAT2A/ZBTB16/CD83/BCL6/CD86/LOXL3/LEPR/CD46/TNFSF4/MYB/EGR1/SASH3/NCKAP1L/PREX1/RUNX2/GPR18/IRF1/TNFSF9/LILRB2/PRR7/RARA/PTPN22/RSAD2/ANXA1/DTX1/TESPA1/HLX/VAV1/SOD1/ITPKB/ZC3H8/IL18/ADAM8/SH3RF1/KIT/CD1D/FCER1G/ZBTB7B/IL23R/NLRP3/FZD5/TGFBR2/ATP7A/CLEC4E/CLEC4D/B2M/STAT6/NFKBID/CTNNB1/IL7R/PRELID1/GPR183/PIK3CD/BCL2/RASGRP1/EGR3/FUT7/…	77
GO:0070665	positive regulation of leukocyte proliferation	52/3499	139/18493	2.42e-07	2.53e-05	2.07e-05	CD38/CD4/TFRC/MEF2C/PTPRC/FLT3LG/IL12RB1/CD40/TNFSF13B/CORO1A/DNAJA3/PYCARD/RASAL3/EBI3/BST1/BCL6/CD86/IGFBP2/CD46/TNFSF4/GPAM/SASH3/NCKAP1L/TNFSF9/LILRB2/IL6ST/ANXA1/HAVCR2/TLR4/TIRAP/IL18/CD1D/ICOSLG/IL23R/TGFBR2/SPTA1/CCDC88B/GPR183/BCL2/CSF1/CD55/SLC39A10/BLM/CD3E/AGER/AIF1/HLA-E/TLR9/MIF/HLA-DMB/LYN/CD24	52
GO:0006399	tRNA metabolic process	64/3499	184/18493	2.43e-07	2.53e-05	2.07e-05	ELAC2/NSUN2/METTL1/TRIT1/KARS/THUMPD1/FTSJ1/EXOSC7/DDX1/SEPHS1/METTL2A/PUS7/EARS2/POP1/TRMT1/GARS/AIMP2/TRDMT1/RARS/DARS/THADA/FARSB/METTL8/RPP40/EEF1E1/GTF3C4/DTD1/TRMT5/DTD2/GTPBP3/EXOSC2/GRSF1/LARS/ANKRD16/YARS/MTO1/NAT10/EPRS/VARS2/NARS2/SSB/YARS2/DUS3L/CTU1/TRPT1/TSEN2/WDR4/TYW3/RPUSD4/TRMT61A/TSEN34/POP7/TRMT10C/CTU2/PUS1/FARSA/PPA1/TARSL2/ADAT2/IARS/TSEN15/QTRT1/MARS2/AARSD1	64
GO:0050671	positive regulation of lymphocyte proliferation	50/3499	132/18493	2.62e-07	2.68e-05	2.2e-05	CD38/CD4/TFRC/MEF2C/PTPRC/FLT3LG/IL12RB1/CD40/TNFSF13B/CORO1A/DNAJA3/PYCARD/RASAL3/EBI3/BST1/BCL6/CD86/IGFBP2/CD46/TNFSF4/GPAM/SASH3/NCKAP1L/TNFSF9/LILRB2/IL6ST/ANXA1/HAVCR2/TLR4/TIRAP/IL18/CD1D/ICOSLG/IL23R/TGFBR2/SPTA1/CCDC88B/GPR183/BCL2/CD55/SLC39A10/BLM/CD3E/AGER/AIF1/HLA-E/TLR9/MIF/HLA-DMB/CD24	50
GO:0032535	regulation of cellular component size	109/3499	367/18493	3.25e-07	3.09e-05	2.53e-05	SEMA3F/ALS2/KDM1A/BAIAP2L1/CDKL5/SEMA3G/SEMA3B/WAS/RUFY3/TMSB10/LIMA1/NTN1/PFN2/PICALM/CLNS1A/ADD2/CARMIL1/CTTN/ADD1/ARHGAP4/ICAM1/PLEKHG2/DPYSL2/HSP90AB1/NRP1/SH3BP1/TRIOBP/PICK1/HCK/CORO1A/PYCARD/KCNN4/PTPRS/CCL24/KANK1/WNT3/SLC9A3R1/GNB3/WASF1/VEGFA/SLC12A7/FN1/WIPF1/PLEK/TNR/AKT3/SPP1/PTK2B/NCKAP1L/PREX1/VASP/MACF1/TMOD2/ARPC1B/GMFG/HIP1R/PLXNA3/LARS/WDR36/AVIL/CDK4/BIN1/SEMA7A/SLC12A6/BBS4/S…	109
GO:0090670	RNA localization to Cajal body	14/3499	19/18493	3.27e-07	3.09e-05	2.53e-05	CCT4/TCP1/DKC1/CCT7/SHQ1/NAF1/NHP2/CCT6A/CCT5/CCT8/CCT3/CCT2/RUVBL1/RUVBL2	14
GO:0090671	telomerase RNA localization to Cajal body	14/3499	19/18493	3.27e-07	3.09e-05	2.53e-05	CCT4/TCP1/DKC1/CCT7/SHQ1/NAF1/NHP2/CCT6A/CCT5/CCT8/CCT3/CCT2/RUVBL1/RUVBL2	14
GO:0090672	telomerase RNA localization	14/3499	19/18493	3.27e-07	3.09e-05	2.53e-05	CCT4/TCP1/DKC1/CCT7/SHQ1/NAF1/NHP2/CCT6A/CCT5/CCT8/CCT3/CCT2/RUVBL1/RUVBL2	14
GO:0090685	RNA localization to nucleus	14/3499	19/18493	3.27e-07	3.09e-05	2.53e-05	CCT4/TCP1/DKC1/CCT7/SHQ1/NAF1/NHP2/CCT6A/CCT5/CCT8/CCT3/CCT2/RUVBL1/RUVBL2	14
GO:0050867	positive regulation of cell activation	113/3499	384/18493	3.34e-07	3.12e-05	2.55e-05	FGR/CD38/CD4/RUNX3/STAP1/KARS/TFRC/UNG/MEF2C/PTPRC/CYLD/SIRPG/FLT3LG/CAPN3/MSH2/JAK2/IL12RB1/LGALS1/XBP1/CD40/SIRPB1/TNFSF13B/CORO1A/DNAJA3/PYCARD/LILRB1/RASAL3/EBI3/DOCK8/VSIR/CCL2/BST1/ZBTB16/PTPN6/CD83/BCL6/CD86/IGFBP2/IL1RL1/PLEK/MSH6/CD46/TNFSF4/RPS6KA1/MYB/GPAM/HSPH1/SASH3/SHLD2/NCKAP1L/TNFSF9/PCID2/IGLL1/NECTIN2/LILRB2/RARA/IL6ST/ANXA1/HAVCR2/TESPA1/HLX/TLR4/VAV1/ITPKB/HSPD1/PAK1/TIRAP/IL1…	113
GO:0042098	T cell proliferation	62/3499	178/18493	3.52e-07	3.23e-05	2.65e-05	MAD1L1/CD4/BTN3A1/TFRC/PTPRC/IL12RB1/ELF4/TNFSF13B/CORO1A/DNAJA3/PYCARD/LILRB1/RASAL3/CLC/EBI3/PIK3CG/DOCK8/VSIR/PRKAR1A/PTPN6/CCND3/CD86/IGFBP2/CD46/TNFSF4/GPAM/SASH3/NCKAP1L/SDC4/IRF1/TNFSF9/RAC2/LILRB2/IL6ST/ANXA1/HAVCR2/LRRC32/TNFRSF21/IL18/SH3RF1/TNFRSF14/CD1D/ICOSLG/ZBTB7B/IL23R/TGFBR2/SPTA1/CTNNB1/CCDC88B/CTPS1/PRNP/CEBPB/SATB1/CD55/BLM/CD3E/AGER/AIF1/HLA-E/PSMB10/HLA-DMB/CD24	62
GO:0060627	regulation of vesicle-mediated transport	139/3499	498/18493	4.82e-07	4.34e-05	3.55e-05	FGR/RALA/VPS41/CD22/STAP1/ZFYVE16/NEDD4L/CYBA/ABCA7/ROCK1/GRIPAP1/PFN2/ATP6AP1/FCGR2B/PICALM/STXBP2/CEACAM1/OPHN1/PTPRC/SIRPG/NRP1/STX1B/CBARP/MAPK1/PICK1/HMOX1/TRIM9/SIRPB1/HCK/SYP/FMR1/CORO1A/MAPK3/NDRG4/PYCARD/LILRB1/ANKRD27/CLIP3/RAB3D/RAB3A/TFR2/DNM1/NCS1/DVL1/P2RX1/CCL2/UNC119/EHD1/CBL/C2CD5/VEGFA/GNAI2/CSPG5/CHMP3/DNAJC6/CNR1/NCKAP1L/SDC4/C3/ADGRE2/HIP1/ADORA2A/RAC2/LDLR/HIP1R/SYT11/PRAM1/…	139
GO:0032680	regulation of tumor necrosis factor production	48/3499	127/18493	4.86e-07	4.34e-05	3.55e-05	CYBA/BCL3/PTPRC/JAK2/BPI/PYCARD/LILRB1/HSPB1/DDX58/VSIR/PTPN6/CLEC4A/IFIH1/TNFRSF8/SASH3/GPR18/ZFP36/RARA/SYT11/PTPN22/C5AR2/HAVCR2/CD36/TLR4/ARRB2/HSPD1/PTPRJ/TIRAP/GHRL/FCER1G/SPON2/MAPKAPK2/FZD5/TLR3/CYBB/NLRC3/RASGRP1/TLR1/ZBTB20/GAS6/CARD9/LRRK2/SIRPA/UBE2J1/HLA-E/TLR9/MIF/CCL3	48
GO:0071706	tumor necrosis factor superfamily cytokine production	50/3499	135/18493	5.81e-07	5.11e-05	4.19e-05	CYBA/BCL3/PTPRC/JAK2/BPI/PYCARD/LILRB1/HSPB1/DDX58/VSIR/PTPN6/CLEC4A/CD86/IFIH1/TNFRSF8/SASH3/GPR18/ZFP36/RARA/SYT11/PTPN22/C5AR2/HAVCR2/CD36/TLR4/ARRB2/HSPD1/PTPRJ/TIRAP/ADAM8/GHRL/FCER1G/SPON2/MAPKAPK2/FZD5/TLR3/CYBB/NLRC3/RASGRP1/TLR1/ZBTB20/GAS6/CARD9/LRRK2/SIRPA/UBE2J1/HLA-E/TLR9/MIF/CCL3	50
GO:0030099	myeloid cell differentiation	117/3499	405/18493	5.94e-07	5.15e-05	4.22e-05	FARP2/CD4/TYROBP/HIPK2/TFE3/TGFBR3/ATP6AP1/TFRC/CEACAM1/PSEN1/OSTM1/MEF2C/SNX10/ADD1/PABPC4/CEBPE/AGO1/JAK2/RBFOX2/MYH9/HIF1A/JAG1/CA2/LILRB1/CDK6/ZBTB16/PTPN6/VEGFA/HSPA9/BCL6/KAT2B/STAT1/ID2/EPAS1/CSF3R/PTK2B/NCKAP1L/PDE1B/NFE2/BATF3/AGO3/THRA/PRMT1/ZFP36/LRRC17/ZBTB46/RARA/CASP9/NOTCH2/CD101/AGO4/ETS1/TLR4/MYC/ITPKB/PARP1/LYAR/MFHAS1/TIRAP/CEBPG/KLF10/MOV10/PPARGC1B/KIT/HIST1H4H/FCER1G/G6PD/GA…	117
GO:0032640	tumor necrosis factor production	48/3499	129/18493	8.29e-07	7.09e-05	5.81e-05	CYBA/BCL3/PTPRC/JAK2/BPI/PYCARD/LILRB1/HSPB1/DDX58/VSIR/PTPN6/CLEC4A/IFIH1/TNFRSF8/SASH3/GPR18/ZFP36/RARA/SYT11/PTPN22/C5AR2/HAVCR2/CD36/TLR4/ARRB2/HSPD1/PTPRJ/TIRAP/GHRL/FCER1G/SPON2/MAPKAPK2/FZD5/TLR3/CYBB/NLRC3/RASGRP1/TLR1/ZBTB20/GAS6/CARD9/LRRK2/SIRPA/UBE2J1/HLA-E/TLR9/MIF/CCL3	48
GO:0050729	positive regulation of inflammatory response	49/3499	133/18493	8.99e-07	7.48e-05	6.13e-05	STAP1/KARS/TNFRSF1A/JAK2/OSM/PIK3CG/CCL24/IL1RL1/TNFSF4/CNR1/C3/FFAR2/LDLR/F12/IL6ST/ETS1/TLR4/NLRP12/S100A8/HSPD1/PDCD4/IL18/ADAM8/CDK19/MAPK13/FCER1G/ITGB2/S100A9/ITGA2/TLR3/ITGAM/ADORA2B/IL17D/MYD88/TLR6/LPL/IL17RA/FFAR3/PDE2A/LRRK2/SUCNR1/TGM2/AGER/GPSM3/TNF/TLR9/CEBPA/CCL3L1/CCL3	49
GO:0001914	regulation of T cell mediated cytotoxicity	19/3499	33/18493	9.19e-07	7.48e-05	6.13e-05	FCGR2B/CEACAM1/STX7/PTPRC/IL12RB1/LILRB1/NECTIN2/FAM49B/CD1D/CD1A/CD1C/CD1E/IL23R/B2M/IL7R/AGER/HLA-C/HLA-E/HLA-B	19
GO:0045730	respiratory burst	19/3499	33/18493	9.19e-07	7.48e-05	6.13e-05	MPO/CYBA/NCF4/HCK/PIK3CG/NCF2/RAC2/NCF1/CYBB/NCF1C/CD52/INSR/PIK3CD/CYBC1/NCF1B/CAMK1D/NOXA1/CD55/CD24	19
GO:0034341	response to interferon-gamma	66/3499	198/18493	9.22e-07	7.48e-05	6.13e-05	WAS/VIM/IFNGR1/VAMP3/SP100/TXK/STXBP2/OAS1/ICAM1/HSP90AB1/JAK2/IL12RB1/CD40/HCK/CCL22/CCL24/CCL2/CYP27B1/OAS3/TRIM38/CCL20/STAT1/TRIM62/MT2A/IRF1/CITED1/C19orf66/TRIM21/TRIM22/SYNCRIP/FLNB/EPRS/TLR4/CASP1/PARP9/RAB20/STAR/GSN/NCAM1/IFNGR2/ZYX/ADAMTS13/CXCL16/JAK1/IL23R/TLR3/B2M/IRF2/TRIM8/RAB43/SOCS3/SOCS1/IRF7/SIRPA/AIF1/HLA-C/HLA-E/IRF9/HLA-B/TDGF1/TRIM34/CCL23/CCL4/CCL3L1/RAB7B/CCL3	66
GO:0071219	cellular response to molecule of bacterial origin	68/3499	206/18493	9.47e-07	7.58e-05	6.21e-05	TBXA2R/VIM/TNFRSF1B/STAP1/FCGR2B/MEF2C/ICAM1/CEBPE/MAPK1/XBP1/CTSG/CD40/HCK/MAPK3/PYCARD/LILRB1/CARD8/CCL2/PPARD/PDE4D/CD86/KMO/TNFSF4/NR1D1/ZFP36/LILRB2/RARA/CD180/PTPN22/CMPK2/HAVCR2/CD36/CDK4/DAB2IP/TLR4/CASP1/STAR/TIRAP/PDCD4/IL18/CDK19/SPON2/ADAMTS13/CCR5/NLRP3/IL24/FZD5/DEFA4/ABCA1/CXCL8/PRKCE/CEBPB/TRIB1/TLR1/TLR6/IRAK1/PDE4B/SIGIRR/CD55/SRC/SIRPA/DEFA1/TNF/DEFA3/DEFA1B/MIF/LYN/CCL3	68
GO:0050764	regulation of phagocytosis	34/3499	80/18493	9.96e-07	7.87e-05	6.45e-05	FGR/STAP1/CYBA/ABCA7/FCGR2B/PTPRC/SIRPG/SIRPB1/HCK/PYCARD/CCL2/NCKAP1L/C3/SYT11/CD36/DYSF/ITGAV/LYAR/PTPRJ/MERTK/FCER1G/ALOX15/ITGA2/CD300A/ITGAM/PTEN/CALR/GATA2/CAMK1D/GAS6/CD300LF/PRTN3/SIRPA/TNF	34
GO:0042129	regulation of T cell proliferation	54/3499	153/18493	1.23e-06	9.38e-05	7.68e-05	MAD1L1/CD4/TFRC/PTPRC/IL12RB1/TNFSF13B/CORO1A/DNAJA3/PYCARD/LILRB1/RASAL3/CLC/EBI3/VSIR/PRKAR1A/PTPN6/CD86/IGFBP2/CD46/TNFSF4/GPAM/SASH3/NCKAP1L/SDC4/IRF1/TNFSF9/RAC2/LILRB2/IL6ST/ANXA1/HAVCR2/LRRC32/TNFRSF21/IL18/SH3RF1/TNFRSF14/CD1D/ICOSLG/ZBTB7B/IL23R/TGFBR2/SPTA1/CTNNB1/CCDC88B/PRNP/CEBPB/CD55/BLM/CD3E/AGER/AIF1/HLA-E/HLA-DMB/CD24	54
GO:0002696	positive regulation of leukocyte activation	108/3499	372/18493	1.23e-06	9.38e-05	7.68e-05	FGR/CD38/CD4/RUNX3/STAP1/KARS/TFRC/UNG/MEF2C/PTPRC/CYLD/SIRPG/FLT3LG/MSH2/IL12RB1/LGALS1/XBP1/CD40/SIRPB1/TNFSF13B/CORO1A/DNAJA3/PYCARD/LILRB1/RASAL3/EBI3/DOCK8/VSIR/CCL2/BST1/ZBTB16/PTPN6/CD83/BCL6/CD86/IGFBP2/IL1RL1/MSH6/CD46/TNFSF4/MYB/GPAM/HSPH1/SASH3/SHLD2/NCKAP1L/TNFSF9/PCID2/IGLL1/NECTIN2/LILRB2/RARA/IL6ST/ANXA1/HAVCR2/TESPA1/HLX/TLR4/VAV1/ITPKB/HSPD1/PAK1/TIRAP/IL18/ADAM8/FAM49B/TNFRSF14/…	108
GO:0090066	regulation of anatomical structure size	137/3499	497/18493	1.23e-06	9.38e-05	7.68e-05	SEMA3F/ALS2/CD38/KDM1A/BAIAP2L1/TBXA2R/CDKL5/SEMA3G/PIK3C2A/SEMA3B/WAS/RUFY3/GCLM/TMSB10/LIMA1/FOXC1/NTN1/PFN2/PICALM/CLNS1A/ADD2/PAX2/CARMIL1/CTTN/ADD1/ARHGAP4/ICAM1/PLEKHG2/DPYSL2/HSP90AB1/NRP1/SH3BP1/TRIOBP/PICK1/HMOX1/HCK/CORO1A/PYCARD/KCNN4/PTPRS/CCL24/KANK1/WNT3/P2RX1/SLC9A3R1/GNB3/PPARD/SOD2/WASF1/VEGFA/SLC12A7/HRH2/FN1/WIPF1/PLEK/TNR/RGS2/AKT3/ECE1/SPP1/WDR35/ITGB1BP1/PTK2B/SCPEP1/NCKAP1L…	137
GO:0009451	RNA modification	55/3499	157/18493	1.28e-06	9.66e-05	7.91e-05	RPUSD1/TSR3/TFB1M/NSUN2/METTL1/TRIT1/THUMPD1/FTSJ1/BUD23/DIMT1/SEPHS1/METTL2A/PUS7/APOBEC3H/TRMT1/FBL/TRDMT1/GAR1/NOP2/THADA/METTL8/TRMT5/METTL16/APOBEC3F/PUS7L/GTPBP3/DKC1/ANKRD16/MTO1/NAT10/TGS1/SSB/DUS3L/CTU1/RRNAD1/NAF1/NHP2/WDR4/TYW3/TFB2M/RBM47/BMT2/RPUSD4/RPUSD2/TRMT61A/MRM3/TRMT10C/CTU2/PUS1/ADAT2/ADARB1/QTRT1/APOBEC3G/APOBEC3D/MRM1	55
GO:0030100	regulation of endocytosis	81/3499	260/18493	1.32e-06	9.74e-05	7.98e-05	FGR/CD22/STAP1/ZFYVE16/NEDD4L/CYBA/ABCA7/ROCK1/FCGR2B/PICALM/OPHN1/PTPRC/SIRPG/STX1B/PICK1/SIRPB1/HCK/FMR1/PYCARD/LILRB1/CLIP3/TFR2/DNM1/CCL2/UNC119/CBL/VEGFA/DNAJC6/NCKAP1L/C3/HIP1/LDLR/HIP1R/SYT11/NUMB/CD36/CD63/DYSF/BIN1/FLOT1/SDCBP/ITGAV/RAB20/CDH13/ARRB2/ABL2/RUBCN/LYAR/PTPRJ/BICD1/DAB2/MERTK/LDLRAP1/FCER1G/SYNJ1/VPS28/ALOX15/LRPAP1/ITGA2/PACSIN3/B2M/RAB4B/CD300A/ITGAM/APLN/PTEN/SNX33/CALR/G…	81
GO:0032103	positive regulation of response to external stimulus	90/3499	297/18493	1.33e-06	9.74e-05	7.98e-05	DAPK2/STAP1/CYBA/KARS/TNFRSF1A/SCARF1/FGFR1/JAK2/NRP1/OSM/PPM1F/MAPK3/PIK3CG/CCL24/HSPB1/C1QBP/DHX58/CYP27B1/VEGFA/IL1RL1/TNFSF4/CNR1/PTK2B/NCKAP1L/C3/FFAR2/RAC2/LDLR/F12/CD180/IL6ST/ETS1/HAVCR2/DYSF/TLR4/DDX60/ADAM10/CDH13/NLRP12/S100A8/HSPD1/TIRAP/PDCD4/IL18/ADAM8/CDK19/MAPK13/GHRL/USF1/FCER1G/ITGB2/SIGLEC16/S100A9/CCR1/ITGA2/TLR3/STX3/SERPINF2/CXCL8/ITGAM/ADORA2B/FPR2/IL16/IL17D/MYD88/TLR6/LPL…	90
GO:0046635	positive regulation of alpha-beta T cell activation	28/3499	61/18493	1.39e-06	0.000100596	8.24e-05	RUNX3/PTPRC/IL12RB1/RASAL3/EBI3/ZBTB16/CD83/CD86/TNFSF4/MYB/HSPH1/SASH3/NCKAP1L/RARA/ANXA1/HLX/ITPKB/IL18/ZBTB7B/IL23R/NLRP3/TGFBR2/NFKBID/SOCS1/CD55/BLM/CD3E/HLA-E	28
GO:0051607	defense response to virus	73/3499	228/18493	1.41e-06	0.000101411	8.31e-05	POLR3B/TRAF3IP2/POLR3E/EXOSC5/PTPRC/OAS1/IL12RB1/APOBEC3H/POLR3H/CD40/SAMHD1/PYCARD/BNIP3L/LILRB1/DDX58/C1QBP/DHX58/BIRC2/OAS3/TRIM38/POLR3G/IFIH1/STAT1/GBP3/IFIT3/IFIT2/GPAM/IRF1/IFI6/APOBEC3F/SEC14L1/C19orf66/TRAF3/TRIM22/RSAD2/RNASEL/DDX60/PARP9/PMAIP1/LYST/IFIT5/MX1/IFNAR2/SPON2/NLRX1/IL23R/NLRP3/IFI16/DTX3L/SERINC5/TLR3/FAM111A/IRF2/RNASE6/TRIM56/STAT2/BCL2/BNIP3/DDX41/MX2/IRF7/CARD9/PLSCR1/…	73
GO:1901652	response to peptide	133/3499	481/18493	1.47e-06	0.000104095	8.53e-05	CFLAR/BAIAP2L1/PIK3C2A/VIM/ATP6V0A1/CYBA/NGFR/ROCK1/GAL/TGFBR3/EIF2B3/ATP6AP1/SREBF1/FCGR2B/CEACAM1/PSEN1/CAD/PXN/SLC9A1/ICAM1/NLRP1/CDC6/JAK2/XBP1/RANGAP1/APEX1/PCK2/CD40/SLA2/TRIB3/JAG1/LPIN2/PHEX/TIMP1/ZNF106/CA2/RETN/ATP1A3/PIK3R2/GRB10/DNM1/KANK1/PRKAR1A/KLF3/TCIRG1/C2CD5/GPLD1/CCND3/ERBIN/STC2/KAT2B/GNAI2/CISH/STAT1/PIK3R3/RHOQ/EGR1/EGR2/NR4A1/GOT2/INSIG2/CITED1/STAT5A/POR/GNAI1/PPAT/VGF/AD…	133
GO:0071346	cellular response to interferon-gamma	60/3499	178/18493	1.87e-06	0.000131376	0.000107648	WAS/VIM/IFNGR1/VAMP3/SP100/TXK/STXBP2/OAS1/ICAM1/HSP90AB1/JAK2/IL12RB1/HCK/CCL22/CCL24/CCL2/OAS3/TRIM38/CCL20/STAT1/TRIM62/MT2A/IRF1/TRIM21/TRIM22/SYNCRIP/FLNB/EPRS/TLR4/CASP1/PARP9/RAB20/STAR/GSN/NCAM1/IFNGR2/ZYX/ADAMTS13/JAK1/TLR3/B2M/IRF2/TRIM8/RAB43/SOCS3/SOCS1/IRF7/SIRPA/AIF1/HLA-C/HLA-E/IRF9/HLA-B/TDGF1/TRIM34/CCL23/CCL4/CCL3L1/RAB7B/CCL3	60
GO:0002237	response to molecule of bacterial origin	99/3499	337/18493	1.9e-06	0.000131967	0.000108132	MPO/TBXA2R/MGST1/VIM/TNFRSF1B/STAP1/FCGR2B/MEF2C/ICAM1/CEBPE/JAK2/MAPK1/XBP1/CSF2RB/CTSG/CD40/HCK/MAPK3/PYCARD/LILRB1/CARD8/CCL2/IL10RA/CYP27B1/PPARD/ERBIN/PDE4D/CD86/KMO/TNFSF4/CNR1/WDR35/SLPI/PTGER2/CITED1/NR1D1/ZFP36/LILRB2/RARA/CASP9/CD180/PTPN22/CMPK2/HAVCR2/CD36/CDK4/DAB2IP/TLR4/CASP1/S100A8/HSPD1/STAR/PTGES/NOTCH1/ADM/TIRAP/PDCD4/IL18/NOCT/CDK19/SPON2/ADAMTS13/CCR5/IL23R/NLRP3/MAPKAPK2/IL2…	99
GO:0035690	cellular response to drug	103/3499	355/18493	2.22e-06	0.000152176	0.000124691	CFLAR/GCLM/VIM/CTNNA1/CYBA/KCNH2/GNA15/PDE4A/TFRC/ACTB/PAX2/MEF2C/CAD/GNA11/ICAM1/TFAP4/HDAC6/HSP90AB1/MAPK1/PPM1F/HMOX1/APEX1/PCK2/FMR1/MAPK3/AHR/PPIF/PPP1R9B/CD69/GPLD1/XRN1/GNAI2/UMPS/IL18RAP/MYB/WDR35/KLF9/DNMT3A/BCL11A/EGR1/ITPR2/MT2A/RAP2A/TRAP1/GNAI1/PPAT/TRPM4/CASP9/PTPN22/ETS1/ANXA1/CDK4/TXN/MYC/ADCY3/HNRNPD/SOD1/TRPM2/ADAM15/STAR/SIGMAR1/HMGA2/EIF4E/QDPR/IMPACT/MAPK13/MSX1/RNF149/TLR3/A…	103
GO:1905153	regulation of membrane invagination	11/3499	14/18493	2.26e-06	0.000152246	0.000124748	STAP1/ABCA7/NCKAP1L/C3/SYT11/CD36/ALOX15/ITGA2/CD300A/ITGAM/GATA2	11
GO:0007596	blood coagulation	98/3499	334/18493	2.27e-06	0.000152246	0.000124748	KDM1A/TBXA2R/CD9/PLAUR/WAS/LCP2/DGKG/GNA15/LMAN1/ACTB/FBLN1/CEACAM1/CARMIL1/CD59/GNA11/PABPC4/TYRO3/JAK2/MAPK1/MYH9/ITPK1/PROCR/CD40/MYL12A/DGKH/MAPK3/PLAT/PIK3CG/HSPB1/DOCK8/P2RX1/C1QBP/AKAP10/PRKAR1A/EHD1/SH2B3/PTPN6/PLEK/AKAP1/ITPR2/NFE2/IRF1/ADORA2A/DOCK6/F12/CD36/PHF21A/MICAL1/SERPINE2/VPS45/TLR4/TLN1/PRCP/ENTPD1/ARRB2/PIK3R5/VAV1/DOCK11/AK3/ITPR1/SLC7A11/MERTK/DGKE/PAFAH2/USF1/FCER1G/SCUBE1…	98
GO:0007599	hemostasis	99/3499	339/18493	2.53e-06	0.000163091	0.000133634	KDM1A/TBXA2R/CD9/PLAUR/WAS/LCP2/DGKG/GNA15/LMAN1/ACTB/FBLN1/CEACAM1/CARMIL1/CD59/GNA11/PABPC4/TYRO3/JAK2/MAPK1/MYH9/ITPK1/PROCR/CD40/MYL12A/DGKH/MAPK3/PLAT/PIK3CG/HSPB1/DOCK8/P2RX1/C1QBP/AKAP10/PRKAR1A/EHD1/SH2B3/PTPN6/PLEK/AKAP1/ITPR2/NFE2/IRF1/ADORA2A/DOCK6/F12/CD36/PHF21A/MICAL1/SERPINE2/VPS45/TLR4/TLN1/PRCP/ENTPD1/ARRB2/PIK3R5/VAV1/DOCK11/AK3/ITPR1/SLC7A11/MERTK/DGKE/PAFAH2/USF1/FCER1G/SCUBE1…	99
GO:1903405	protein localization to nuclear body	9/3499	10/18493	2.56e-06	0.000163091	0.000133634	CCT4/TCP1/DKC1/CCT7/CCT6A/CCT5/CCT8/CCT3/CCT2	9
GO:1904851	positive regulation of establishment of protein localization to telomere	9/3499	10/18493	2.56e-06	0.000163091	0.000133634	CCT4/TCP1/DKC1/CCT7/CCT6A/CCT5/CCT8/CCT3/CCT2	9
GO:1904867	protein localization to Cajal body	9/3499	10/18493	2.56e-06	0.000163091	0.000133634	CCT4/TCP1/DKC1/CCT7/CCT6A/CCT5/CCT8/CCT3/CCT2	9
GO:0045807	positive regulation of endocytosis	50/3499	141/18493	2.56e-06	0.000163091	0.000133634	STAP1/NEDD4L/CYBA/ABCA7/FCGR2B/PICALM/PTPRC/SIRPG/PICK1/SIRPB1/FMR1/PYCARD/CLIP3/TFR2/DNM1/CCL2/CBL/VEGFA/NCKAP1L/C3/HIP1/LDLR/HIP1R/CD36/CD63/FLOT1/ITGAV/ARRB2/LYAR/PTPRJ/BICD1/DAB2/MERTK/LDLRAP1/FCER1G/SYNJ1/VPS28/ITGA2/B2M/ITGAM/APLN/CALR/GATA2/CAMK1D/GAS6/CD300LF/LRRK2/PLCG2/SIRPA/TNF	50
GO:1903557	positive regulation of tumor necrosis factor superfamily cytokine production	32/3499	76/18493	2.62e-06	0.000164665	0.000134925	CYBA/PTPRC/JAK2/PYCARD/HSPB1/DDX58/CD86/IFIH1/TNFRSF8/SASH3/HAVCR2/CD36/TLR4/HSPD1/PTPRJ/TIRAP/ADAM8/FCER1G/SPON2/MAPKAPK2/FZD5/TLR3/CYBB/RASGRP1/TLR1/ZBTB20/CARD9/LRRK2/HLA-E/TLR9/MIF/CCL3	32
GO:1904816	positive regulation of protein localization to chromosome telomeric region	10/3499	12/18493	2.64e-06	0.000164665	0.000134925	CCT4/TCP1/DKC1/CCT7/CCT6A/CCT5/CCT8/CCT3/GNL3/CCT2	10
GO:0002709	regulation of T cell mediated immunity	29/3499	66/18493	2.72e-06	0.000167253	0.000137045	WAS/FCGR2B/CEACAM1/STX7/PTPRC/IL12RB1/LILRB1/CLC/TNFSF4/SASH3/NECTIN2/TRPM4/RSAD2/HSPD1/IL18/FAM49B/CD1D/CD1A/CD1C/CD1E/IL23R/NLRP3/FZD5/B2M/IL7R/AGER/HLA-C/HLA-E/HLA-B	29
GO:0045582	positive regulation of T cell differentiation	34/3499	83/18493	2.73e-06	0.000167253	0.000137045	RUNX3/PTPRC/CYLD/IL12RB1/XBP1/VSIR/ZBTB16/CD83/BCL6/CD86/CD46/TNFSF4/MYB/SASH3/NCKAP1L/TNFSF9/LILRB2/RARA/ANXA1/TESPA1/HLX/ITPKB/IL18/ADAM8/ZBTB7B/IL23R/NLRP3/TGFBR2/NFKBID/IL7R/RASGRP1/EGR3/SOCS1/PIK3R6	34
GO:0009116	nucleoside metabolic process	44/3499	119/18493	2.84e-06	0.000171948	0.000140892	ACPP/NT5C2/CAD/ADA2/MTAP/UPB1/APOBEC3H/AHCY/PRPS2/DHODH/NME4/NMRK1/DNPH1/UMPS/RHOQ/AMD1/GNMT/PPAT/APOBEC3F/GAMT/MPP1/RAN/PEMT/MACROD1/ATIC/UCK2/ENOPH1/PRPS1/AK3/ADK/AK4/GMPS/TK2/GPHN/CTPS1/IMPDH2/UPP1/DPYD/LRRK2/NME1/APOBEC3G/NME2/APOBEC3D/NUDT18	44
GO:0050707	regulation of cytokine secretion	61/3499	184/18493	2.86e-06	0.000171948	0.000140892	FGR/KARS/FCGR2B/FCN1/NLRP1/OSM/XBP1/FERMT1/RGCC/MAPK3/PYCARD/GSDMD/LILRB1/CARD8/C5/DDX58/IFIH1/FN1/IL1RL1/GPAM/CD244/FFAR2/SYT11/PTPN22/C5AR2/ANXA1/HAVCR2/TLR4/LRRC32/CASP1/MAPKBP1/NLRP12/HSPD1/TNFRSF21/HK1/GHRL/TNFRSF14/NLRP3/FZD5/CLEC4E/RASGRP1/TLR1/TLR6/LPL/IL17RA/CSF1R/CADM1/GAS6/SOCS1/LRRK2/IL1RAP/ANXA4/SRC/SCAMP5/TMSB4X/TRIM16/TNF/TLR9/MIF/LYN/CCL3	61
GO:0007265	Ras protein signal transduction	120/3499	430/18493	2.89e-06	0.000171948	0.000140892	ALS2/RALA/FARP2/WAS/TIMP2/RIPOR1/NGFR/NTN1/ROCK1/MAP4K4/HACD3/ARHGEF1/P2RY10/OPHN1/ARHGAP4/PLEKHG2/NRP1/MYO9B/CYTH4/IFT27/SOS2/ARHGEF10/RASAL3/CYTH2/RAB3D/RAB3A/RASA4/KANK1/CYTH1/ARHGEF17/RASAL1/WASF1/BCL6/DOK1/CTNNAL1/RHOQ/ARAP3/IQSEC3/GPSM2/RAP2C/RAB38/PREX1/IQSEC2/CDKN1A/GPR18/RAP2A/PSD4/MCF2L/RRAS/FGD3/RAC2/TRIM28/ARHGEF11/EPHB2/NOTCH2/SPRY2/DBNL/RALGPS1/DAB2IP/FLOT1/PLCE1/FGD4/RAB20/GPR65/CD…	120
GO:0050817	coagulation	99/3499	340/18493	2.92e-06	0.000172021	0.000140952	KDM1A/TBXA2R/CD9/PLAUR/WAS/LCP2/DGKG/GNA15/LMAN1/ACTB/FBLN1/CEACAM1/CARMIL1/PSEN1/CD59/GNA11/PABPC4/TYRO3/JAK2/MAPK1/MYH9/ITPK1/PROCR/CD40/MYL12A/DGKH/MAPK3/PLAT/PIK3CG/HSPB1/DOCK8/P2RX1/C1QBP/AKAP10/PRKAR1A/EHD1/SH2B3/PTPN6/PLEK/AKAP1/ITPR2/NFE2/IRF1/ADORA2A/DOCK6/F12/CD36/PHF21A/MICAL1/SERPINE2/VPS45/TLR4/TLN1/PRCP/ENTPD1/ARRB2/PIK3R5/VAV1/DOCK11/AK3/ITPR1/SLC7A11/MERTK/DGKE/PAFAH2/USF1/FCER1G/…	99
GO:0032675	regulation of interleukin-6 production	45/3499	123/18493	3.07e-06	0.000178378	0.00014616	CYBA/XBP1/BPI/PYCARD/DDX58/PTPN6/IFIH1/TNFSF4/NCKAP1L/LILRB2/SYT11/PTPN22/C5AR2/HAVCR2/CD36/TLR4/ARRB2/NLRP12/HSPD1/TIRAP/MAPK13/GHRL/FCER1G/SPON2/NLRX1/SIGLEC16/MAPKAPK2/UCN/TLR3/NLRC3/ADORA2B/CEBPB/IL17D/MYD88/TLR1/TLR6/GBA/ZBTB20/GAS6/CARD9/IL1RAP/SIRPA/TNF/TLR9/RAB7B	45
GO:0000154	rRNA modification	19/3499	35/18493	3.08e-06	0.000178378	0.00014616	TSR3/TFB1M/THUMPD1/BUD23/DIMT1/FBL/GAR1/NOP2/METTL16/DKC1/NAT10/RRNAD1/NAF1/NHP2/TFB2M/BMT2/RPUSD2/MRM3/MRM1	19
GO:0045621	positive regulation of lymphocyte differentiation	37/3499	94/18493	3.15e-06	0.000180654	0.000148025	RUNX3/PTPRC/CYLD/FLT3LG/IL12RB1/XBP1/VSIR/ZBTB16/CD83/BCL6/CD86/CD46/TNFSF4/MYB/SASH3/NCKAP1L/TNFSF9/PCID2/LILRB2/RARA/ANXA1/TESPA1/HLX/ITPKB/IL18/ADAM8/ZBTB7B/IL23R/NLRP3/TGFBR2/NFKBID/IL7R/RASGRP1/EGR3/GAS6/SOCS1/PIK3R6	37
GO:0001909	leukocyte mediated cytotoxicity	40/3499	105/18493	3.37e-06	0.000191149	0.000156625	SLAMF7/STAP1/FCGR2B/STXBP2/CEACAM1/STX7/PTPRC/ICAM1/IL12RB1/CTSG/CORO1A/TSTA3/LILRB1/PTPN6/IL18RAP/PRDX1/NECTIN2/HAVCR2/ARRB2/VAV1/LYST/IL18/FAM49B/CEBPG/CD1D/CD1A/CD1C/CD1E/IL23R/B2M/IL7R/RASGRP1/CADM1/TUBB4B/AGER/HLA-C/HLA-E/DNASE1/HLA-B/PIK3R6	40
GO:0050766	positive regulation of phagocytosis	26/3499	57/18493	3.79e-06	0.000213108	0.000174618	STAP1/CYBA/ABCA7/FCGR2B/PTPRC/SIRPG/SIRPB1/PYCARD/CCL2/NCKAP1L/C3/CD36/ITGAV/LYAR/PTPRJ/MERTK/FCER1G/ITGA2/ITGAM/CALR/GATA2/CAMK1D/GAS6/CD300LF/SIRPA/TNF	26
GO:0046578	regulation of Ras protein signal transduction	70/3499	222/18493	4.22e-06	0.00023511	0.000192646	ALS2/FARP2/TIMP2/MAP4K4/ARHGEF1/P2RY10/OPHN1/PLEKHG2/NRP1/MYO9B/CYTH4/SOS2/ARHGEF10/RASAL3/CYTH2/RASA4/KANK1/CYTH1/ARHGEF17/RASAL1/BCL6/ARAP3/IQSEC3/PREX1/IQSEC2/GPR18/PSD4/MCF2L/FGD3/ARHGEF11/EPHB2/NOTCH2/SPRY2/RALGPS1/DAB2IP/FLOT1/PLCE1/FGD4/GPR65/VAV1/ITPKB/FGD2/LPAR4/NOTCH1/OBSCN/PSD3/KALRN/SPRY1/ABCA1/FBP1/ARHGEF40/MAPRE2/SPRY3/RASA4B/AKAP13/RASGRP4/RASGRP1/EPS8L2/GPR35/P2RY8/SPATA13/CSF1/SP…	70
GO:0032635	interleukin-6 production	47/3499	132/18493	4.44e-06	0.000245545	0.000201197	CYBA/XBP1/BPI/PYCARD/DDX58/PTPN6/IFIH1/IL18RAP/TNFSF4/NCKAP1L/LILRB2/SYT11/PTPN22/C5AR2/HAVCR2/CD36/TLR4/ARRB2/NLRP12/HSPD1/TIRAP/IL18/MAPK13/GHRL/FCER1G/SPON2/NLRX1/SIGLEC16/MAPKAPK2/UCN/TLR3/NLRC3/ADORA2B/CEBPB/IL17D/MYD88/TLR1/TLR6/GBA/ZBTB20/GAS6/CARD9/IL1RAP/SIRPA/TNF/TLR9/RAB7B	47
GO:0050900	leukocyte migration	130/3499	478/18493	4.82e-06	0.000264279	0.000216547	DAPK2/STAP1/KARS/ROCK1/ATP1B3/ADD2/CEACAM1/B4GALT1/CEACAM6/SIRPG/SLC8B1/ICAM1/SLC7A8/HSD3B7/SLC16A8/HMOX1/MYH9/HCK/CORO1A/MAPK3/CCL22/SLC7A5/PYCARD/PIK3R2/PIK3CG/CCL24/C5/DOCK8/C1QBP/CCL2/BST1/PTPN6/VEGFA/PDE4D/PODXL2/CCL20/FN1/CSF3R/PTK2B/EPX/CD244/NCKAP1L/PREX1/SDC4/PLCG1/GPR18/FFAR2/ADGRE2/IGLL1/RAC2/TRPM4/MPP1/C5AR2/ANXA1/DYSF/GYPC/ADAM10/ITGAV/ITGB7/ITGAX/VAV1/TRPM2/NLRP12/S100A8/LYST/ITGA9/…	130
GO:0022604	regulation of cell morphogenesis	129/3499	474/18493	5.05e-06	0.000274235	0.000224705	FGR/SEMA3F/PLXND1/ARHGAP33/CDKL5/SEMA3G/SEMA3B/RUFY3/PLEKHO1/NEDD4L/HEXB/NGFR/NTN1/PLXNA2/FBLN1/CARMIL1/PSEN1/CTTN/CASS4/LZTS3/ARHGAP4/ICAM1/DPYSL2/NRP1/TRIOBP/MYH9/HCK/FMR1/OLFM4/CORO1A/METRN/ANKRD27/PTPRS/CCL24/KANK1/DVL1/WNT3/C1QBP/CCL2/SLC9A3R1/CUX2/RASAL1/NEDD9/VEGFA/PLXNA1/FN1/TNR/SPP1/ITGB1BP1/RHOQ/BCL11A/ARAP3/PTK2B/PREX1/RAP2A/OMG/FGD3/MACF1/CHN1/PLXNA3/WASF3/EPHB2/AGO4/WDR36/ANXA1/ITGA7…	129
GO:1901998	toxin transport	20/3499	39/18493	5.43e-06	0.000292492	0.000239664	ATP6V0A1/DNAJA1/SLC7A8/NRP1/DNM1/HRH2/CCT4/TCP1/CCT6B/CCT7/RAB40B/CCT5/CCT8/CRTC2/LRP5/ANTXR2/CCT3/CCT2/RAB43/BNIP3	20
GO:0010811	positive regulation of cell-substrate adhesion	43/3499	118/18493	5.66e-06	0.000302292	0.000247695	ROCK1/MAP4K4/CARMIL1/CEACAM6/CASS4/JAK2/NRP1/PPM1F/TRIOBP/FERMT1/OLFM4/CDK6/C1QBP/NEDD9/VEGFA/FN1/ITGB1BP1/PTK2B/PREX1/SDC4/NINJ1/EMILIN2/CD36/IQGAP1/CDH13/CYR61/DOCK5/RSU1/PTPRJ/UTRN/ITGA5/ALOX15/RELL2/PLEKHA2/RAC3/LIMS1/PRKCE/CALR/MYADM/CSF1/EMID1/CD3E/FMN1	43
GO:0071887	leukocyte apoptotic process	40/3499	107/18493	5.79e-06	0.000306453	0.000251104	TRAF3IP2/MEF2C/HIF1A/DNAJA3/LILRB1/CLC/DOCK8/BCL6/GPAM/TCP1/PKN1/CASP9/ANXA1/CTSL/ITPKB/ZC3H8/TNFRSF21/SLC7A11/ADAM8/MERTK/TSC22D3/FCER1G/DFFA/CCR5/NFKBID/IL7R/PRELID1/GIMAP8/PIK3CD/PTEN/HCLS1/CXCR2/GAS6/IRF7/NOC2L/SLC39A10/BLM/MIR17HG/MIF/LYN	40
GO:0002758	innate immune response-activating signal transduction	72/3499	233/18493	6.88e-06	0.000361005	0.000295803	CYBA/ALPK1/ICAM3/CYLD/FCN1/TYRO3/RPS6KA5/HCK/PTPRS/DDX58/C1QBP/ICAM2/DHX58/MAP2K6/BIRC2/CLEC4A/ERBIN/IFIH1/IRF1/FFAR2/NR1D1/SEC14L1/SMPDL3B/TRAF3/RFTN1/CLEC10A/PTPN22/RSAD2/HAVCR2/CD36/TANK/DAB2IP/TLR4/CNPY3/FLOT1/DDX60/ARRB2/S100A8/HSPD1/MFHAS1/PAK1/TIRAP/PIK3AP1/FCER1G/ITGB2/NLRX1/MAPKAPK2/CTSS/S100A9/TLR3/CLEC4E/CLEC4D/HSP90B1/CD300A/ITGAM/PRKCE/CLEC7A/MYD88/TLR1/TLR6/IRAK1/IRF7/CD300LF/CARD9/…	72
GO:0071216	cellular response to biotic stimulus	71/3499	229/18493	6.98e-06	0.00036353	0.000297872	TBXA2R/VIM/TNFRSF1B/STAP1/FCGR2B/MEF2C/ICAM1/CEBPE/MAPK1/XBP1/CTSG/CD40/HCK/MAPK3/PYCARD/LILRB1/CARD8/CCL2/PPARD/PDE4D/CD86/KMO/TNFSF4/APAF1/NR1D1/ZFP36/LILRB2/RARA/CD180/PTPN22/CMPK2/HAVCR2/CD36/CDK4/DAB2IP/TLR4/CASP1/STAR/TIRAP/PDCD4/IL18/ATG10/CDK19/SPON2/ADAMTS13/CCR5/NLRP3/IL24/FZD5/DEFA4/ABCA1/CXCL8/PRKCE/CEBPB/TRIB1/TLR1/TLR6/IRAK1/PDE4B/SIGIRR/CD55/SRC/SIRPA/DEFA1/TNF/DEFA3/DEFA1B/MIF/LYN…	71
GO:0042102	positive regulation of T cell proliferation	37/3499	97/18493	7.47e-06	0.000385418	0.000315807	CD4/TFRC/PTPRC/IL12RB1/TNFSF13B/CORO1A/DNAJA3/PYCARD/RASAL3/EBI3/CD86/IGFBP2/CD46/TNFSF4/GPAM/SASH3/NCKAP1L/TNFSF9/LILRB2/IL6ST/ANXA1/HAVCR2/IL18/CD1D/ICOSLG/IL23R/TGFBR2/SPTA1/CCDC88B/CD55/BLM/CD3E/AGER/AIF1/HLA-E/HLA-DMB/CD24	37
GO:0002706	regulation of lymphocyte mediated immunity	50/3499	146/18493	7.92e-06	0.000405244	0.000332052	WAS/TFRC/FCGR2B/UNG/CEACAM1/STX7/PTPRC/MSH2/IL12RB1/CD40/LILRB1/IL27RA/CLC/PTPN6/BCL6/IL18RAP/MSH6/TNFSF4/SASH3/SHLD2/C3/NECTIN2/TRPM4/RSAD2/HAVCR2/ARRB2/VAV1/HSPD1/IL18/FAM49B/CD1D/CD1A/CD1C/CD1E/FCER1G/IL23R/NLRP3/FZD5/B2M/STAT6/IL7R/RASGRP1/CADM1/CR1/AGER/HLA-C/HLA-E/TNF/HLA-B/PIK3R6	50
GO:0030888	regulation of B cell proliferation	26/3499	59/18493	8.27e-06	0.000419889	0.000344052	CD38/CD22/TFRC/FCGR2B/MEF2C/PTPRC/CD40/TNFSF13B/AHR/BST1/BCL6/SASH3/PKN1/NCKAP1L/TLR4/TNFRSF21/TIRAP/MNDA/CD300A/GPR183/MZB1/BCL2/SLC39A10/TLR9/MIF/LYN	26
GO:0032543	mitochondrial translation	47/3499	135/18493	8.9e-06	0.000435936	0.0003572	MRPS24/MRPS34/MRPL22/MTIF2/MRPS31/EARS2/MRPL4/GARS/MRPL32/C1QBP/MRPL2/MRPS30/MRPS27/MRPL3/MRPL19/MRPL37/FASTKD2/MRPS2/TSFM/FASTKD3/MRPS26/MRPS12/MRPS25/MRPS9/MRPL50/MRPL15/LRPPRC/YARS2/MRPL24/MRPL39/MTERF3/MALSU1/MRPL55/RPUSD4/MRPL1/MRPL36/TRMT10C/MRPS22/TUFM/GADD45GIP1/MRPS23/SHMT2/MRPL30/MRPL21/MRPS17/MRPL20/MRPL12	47
GO:0008154	actin polymerization or depolymerization	65/3499	206/18493	8.9e-06	0.000435936	0.0003572	BAIAP2L1/GAS7/WAS/TMSB10/LIMA1/PFN2/ADD2/CARMIL1/CTTN/ADD1/ICAM1/PLEKHG2/JAK2/SH3BP1/TRIOBP/PICK1/HCK/CORO1A/PYCARD/CCL24/KANK1/WASF1/WIPF1/PLEK/PTK2B/NCKAP1L/PREX1/VASP/TMOD2/ARPC1B/GMFG/HIP1R/CAP1/WASF3/AVIL/MICAL1/BIN1/BBS4/SSH2/IQGAP2/GSN/MSRB2/ADD3/PSTPIP2/JMY/GHRL/ALOX15/ARPC5/CDC42EP3/SPTA1/MLST8/RAC3/PRKCE/CORO1B/SSH3/MYADM/HCLS1/FCHSD1/MSRB1/AIF1/TMSB4X/PDXP/ARPIN/FMN1/CYFIP1	65
GO:0000959	mitochondrial RNA metabolic process	20/3499	40/18493	8.94e-06	0.000435936	0.0003572	ELAC2/TRIT1/POLRMT/EARS2/GARS/TWNK/SLIRP/TRMT5/MTO1/PNPT1/LRPPRC/YARS2/PPARGC1B/MTERF3/SUPV3L1/TFB2M/TRMT10C/PUS1/FASTKD5/MRPL12	20
GO:0002285	lymphocyte activation involved in immune response	57/3499	174/18493	8.97e-06	0.000435936	0.0003572	BCL3/TFRC/FCGR2B/UNG/APBB1IP/CEACAM1/PSEN1/PTPRC/ICAM1/MSH2/IL12RB1/MFNG/LGALS1/XBP1/CD40/CORO1A/LILRB1/IL27RA/LFNG/BCL6/CD86/LOXL3/MSH6/CD46/TNFSF4/MYB/PTK2B/CD244/SHLD2/RARA/CD180/NOTCH2/ANXA1/HAVCR2/DOCK10/LCP1/HLX/TLR4/HSPD1/DOCK11/IL18/CD1C/FCER1G/ZBTB7B/IL23R/NLRP3/ATP7A/CLEC4E/CLEC4D/STAT6/NFKBID/GPR183/EXO1/GAPT/SEMA4A/PLCG2/HLA-DMB	57
GO:2000516	positive regulation of CD4-positive alpha-beta T cell activation	18/3499	34/18493	8.98e-06	0.000435936	0.0003572	IL12RB1/CD83/CD86/TNFSF4/MYB/SASH3/NCKAP1L/RARA/ANXA1/HLX/IL18/ZBTB7B/IL23R/NLRP3/TGFBR2/NFKBID/SOCS1/CD55	18
GO:0002821	positive regulation of adaptive immune response	39/3499	105/18493	9e-06	0.000435936	0.0003572	CD4/TFRC/UNG/STX7/PTPRC/MSH2/IL12RB1/CD40/TNFSF13B/PYCARD/IL27RA/MSH6/TNFSF4/SASH3/SHLD2/C3/NECTIN2/RSAD2/IL6ST/ANXA1/HLX/HSPD1/IL18/FAM49B/CD1D/CD1A/CD1C/CD1E/FCER1G/IL23R/NLRP3/FZD5/B2M/STAT6/NFKBID/HLA-C/HLA-E/TNF/HLA-B	39
GO:0060099	regulation of phagocytosis engulfment	10/3499	13/18493	9.47e-06	0.000454042	0.000372036	STAP1/ABCA7/NCKAP1L/C3/CD36/ALOX15/ITGA2/CD300A/ITGAM/GATA2	10
GO:1901657	glycosyl compound metabolic process	49/3499	143/18493	9.54e-06	0.000454042	0.000372036	ACPP/NT5C2/CAD/ADA2/MTAP/UPB1/APOBEC3H/AHCY/PRPS2/DHODH/NME4/NMRK1/DNPH1/UMPS/RHOQ/AMD1/GNMT/PPAT/APOBEC3F/GAMT/MPP1/RAN/PEMT/MACROD1/ATIC/UCK2/ENOPH1/CBR4/PRPS1/AK3/ADK/AK4/TYW3/GMPS/TK2/GUSB/GPHN/CTPS1/GBA/IMPDH2/FUCA1/UPP1/DPYD/LRRK2/NME1/APOBEC3G/NME2/APOBEC3D/NUDT18	49
GO:0032760	positive regulation of tumor necrosis factor production	30/3499	73/18493	9.6e-06	0.000454042	0.000372036	CYBA/PTPRC/JAK2/PYCARD/HSPB1/DDX58/IFIH1/TNFRSF8/SASH3/HAVCR2/CD36/TLR4/HSPD1/PTPRJ/TIRAP/FCER1G/SPON2/MAPKAPK2/FZD5/TLR3/CYBB/RASGRP1/TLR1/ZBTB20/CARD9/LRRK2/HLA-E/TLR9/MIF/CCL3	30
GO:0002702	positive regulation of production of molecular mediator of immune response	35/3499	91/18493	1.05e-05	0.000495045	0.000405634	KARS/TFRC/UNG/DDX1/PTPRC/MSH2/XBP1/CD40/MAPK3/DDX58/MSH6/TNFSF4/SASH3/CD244/SHLD2/FFAR2/RSAD2/CD36/TLR4/SEMA7A/IL18/HK1/TNFRSF14/FCER1G/SPON2/NLRP3/FZD5/DDX21/B2M/STAT6/MZB1/FFAR3/HLA-E/TLR9/MIF	35
GO:0071222	cellular response to lipopolysaccharide	63/3499	199/18493	1.08e-05	0.000503002	0.000412154	TBXA2R/VIM/TNFRSF1B/STAP1/MEF2C/ICAM1/CEBPE/MAPK1/XBP1/CTSG/CD40/HCK/MAPK3/PYCARD/LILRB1/CARD8/CCL2/PPARD/PDE4D/CD86/KMO/TNFSF4/NR1D1/ZFP36/LILRB2/RARA/CD180/PTPN22/CMPK2/HAVCR2/CD36/CDK4/DAB2IP/TLR4/CASP1/STAR/PDCD4/IL18/CDK19/SPON2/ADAMTS13/CCR5/NLRP3/IL24/DEFA4/ABCA1/CXCL8/PRKCE/CEBPB/TRIB1/IRAK1/PDE4B/SIGIRR/CD55/SRC/SIRPA/DEFA1/TNF/DEFA3/DEFA1B/MIF/LYN/CCL3	63
GO:0002221	pattern recognition receptor signaling pathway	58/3499	179/18493	1.09e-05	0.000505427	0.00041414	CYBA/ALPK1/CYLD/FCN1/TYRO3/PTPRS/DDX58/C1QBP/DHX58/MAP2K6/BIRC2/ERBIN/IFIH1/IRF1/FFAR2/NR1D1/SEC14L1/SMPDL3B/TRAF3/RFTN1/PTPN22/RSAD2/HAVCR2/CD36/TANK/DAB2IP/TLR4/CNPY3/FLOT1/DDX60/ARRB2/S100A8/HSPD1/MFHAS1/TIRAP/PIK3AP1/ITGB2/NLRX1/MAPKAPK2/CTSS/S100A9/TLR3/HSP90B1/CD300A/ITGAM/PRKCE/CLEC7A/MYD88/TLR1/TLR6/IRAK1/IRF7/CD300LF/TREML4/IRAK4/TLR9/LYN/RAB7B	58
GO:0070106	interleukin-27-mediated signaling pathway	9/3499	11/18493	1.17e-05	0.000532666	0.00043646	CRLF1/JAK2/IL27RA/EBI3/TYK2/STAT1/CANX/IL6ST/JAK1	9
GO:0070203	regulation of establishment of protein localization to telomere	9/3499	11/18493	1.17e-05	0.000532666	0.00043646	CCT4/TCP1/DKC1/CCT7/CCT6A/CCT5/CCT8/CCT3/CCT2	9
GO:0006909	phagocytosis	97/3499	342/18493	1.22e-05	0.000552639	0.000452826	FGR/WAS/STAP1/CYBA/CYFIP2/ELMO2/ABCA7/FCGR2B/ACTB/ICAM3/HSP90AA1/PTPRC/FCN1/SIRPG/CEBPE/TYRO3/HSP90AB1/MAPK1/SH3BP1/MYH9/NCF4/SIRPB1/HCK/SRPX/CORO1A/MAPK3/PYCARD/SPG11/CEACAM4/ICAM5/PIK3R2/CCL2/BIN2/WIPF1/LEPR/NCF2/NCKAP1L/PLCG1/C3/TMEM175/ADORA2A/IGLL1/ARPC1B/RARA/SYT11/ANXA1/CD36/DYSF/MYO7A/ITGAV/RAB20/VAV1/FCGR2A/RUBCN/LYAR/MYO10/GSN/PTPRJ/PAK1/MERTK/XKR8/FCER1G/SPON2/ITGB2/ALOX15/ARPC5/ARHGAP…	97
GO:0070125	mitochondrial translational elongation	34/3499	88/18493	1.25e-05	0.000558219	0.000457398	MRPS24/MRPS34/MRPL22/MRPS31/MRPL4/MRPL32/MRPL2/MRPS30/MRPS27/MRPL3/MRPL19/MRPL37/MRPS2/TSFM/MRPS26/MRPS12/MRPS25/MRPS9/MRPL50/MRPL15/MRPL24/MRPL39/MRPL55/MRPL1/MRPL36/MRPS22/TUFM/GADD45GIP1/MRPS23/MRPL30/MRPL21/MRPS17/MRPL20/MRPL12	34
GO:0002720	positive regulation of cytokine production involved in immune response	22/3499	47/18493	1.25e-05	0.000558219	0.000457398	KARS/DDX1/MAPK3/DDX58/TNFSF4/SASH3/FFAR2/RSAD2/CD36/TLR4/SEMA7A/IL18/HK1/TNFRSF14/FCER1G/SPON2/NLRP3/FZD5/DDX21/B2M/FFAR3/MIF	22
GO:0031589	cell-substrate adhesion	96/3499	338/18493	1.27e-05	0.000562236	0.000460689	VAMP3/COL17A1/ROCK1/TESK2/MAP4K4/FBLN1/CARMIL1/CTTN/EPDR1/CEACAM6/FAT2/TRIP6/CASS4/SIGLEC1/PXN/SLC9A1/TYRO3/JAK2/NRP1/PPM1F/LGALS1/TRIOBP/FERMT1/JAG1/OLFM4/CORO1A/CDK6/KANK1/C1QBP/DUSP3/BST1/GCNT2/NEDD9/PPARD/VEGFA/BCL6/FN1/ITGB1BP1/PTK2B/PREX1/SDC4/MACF1/RAC2/LAMA5/NINJ1/EMILIN2/CD36/CD63/ITGA7/LAMC1/SMAD6/ITGAV/PARVG/ACVRL1/ITGB7/IQGAP1/CDH13/BCAS3/CYR61/ADAM15/DOCK5/NOTCH1/RSU1/PTPRJ/ADAMTS12/…	96
GO:0002695	negative regulation of leukocyte activation	54/3499	164/18493	1.29e-05	0.00056874	0.000466018	MAD1L1/RUNX3/GAL/FCGR2B/PAG1/CEACAM1/PTPRC/TYRO3/HMOX1/SLA2/BPI/LILRB1/VSIR/DUSP3/PRKAR1A/PTPN6/BCL6/CD86/LOXL3/ID2/TNFSF4/CNR1/PKN1/SDC4/IRF1/ADORA2A/LDLR/LILRB2/PTPN22/ANXA1/HAVCR2/DTX1/HLX/LRRC32/ZC3H8/TNFRSF21/MERTK/SAMSN1/TNFRSF14/ZBTB7B/TNFAIP8L2/MNDA/NFKBID/CD300A/PRNP/CEBPB/TBC1D10C/SOCS1/CD300LF/CNR2/NRARP/LST1/LYN/MILR1	54
GO:0071900	regulation of protein serine/threonine kinase activity	132/3499	496/18493	1.32e-05	0.000577559	0.000473244	ALS2/MAP3K9/ATP2B4/IPO5/KARS/HACD3/ACTB/FGFR1/PSEN1/PTPRC/MAPRE3/DNAJA1/TFAP4/CDC6/HSP90AB1/JAK2/GADD45B/MAPK1/CD40/TRIB3/MAPK3/PYCARD/CCNE1/PIK3CG/HSPB1/C5/CCNJ/GTPBP4/BCCIP/DUSP3/PRKAR1A/FAM20A/MAP2K6/CHORDC1/HIPK3/PTPN6/STK38/CCND3/VEGFA/KAT2B/RGS2/CCND2/AVPI1/PTK2B/CDKN2C/PKN1/CKS2/CDKN1A/CDKN2D/GDF15/EPHB2/PTPN22/CCNJL/SPRY2/DBNL/DAB2IP/TLR4/SORL1/PLCE1/PARP16/CCNG2/RGS3/DUSP6/IQGAP1/KSR1/PI…	132
GO:0002761	regulation of myeloid leukocyte differentiation	41/3499	114/18493	1.34e-05	0.000577559	0.000473244	CD4/TYROBP/TFE3/ATP6AP1/CEACAM1/CA2/LILRB1/CDK6/ID2/LRRC17/ZBTB46/RARA/NOTCH2/CD101/TLR4/MYC/KLF10/PPARGC1B/IL23R/CCR1/SLC9B2/TLR3/FBN1/CTNNB1/FOS/CEBPB/TRIB1/GATA2/HCLS1/TMEM64/CSF1/IRF7/EVI2B/MITF/SIGLEC15/LILRB3/TNF/NME1/NME2/LYN/CCL3	41
GO:0002700	regulation of production of molecular mediator of immune response	46/3499	133/18493	1.34e-05	0.000577559	0.000473244	CD22/KARS/TFRC/FCGR2B/UNG/DDX1/PTPRC/MSH2/XBP1/HMOX1/CD40/MAPK3/LILRB1/IL27RA/CLC/DDX58/BCL6/MSH6/TNFSF4/SASH3/CD244/SHLD2/PKN1/FFAR2/TRPM4/RSAD2/CD36/TLR4/SEMA7A/IL18/HK1/TNFRSF14/FCER1G/SPON2/NLRP3/FZD5/TLR3/DDX21/B2M/STAT6/MZB1/FFAR3/HLA-E/TNF/TLR9/MIF	46
GO:0002697	regulation of immune effector process	119/3499	439/18493	1.41e-05	0.000603753	0.000494708	FGR/CD22/WAS/TRAF3IP2/KARS/TFRC/FCGR2B/UNG/STXBP2/CEACAM1/DDX1/STX7/PTPRC/CD59/MSH2/IL12RB1/XBP1/HMOX1/CD40/MAPK3/PYCARD/LILRB1/IL27RA/CLC/C5/DDX58/C1QBP/DHX58/BIRC2/PTPN6/TRIM38/BCL6/CD86/LOXL3/STAT1/IL18RAP/MSH6/CD46/TNFSF4/MYB/SASH3/CD244/SHLD2/PKN1/C3/FFAR2/CFP/ADGRE2/RAC2/APOBEC3F/SEC14L1/NECTIN2/TRPM4/TRAF3/RARA/PRAM1/RSAD2/C5AR2/ANXA1/HAVCR2/CD36/HLX/TLR4/DDX60/PARP9/SEMA7A/ARRB2/VAV1/HSPD…	119
GO:0051235	maintenance of location	91/3499	318/18493	1.53e-05	0.000651612	0.000533922	CD4/TMSB10/LTBP1/HEXB/CYBA/SYNE2/DGAT2/SP100/BCL3/PTPRC/FTL/SLC8B1/CAPN3/SUN2/RANGAP1/CORO1A/JPH1/MEST/ARHGAP21/EHD1/PTPN6/PPARD/PDE4D/PKD2/PTK2B/GPSM2/ITPR2/PLCG1/C3/FFAR2/AKAP9/VPS13C/SYNE1/DZIP1/CD36/HILPDA/B4GALNT1/OS9/DYSF/FLNB/TXN/TLN1/SORL1/ITGAV/BBS4/TRPM2/S100A8/OSBPL11/ANK2/GSN/GSTO1/ITPR1/AKAP6/HK1/NBL1/CCR5/TONSL/S100A9/ANXA5/STARD4/SUN1/ABCA1/CLMN/FBN1/HSP90B1/LETM1/TAPT1/PRKCE/GAA/P…	91
GO:0002824	positive regulation of adaptive immune response based on somatic recombination of immune receptors built from immunoglobulin superfamily domains	37/3499	100/18493	1.67e-05	0.000705671	0.000578218	CD4/TFRC/UNG/STX7/PTPRC/MSH2/IL12RB1/CD40/TNFSF13B/IL27RA/MSH6/TNFSF4/SASH3/SHLD2/C3/NECTIN2/RSAD2/ANXA1/HLX/HSPD1/IL18/FAM49B/CD1D/CD1A/CD1C/CD1E/FCER1G/IL23R/NLRP3/FZD5/B2M/STAT6/NFKBID/HLA-C/HLA-E/TNF/HLA-B	37
GO:0032608	interferon-beta production	23/3499	51/18493	1.71e-05	0.000718077	0.000588384	POLR3B/PYCARD/LILRB1/PTPRS/DDX58/TRIM38/POLR3G/IFIH1/IRF1/TRAF3/TLR4/FLOT1/TIRAP/NLRX1/REL/TLR3/NLRC3/TRIM56/RNF135/ZBTB20/IRF7/SIRPA/TLR9	23
GO:2000278	regulation of DNA biosynthetic process	38/3499	104/18493	1.8e-05	0.000750952	0.000615321	SMG6/HSP90AA1/TINF2/HSP90AB1/MAPK1/RGCC/MAPK3/ACD/DNAJC2/XRN1/CCT4/TCP1/PTK2B/TENT4B/DKC1/RFC3/NAT10/CCT7/DSCC1/MYC/HNRNPD/ACVRL1/ARRB2/NAF1/CCT6A/CCT5/NEK7/CCT8/FGFR4/CCT3/CCT2/CTNNB1/PARM1/SH2B1/SRC/TFDP1/BMPR2/PINX1	38
GO:0045926	negative regulation of growth	77/3499	260/18493	1.85e-05	0.000763684	0.000625753	SEMA3F/MPO/SEMA3G/SEMA3B/PRDM11/WWC3/CTDP1/NTN1/GAL/ENO1/ARHGAP4/NRP1/CTSG/HIF1A/PTPRS/WNT3/PPP1R9B/CYP27B1/ING4/PPARD/WWC1/STC2/BCL6/TNR/RGS2/SPP1/BCL11A/CDKN2C/CDKN1A/MT2A/CDKN2D/GDF15/PLXNA3/BTG1/NOTCH2/CD36/SERPINE2/DNAJB2/TMPRSS4/PNPT1/SEMA7A/ACVRL1/NKD1/SEMA6C/ADAM15/PLAC8/NOTCH1/PTPRJ/PAK1/EI24/TIRAP/G6PD/MSX1/TGFBR2/FXN/FBP1/APBB1/PHB/SEMA6B/GNG4/ING5/BCL2/PTEN/CCDC85B/CRLF3/ST20/NOG/WT1/…	77
GO:0070200	establishment of protein localization to telomere	11/3499	16/18493	1.86e-05	0.000764374	0.000626318	ACD/CCT4/TCP1/DKC1/CCT7/CCT6A/CCT5/CCT8/CCT3/TERT/CCT2	11
GO:0050715	positive regulation of cytokine secretion	43/3499	123/18493	1.87e-05	0.000764374	0.000626318	FGR/KARS/FCN1/NLRP1/OSM/XBP1/FERMT1/RGCC/MAPK3/PYCARD/GSDMD/CARD8/C5/DDX58/IFIH1/IL1RL1/CD244/FFAR2/PTPN22/HAVCR2/TLR4/CASP1/NLRP12/HSPD1/HK1/TNFRSF14/NLRP3/FZD5/CLEC4E/RASGRP1/TLR1/LPL/IL17RA/CSF1R/CADM1/LRRK2/IL1RAP/SRC/SCAMP5/TRIM16/TNF/MIF/CCL3	43
GO:0002218	activation of innate immune response	75/3499	252/18493	1.95e-05	0.000790935	0.000648082	CYBA/ALPK1/ICAM3/CYLD/FCN1/NLRC4/TYRO3/RPS6KA5/HCK/PYCARD/PTPRS/DDX58/C1QBP/ICAM2/DHX58/MAP2K6/BIRC2/CLEC4A/ERBIN/IFIH1/IRF1/FFAR2/NR1D1/SEC14L1/SMPDL3B/TRAF3/RFTN1/CLEC10A/PTPN22/RSAD2/HAVCR2/CD36/TANK/DAB2IP/TLR4/CNPY3/FLOT1/DDX60/ARRB2/S100A8/HSPD1/MFHAS1/PAK1/TIRAP/PIK3AP1/FCER1G/ITGB2/NLRX1/MAPKAPK2/CTSS/S100A9/IFI16/TLR3/CLEC4E/CLEC4D/HSP90B1/CD300A/ITGAM/PRKCE/CLEC7A/MYD88/TLR1/TLR6/IRAK1/…	75
GO:0006644	phospholipid metabolic process	126/3499	473/18493	1.96e-05	0.000790935	0.000648082	FGR/NDUFAB1/PIK3C2A/OSBPL5/AGPAT4/INPP4A/HEXB/PLPP1/HDHD5/SLC44A1/CHAT/FGFR1/LPCAT2/CRLS1/FLT3LG/PITPNM3/PIK3IP1/CHKB/MTMR3/PNPLA3/ABHD4/SPTLC2/SLA2/CDS2/LPIN2/FGF9/DGKH/GDPD3/PLA2G15/PLPPR2/PLEKHA4/PIK3R2/ISYNA1/PIK3CG/PITPNM1/GNB3/CHPT1/SERINC1/PPARD/GPLD1/ALDH5A1/FIG4/HBEGF/CD86/CISH/PLEK/PIK3R3/PRDX6/PIGZ/GPAM/PTK2B/RAB38/PLCG1/MBOAT7/GPCPD1/SGPP1/SLC44A2/PLPPR3/LDLR/SMPDL3B/PEMT/RARRES3/PNPL…	126
GO:0051251	positive regulation of lymphocyte activation	94/3499	333/18493	2.03e-05	0.000811896	0.000665257	CD38/CD4/RUNX3/TFRC/UNG/MEF2C/PTPRC/CYLD/SIRPG/FLT3LG/MSH2/IL12RB1/LGALS1/XBP1/CD40/SIRPB1/TNFSF13B/CORO1A/DNAJA3/PYCARD/LILRB1/RASAL3/EBI3/DOCK8/VSIR/CCL2/BST1/ZBTB16/PTPN6/CD83/BCL6/CD86/IGFBP2/MSH6/CD46/TNFSF4/MYB/GPAM/HSPH1/SASH3/SHLD2/NCKAP1L/TNFSF9/PCID2/IGLL1/LILRB2/RARA/IL6ST/ANXA1/HAVCR2/TESPA1/HLX/TLR4/VAV1/ITPKB/HSPD1/PAK1/TIRAP/IL18/ADAM8/FAM49B/TNFRSF14/CD1D/ICOSLG/ZBTB7B/IL23R/NLRP3…	94
GO:0050855	regulation of B cell receptor signaling pathway	14/3499	24/18493	2.11e-05	0.000838254	0.000686855	CD22/STAP1/PTPRC/LPXN/PTPN6/PTPN22/CMTM3/PRKCB/CD300A/GCSAM/PAX5/SLC39A10/NFAM1/LYN	14
GO:0006415	translational termination	37/3499	101/18493	2.16e-05	0.000854776	0.000700393	MRPS24/MRPS34/MRPL22/OGFOD1/MRPS31/GSPT1/MRPL4/MRPL32/MRPL2/MRPS30/MRPS27/MRPL3/MRPL19/MRPL37/MRPS2/MRPS26/MRPS12/MRPS25/EIF5A/MRPS9/MRPL50/MRPL15/MRPL24/MRPL39/MRPL55/ABCE1/MRPL1/MRPL36/MRPS22/GADD45GIP1/MRPS23/MRPL30/MRPL21/MRPS17/MRPL20/EIF5AL1/MRPL12	37
GO:0097193	intrinsic apoptotic signaling pathway	83/3499	287/18493	2.34e-05	0.000920627	0.00075435	KDM1A/PLAUR/TNFRSF1B/DAPK2/FNIP2/CUL1/YBX3/HIPK2/TMEM161A/TNFRSF1A/BCL3/ENO1/CYLD/DNAJA1/MSH2/JAK2/PPM1F/XBP1/HMOX1/HIF1A/TRIB3/E2F1/PYCARD/URI1/HSPB1/PPIF/SLC9A3R1/TMEM109/SOD2/MSH6/IVNS1ABP/APAF1/SNAI1/CDKN1A/TRAP1/IFI6/SGPP1/STYXL1/ELL3/CHAC1/CDKN2D/MYBBP1A/CASP9/TPT1/CIDEB/DAB2IP/TMEM117/BCL2A1/PMAIP1/SOD1/MCL1/S100A8/PARP1/ARL6IP5/HYOU1/ITPR1/PDK1/JMY/ZNF385A/MSX1/S100A9/IFI16/DDIAS/TRIAP1/B…	83
GO:0043372	positive regulation of CD4-positive alpha-beta T cell differentiation	16/3499	30/18493	2.52e-05	0.000981883	0.000804543	IL12RB1/CD83/CD86/TNFSF4/MYB/SASH3/NCKAP1L/RARA/ANXA1/HLX/IL18/ZBTB7B/IL23R/NLRP3/NFKBID/SOCS1	16
GO:0045089	positive regulation of innate immune response	88/3499	309/18493	2.56e-05	0.000993585	0.000814131	POLR3B/CYBA/ALPK1/TXK/ICAM3/CYLD/FCN1/NLRC4/TYRO3/RPS6KA5/HCK/PYCARD/PTPRS/DDX58/C1QBP/ICAM2/DHX58/MAP2K6/BIRC2/CLEC4A/ERBIN/POLR3G/IFIH1/IL18RAP/IRF1/FFAR2/NR1D1/SEC14L1/NECTIN2/SMPDL3B/TRAF3/RFTN1/CLEC10A/PTPN22/RSAD2/HAVCR2/CD36/TANK/DAB2IP/TLR4/CNPY3/FLOT1/DDX60/PARP9/ARRB2/VAV1/S100A8/HSPD1/MFHAS1/PAK1/TIRAP/ADAM8/PIK3AP1/CD1D/FCER1G/ITGB2/NLRX1/MAPKAPK2/CTSS/S100A9/IFI16/TLR3/CLEC4E/CLEC4D/…	88
GO:0032479	regulation of type I interferon production	40/3499	113/18493	2.59e-05	0.000998645	0.000818277	DHX33/POLR3B/CYLD/PYCARD/LILRB1/PTPRS/DDX58/DHX58/DTX4/TRIM38/POLR3G/IFIH1/STAT1/IRF1/TRAF3/TRIM21/PTPN22/HAVCR2/TLR4/FLOT1/HSPD1/TIRAP/NLRX1/REL/IFI16/TLR3/STAT6/NLRC3/CTNNB1/TRIM56/MYD88/RNF135/ZBTB20/UBA7/DDX41/IRAK1/IRF7/PLCG2/SIRPA/TLR9	40
GO:0035710	CD4-positive alpha-beta T cell activation	33/3499	87/18493	2.61e-05	0.000998645	0.000818277	RUNX3/BCL3/IL12RB1/VSIR/CD83/BCL6/CD86/LOXL3/TNFSF4/MYB/SASH3/NCKAP1L/RARA/RSAD2/ANXA1/HLX/IL18/SH3RF1/ZBTB7B/IL23R/NLRP3/TGFBR2/ATP7A/STOML2/STAT6/NFKBID/GPR183/FUT7/SATB1/SOCS1/SEMA4A/CD55/AGER	33
GO:0016049	cell growth	128/3499	485/18493	2.71e-05	0.00102914	0.000843262	SEMA3F/CD38/CDKL5/SEMA3G/SEMA3B/RUFY3/PRDM11/NEDD4L/CYBA/CYFIP2/CTDP1/OGFR/NTN1/GAL/ENO1/CEACAM1/HSP90AA1/CTTN/ARHGAP4/LTBP4/SLC9A1/DPYSL2/HDAC6/HSP90AB1/NRP1/KLHL22/SPG11/URI1/PTPRS/LHX2/DVL1/KAZALD1/WNT3/PPP1R9B/TMEM97/CYP27B1/RASAL1/CHPT1/PPARD/WASF1/DNPH1/VEGFA/HBEGF/BCL6/PLXNA1/CISH/FN1/IGFBP2/TNR/RGS2/RPS6KA1/SGK1/SPP1/BCL11A/PTK2B/ZNF639/CDKN2C/CDKN1A/FLRT1/MACF1/CDKN2D/EXOSC2/PLXNA3/ARHGE…	128
GO:0090069	regulation of ribosome biogenesis	10/3499	14/18493	2.75e-05	0.00102914	0.000843262	BUD23/DIMT1/WDR75/HEATR1/RIOK1/SHQ1/MALSU1/WDR43/UTP15/PTEN	10
GO:1904814	regulation of protein localization to chromosome telomeric region	10/3499	14/18493	2.75e-05	0.00102914	0.000843262	CCT4/TCP1/DKC1/CCT7/CCT6A/CCT5/CCT8/CCT3/GNL3/CCT2	10
GO:0002313	mature B cell differentiation involved in immune response	12/3499	19/18493	2.75e-05	0.00102914	0.000843262	BCL3/FCGR2B/MFNG/LGALS1/XBP1/LFNG/PTK2B/NOTCH2/DOCK10/DOCK11/GPR183/PLCG2	12
GO:0002456	T cell mediated immunity	37/3499	102/18493	2.78e-05	0.00103376	0.000847049	WAS/FCGR2B/CEACAM1/STX7/PTPRC/ICAM1/IL12RB1/JAG1/TSTA3/LILRB1/CLC/IL18RAP/CD46/TNFSF4/SASH3/NECTIN2/TRPM4/RFTN1/RSAD2/HSPD1/IL18/FAM49B/CD1D/CD1A/CD1C/CD1E/IL23R/NLRP3/FZD5/B2M/IL7R/CD55/AGER/HLA-C/HLA-E/SCART1/HLA-B	37
GO:0032648	regulation of interferon-beta production	22/3499	49/18493	2.83e-05	0.0010471	0.000857984	POLR3B/PYCARD/LILRB1/PTPRS/DDX58/TRIM38/POLR3G/IFIH1/IRF1/TRAF3/TLR4/FLOT1/TIRAP/NLRX1/REL/TLR3/NLRC3/RNF135/ZBTB20/IRF7/SIRPA/TLR9	22
GO:2000573	positive regulation of DNA biosynthetic process	27/3499	66/18493	2.91e-05	0.00106866	0.000875645	HSP90AA1/HSP90AB1/MAPK1/RGCC/MAPK3/ACD/CCT4/TCP1/PTK2B/DKC1/RFC3/CCT7/DSCC1/MYC/HNRNPD/ARRB2/NAF1/CCT6A/CCT5/NEK7/CCT8/FGFR4/CCT3/CCT2/CTNNB1/PARM1/SRC	27
GO:0002367	cytokine production involved in immune response	35/3499	95/18493	3.11e-05	0.00112791	0.000924198	KARS/DDX1/HMOX1/MAPK3/LILRB1/CLC/DDX58/BCL6/IL18RAP/TNFSF4/SASH3/FFAR2/TRPM4/RSAD2/CD36/TLR4/SEMA7A/HSPD1/IL18/MR1/HK1/KIT/TNFRSF14/FCER1G/SPON2/NLRP3/FZD5/TLR3/DDX21/B2M/GAS6/FFAR3/CD55/TNF/MIF	35
GO:0030316	osteoclast differentiation	35/3499	95/18493	3.11e-05	0.00112791	0.000924198	FARP2/TYROBP/TFE3/ATP6AP1/TFRC/OSTM1/SNX10/CA2/LILRB1/LRRC17/NOTCH2/TLR4/KLF10/PPARGC1B/FCER1G/IL23R/CCR1/SLC9B2/TLR3/FBN1/CTNNB1/GPR183/FOS/CEBPB/FAM20C/TMEM64/CSF1R/CSF1/MITF/SIGLEC15/SRC/LILRB3/TNF/EFNA4/CCL3	35
GO:0002711	positive regulation of T cell mediated immunity	21/3499	46/18493	3.15e-05	0.0011358	0.000930662	STX7/PTPRC/IL12RB1/TNFSF4/SASH3/NECTIN2/RSAD2/HSPD1/IL18/FAM49B/CD1D/CD1A/CD1C/CD1E/IL23R/NLRP3/FZD5/B2M/HLA-C/HLA-E/HLA-B	21
GO:0051250	negative regulation of lymphocyte activation	46/3499	137/18493	3.16e-05	0.0011358	0.000930662	MAD1L1/RUNX3/GAL/FCGR2B/PAG1/CEACAM1/TYRO3/SLA2/LILRB1/VSIR/DUSP3/PRKAR1A/PTPN6/BCL6/CD86/LOXL3/ID2/TNFSF4/PKN1/SDC4/IRF1/ADORA2A/LILRB2/PTPN22/ANXA1/HAVCR2/DTX1/HLX/LRRC32/ZC3H8/TNFRSF21/MERTK/SAMSN1/TNFRSF14/ZBTB7B/TNFAIP8L2/MNDA/NFKBID/CD300A/PRNP/CEBPB/TBC1D10C/SOCS1/NRARP/LST1/LYN	46
GO:0032606	type I interferon production	40/3499	114/18493	3.27e-05	0.00116832	0.000957308	DHX33/POLR3B/CYLD/PYCARD/LILRB1/PTPRS/DDX58/DHX58/DTX4/TRIM38/POLR3G/IFIH1/STAT1/IRF1/TRAF3/TRIM21/PTPN22/HAVCR2/TLR4/FLOT1/HSPD1/TIRAP/NLRX1/REL/IFI16/TLR3/STAT6/NLRC3/CTNNB1/TRIM56/MYD88/RNF135/ZBTB20/UBA7/DDX41/IRAK1/IRF7/PLCG2/SIRPA/TLR9	40
GO:0032496	response to lipopolysaccharide	91/3499	324/18493	3.36e-05	0.00119183	0.000976568	MPO/TBXA2R/MGST1/VIM/TNFRSF1B/STAP1/MEF2C/ICAM1/CEBPE/JAK2/MAPK1/XBP1/CSF2RB/CTSG/CD40/HCK/MAPK3/PYCARD/LILRB1/CARD8/CCL2/IL10RA/CYP27B1/PPARD/ERBIN/PDE4D/CD86/KMO/TNFSF4/CNR1/WDR35/SLPI/PTGER2/CITED1/NR1D1/ZFP36/LILRB2/RARA/CASP9/CD180/PTPN22/CMPK2/HAVCR2/CD36/CDK4/DAB2IP/TLR4/CASP1/S100A8/HSPD1/STAR/PTGES/NOTCH1/ADM/TIRAP/PDCD4/IL18/NOCT/CDK19/SPON2/ADAMTS13/CCR5/IL23R/NLRP3/MAPKAPK2/IL24/HPGD/…	91
GO:0030490	maturation of SSU-rRNA	20/3499	43/18493	3.47e-05	0.00122327	0.00100233	TSR3/NOP14/BYSL/NOL10/UTP25/HEATR1/UTP20/RIOK1/NOL11/NAT10/MRPS9/UTP4/NOB1/DHX37/DCAF13/TSR1/RRS1/TBL3/WDR46/PWP2	20
GO:0050920	regulation of chemotaxis	64/3499	210/18493	3.49e-05	0.00122327	0.00100233	SEMA3F/SEMA3G/SEMA3B/ADGRA2/DAPK2/STAP1/KARS/FGFR1/SLC8B1/NRP1/PPM1F/MAPK3/HSPB1/C5/WNT3/C1QBP/CCL2/DUSP3/BST1/VEGFA/PTK2B/NCKAP1L/GPR18/RAC2/PLXNA3/MPP1/C5AR2/DYSF/ADAM10/SEMA7A/CDH13/SEMA6C/NOTCH1/TIRAP/PTPRO/NBL1/CCR1/ITGA2/STX3/SEMA6B/CXCL8/GPR183/FPR2/IL16/CORO1B/MST1/CALR/CXCR2/CAMK1D/GAS6/CSF1/SEMA4D/SEMA4A/SUCNR1/BMPR2/AGER/AIF1/TMSB4X/GPSM3/ZSWIM8/MIF/LYN/CCL4/CCL3	64
GO:0045637	regulation of myeloid cell differentiation	73/3499	248/18493	3.75e-05	0.00130848	0.00107215	CD4/TYROBP/TFE3/ATP6AP1/CEACAM1/MEF2C/AGO1/RBFOX2/HIF1A/JAG1/CA2/LILRB1/CDK6/ZBTB16/HSPA9/KAT2B/STAT1/ID2/CSF3R/PTK2B/NCKAP1L/NFE2/AGO3/PRMT1/ZFP36/LRRC17/ZBTB46/RARA/NOTCH2/CD101/AGO4/ETS1/TLR4/MYC/ITPKB/KLF10/MOV10/PPARGC1B/HIST1H4H/IL23R/CCR1/SLC9B2/TLR3/FBN1/PRKCB/B2M/CTNNB1/FOS/CEBPB/TRIB1/GATA2/HCLS1/TMEM64/FES/CSF1/GP1BA/IRF7/EVI2B/MITF/WDR5/SIGLEC15/PRMT6/LILRB3/TNF/NME1/NME2/LYN/RHEX/HIS…	73
GO:0097530	granulocyte migration	45/3499	134/18493	3.82e-05	0.00131794	0.00107991	DAPK2/KARS/MAPK3/CCL22/PIK3CG/CCL24/C1QBP/CCL2/BST1/PDE4D/CCL20/CSF3R/EPX/NCKAP1L/PREX1/ADGRE2/RAC2/MPP1/C5AR2/ANXA1/DYSF/VAV1/S100A8/ITGA9/TIRAP/ADAM8/FCER1G/ITGB2/JAML/S100A9/CD300A/CXCL8/PIK3CD/IL17RA/CXCR2/CAMK1D/CSF1/PDE4B/PRTN3/IRAK4/CKLF/CCL23/CCL4/CCL3L1/CCL3	45
GO:0050878	regulation of body fluid levels	129/3499	493/18493	3.88e-05	0.00131794	0.00107991	KDM1A/TBXA2R/CD9/PLAUR/WAS/LCP2/CYBA/DGKG/GNA15/LMAN1/ACTB/FBLN1/CEACAM1/CARMIL1/CD59/GNA11/PABPC4/TYRO3/JAK2/MAPK1/XBP1/MYH9/ITPK1/HIF1A/PROCR/CD40/MYL12A/DGKH/MAPK3/DHODH/PLAT/KCNN4/PIK3CG/HSPB1/DOCK8/P2RX1/C1QBP/AKAP10/PRKAR1A/JHY/EHD1/SH2B3/SCNN1A/PTPN6/VEGFA/NPR3/GNAI2/UMPS/PLEK/AKAP1/ITPR2/NFE2/GOT2/IRF1/OPRL1/STAT5A/PPAT/ADORA2A/ADCY4/DOCK6/F12/EPHB2/CD36/PHF21A/MICAL1/SERPINE2/VPS45/TLR4/…	129
GO:0006563	L-serine metabolic process	9/3499	12/18493	3.88e-05	0.00131794	0.00107991	PHGDH/PSAT1/SDS/SDSL/PSPH/CBS/SERINC5/SRR/SHMT2	9
GO:0070202	regulation of establishment of protein localization to chromosome	9/3499	12/18493	3.88e-05	0.00131794	0.00107991	CCT4/TCP1/DKC1/CCT7/CCT6A/CCT5/CCT8/CCT3/CCT2	9
GO:1990173	protein localization to nucleoplasm	9/3499	12/18493	3.88e-05	0.00131794	0.00107991	CCT4/TCP1/DKC1/CCT7/CCT6A/CCT5/CCT8/CCT3/CCT2	9
GO:0030041	actin filament polymerization	56/3499	178/18493	3.95e-05	0.00133225	0.00109163	BAIAP2L1/GAS7/WAS/TMSB10/PFN2/ADD2/CARMIL1/CTTN/ADD1/ICAM1/PLEKHG2/JAK2/TRIOBP/PICK1/HCK/CORO1A/PYCARD/CCL24/KANK1/WASF1/WIPF1/PTK2B/NCKAP1L/PREX1/VASP/TMOD2/ARPC1B/GMFG/HIP1R/WASF3/AVIL/BIN1/BBS4/IQGAP2/GSN/MSRB2/ADD3/PSTPIP2/JMY/ALOX15/ARPC5/CDC42EP3/SPTA1/MLST8/RAC3/PRKCE/CORO1B/MYADM/HCLS1/FCHSD1/MSRB1/AIF1/TMSB4X/ARPIN/FMN1/CYFIP1	56
GO:0009119	ribonucleoside metabolic process	35/3499	96/18493	4.01e-05	0.00134498	0.00110206	ACPP/NT5C2/CAD/ADA2/MTAP/APOBEC3H/AHCY/DHODH/NME4/NMRK1/UMPS/RHOQ/AMD1/GNMT/APOBEC3F/GAMT/MPP1/RAN/PEMT/UCK2/ENOPH1/AK3/ADK/AK4/GMPS/GPHN/CTPS1/IMPDH2/UPP1/LRRK2/NME1/APOBEC3G/NME2/APOBEC3D/NUDT18	35
GO:0045619	regulation of lymphocyte differentiation	53/3499	166/18493	4.03e-05	0.00134498	0.00110206	RUNX3/PRDM1/PTPRC/CYLD/FLT3LG/IL12RB1/XBP1/VSIR/KAT2A/ZBTB16/PTPN6/CD83/BCL6/CD86/LOXL3/ID2/CD46/TNFSF4/MYB/SASH3/NCKAP1L/IRF1/TNFSF9/PCID2/LILRB2/RARA/ANXA1/DTX1/TESPA1/HLX/SOD1/ITPKB/ZC3H8/IL18/ADAM8/SH3RF1/ZBTB7B/IL23R/NLRP3/TGFBR2/NFKBID/IL7R/PRELID1/RASGRP1/EGR3/GAS6/SOCS1/NRARP/CR1/MIR17HG/NFAM1/TLR9/PIK3R6	53
GO:0001954	positive regulation of cell-matrix adhesion	22/3499	50/18493	4.16e-05	0.0013821	0.00113247	ROCK1/MAP4K4/CEACAM6/NRP1/PPM1F/FERMT1/CDK6/VEGFA/ITGB1BP1/PTK2B/SDC4/NINJ1/CD36/IQGAP1/CDH13/PTPRJ/UTRN/PLEKHA2/LIMS1/CSF1/CD3E/FMN1	22
GO:0045576	mast cell activation	24/3499	57/18493	4.56e-05	0.00149768	0.00122718	FGR/LCP2/STXBP2/SNAP23/HMOX1/PIK3CG/CBL/CNR1/ADGRE2/RAC2/NECTIN2/KIT/FCER1G/CD300A/ADORA2B/PIK3CD/RASGRP1/GATA2/FES/CD300LF/PLSCR1/CNR2/LYN/MILR1	24
GO:2000514	regulation of CD4-positive alpha-beta T cell activation	24/3499	57/18493	4.56e-05	0.00149768	0.00122718	RUNX3/IL12RB1/VSIR/CD83/BCL6/CD86/LOXL3/TNFSF4/MYB/SASH3/NCKAP1L/RARA/ANXA1/HLX/IL18/SH3RF1/ZBTB7B/IL23R/NLRP3/TGFBR2/NFKBID/SOCS1/CD55/AGER	24
GO:0002224	toll-like receptor signaling pathway	44/3499	131/18493	4.61e-05	0.00150135	0.00123019	CYBA/TYRO3/PTPRS/BIRC2/IRF1/NR1D1/SMPDL3B/TRAF3/RFTN1/PTPN22/RSAD2/HAVCR2/CD36/TANK/DAB2IP/TLR4/CNPY3/FLOT1/ARRB2/S100A8/HSPD1/MFHAS1/TIRAP/PIK3AP1/ITGB2/MAPKAPK2/CTSS/S100A9/TLR3/HSP90B1/CD300A/ITGAM/PRKCE/MYD88/TLR1/TLR6/IRAK1/IRF7/CD300LF/TREML4/IRAK4/TLR9/LYN/RAB7B	44
GO:0007004	telomere maintenance via telomerase	28/3499	71/18493	4.62e-05	0.00150135	0.00123019	SMG6/HSP90AA1/TINF2/HSP90AB1/MAPK1/MAPK3/ACD/GAR1/XRN1/CCT4/TCP1/TENT4B/DKC1/NAT10/CCT7/NAF1/NHP2/CCT6A/TNKS1BP1/CCT5/NEK7/CCT8/CCT3/TERT/CCT2/CTNNB1/SRC/PINX1	28
GO:0008360	regulation of cell shape	49/3499	151/18493	4.86e-05	0.00157345	0.00128926	FGR/PLXND1/PLEKHO1/HEXB/PLXNA2/ICAM1/MYH9/HCK/CORO1A/CCL24/CCL2/SLC9A3R1/VEGFA/PLXNA1/FN1/RHOQ/ARAP3/PTK2B/FGD3/PLXNA3/WASF3/ANXA1/ITGA7/PLXNC1/ERMN/FGD4/MYO10/FGD2/SH3KBP1/KIT/ITGB2/S100B/FMNL3/CDC42EP3/SPTA1/RND1/FES/CSF1R/ARAP1/SEMA4D/PARVB/SEMA4A/PLXNB2/CDC42SE1/LST1/ATP10A/CYFIP1/PRAG1/CCL3	49
GO:0000055	ribosomal large subunit export from nucleus	8/3499	10/18493	5.09e-05	0.00163788	0.00134206	BCCIP/NUP88/RAN/ZNF593/PA2G4/RRS1/NPM1/SDAD1	8
GO:0046632	alpha-beta T cell differentiation	36/3499	101/18493	5.45e-05	0.00173545	0.00142201	RUNX3/PRDM1/BCL3/IL12RB1/ZBTB16/CD83/BCL6/CD86/LOXL3/TNFSF4/MYB/SASH3/NCKAP1L/GPR18/IRF1/RARA/RSAD2/ANXA1/HLX/ITPKB/IL18/SH3RF1/ZBTB7B/IL23R/NLRP3/TGFBR2/ATP7A/STAT6/NFKBID/GPR183/BCL2/FUT7/SATB1/SOCS1/SEMA4A/BLM	36
GO:0072527	pyrimidine-containing compound metabolic process	36/3499	101/18493	5.45e-05	0.00173545	0.00142201	ACPP/AGPAT4/NTHL1/UNG/CAD/UPB1/MAPK1/APOBEC3H/CDS2/DHODH/NME4/NMRK1/HDDC2/UMPS/SLC19A2/ALDH6A1/GPAM/SLC25A19/APOBEC3F/DCTD/CMPK2/UCK2/TAMM41/PRPS1/AK3/NEIL2/AGPAT5/TK2/CTPS1/DCTPP1/UPP1/DPYD/NME1/APOBEC3G/NME2/APOBEC3D	36
GO:0050866	negative regulation of cell activation	57/3499	184/18493	5.5e-05	0.00174381	0.00142886	MAD1L1/CD9/RUNX3/GAL/FCGR2B/PAG1/CEACAM1/PTPRC/TYRO3/HMOX1/SLA2/BPI/LILRB1/VSIR/DUSP3/PRKAR1A/PTPN6/BCL6/CD86/LOXL3/ID2/TNFSF4/CNR1/PKN1/SDC4/IRF1/ADORA2A/LDLR/LILRB2/PTPN22/ANXA1/HAVCR2/DTX1/SERPINE2/HLX/LRRC32/ZC3H8/TNFRSF21/MERTK/SAMSN1/TNFRSF14/ZBTB7B/TNFAIP8L2/MNDA/NFKBID/CD300A/PRNP/CEBPB/TBC1D10C/ABAT/SOCS1/CD300LF/CNR2/NRARP/LST1/LYN/MILR1	57
GO:0000470	maturation of LSU-rRNA	12/3499	20/18493	5.69e-05	0.00179554	0.00147124	LAS1L/PES1/SNU13/GTPBP4/WDR12/URB1/NHP2/RPL7L1/MRPL1/RSL1D1/RPF2/BOP1	12
GO:0010810	regulation of cell-substrate adhesion	63/3499	209/18493	5.74e-05	0.00180254	0.00147698	ROCK1/MAP4K4/FBLN1/CARMIL1/CEACAM6/CASS4/SLC9A1/JAK2/NRP1/PPM1F/LGALS1/TRIOBP/FERMT1/JAG1/OLFM4/CDK6/KANK1/C1QBP/DUSP3/BST1/GCNT2/NEDD9/VEGFA/BCL6/FN1/ITGB1BP1/PTK2B/PREX1/SDC4/MACF1/RAC2/NINJ1/EMILIN2/CD36/ACVRL1/IQGAP1/CDH13/BCAS3/CYR61/ADAM15/DOCK5/NOTCH1/RSU1/PTPRJ/PTPRO/UTRN/ITGA5/ALOX15/MELTF/RELL2/PLEKHA2/RAC3/LIMS1/PRKCE/BCL2/PTEN/CALR/MYADM/CSF1/EMID1/SRC/CD3E/FMN1	63
GO:0043434	response to peptide hormone	111/3499	417/18493	6.17e-05	0.00191708	0.00157083	CFLAR/BAIAP2L1/PIK3C2A/ATP6V0A1/CYBA/ROCK1/GAL/TGFBR3/EIF2B3/ATP6AP1/SREBF1/CEACAM1/CAD/PXN/SLC9A1/ICAM1/CDC6/JAK2/XBP1/RANGAP1/APEX1/PCK2/SLA2/TRIB3/LPIN2/PHEX/TIMP1/ZNF106/CA2/RETN/PIK3R2/GRB10/KANK1/PRKAR1A/TCIRG1/C2CD5/GPLD1/CCND3/STC2/KAT2B/GNAI2/CISH/STAT1/PIK3R3/RHOQ/EGR1/EGR2/NR4A1/GOT2/INSIG2/CITED1/STAT5A/POR/GNAI1/PPAT/VGF/ADCY4/GDF15/PTPRE/BTG1/SORT1/ANXA1/CDK4/TBC1D4/EPRS/DENND4C/CPE…	111
GO:0034340	response to type I interferon	34/3499	94/18493	6.18e-05	0.00191708	0.00157083	SP100/IFI35/OAS1/HSP90AB1/SAMHD1/TYK2/OAS3/PTPN6/STAT1/IFIT3/IFIT2/EGR1/IRF1/IFI6/C19orf66/RSAD2/RNASEL/MX1/IFNAR2/JAK1/ABCE1/IRF2/TRIM56/STAT2/MYD88/SCRIB/SHMT2/MX2/IRAK1/IRF7/HLA-C/HLA-E/IRF9/HLA-B	34
GO:0002312	B cell activation involved in immune response	28/3499	72/18493	6.2e-05	0.00191708	0.00157083	BCL3/TFRC/FCGR2B/UNG/PTPRC/MSH2/MFNG/LGALS1/XBP1/CD40/IL27RA/LFNG/BCL6/MSH6/TNFSF4/PTK2B/SHLD2/CD180/NOTCH2/DOCK10/TLR4/HSPD1/DOCK11/STAT6/GPR183/EXO1/GAPT/PLCG2	28
GO:0034121	regulation of toll-like receptor signaling pathway	26/3499	65/18493	6.42e-05	0.00197481	0.00161813	CYBA/TYRO3/PTPRS/BIRC2/IRF1/NR1D1/SMPDL3B/PTPN22/RSAD2/CD36/DAB2IP/TLR4/FLOT1/ARRB2/MFHAS1/TIRAP/TLR3/CD300A/TLR1/TLR6/IRF7/CD300LF/TREML4/TLR9/LYN/RAB7B	26
GO:0002335	mature B cell differentiation	13/3499	23/18493	6.59e-05	0.00200293	0.00164117	POU2F2/BCL3/FCGR2B/MFNG/LGALS1/XBP1/LFNG/PTK2B/NOTCH2/DOCK10/DOCK11/GPR183/PLCG2	13
GO:0036037	CD8-positive alpha-beta T cell activation	13/3499	23/18493	6.59e-05	0.00200293	0.00164117	RUNX3/LILRB1/VSIR/CLEC4A/NCKAP1L/GPR18/IRF1/SH3RF1/ZBTB7B/BCL2/SATB1/SOCS1/HLA-E	13
GO:0034504	protein localization to nucleus	77/3499	269/18493	6.61e-05	0.00200293	0.00164117	INTS13/NGFR/ABCA7/IPO5/SP100/POLR1A/BCL3/PSEN1/FYB1/IPO11/HSP90AB1/JAK2/MAPK1/SUN2/RANGAP1/SIX4/FERMT1/FGF9/KPNA3/NUTF2/TNPO2/PIK3R2/DVL1/NUP88/ZBTB16/BCL6/CCT4/TCP1/CSE1L/NUP153/TRIM28/DKC1/SYNE1/RAN/AGAP3/ARNTL/CD36/CCT7/TXN/PARP9/BBS4/RERE/PARP1/CCT6A/MFHAS1/CCT5/HEATR3/CCT8/NUP35/MSX1/CCT3/DTX3L/TERT/SUN1/NOLC1/CCT2/DCLK2/PYGO1/TRIM8/RRS1/CALR/HCLS1/GAS6/PTTG1IP/RGPD2/PDE2A/RGPD1/LRRK2/IPO4/S…	77
GO:0000054	ribosomal subunit export from nucleus	10/3499	15/18493	6.84e-05	0.00205428	0.00168326	BCCIP/NUP88/RAN/LTV1/ZNF593/ABCE1/PA2G4/RRS1/NPM1/SDAD1	10
GO:0033750	ribosome localization	10/3499	15/18493	6.84e-05	0.00205428	0.00168326	BCCIP/NUP88/RAN/LTV1/ZNF593/ABCE1/PA2G4/RRS1/NPM1/SDAD1	10
GO:2000106	regulation of leukocyte apoptotic process	32/3499	87/18493	6.92e-05	0.00206212	0.00168968	MEF2C/HIF1A/LILRB1/DOCK8/BCL6/GPAM/TCP1/ANXA1/ITPKB/ZC3H8/SLC7A11/ADAM8/MERTK/TSC22D3/FCER1G/CCR5/NFKBID/IL7R/PRELID1/GIMAP8/PIK3CD/PTEN/HCLS1/CXCR2/GAS6/IRF7/NOC2L/SLC39A10/BLM/MIR17HG/MIF/LYN	32
GO:0001910	regulation of leukocyte mediated cytotoxicity	29/3499	76/18493	6.93e-05	0.00206212	0.00168968	STAP1/FCGR2B/CEACAM1/STX7/PTPRC/ICAM1/IL12RB1/LILRB1/IL18RAP/NECTIN2/HAVCR2/ARRB2/VAV1/FAM49B/CD1D/CD1A/CD1C/CD1E/IL23R/B2M/IL7R/RASGRP1/CADM1/AGER/HLA-C/HLA-E/DNASE1/HLA-B/PIK3R6	29
GO:0045580	regulation of T cell differentiation	45/3499	137/18493	7e-05	0.00207199	0.00169776	RUNX3/PRDM1/PTPRC/CYLD/IL12RB1/XBP1/VSIR/KAT2A/ZBTB16/CD83/BCL6/CD86/LOXL3/CD46/TNFSF4/MYB/SASH3/NCKAP1L/IRF1/TNFSF9/LILRB2/RARA/ANXA1/DTX1/TESPA1/HLX/SOD1/ITPKB/ZC3H8/IL18/ADAM8/SH3RF1/ZBTB7B/IL23R/NLRP3/TGFBR2/NFKBID/IL7R/PRELID1/RASGRP1/EGR3/SOCS1/NRARP/CR1/PIK3R6	45
GO:0046633	alpha-beta T cell proliferation	16/3499	32/18493	7.07e-05	0.00207516	0.00170036	PTPRC/ELF4/RASAL3/EBI3/VSIR/TNFSF4/IRF1/IL18/SH3RF1/TNFRSF14/ZBTB7B/TGFBR2/CD55/BLM/CD3E/HLA-E	16
GO:0001916	positive regulation of T cell mediated cytotoxicity	14/3499	26/18493	7.08e-05	0.00207516	0.00170036	STX7/PTPRC/IL12RB1/NECTIN2/FAM49B/CD1D/CD1A/CD1C/CD1E/IL23R/B2M/HLA-C/HLA-E/HLA-B	14
GO:1901605	alpha-amino acid metabolic process	66/3499	223/18493	7.19e-05	0.0020941	0.00171588	GCLM/ATP2B4/ALDH18A1/BCAT1/ASNS/CAD/SEPHS1/ERO1B/PHGDH/MTAP/MTHFD1/AHCY/PYCR3/BLMH/ALDH5A1/ODC1/KMO/HMGCL/ALDH6A1/PRDX4/GNMT/GOT2/STAT5A/PPAT/GAD1/GAMT/SLC6A8/MCCC2/RIDA/PEMT/PSAT1/SDS/SDSL/GCSH/AMT/ENOPH1/PSPH/SLC7A11/QDPR/DDAH1/SLC7A7/CARNMT1/HPD/GART/PADI4/UROC1/CBS/ASRGL1/GMPS/SERINC5/SLC25A32/ATP7A/GPT2/CKB/SRR/KYAT1/CTPS1/NMNAT1/PHYKPL/MTHFR/PFAS/SHMT2/PYCR1/AFMID/ADSSL1/CKMT1B	66
GO:0046640	regulation of alpha-beta T cell proliferation	15/3499	29/18493	7.21e-05	0.0020941	0.00171588	PTPRC/RASAL3/EBI3/VSIR/TNFSF4/IRF1/IL18/SH3RF1/TNFRSF14/ZBTB7B/TGFBR2/CD55/BLM/CD3E/HLA-E	15
GO:0042116	macrophage activation	30/3499	80/18493	7.64e-05	0.00220835	0.00180949	SLC7A2/TYROBP/STAP1/KARS/FCGR2B/PTPRC/BPI/IL1RL1/LDLR/HAVCR2/DYSF/TLR4/CRTC3/HSPD1/MFHAS1/ITGB2/TLR3/ITGAM/FPR2/PRKCE/TLR1/TLR6/LRRK2/TRPV1/SUCNR1/AGER/AIF1/TNF/MIF/CEBPA	30
GO:0006418	tRNA aminoacylation for protein translation	20/3499	45/18493	7.75e-05	0.00223098	0.00182804	KARS/EARS2/GARS/AIMP2/RARS/DARS/FARSB/EEF1E1/LARS/YARS/EPRS/VARS2/NARS2/YARS2/FARSA/PPA1/TARSL2/IARS/MARS2/AARSD1	20
GO:0008064	regulation of actin polymerization or depolymerization	55/3499	178/18493	7.95e-05	0.00227679	0.00186558	BAIAP2L1/WAS/TMSB10/LIMA1/PFN2/ADD2/CARMIL1/CTTN/ADD1/ICAM1/PLEKHG2/SH3BP1/TRIOBP/PICK1/HCK/CORO1A/PYCARD/CCL24/KANK1/WASF1/WIPF1/PLEK/PTK2B/NCKAP1L/PREX1/VASP/TMOD2/ARPC1B/GMFG/HIP1R/AVIL/BIN1/BBS4/SSH2/IQGAP2/GSN/ADD3/JMY/ALOX15/ARPC5/CDC42EP3/SPTA1/MLST8/RAC3/PRKCE/CORO1B/SSH3/MYADM/HCLS1/FCHSD1/TMSB4X/PDXP/ARPIN/FMN1/CYFIP1	55
GO:0060249	anatomical structure homeostasis	112/3499	425/18493	8.95e-05	0.00255274	0.00209168	CD38/TSPOAP1/STRAP/FOXC1/SP100/SMG6/ATP6AP1/TFRC/ACTB/TP53INP2/HSP90AA1/SNX10/ADD1/FLT3LG/FH/TINF2/TYRO3/CAPN3/HSP90AB1/MAPK1/HIF1A/APEX1/CORO1A/MAPK3/ACD/HOMER2/CA2/CCNE1/RAB3D/HSPB1/POLD2/NCS1/CDH23/PBLD/P2RX1/GAR1/GCNT2/VEGFA/NPHP3/XRN1/CCT4/EPAS1/AKT3/PRDX1/CNR1/SPP1/TCP1/PTK2B/TENT4B/SASH3/RAC2/TEP1/DKC1/NPHP4/RFC3/WDR36/NAT10/CCT7/DNAJB2/TLR4/MYC/HNRNPD/BBS4/DEF8/SOD1/CTSK/PARP1/NAF1/NHP2/C…	112
GO:0002718	regulation of cytokine production involved in immune response	29/3499	77/18493	9.13e-05	0.00259209	0.00212393	KARS/DDX1/HMOX1/MAPK3/LILRB1/CLC/DDX58/BCL6/TNFSF4/SASH3/FFAR2/TRPM4/RSAD2/CD36/TLR4/SEMA7A/IL18/HK1/TNFRSF14/FCER1G/SPON2/NLRP3/FZD5/TLR3/DDX21/B2M/FFAR3/TNF/MIF	29
GO:0030832	regulation of actin filament length	55/3499	179/18493	9.39e-05	0.00265308	0.0021739	BAIAP2L1/WAS/TMSB10/LIMA1/PFN2/ADD2/CARMIL1/CTTN/ADD1/ICAM1/PLEKHG2/SH3BP1/TRIOBP/PICK1/HCK/CORO1A/PYCARD/CCL24/KANK1/WASF1/WIPF1/PLEK/PTK2B/NCKAP1L/PREX1/VASP/TMOD2/ARPC1B/GMFG/HIP1R/AVIL/BIN1/BBS4/SSH2/IQGAP2/GSN/ADD3/JMY/ALOX15/ARPC5/CDC42EP3/SPTA1/MLST8/RAC3/PRKCE/CORO1B/SSH3/MYADM/HCLS1/FCHSD1/TMSB4X/PDXP/ARPIN/FMN1/CYFIP1	55
GO:0007162	negative regulation of cell adhesion	78/3499	276/18493	9.46e-05	0.00266057	0.00218004	MAD1L1/PLXND1/ADAM22/CD9/RUNX3/MAP4K4/FCGR2B/PLXNA2/PAG1/FBLN1/CEACAM1/PTPRC/JAK2/PPM1F/LGALS1/JAG1/RGCC/LILRB1/KANK1/VSIR/GTPBP4/DUSP3/PRKAR1A/LPXN/PTPN6/GCNT2/BCL6/CD86/PLXNA1/LOXL3/TNR/TNFSF4/ITGB1BP1/SDC4/IRF1/ADORA2A/PODXL/PLXNA3/LILRB2/ADAMDEC1/PTPN22/ANXA1/HAVCR2/DTX1/CD164/SERPINE2/PLXNC1/HLX/LRRC32/ADAM10/ACVRL1/CDH13/BCAS3/ADAM15/ZC3H8/TNFRSF21/NOTCH1/PTPRO/TNFRSF14/ZBTB7B/TNFAIP8L2/MEL…	78
GO:0008361	regulation of cell size	54/3499	175/18493	9.55e-05	0.00267531	0.00219212	SEMA3F/KDM1A/CDKL5/SEMA3G/SEMA3B/RUFY3/NTN1/CLNS1A/CTTN/ADD1/ARHGAP4/DPYSL2/HSP90AB1/NRP1/KCNN4/PTPRS/WNT3/SLC9A3R1/GNB3/VEGFA/SLC12A7/FN1/PLEK/TNR/AKT3/SPP1/MACF1/PLXNA3/LARS/WDR36/CDK4/SEMA7A/SLC12A6/VAV1/SEMA6C/SLC12A9/PAK1/DEPTOR/UCN/ATP7A/RET/SEMA6B/IL7R/LRRC8C/PTEN/SHTN1/TRPV2/SEMA4D/SEMA4A/LRRC8B/GDI1/BMPR2/SHANK3/CYFIP1	54
GO:0043277	apoptotic cell clearance	18/3499	39/18493	9.63e-05	0.0026857	0.00220063	ABCA7/FCN1/TYRO3/SPG11/CCL2/C3/RARA/CD36/ITGAV/MERTK/XKR8/ALOX15/RAC3/ADGRB1/GAS6/CD300LF/TGM2/TXNDC5	18
GO:0002705	positive regulation of leukocyte mediated immunity	43/3499	131/18493	0.000102022	0.00282872	0.00231782	FGR/TFRC/UNG/DDX1/STX7/PTPRC/MSH2/IL12RB1/CD40/DDX58/IL18RAP/MSH6/TNFSF4/SASH3/SHLD2/C3/NECTIN2/RSAD2/VAV1/HSPD1/IL18/FAM49B/CD1D/CD1A/CD1C/CD1E/FCER1G/ITGB2/IL23R/NLRP3/FZD5/DDX21/B2M/STAT6/ITGAM/ADORA2B/RASGRP1/GATA2/CADM1/HLA-C/HLA-E/TNF/HLA-B	43
GO:0032729	positive regulation of interferon-gamma production	25/3499	63/18493	0.000102805	0.00282872	0.00231782	BCL3/TXK/IL12RB1/PYCARD/IL27RA/EBI3/PDE4D/TNFSF4/SASH3/CD244/PTPN22/HAVCR2/TLR4/HSPD1/IL18/FAM49B/CEBPG/IL23R/FZD5/TLR3/RASGRP1/PDE4B/CD3E/TNF/TLR9	25
GO:0042274	ribosomal small subunit biogenesis	25/3499	63/18493	0.000102805	0.00282872	0.00231782	TSR3/NOP14/BYSL/NOL10/UTP25/HEATR1/UTP20/RIOK1/NOL11/NAT10/LTV1/MRPS9/UTP4/NOB1/SURF6/DHX37/DCAF13/TSR1/RRS1/NPM1/RRP7BP/TBL3/RRP7A/WDR46/PWP2	25
GO:0043367	CD4-positive alpha-beta T cell differentiation	28/3499	74/18493	0.000109084	0.00298832	0.00244859	RUNX3/BCL3/IL12RB1/CD83/BCL6/CD86/LOXL3/TNFSF4/MYB/SASH3/NCKAP1L/RARA/RSAD2/ANXA1/HLX/IL18/SH3RF1/ZBTB7B/IL23R/NLRP3/ATP7A/STAT6/NFKBID/GPR183/FUT7/SATB1/SOCS1/SEMA4A	28
GO:0019883	antigen processing and presentation of endogenous antigen	12/3499	21/18493	0.000109925	0.00299822	0.0024567	CD1D/CD1A/CD1C/CD1E/ERAP1/ERAP2/B2M/TAP1/HLA-C/HLA-E/TAPBP/HLA-B	12
GO:0070126	mitochondrial translational termination	32/3499	89/18493	0.00011434	0.00310508	0.00254426	MRPS24/MRPS34/MRPL22/MRPS31/MRPL4/MRPL32/MRPL2/MRPS30/MRPS27/MRPL3/MRPL19/MRPL37/MRPS2/MRPS26/MRPS12/MRPS25/MRPS9/MRPL50/MRPL15/MRPL24/MRPL39/MRPL55/MRPL1/MRPL36/MRPS22/GADD45GIP1/MRPS23/MRPL30/MRPL21/MRPS17/MRPL20/MRPL12	32
GO:0046486	glycerolipid metabolic process	119/3499	459/18493	0.000115487	0.00312264	0.00255865	PIK3C2A/OSBPL5/AGPAT4/INPP4A/DGKG/DGAT2/ACSL4/HDHD5/SLC44A1/CHAT/SREBF1/MGLL/FGFR1/SLC27A5/LPCAT2/CRLS1/FLT3LG/PITPNM3/CHKB/MTMR3/PNPLA3/ABHD4/PCK2/SLA2/CDS2/LPIN2/FGF9/DGKH/GDPD3/PLA2G15/LMF1/PLEKHA4/PIK3R2/PIK3CG/PITPNM1/GNB3/CHPT1/SERINC1/GPLD1/ALDH5A1/FIG4/HBEGF/CD86/CISH/PLEK/PIK3R3/PRDX6/PIGZ/GPAM/RAB38/MBOAT7/INSIG2/C3/GPCPD1/SLC44A2/LDLR/CYP2E1/PEMT/RARRES3/PNPLA8/SELENOI/PLCE1/ABHD2/PCTP…	119
GO:0006278	RNA-dependent DNA biosynthetic process	29/3499	78/18493	0.000119317	0.0032123	0.00263212	SMG6/HSP90AA1/TINF2/HSP90AB1/MAPK1/MAPK3/ACD/GAR1/XRN1/CCT4/TCP1/TENT4B/TEP1/DKC1/NAT10/CCT7/NAF1/NHP2/CCT6A/TNKS1BP1/CCT5/NEK7/CCT8/CCT3/TERT/CCT2/CTNNB1/SRC/PINX1	29
GO:0071621	granulocyte chemotaxis	40/3499	120/18493	0.00012041	0.00321986	0.00263831	DAPK2/KARS/MAPK3/CCL22/PIK3CG/CCL24/C1QBP/CCL2/BST1/PDE4D/CCL20/CSF3R/NCKAP1L/PREX1/ADGRE2/RAC2/MPP1/C5AR2/ANXA1/DYSF/VAV1/S100A8/ITGA9/TIRAP/FCER1G/ITGB2/JAML/S100A9/CXCL8/PIK3CD/IL17RA/CXCR2/CAMK1D/CSF1/PDE4B/CKLF/CCL23/CCL4/CCL3L1/CCL3	40
GO:0032210	regulation of telomere maintenance via telomerase	22/3499	53/18493	0.000120629	0.00321986	0.00263831	SMG6/TINF2/MAPK1/MAPK3/ACD/XRN1/CCT4/TCP1/TENT4B/DKC1/NAT10/CCT7/NAF1/CCT6A/CCT5/NEK7/CCT8/CCT3/CCT2/CTNNB1/SRC/PINX1	22
GO:0061077	chaperone-mediated protein folding	24/3499	60/18493	0.000121253	0.00322274	0.00264068	FKBP4/FKBP5/ST13/SGTA/PDCD5/HSPB1/HSPA8/CHORDC1/HSPA9/HSPE1/HSPH1/TRAP1/CANX/DNAJB2/DNAJB5/DNAJB12/PDIA4/DFFA/TOR2A/CCT2/CALR/HSPA14/HSPA1L/HSPA7	24
GO:0007015	actin filament organization	105/3499	397/18493	0.000125851	0.00333078	0.0027292	BAIAP2L1/GAS7/WAS/RUFY3/TMSB10/CTNNA1/LIMA1/ROCK1/PFN2/ADD2/CARMIL1/CTTN/ADD1/CASS4/PXN/SLC9A1/ICAM1/PLEKHG2/JAK2/NRP1/PPM1F/SH3BP1/TRIOBP/PICK1/HCK/MYOM1/RGCC/CORO1A/PYCARD/ARHGEF10/CCL24/KANK1/PPP1R9B/NEDD9/WASF1/WIPF1/PLEK/ITGB1BP1/RHOQ/PTK2B/NCKAP1L/PREX1/SDC4/VASP/HIP1/RAC2/MYO1B/TMOD2/ARPC1B/GMFG/HIP1R/CAP1/WASF3/AVIL/MICAL1/LCP1/ERMN/BIN1/FHDC1/GPR65/BBS4/SSH2/IQGAP2/C9orf72/GSN/MSRB2/ADD3…	105
GO:0048762	mesenchymal cell differentiation	62/3499	210/18493	0.000126387	0.00333086	0.00272926	SEMA3F/SEMA3G/FUZ/SEMA3B/PHLDB1/STRAP/FOXC1/TGFBR3/TCOF1/PAX2/FGFR1/MEF2C/NRP1/MAPK1/HIF1A/JAG1/RGCC/MAPK3/ENG/PBLD/GCNT2/ACVR1/LOXL3/STAT1/TRIM62/RDH10/GLIPR2/SNAI1/ELL3/FOXA1/LAMA5/TRIM28/LOXL2/DAB2IP/SDCBP/SEMA7A/SEMA6C/ADAM15/NOTCH1/HMGA2/PDCD4/DAB2/MSX1/TGFBR2/SPRY1/RET/NOLC1/SEMA6B/CTNNB1/LDLRAD4/ZEB2/TAPT1/BCL2/PTEN/NOG/ZNF703/AMER1/BCL9L/SEMA4D/SEMA4A/DACT3/MCRIP1	62
GO:0045670	regulation of osteoclast differentiation	25/3499	64/18493	0.000138652	0.00363873	0.00298153	TYROBP/TFE3/ATP6AP1/CA2/LILRB1/LRRC17/NOTCH2/TLR4/KLF10/PPARGC1B/IL23R/CCR1/SLC9B2/TLR3/FBN1/CTNNB1/FOS/CEBPB/TMEM64/CSF1/MITF/SIGLEC15/LILRB3/TNF/CCL3	25
GO:0006650	glycerophospholipid metabolic process	98/3499	367/18493	0.000142494	0.0037135	0.0030428	PIK3C2A/OSBPL5/AGPAT4/INPP4A/HDHD5/SLC44A1/CHAT/FGFR1/LPCAT2/CRLS1/FLT3LG/PITPNM3/CHKB/MTMR3/PNPLA3/ABHD4/SLA2/CDS2/LPIN2/FGF9/DGKH/GDPD3/PLA2G15/PLEKHA4/PIK3R2/PIK3CG/PITPNM1/CHPT1/SERINC1/GPLD1/ALDH5A1/FIG4/HBEGF/CD86/CISH/PLEK/PIK3R3/PRDX6/PIGZ/GPAM/RAB38/MBOAT7/GPCPD1/SLC44A2/LDLR/PEMT/RARRES3/PNPLA8/SELENOI/PCTP/PIK3R5/VAV1/SLC44A3/MBOAT2/TAMM41/PLCH2/INPP1/GPD1L/MPPE1/PIP4P2/AGPAT5/PIK3AP1/…	98
GO:0050854	regulation of antigen receptor-mediated signaling pathway	23/3499	57/18493	0.00014269	0.0037135	0.0030428	CD22/STAP1/CEACAM1/PTPRC/CYLD/KCNN4/DUSP3/LPXN/PTPN6/NECTIN2/PTPN22/TESPA1/CMTM3/PTPRJ/PRKCB/CD300A/PRNP/GCSAM/PAX5/SLC39A10/PVRIG/NFAM1/LYN	23
GO:0071526	semaphorin-plexin signaling pathway	18/3499	40/18493	0.000144318	0.00374028	0.00306474	SEMA3F/PLXND1/FARP2/SEMA3G/SEMA3B/PLXNA2/NRP1/SH3BP1/PLXNA1/PLXNA3/PLXNC1/SEMA7A/SEMA6C/NCAM1/SEMA6B/SEMA4D/SEMA4A/PLXNB2	18
GO:0045628	regulation of T-helper 2 cell differentiation	8/3499	11/18493	0.000155376	0.00397737	0.00325901	BCL6/CD86/TNFSF4/RARA/ANXA1/HLX/IL18/NLRP3	8
GO:0060100	positive regulation of phagocytosis engulfment	8/3499	11/18493	0.000155376	0.00397737	0.00325901	STAP1/ABCA7/NCKAP1L/C3/CD36/ITGA2/ITGAM/GATA2	8
GO:1905155	positive regulation of membrane invagination	8/3499	11/18493	0.000155376	0.00397737	0.00325901	STAP1/ABCA7/NCKAP1L/C3/CD36/ITGA2/ITGAM/GATA2	8
GO:0006626	protein targeting to mitochondrion	34/3499	98/18493	0.000158959	0.00405249	0.00332056	TOMM34/MIPEP/SREBF1/LMAN1/TIMM21/HSP90AA1/TIMM13/TOMM22/TIMM9/BNIP3L/TIMM44/PDCD5/TIMM50/GRPEL1/RAC2/TOMM40/TIMM10/HSPD1/TOMM70/FZD5/CHCHD4/GRPEL2/PMPCA/TOMM20/TOMM5/TIMM22/IMMP2L/LRRK2/SREBF2/HSPA1L/DNAJC19/LEPROT/PAM16/TIMM23	34
GO:0097529	myeloid leukocyte migration	59/3499	199/18493	0.000160211	0.00406779	0.00333309	DAPK2/STAP1/KARS/MAPK3/CCL22/PIK3CG/CCL24/C5/C1QBP/CCL2/BST1/VEGFA/PDE4D/CCL20/CSF3R/PTK2B/EPX/NCKAP1L/PREX1/ADGRE2/RAC2/MPP1/C5AR2/ANXA1/DYSF/VAV1/S100A8/ITGA9/TIRAP/PTPRO/ADAM8/KIT/NBL1/FCER1G/ITGB2/JAML/S100A9/CCR1/CD300A/CXCL8/FPR2/PIK3CD/MST1/IL17RA/CXCR2/CAMK1D/CSF1/PDE4B/PRTN3/IRAK4/SIRPA/AIF1/CKLF/MIF/LYN/CCL23/CCL4/CCL3L1/CCL3	59
GO:0043370	regulation of CD4-positive alpha-beta T cell differentiation	20/3499	47/18493	0.000161801	0.00407505	0.00333904	RUNX3/IL12RB1/CD83/BCL6/CD86/LOXL3/TNFSF4/MYB/SASH3/NCKAP1L/RARA/ANXA1/HLX/IL18/SH3RF1/ZBTB7B/IL23R/NLRP3/NFKBID/SOCS1	20
GO:0046638	positive regulation of alpha-beta T cell differentiation	20/3499	47/18493	0.000161801	0.00407505	0.00333904	RUNX3/IL12RB1/ZBTB16/CD83/CD86/TNFSF4/MYB/SASH3/NCKAP1L/RARA/ANXA1/HLX/ITPKB/IL18/ZBTB7B/IL23R/NLRP3/TGFBR2/NFKBID/SOCS1	20
GO:0010833	telomere maintenance via telomere lengthening	30/3499	83/18493	0.000165656	0.00415536	0.00340485	SMG6/HSP90AA1/TINF2/HSP90AB1/MAPK1/MAPK3/ACD/GAR1/XRN1/CCT4/TCP1/TENT4B/DKC1/NAT10/CCT7/PARP1/NAF1/NHP2/CCT6A/TNKS1BP1/CCT5/NEK7/CCT8/CCT3/TERT/CCT2/CTNNB1/SRC/ZBTB48/PINX1	30
GO:0030833	regulation of actin filament polymerization	49/3499	158/18493	0.000171484	0.00428436	0.00351055	BAIAP2L1/WAS/TMSB10/PFN2/ADD2/CARMIL1/CTTN/ADD1/ICAM1/PLEKHG2/TRIOBP/PICK1/HCK/CORO1A/PYCARD/CCL24/KANK1/WASF1/WIPF1/PTK2B/NCKAP1L/PREX1/VASP/TMOD2/ARPC1B/GMFG/HIP1R/AVIL/BIN1/BBS4/IQGAP2/GSN/ADD3/JMY/ALOX15/ARPC5/CDC42EP3/SPTA1/MLST8/RAC3/PRKCE/CORO1B/MYADM/HCLS1/FCHSD1/TMSB4X/ARPIN/FMN1/CYFIP1	49
GO:0006414	translational elongation	43/3499	134/18493	0.000181071	0.00450584	0.00369203	MRPS24/MRPS34/MRPL22/MRPS31/MRPL4/MRPL32/CPEB3/MRPL2/MRPS30/MRPS27/ABTB1/MRPL3/MRPL19/MRPL37/DPH5/MRPS2/TSFM/MRPS26/MRPS12/MRPS25/EIF5A/DPH2/MRPS9/MRPL50/CPEB2/MRPL15/SECISBP2L/MRPL24/MRPL39/MRPL55/ZNF598/MRPL1/MRPL36/MRPS22/TUFM/GADD45GIP1/MRPS23/MRPL30/MRPL21/MRPS17/MRPL20/EIF5AL1/MRPL12	43
GO:0046112	nucleobase biosynthetic process	11/3499	19/18493	0.000183247	0.00452395	0.00370687	CAD/MTHFD1/DHODH/UMPS/MTHFD1L/PAICS/PPAT/PRPS1/GART/GMPS/CTPS1	11
GO:0090382	phagosome maturation	11/3499	19/18493	0.000183247	0.00452395	0.00370687	SRPX/CORO1A/SPG11/RAB38/TMEM175/SYT11/MYO7A/RAB20/RAB31/RAB43/RAB7B	11
GO:0042100	B cell proliferation	32/3499	91/18493	0.000184267	0.00453123	0.00371283	CD38/CD22/TFRC/FCGR2B/MEF2C/PTPRC/CD40/TNFSF13B/CD79A/AHR/BST1/BCL6/SASH3/PKN1/NCKAP1L/CD180/TLR4/HSPD1/TNFRSF21/TIRAP/MNDA/CD300A/IL7R/GPR183/MZB1/BCL2/CTPS1/GAPT/SLC39A10/TLR9/MIF/LYN	32
GO:0032418	lysosome localization	25/3499	65/18493	0.000185195	0.00453618	0.00371689	FGR/KIF1B/STXBP2/SNAP23/HDAC6/HMOX1/PIK3CG/CBL/FAM98A/ADGRE2/RAC2/BLOC1S1/DEF8/LAMTOR1/KIT/FCER1G/CD300A/ADORA2B/PIK3CD/RASGRP1/GATA2/FES/PLEKHM1/LYN/MILR1	25
GO:0032649	regulation of interferon-gamma production	33/3499	95/18493	0.00019197	0.00468377	0.00383783	BCL3/TXK/IL12RB1/PYCARD/LILRB1/IL27RA/EBI3/VSIR/C1QBP/PDE4D/IL1RL1/TNFSF4/SASH3/CD244/RARA/PTPN22/HAVCR2/TLR4/HSPD1/IL18/FAM49B/CEBPG/IL23R/FZD5/TLR3/PRNP/RASGRP1/GAS6/PDE4B/SIRPA/CD3E/TNF/TLR9	33
GO:0070198	protein localization to chromosome telomeric region	14/3499	28/18493	0.000200694	0.00487756	0.00399661	TINF2/ACD/CCT4/TCP1/DKC1/CCT7/CCT6A/CCT5/CCT8/CCT3/GNL3/TERT/CCT2/PINX1	14
GO:0006801	superoxide metabolic process	26/3499	69/18493	0.000204888	0.00494269	0.00404998	MPO/CYBA/CYB5R4/NCF4/BST1/SOD2/GNAI2/NCF2/PRDX1/PREX1/CD36/SOD1/NCF1/ITGB2/CYBB/NCF1C/ATP7A/ITGAM/FPR2/CCS/NRROS/SH3PXD2B/NCF1B/IMMP2L/NOXA1/TNF	26
GO:0070199	establishment of protein localization to chromosome	13/3499	25/18493	0.000204956	0.00494269	0.00404998	ACD/CCT4/TCP1/DKC1/CCT7/CCT6A/CCT5/CCT8/LRWD1/CCT3/TERT/CCT2/RUVBL2	13
GO:0032715	negative regulation of interleukin-6 production	18/3499	41/18493	0.000212049	0.00509408	0.00417402	BPI/PTPN6/NCKAP1L/SYT11/PTPN22/C5AR2/HAVCR2/TLR4/ARRB2/NLRP12/GHRL/NLRX1/NLRC3/GBA/GAS6/SIRPA/TNF/TLR9	18
GO:0008033	tRNA processing	40/3499	123/18493	0.000218357	0.00522551	0.00428172	ELAC2/NSUN2/METTL1/TRIT1/KARS/THUMPD1/FTSJ1/DDX1/SEPHS1/METTL2A/PUS7/POP1/TRMT1/TRDMT1/THADA/METTL8/RPP40/TRMT5/GTPBP3/GRSF1/ANKRD16/MTO1/NAT10/SSB/DUS3L/CTU1/TRPT1/TSEN2/WDR4/TYW3/RPUSD4/TRMT61A/TSEN34/POP7/TRMT10C/CTU2/PUS1/ADAT2/TSEN15/QTRT1	40
GO:0001558	regulation of cell growth	108/3499	416/18493	0.000220515	0.00525702	0.00430753	SEMA3F/CD38/CDKL5/SEMA3G/SEMA3B/RUFY3/PRDM11/NEDD4L/CYBA/CTDP1/OGFR/NTN1/GAL/ENO1/CEACAM1/CTTN/ARHGAP4/LTBP4/SLC9A1/DPYSL2/NRP1/KLHL22/URI1/PTPRS/KAZALD1/WNT3/PPP1R9B/TMEM97/CYP27B1/RASAL1/CHPT1/PPARD/DNPH1/VEGFA/HBEGF/BCL6/CISH/FN1/IGFBP2/TNR/RGS2/RPS6KA1/SGK1/SPP1/BCL11A/PTK2B/ZNF639/CDKN2C/CDKN1A/MACF1/CDKN2D/EXOSC2/PLXNA3/ARHGEF11/BTG1/WDR36/SERPINE2/DNAJB2/SDCBP/ADAM10/PLCE1/SEMA7A/KIAA1109/…	108
GO:0017038	protein import	62/3499	214/18493	0.000225062	0.005345	0.00437962	IPO5/BCL3/TIMM21/PSEN1/HSP90AA1/FYB1/IPO11/HSP90AB1/JAK2/TIMM13/MAPK1/TOMM22/TIMM9/FERMT1/FGF9/KPNA3/NUTF2/TIMM44/PDCD5/TIMM50/TNPO2/PIK3R2/NUP88/GRPEL1/HSPA8/BCL6/CSE1L/NUP153/TOMM40/TRIM28/RAN/AGAP3/ARNTL/TIMM10/CD36/TXN/PEX5/RERE/HSPD1/HEATR3/NUP35/CHCHD4/GRPEL2/RAB8B/NOLC1/SNX33/TOMM20/TIMM22/HCLS1/GAS6/PTTG1IP/RGPD2/PDE2A/RGPD1/LRRK2/IPO4/IPO7/DNAJC19/PAM16/TNF/TIMM23/TXNIP	62
GO:0042326	negative regulation of phosphorylation	115/3499	448/18493	0.000227793	0.00538375	0.00441138	MVP/STRAP/STAP1/IPO5/FBLN1/CEACAM1/PSEN1/PTPRC/CYLD/DNAJA1/PEBP1/TFAP4/GADD45B/PPM1F/PIK3IP1/TRIB3/PYCARD/PIK3R2/GRB10/HSPB1/ENG/DVL1/PPIF/PBLD/DUSP3/PRKAR1A/SLC9A3R1/CHORDC1/CBL/HIPK3/PTPN6/STK38/PDE4D/KAT2B/RGS2/ITGB1BP1/CDKN2C/PKN1/CDKN1A/ADORA2A/CDKN2D/GMFG/ZBED3/EPHB2/PTPN22/PRR5L/MICAL1/PWP1/SPRY2/DAB2IP/TLR4/MYC/SORL1/SMAD6/RGS3/DUSP6/ARRB2/NLRP12/RUBCN/C9orf72/PARD3/PTPRJ/PDCD4/GPD1L/CNKS…	115
GO:0043039	tRNA aminoacylation	20/3499	48/18493	0.000228417	0.00538375	0.00441138	KARS/EARS2/GARS/AIMP2/RARS/DARS/FARSB/EEF1E1/LARS/YARS/EPRS/VARS2/NARS2/YARS2/FARSA/PPA1/TARSL2/IARS/MARS2/AARSD1	20
GO:0010952	positive regulation of peptidase activity	56/3499	189/18493	0.000235894	0.00553908	0.00453865	CASP10/CFLAR/CYFIP2/NGFR/KARS/PDCD2/PICALM/FBLN1/TFAP4/NLRC4/NLRP1/PSME1/JAK2/PPM1F/MAPK3/PYCARD/PDCD5/CARD8/PCOLCE/VSIR/P2RX1/FAM162A/IFT57/FN1/HSPE1/WDR35/IFI27L2/APAF1/HIP1/ADRM1/HIP1R/CASP9/CIDEB/TANK/MYC/CASP1/PMAIP1/NLRP12/CYR61/S100A8/EFNA3/HSPD1/ARL6IP5/GSN/NLRP3/S100A9/IFI16/PCOLCE2/IFI27L1/PRELID1/CYCS/ST20/ASPH/CR1/TNF/LYN	56
GO:0045064	T-helper 2 cell differentiation	9/3499	14/18493	0.000244168	0.00571188	0.00468025	BCL3/BCL6/CD86/TNFSF4/RARA/ANXA1/HLX/IL18/NLRP3	9
GO:0030168	platelet activation	47/3499	152/18493	0.000248297	0.0057868	0.00474163	CD9/LCP2/DGKG/GNA15/ACTB/CEACAM1/GNA11/TYRO3/MAPK1/MYH9/CD40/MYL12A/DGKH/MAPK3/PIK3CG/HSPB1/P2RX1/PTPN6/PLEK/ITPR2/SERPINE2/TLR4/TLN1/ARRB2/PIK3R5/VAV1/ITPR1/SLC7A11/MERTK/DGKE/FCER1G/ADAMTS13/PRKCB/PRKCE/PIK3CD/SELP/ABAT/GAS6/F8/GP1BA/GNG2/PLSCR1/SRC/PLCG2/GP1BB/LYN/PIK3R6	47
GO:1990266	neutrophil migration	37/3499	112/18493	0.000260239	0.00604257	0.00495121	DAPK2/CCL22/PIK3CG/CCL24/C1QBP/CCL2/BST1/PDE4D/CCL20/CSF3R/NCKAP1L/PREX1/RAC2/MPP1/C5AR2/DYSF/VAV1/S100A8/ITGA9/TIRAP/ADAM8/FCER1G/ITGB2/JAML/S100A9/CXCL8/PIK3CD/CXCR2/CAMK1D/PDE4B/PRTN3/IRAK4/CKLF/CCL23/CCL4/CCL3L1/CCL3	37
GO:0010769	regulation of cell morphogenesis involved in differentiation	80/3499	293/18493	0.000263215	0.00608903	0.00498928	SEMA3F/PLXND1/ARHGAP33/CDKL5/SEMA3G/SEMA3B/RUFY3/NEDD4L/NGFR/NTN1/PLXNA2/FBLN1/CARMIL1/PSEN1/CTTN/CASS4/LZTS3/ARHGAP4/DPYSL2/NRP1/TRIOBP/FMR1/OLFM4/METRN/ANKRD27/PTPRS/KANK1/WNT3/C1QBP/CUX2/NEDD9/VEGFA/PLXNA1/FN1/TNR/SPP1/ITGB1BP1/PREX1/RAP2A/OMG/MACF1/CHN1/PLXNA3/EPHB2/WDR36/PLXNC1/ADAM10/SEMA7A/SSH2/SEMA6C/DOCK5/PAK1/PTPRO/LRP8/KALRN/PDLIM5/MELTF/RET/SEMA6B/SHOX2/ZEB2/RAC3/LIMS1/PTEN/SSH3/CALR/…	80
GO:0009069	serine family amino acid metabolic process	19/3499	45/18493	0.000265071	0.00610934	0.00500592	GCLM/SEPHS1/PHGDH/MTHFD1/RIDA/PSAT1/SDS/SDSL/GCSH/AMT/ENOPH1/PSPH/SLC7A11/GART/CBS/SERINC5/SLC25A32/SRR/SHMT2	19
GO:0009112	nucleobase metabolic process	16/3499	35/18493	0.000268301	0.00614446	0.00503469	KDM1A/ACPP/CAD/MAPK1/MTHFD1/DHODH/UMPS/ALDH6A1/MTHFD1L/PAICS/PPAT/PRPS1/GART/GMPS/CTPS1/DPYD	16
GO:0003013	circulatory system process	126/3499	500/18493	0.000269162	0.00614446	0.00503469	CD38/TBXA2R/PIK3C2A/GCLM/NEDD4L/CYBA/FOXC1/KCNH2/PKP2/ATP2B4/SREBF1/ATP2A3/CEACAM1/KCNN2/PEBP1/SLC9A1/ICAM1/PTGS1/JAK2/HMOX1/CTSG/CTSZ/NCALD/DMPK/TNNT1/SCN1B/PIK3CG/GLRX3/P2RX1/MAP2K6/GNB3/PPARD/SOD2/HBEGF/NPR3/PDE4D/HRH2/GNAI2/STAT1/ID2/EPAS1/RGS2/ECE1/CNR1/SGK1/WDR35/ITGB1BP1/SCPEP1/TBX2/TMIGD3/ITPR2/NFE2/PTGER2/OPRL1/THRA/AKAP9/ADORA2A/DOCK4/TRPM4/TNNI2/CYP2J2/DSC2/BIN1/PRCP/MYOF/FOXN4/ACVRL1/…	126
GO:0043901	negative regulation of multi-organism process	51/3499	169/18493	0.000269546	0.00614446	0.00503469	MPO/FCN1/OAS1/TFAP4/APOBEC3H/CTSG/TIMP1/CARD8/C1QBP/DHX58/OAS3/TRIM38/STAT1/CHMP3/TRIM62/ZNF639/PRDX4/SLPI/ZFP36/APOBEC3F/SEC14L1/TRIM28/C19orf66/TRIM21/RSAD2/HAVCR2/CD36/RNASEL/MAPKBP1/ITGAV/GSN/HMGA2/TIRAP/IFIT5/MX1/NLRX1/SIGLEC11/IFI16/FAM111A/TRIM8/TRIB1/PARP10/CALR/PTGDR2/SIGIRR/PLSCR1/TNF/APOBEC3G/APOBEC3D/CCL4/CCL3	51
GO:0072593	reactive oxygen species metabolic process	76/3499	276/18493	0.000279482	0.00631702	0.00517608	CFLAR/SLC7A2/MPO/CYBA/ATP2B4/CYB5R4/PAX2/HSP90AA1/ICAM1/HDAC6/HSP90AB1/JAK2/NCF4/HIF1A/BST1/BIRC2/SOD2/GNAI2/SPR/NCF2/PRDX1/PRDX6/PKD2/WDR35/PTK2B/EPX/PRDX4/PREX1/CDKN1A/PRDX5/TRAP1/IFI6/POR/RAC2/EIF5A/RFK/CD36/TLR4/PRCP/PMAIP1/VAV1/SOD1/CYR61/HSPD1/DDAH1/NCF1/G6PD/ITGB2/TGFBR2/NDUFAF2/STK17A/CYBB/NCF1C/ATP7A/LPO/ITGAM/FPR2/INSR/BCL2/CCS/NRROS/TLR6/SH3PXD2B/BNIP3/ADGRB1/NCF1B/IMMP2L/HBA2/NOXA1/LR…	76
GO:0060337	type I interferon signaling pathway	31/3499	89/18493	0.000280149	0.00631702	0.00517608	SP100/IFI35/OAS1/HSP90AB1/SAMHD1/TYK2/OAS3/PTPN6/STAT1/IFIT3/IFIT2/EGR1/IRF1/IFI6/RSAD2/RNASEL/MX1/IFNAR2/JAK1/ABCE1/IRF2/STAT2/MYD88/SCRIB/MX2/IRAK1/IRF7/HLA-C/HLA-E/IRF9/HLA-B	31
GO:0071357	cellular response to type I interferon	31/3499	89/18493	0.000280149	0.00631702	0.00517608	SP100/IFI35/OAS1/HSP90AB1/SAMHD1/TYK2/OAS3/PTPN6/STAT1/IFIT3/IFIT2/EGR1/IRF1/IFI6/RSAD2/RNASEL/MX1/IFNAR2/JAK1/ABCE1/IRF2/STAT2/MYD88/SCRIB/MX2/IRAK1/IRF7/HLA-C/HLA-E/IRF9/HLA-B	31
GO:0051098	regulation of binding	97/3499	369/18493	0.000281452	0.00632356	0.00518145	PLXND1/KDM1A/PLAUR/FOXC1/CDON/HIPK2/SP100/ROCK1/BCL3/TGFBR3/ADD2/ACTB/TRAF4/PSEN1/MEF2C/CYLD/MAPRE3/ADD1/TFAP4/HSP90AB1/JAK2/NRP1/MFNG/HMOX1/CTSZ/TRIB3/E2F1/FMR1/PIM2/CLN5/MAPK3/ACD/HOXA3/LFNG/LHX2/DVL1/GTPBP4/BAG2/GMNN/ID2/PLCL1/ITGB1BP1/IFIT2/SLPI/TRIM28/HIP1R/RARA/RAN/DZIP1/CD36/DNAJB2/TXN/DAB2IP/FLOT1/SORL1/PARP9/ARRB2/CARM1/ZNF593/PTPRF/ADAM15/PARP1/RALB/C9orf72/HMGA2/TIRAP/DAB2/CEBPG/SKI/LD…	97
GO:1901293	nucleoside phosphate biosynthetic process	92/3499	347/18493	0.000291589	0.00652782	0.00534882	NADK/AGPAT4/KARS/ME1/ACSL4/ENO1/VPS9D1/CAD/AK6/ACOT7/ATP5F1D/MAPK1/HIF1A/MTHFD1/CDS2/PRPS2/DHODH/NME4/GARS/NMRK1/AK1/LHPP/ENO3/RCVRN/HDDC2/PFKFB4/UMPS/KMO/GPAM/PFKFB2/PPCS/PAICS/PPAT/ADORA2A/DCTD/ADCY4/ACSS2/CMPK2/LDHA/RFK/ADCY3/ATIC/PARP9/PARP16/UCK2/PARP1/TAMM41/SLC26A1/SCD5/PRPS1/NAPRT/AK3/ADM/PDK1/GUCY1A2/NADK2/AK9/AGPAT5/ADK/HK1/GART/ATP5MC1/HK3/AK4/NAXE/GMPS/ADCY1/FBP1/STOML2/TK2/ADORA2B/IN…	92
GO:0046637	regulation of alpha-beta T cell differentiation	24/3499	63/18493	0.000292922	0.00653425	0.00535408	RUNX3/PRDM1/IL12RB1/ZBTB16/CD83/BCL6/CD86/LOXL3/TNFSF4/MYB/SASH3/NCKAP1L/RARA/ANXA1/HLX/ITPKB/IL18/SH3RF1/ZBTB7B/IL23R/NLRP3/TGFBR2/NFKBID/SOCS1	24
GO:0032868	response to insulin	72/3499	259/18493	0.000294191	0.00653921	0.00535815	CFLAR/BAIAP2L1/PIK3C2A/ATP6V0A1/GAL/ATP6AP1/SREBF1/CEACAM1/CAD/SLC9A1/ICAM1/XBP1/PCK2/SLA2/TRIB3/LPIN2/ZNF106/RETN/PIK3R2/GRB10/KANK1/TCIRG1/C2CD5/GPLD1/CCND3/KAT2B/GNAI2/CISH/STAT1/PIK3R3/RHOQ/EGR1/EGR2/GOT2/INSIG2/CITED1/PPAT/VGF/PTPRE/SORT1/CDK4/TBC1D4/EPRS/DENND4C/CPEB2/KHK/PARP1/ATP6V1B2/STAR/ADM/SESN3/PAK1/SOGA1/USF1/ATP6V0D1/ZBTB7B/INPPL1/RAB8B/PRKCB/RAB31/IRS1/INSR/PTEN/UCP3/SOCS3/SOCS1/P…	72
GO:0001522	pseudouridine synthesis	10/3499	17/18493	0.000305272	0.00670467	0.00549372	RPUSD1/PUS7/GAR1/PUS7L/DKC1/NAF1/NHP2/RPUSD4/RPUSD2/PUS1	10
GO:0071428	rRNA-containing ribonucleoprotein complex export from nucleus	10/3499	17/18493	0.000305272	0.00670467	0.00549372	BCCIP/NUP88/RAN/LTV1/ZNF593/ABCE1/PA2G4/RRS1/NPM1/SDAD1	10
GO:0030593	neutrophil chemotaxis	34/3499	101/18493	0.000305371	0.00670467	0.00549372	DAPK2/CCL22/PIK3CG/CCL24/C1QBP/CCL2/BST1/PDE4D/CCL20/CSF3R/NCKAP1L/PREX1/RAC2/MPP1/C5AR2/DYSF/VAV1/S100A8/ITGA9/TIRAP/FCER1G/ITGB2/JAML/S100A9/CXCL8/PIK3CD/CXCR2/CAMK1D/PDE4B/CKLF/CCL23/CCL4/CCL3L1/CCL3	34
GO:0006509	membrane protein ectodomain proteolysis	18/3499	42/18493	0.000305929	0.00670467	0.00549372	TNFRSF1B/TIMP2/ROCK1/PTPN3/PSEN1/MYH9/TIMP1/GPLD1/ADAM19/ADAM10/SPPL2A/ADAM8/ERAP1/PACSIN3/SNX33/BACE2/PRTN3/TNF	18
GO:0002708	positive regulation of lymphocyte mediated immunity	35/3499	105/18493	0.000310715	0.00678576	0.00556017	TFRC/UNG/STX7/PTPRC/MSH2/IL12RB1/CD40/IL18RAP/MSH6/TNFSF4/SASH3/SHLD2/C3/NECTIN2/RSAD2/VAV1/HSPD1/IL18/FAM49B/CD1D/CD1A/CD1C/CD1E/FCER1G/IL23R/NLRP3/FZD5/B2M/STAT6/RASGRP1/CADM1/HLA-C/HLA-E/TNF/HLA-B	35
GO:0034260	negative regulation of GTPase activity	20/3499	49/18493	0.000317881	0.0068702	0.00562936	IPO5/TMED2/GMIP/RASA4/AMOT/SPRY2/DAB2IP/CPEB2/BBS4/IQGAP1/BCAS3/ARRB2/IQGAP2/PTPRN2/F11R/RRP1B/GPSM1/SPRY1/LRRK2/CDC42SE1	20
GO:0043038	amino acid activation	20/3499	49/18493	0.000317881	0.0068702	0.00562936	KARS/EARS2/GARS/AIMP2/RARS/DARS/FARSB/EEF1E1/LARS/YARS/EPRS/VARS2/NARS2/YARS2/FARSA/PPA1/TARSL2/IARS/MARS2/AARSD1	20
GO:0071349	cellular response to interleukin-12	20/3499	49/18493	0.000317881	0.0068702	0.00562936	RALA/CNN2/JAK2/IL12RB1/MTAP/TYK2/SOD2/HSPA9/TCP1/LCP1/SOD1/GSTO1/PDCD4/HNRNPDL/JAK1/BOLA2B/BOLA2/SERPINB2/SIRPA/MIF	20
GO:0033032	regulation of myeloid cell apoptotic process	14/3499	29/18493	0.00032073	0.00690786	0.00566021	MEF2C/TCP1/THRA/ANXA1/ITPKB/SLC7A11/FCER1G/CCR5/PIK3CD/BCL2/PTEN/CXCR2/IRF7/MIF	14
GO:0043405	regulation of MAP kinase activity	89/3499	335/18493	0.000337063	0.00719777	0.00589776	MAP3K9/KARS/HACD3/FGFR1/PSEN1/PTPRC/DNAJA1/JAK2/GADD45B/MAPK1/CD40/TRIB3/MAPK3/PIK3CG/C5/DUSP3/MAP2K6/HIPK3/PTPN6/STK38/VEGFA/RGS2/AVPI1/PTK2B/PKN1/GDF15/EPHB2/PTPN22/SPRY2/DBNL/DAB2IP/TLR4/SORL1/PLCE1/RGS3/DUSP6/IQGAP1/KSR1/PIK3R5/SOD1/MAP3K21/FGD2/PTPRJ/PAK1/PDCD4/ADAM8/GHRL/KIT/DUSP2/DVL3/PEA15/MAPKAPK2/FZD5/PROK2/SPRY1/RET/SMPD1/DUSP18/CD300A/SPRY3/RGS14/ZEB2/ADORA2B/AKAP13/FPR1/INSR/RASGRP1/…	89
GO:0042533	tumor necrosis factor biosynthetic process	11/3499	20/18493	0.000337648	0.00719777	0.00589776	BCL3/LILRB1/HSPB1/TNFRSF8/TLR4/GHRL/MAPKAPK2/CYBB/TLR1/CARD9/UBE2J1	11
GO:0042534	regulation of tumor necrosis factor biosynthetic process	11/3499	20/18493	0.000337648	0.00719777	0.00589776	BCL3/LILRB1/HSPB1/TNFRSF8/TLR4/GHRL/MAPKAPK2/CYBB/TLR1/CARD9/UBE2J1	11
GO:0009165	nucleotide biosynthetic process	91/3499	344/18493	0.000340106	0.00722552	0.0059205	NADK/AGPAT4/KARS/ME1/ACSL4/ENO1/VPS9D1/CAD/AK6/ACOT7/ATP5F1D/MAPK1/HIF1A/MTHFD1/CDS2/PRPS2/DHODH/NME4/GARS/NMRK1/AK1/ENO3/RCVRN/HDDC2/PFKFB4/UMPS/KMO/GPAM/PFKFB2/PPCS/PAICS/PPAT/ADORA2A/DCTD/ADCY4/ACSS2/CMPK2/LDHA/RFK/ADCY3/ATIC/PARP9/PARP16/UCK2/PARP1/TAMM41/SLC26A1/SCD5/PRPS1/NAPRT/AK3/ADM/PDK1/GUCY1A2/NADK2/AK9/AGPAT5/ADK/HK1/GART/ATP5MC1/HK3/AK4/NAXE/GMPS/ADCY1/FBP1/STOML2/TK2/ADORA2B/INSR/CT…	91
GO:0031346	positive regulation of cell projection organization	97/3499	371/18493	0.000344934	0.00730325	0.00598419	CFLAR/PLXND1/KDM1A/RALA/CDKL5/FUZ/RUFY3/NEDD4L/NGFR/NTN1/PPP2R5B/SCARF1/PLXNA2/FGFR1/CARMIL1/PSEN1/NRP1/FMR1/NDRG4/METRN/ANKRD27/SCN1B/DVL1/CPEB3/WNT3/KAT2A/CUX2/RASAL1/FIG4/TMEM30A/VEGFA/PLXNA1/FN1/RGS2/CNR1/RHOQ/FAM98A/PTK2B/MACF1/STYXL1/RAC2/PLXNA3/DZIP1/AVIL/PLXNC1/DAB2IP/MNS1/SEMA7A/LLPH/BBS4/IQGAP1/KATNB1/DEF8/BCAS3/RETREG3/ABL2/SYT2/DOCK11/PAK1/LRP8/KIT/KALRN/DVL3/CDC42EP3/S100A9/SERPINI1/…	97
GO:0033003	regulation of mast cell activation	17/3499	39/18493	0.000350712	0.00737854	0.00604589	FGR/STXBP2/HMOX1/CNR1/ADGRE2/RAC2/NECTIN2/FCER1G/CD300A/ADORA2B/GATA2/FES/CD300LF/PLSCR1/CNR2/LYN/MILR1	17
GO:0060333	interferon-gamma-mediated signaling pathway	31/3499	90/18493	0.000350853	0.00737854	0.00604589	IFNGR1/SP100/TXK/OAS1/ICAM1/HSP90AB1/JAK2/HCK/OAS3/TRIM38/STAT1/TRIM62/MT2A/IRF1/TRIM21/TRIM22/PARP9/NCAM1/IFNGR2/JAK1/B2M/IRF2/TRIM8/SOCS3/SOCS1/IRF7/HLA-C/HLA-E/IRF9/HLA-B/TRIM34	31
GO:0032259	methylation	94/3499	358/18493	0.000361355	0.00757391	0.00620597	CIAPIN1/EEF1AKNMT/PRDM11/TFB1M/NSUN2/METTL1/ARID4B/PRDM1/FTSJ1/BUD23/DIMT1/METTL2A/PICK1/PRMT5/AHCY/SETD6/FAM173A/GSPT1/TRMT1/FBL/RAB3D/TRDMT1/NOP2/PRDM13/THADA/WDR77/DPH5/MYB/EEF2KMT/DNMT3A/FAM98A/METTL8/GNMT/PRMT1/TRMT5/METTL16/GAMT/GTPBP3/TRIM28/COQ3/PEMT/MTO1/SMYD5/PWP1/MYC/TGS1/METTL5/GCSH/CARM1/RRNAD1/SMYD2/PARP1/AMT/ECE2/SETD7/GSTO1/EEF1AKMT1/SUV39H2/CARNMT1/N6AMT1/FAM86C1/BTG2/FAM86C2P/WD…	94
GO:0031529	ruffle organization	21/3499	53/18493	0.000368999	0.0076657	0.00628118	STAP1/LIMA1/PFN2/CARMIL1/SNX10/ICAM1/SH3BP1/KANK1/PLEK/FAM98A/MTSS1L/DBNL/DEF8/INPPL1/CORO1B/EPS8L2/CSF1R/EPS8L3/AIF1/PLEKHM1/CYFIP1	21
GO:0030838	positive regulation of actin filament polymerization	33/3499	98/18493	0.000369416	0.0076657	0.00628118	BAIAP2L1/WAS/PFN2/CARMIL1/CTTN/ICAM1/PICK1/HCK/CORO1A/PYCARD/CCL24/WASF1/WIPF1/PTK2B/NCKAP1L/VASP/ARPC1B/GMFG/HIP1R/BIN1/IQGAP2/GSN/JMY/ALOX15/ARPC5/CDC42EP3/MLST8/RAC3/PRKCE/CORO1B/ARPIN/FMN1/CYFIP1	33
GO:1902106	negative regulation of leukocyte differentiation	33/3499	98/18493	0.000369416	0.0076657	0.00628118	RUNX3/FCGR2B/CEACAM1/LILRB1/CDK6/BCL6/LOXL3/ID2/TNFSF4/IRF1/LRRC17/ZBTB46/RARA/ANXA1/DTX1/HLX/TLR4/MYC/ZC3H8/ZBTB7B/TLR3/FBN1/NFKBID/CTNNB1/TRIB1/GATA2/SOCS1/NRARP/LILRB3/NME1/NME2/LYN/CCL3	33
GO:0002448	mast cell mediated immunity	19/3499	46/18493	0.000372161	0.00769707	0.00630688	FGR/STXBP2/SNAP23/HMOX1/PIK3CG/CBL/ADGRE2/RAC2/KIT/FCER1G/SPON2/CD300A/ADORA2B/PIK3CD/RASGRP1/GATA2/FES/LYN/MILR1	19
GO:0006469	negative regulation of protein kinase activity	63/3499	222/18493	0.000374224	0.00771419	0.00632091	MVP/IPO5/CEACAM1/PSEN1/PTPRC/DNAJA1/TFAP4/GADD45B/PPM1F/TRIB3/PYCARD/HSPB1/DVL1/DUSP3/PRKAR1A/CHORDC1/CBL/HIPK3/PTPN6/STK38/KAT2B/RGS2/ITGB1BP1/CDKN2C/PKN1/CDKN1A/ADORA2A/GMFG/EPHB2/PTPN22/SPRY2/DAB2IP/SORL1/RGS3/DUSP6/PTPRJ/PDCD4/DEPTOR/DUSP2/ZFYVE28/LRP5/SPRY1/SMPD1/DUSP18/CD300A/SPRY3/RGS14/TRIB1/GBA/NPM1/SOCS3/SOCS1/NR2F2/INKA1/SPRY4/PRKAR1B/ADARB1/INKA2/IPO7/DBNDD2/CEBPA/LYN/SRCIN1	63
GO:0001933	negative regulation of protein phosphorylation	105/3499	408/18493	0.000377178	0.00774952	0.00634986	MVP/STRAP/IPO5/FBLN1/CEACAM1/PSEN1/PTPRC/CYLD/DNAJA1/PEBP1/TFAP4/GADD45B/PPM1F/TRIB3/PYCARD/PIK3R2/HSPB1/ENG/DVL1/PBLD/DUSP3/PRKAR1A/SLC9A3R1/CHORDC1/CBL/HIPK3/PTPN6/STK38/PDE4D/KAT2B/RGS2/ITGB1BP1/CDKN2C/PKN1/CDKN1A/ADORA2A/GMFG/ZBED3/EPHB2/PTPN22/PRR5L/MICAL1/PWP1/SPRY2/DAB2IP/TLR4/MYC/SORL1/SMAD6/RGS3/DUSP6/ARRB2/NLRP12/C9orf72/PARD3/PTPRJ/PDCD4/GPD1L/CNKSR3/IMPACT/SAMSN1/DEPTOR/DUSP2/ZFYVE28/…	105
GO:0032609	interferon-gamma production	35/3499	106/18493	0.000380588	0.00776848	0.0063654	BTN3A1/BCL3/TXK/IL12RB1/PYCARD/LILRB1/IL27RA/EBI3/VSIR/C1QBP/PDE4D/IL1RL1/IL18RAP/TNFSF4/SASH3/CD244/RARA/PTPN22/HAVCR2/TLR4/HSPD1/IL18/FAM49B/CEBPG/IL23R/FZD5/TLR3/PRNP/RASGRP1/GAS6/PDE4B/SIRPA/CD3E/TNF/TLR9	35
GO:0050868	negative regulation of T cell activation	35/3499	106/18493	0.000380588	0.00776848	0.0063654	MAD1L1/RUNX3/FCGR2B/PAG1/CEACAM1/LILRB1/VSIR/DUSP3/PRKAR1A/PTPN6/BCL6/CD86/LOXL3/TNFSF4/SDC4/IRF1/ADORA2A/LILRB2/PTPN22/ANXA1/HAVCR2/DTX1/HLX/LRRC32/ZC3H8/TNFRSF21/TNFRSF14/ZBTB7B/TNFAIP8L2/NFKBID/CD300A/PRNP/CEBPB/SOCS1/NRARP	35
GO:0006220	pyrimidine nucleotide metabolic process	24/3499	64/18493	0.000385484	0.00784278	0.00642627	AGPAT4/NTHL1/UNG/CAD/CDS2/DHODH/NME4/NMRK1/HDDC2/UMPS/GPAM/DCTD/CMPK2/UCK2/TAMM41/PRPS1/AK3/NEIL2/AGPAT5/CTPS1/DCTPP1/UPP1/NME1/NME2	24
GO:1902287	semaphorin-plexin signaling pathway involved in axon guidance	8/3499	12/18493	0.000388478	0.00785253	0.00643427	SEMA3F/PLXND1/PLXNA2/NRP1/PLXNA1/PLXNA3/PLXNC1/PLXNB2	8
GO:2000232	regulation of rRNA processing	8/3499	12/18493	0.000388478	0.00785253	0.00643427	BUD23/DIMT1/WDR75/HEATR1/RIOK1/SHQ1/WDR43/UTP15	8
GO:0042455	ribonucleoside biosynthetic process	16/3499	36/18493	0.000398671	0.00803259	0.0065818	CAD/ADA2/MTAP/DHODH/NME4/NMRK1/UMPS/AMD1/UCK2/ADK/GMPS/CTPS1/IMPDH2/UPP1/NME1/NME2	16
GO:0060560	developmental growth involved in morphogenesis	64/3499	227/18493	0.000410021	0.0082347	0.00674741	SEMA3F/CDKL5/SEMA3G/SEMA3B/RUFY3/NEDD4L/CYFIP2/NTN1/GAL/HSP90AA1/CTTN/ARHGAP4/DPYSL2/HDAC6/HSP90AB1/NRP1/SIX4/SPG11/PTPRS/LHX2/DVL1/WNT3/RASAL1/WASF1/VEGFA/PLXNA1/FN1/TNR/SPP1/BCL11A/RDH10/TBX2/FLRT1/MACF1/HOXD13/TRIM28/PLXNA3/WDR36/SPRY2/SEMA7A/LLPH/IQGAP1/NKD1/SEMA6C/SYT2/C9orf72/NOTCH1/PAK1/IMPACT/KIF26B/TGFBR2/SPRY1/SEMA6B/CTNNB1/ZEB2/CSF1/SHTN1/TRPV2/SEMA4D/SEMA4A/GDI1/BMPR2/FMN1/CYFIP1	64
GO:0042108	positive regulation of cytokine biosynthetic process	22/3499	57/18493	0.000417318	0.00835439	0.00684548	CD4/BCL3/PTPRC/HMOX1/EBI3/HSPB1/CD86/EGR1/TNFRSF8/IRF1/TLR4/TIRAP/CEBPG/MAPKAPK2/TLR3/CYBB/TLR1/TLR6/CD3E/LTB/TNF/TLR9	22
GO:0032612	interleukin-1 production	30/3499	87/18493	0.000424352	0.00844109	0.00691653	CEACAM1/NLRC4/NLRP1/JAK2/PYCARD/GSDMD/CARD8/HSPB1/EGR1/ANXA1/HAVCR2/CD36/TLR4/CASP1/ARRB2/NLRP12/MR1/HK1/GHRL/NLRP3/FZD5/IFI16/ABCA1/TLR6/GAS6/SIRPA/SUCNR1/S1PR3/TRIM16/CCL3	30
GO:0034446	substrate adhesion-dependent cell spreading	30/3499	87/18493	0.000424352	0.00844109	0.00691653	VAMP3/FBLN1/CARMIL1/CASS4/TYRO3/NRP1/TRIOBP/OLFM4/KANK1/C1QBP/NEDD9/FN1/ITGB1BP1/PREX1/LAMA5/LAMC1/ITGAV/PARVG/ITGB7/DOCK5/MERTK/RADIL/MELTF/RAC3/LIMS1/CALR/MYADM/PARVB/SRC/SRCIN1	30
GO:0001913	T cell mediated cytotoxicity	20/3499	50/18493	0.000436443	0.00856095	0.00701473	FCGR2B/CEACAM1/STX7/PTPRC/IL12RB1/TSTA3/LILRB1/NECTIN2/FAM49B/CD1D/CD1A/CD1C/CD1E/IL23R/B2M/IL7R/AGER/HLA-C/HLA-E/HLA-B	20
GO:0070671	response to interleukin-12	20/3499	50/18493	0.000436443	0.00856095	0.00701473	RALA/CNN2/JAK2/IL12RB1/MTAP/TYK2/SOD2/HSPA9/TCP1/LCP1/SOD1/GSTO1/PDCD4/HNRNPDL/JAK1/BOLA2B/BOLA2/SERPINB2/SIRPA/MIF	20
GO:0048010	vascular endothelial growth factor receptor signaling pathway	31/3499	91/18493	0.000436922	0.00856095	0.00701473	SH2D2A/CYBA/FOXC1/CYFIP2/ELMO2/ROCK1/EPN2/HSP90AA1/PXN/NRP1/NCF4/HIF1A/FGF9/PIK3R2/GRB10/HSPB1/VEGFA/NCF2/PTK2B/NCKAP1L/DAB2IP/MYOF/ITGAV/VAV1/NCF1/ITGA5/MAPKAPK2/CYBB/PRKCB/SRC/CYFIP1	31
GO:0048525	negative regulation of viral process	31/3499	91/18493	0.000436922	0.00856095	0.00701473	FCN1/OAS1/TFAP4/APOBEC3H/OAS3/STAT1/CHMP3/TRIM62/ZNF639/SLPI/ZFP36/APOBEC3F/TRIM28/C19orf66/TRIM21/RSAD2/RNASEL/GSN/HMGA2/IFIT5/MX1/IFI16/FAM111A/TRIM8/PARP10/PLSCR1/TNF/APOBEC3G/APOBEC3D/CCL4/CCL3	31
GO:0071897	DNA biosynthetic process	55/3499	189/18493	0.000437231	0.00856095	0.00701473	SMG6/HSP90AA1/TINF2/HSP90AB1/MAPK1/POLE2/POLI/RGCC/MAPK3/ACD/DNAJC2/POLD2/GAR1/XRN1/CCT4/TCP1/PTK2B/TENT4B/CDKN2D/TEP1/DKC1/POLN/RFC3/NAT10/CCT7/DSCC1/MYC/HNRNPD/ACVRL1/ARRB2/DTL/NAF1/NHP2/CCT6A/POLE3/TNKS1BP1/CCT5/NEK7/USP43/CCT8/FGFR4/CCT3/TERT/CCT2/TK2/PHB/CTNNB1/PARM1/POLD4/SH2B1/SRC/BLM/TFDP1/BMPR2/PINX1	55
GO:0008015	blood circulation	123/3499	492/18493	0.000443208	0.00865087	0.00708841	CD38/TBXA2R/PIK3C2A/GCLM/NEDD4L/CYBA/FOXC1/KCNH2/PKP2/ATP2B4/SREBF1/ATP2A3/CEACAM1/KCNN2/PEBP1/SLC9A1/ICAM1/PTGS1/JAK2/HMOX1/CTSG/CTSZ/NCALD/DMPK/TNNT1/SCN1B/PIK3CG/GLRX3/P2RX1/MAP2K6/GNB3/PPARD/SOD2/HBEGF/NPR3/PDE4D/HRH2/STAT1/ID2/EPAS1/RGS2/ECE1/CNR1/SGK1/WDR35/ITGB1BP1/SCPEP1/TBX2/TMIGD3/ITPR2/NFE2/PTGER2/OPRL1/THRA/AKAP9/ADORA2A/DOCK4/TRPM4/TNNI2/CYP2J2/DSC2/BIN1/PRCP/MYOF/FOXN4/ACVRL1/BBS4/S…	123
GO:0000462	maturation of SSU-rRNA from tricistronic rRNA transcript (SSU-rRNA 5.8S rRNA LSU-rRNA)	15/3499	33/18493	0.000448348	0.00869683	0.00712608	NOP14/BYSL/NOL10/UTP25/HEATR1/UTP20/MRPS9/UTP4/DHX37/DCAF13/TSR1/RRS1/TBL3/WDR46/PWP2	15
GO:0033028	myeloid cell apoptotic process	15/3499	33/18493	0.000448348	0.00869683	0.00712608	MEF2C/TCP1/THRA/ANXA1/CTSL/ITPKB/SLC7A11/FCER1G/CCR5/PIK3CD/BCL2/PTEN/CXCR2/IRF7/MIF	15
GO:1904356	regulation of telomere maintenance via telomere lengthening	23/3499	61/18493	0.000462061	0.00893509	0.0073213	SMG6/TINF2/MAPK1/MAPK3/ACD/XRN1/CCT4/TCP1/TENT4B/DKC1/NAT10/CCT7/PARP1/NAF1/CCT6A/CCT5/NEK7/CCT8/CCT3/CCT2/CTNNB1/SRC/PINX1	23
GO:1901653	cellular response to peptide	93/3499	356/18493	0.000465076	0.00896563	0.00734633	CFLAR/BAIAP2L1/PIK3C2A/VIM/ATP6V0A1/CYBA/NGFR/ROCK1/ATP6AP1/SREBF1/FCGR2B/CEACAM1/PSEN1/PXN/SLC9A1/CDC6/JAK2/XBP1/RANGAP1/APEX1/PCK2/SLA2/TRIB3/LPIN2/ZNF106/CA2/ATP1A3/PIK3R2/GRB10/KANK1/PRKAR1A/KLF3/TCIRG1/C2CD5/GPLD1/CCND3/KAT2B/GNAI2/CISH/STAT1/PIK3R3/RHOQ/NR4A1/STAT5A/POR/PPAT/ADCY4/GDF15/PTPRE/PTPN22/CD36/CDK4/TBC1D4/EPRS/TLR4/DENND4C/CPEB2/ADCY3/PARP1/ATP6V1B2/STAR/SESN3/PAK1/SOGA1/KLF10/GH…	93
GO:0032481	positive regulation of type I interferon production	24/3499	65/18493	0.000502726	0.00964057	0.00789936	DHX33/POLR3B/DDX58/DHX58/POLR3G/IFIH1/STAT1/IRF1/PTPN22/TLR4/FLOT1/HSPD1/IFI16/TLR3/STAT6/CTNNB1/MYD88/RNF135/ZBTB20/DDX41/IRAK1/IRF7/PLCG2/TLR9	24
GO:0030890	positive regulation of B cell proliferation	17/3499	40/18493	0.000503264	0.00964057	0.00789936	CD38/TFRC/MEF2C/PTPRC/CD40/TNFSF13B/BST1/BCL6/SASH3/NCKAP1L/TLR4/TIRAP/GPR183/BCL2/SLC39A10/TLR9/MIF	17
GO:0010876	lipid localization	101/3499	393/18493	0.000507465	0.00964057	0.00789936	OSBPL5/HEXB/LIMA1/ATP11B/DGAT2/ABCA7/STOML1/ACSL4/GAL/ABCB11/OSBPL6/CEACAM1/SLC27A5/PITPNM3/APOL1/SLC25A17/PLTP/NME4/ABCC1/ATP8B4/KCNN4/RETN/MEST/ABCA2/MAP2K6/EHD1/PITPNM1/PPARD/TMEM30A/MYB/SPP1/NPC2/GOT2/ABCC4/C3/FFAR2/APOL3/APOL2/LDLR/ATP8B3/OSBPL2/ANXA1/CD36/PNPLA8/HILPDA/B4GALNT1/DYSF/EPRS/TTPA/SORL1/ITGAV/GLTP/SLC27A2/NCOA2/PCTP/PRELID3A/OSBPL1A/NPC1/SLC27A3/OSBPL11/ATP10D/ANO7/STAR/SIGMAR1/…	101
GO:0000963	mitochondrial RNA processing	9/3499	15/18493	0.000507804	0.00964057	0.00789936	ELAC2/TRIT1/TRMT5/MTO1/PNPT1/SUPV3L1/TRMT10C/PUS1/FASTKD5	9
GO:2001185	regulation of CD8-positive alpha-beta T cell activation	9/3499	15/18493	0.000507804	0.00964057	0.00789936	RUNX3/LILRB1/VSIR/NCKAP1L/IRF1/SH3RF1/ZBTB7B/SOCS1/HLA-E	9
GO:0035722	interleukin-12-mediated signaling pathway	19/3499	47/18493	0.000514904	0.00974574	0.00798554	RALA/CNN2/JAK2/IL12RB1/MTAP/TYK2/SOD2/HSPA9/TCP1/LCP1/SOD1/GSTO1/PDCD4/HNRNPDL/JAK1/BOLA2B/BOLA2/SERPINB2/MIF	19
GO:0001776	leukocyte homeostasis	30/3499	88/18493	0.000528812	0.00994868	0.00815182	MEF2C/HIF1A/MTHFD1/TNFSF13B/CORO1A/DNAJA3/GPAM/PKN1/NCKAP1L/ANXA1/DOCK10/PMAIP1/SLC39A3/ITPKB/ZC3H8/DOCK11/SLC7A11/MERTK/TSC22D3/FCER1G/SPTA1/GPR183/PIK3CD/BCL2/GAPT/CXCR2/PDE4B/MIR17HG/MIF/LYN	30
GO:0031341	regulation of cell killing	30/3499	88/18493	0.000528812	0.00994868	0.00815182	STAP1/FCGR2B/CEACAM1/STX7/PTPRC/ICAM1/HSP90AB1/IL12RB1/LILRB1/IL18RAP/NECTIN2/HAVCR2/ARRB2/VAV1/FAM49B/CD1D/CD1A/CD1C/CD1E/IL23R/B2M/IL7R/RASGRP1/CADM1/AGER/HLA-C/HLA-E/DNASE1/HLA-B/PIK3R6	30

## Sheet: GOBP_d4_2
ID	Description	GeneRatio	BgRatio	pvalue	p.adjust	qvalue	geneID	Count
GO:0042119	neutrophil activation	81/1076	498/18493	2.38257e-17	1.2854e-13	1.05385e-13	FGR/MPO/ALDH3B1/MGST1/PLAUR/ALOX5/SERPINB1/FCGR2B/PLD1/CEACAM1/FCN1/CEACAM6/ADA2/SYNGR1/CTSG/PYGL/BPI/CST3/OLFM4/CTSH/GPI/SIGLEC5/P2RX1/FOLR3/IL18RAP/CD58/PADI2/CTSD/CYSTM1/EPX/SLPI/PREX1/SERPINB6/C3/CD68/SIGLEC9/BST2/CHI3L1/GGH/GLIPR1/GPR84/CD53/CREG1/S100A8/PLAC8/DYNLT1/MS4A3/PTPRN2/FCER1G/S100A9/MNDA/S100P/DEFA4/CD300A/RAB24/RNASE2/RNASE3/CXCL8/CEACAM3/FPR2/FPR1/AZU1/RAB37/HSPA6/FUCA1/ADGRG3/M…	81
GO:0002237	response to molecule of bacterial origin	63/1076	337/18493	1.06181e-16	2.86422e-13	2.34827e-13	MPO/TBXA2R/MGST1/VIM/STAP1/FCGR2B/NFKB2/MEF2C/IL12RB2/ICAM1/CEBPE/TSPO/CTSG/NFKBIA/CD40/CCL2/IL10RA/CYP27B1/PPARD/PDE4D/CD86/KMO/CNR1/TNFAIP3/SLPI/IL1B/IRF5/GCH1/CD180/HAVCR2/IL18BP/DUSP10/S100A8/STAR/PTGES/NOTCH1/ADM/PDCD4/LY96/IL23R/IL24/INAVA/HMGB2/HPGD/DEFA4/ABCA1/CX3CR1/ADAM9/CXCL8/CEBPB/TRIB1/TLR1/SELP/JUN/CNR2/DEFA1/TNF/TLR9/DEFA3/LILRA2/TICAM2/CD24/CCL3	63
GO:0002283	neutrophil activation involved in immune response	77/1076	488/18493	8.54795e-16	1.53721e-12	1.2603e-12	FGR/MPO/ALDH3B1/MGST1/PLAUR/ALOX5/SERPINB1/PLD1/CEACAM1/FCN1/CEACAM6/ADA2/SYNGR1/CTSG/PYGL/BPI/CST3/OLFM4/CTSH/GPI/SIGLEC5/P2RX1/FOLR3/CD58/PADI2/CTSD/CYSTM1/EPX/SLPI/SERPINB6/C3/CD68/SIGLEC9/BST2/CHI3L1/GGH/GLIPR1/GPR84/CD53/CREG1/S100A8/PLAC8/DYNLT1/MS4A3/PTPRN2/FCER1G/S100A9/MNDA/S100P/DEFA4/CD300A/RAB24/RNASE2/RNASE3/CEACAM3/FPR2/FPR1/AZU1/RAB37/HSPA6/FUCA1/ADGRG3/MCEMP1/TMEM173/FCAR/PRG2/SEL…	77
GO:0043312	neutrophil degranulation	76/1076	485/18493	1.94595e-15	2.6246e-12	2.15181e-12	FGR/MPO/ALDH3B1/MGST1/PLAUR/ALOX5/SERPINB1/PLD1/CEACAM1/FCN1/CEACAM6/ADA2/SYNGR1/CTSG/PYGL/BPI/CST3/OLFM4/CTSH/GPI/SIGLEC5/P2RX1/FOLR3/CD58/PADI2/CTSD/CYSTM1/EPX/SLPI/SERPINB6/C3/CD68/SIGLEC9/BST2/CHI3L1/GGH/GLIPR1/GPR84/CD53/CREG1/S100A8/PLAC8/DYNLT1/MS4A3/PTPRN2/FCER1G/S100A9/MNDA/S100P/DEFA4/CD300A/RAB24/RNASE2/RNASE3/CEACAM3/FPR2/FPR1/AZU1/RAB37/HSPA6/FUCA1/ADGRG3/MCEMP1/TMEM173/FCAR/PRG2/SEL…	76
GO:0002446	neutrophil mediated immunity	76/1076	499/18493	9.28165e-15	1.00149e-11	8.21084e-12	FGR/MPO/ALDH3B1/MGST1/PLAUR/ALOX5/SERPINB1/PLD1/CEACAM1/FCN1/CEACAM6/ADA2/SYNGR1/CTSG/PYGL/BPI/CST3/OLFM4/CTSH/GPI/SIGLEC5/P2RX1/FOLR3/CD58/PADI2/CTSD/CYSTM1/EPX/SLPI/SERPINB6/C3/CD68/SIGLEC9/BST2/CHI3L1/GGH/GLIPR1/GPR84/CD53/CREG1/S100A8/PLAC8/DYNLT1/MS4A3/PTPRN2/FCER1G/S100A9/MNDA/S100P/DEFA4/CD300A/RAB24/RNASE2/RNASE3/CEACAM3/FPR2/FPR1/AZU1/RAB37/HSPA6/FUCA1/ADGRG3/MCEMP1/TMEM173/FCAR/PRG2/SEL…	76
GO:0032496	response to lipopolysaccharide	57/1076	324/18493	4.87648e-14	4.38477e-11	3.59491e-11	MPO/TBXA2R/MGST1/VIM/STAP1/NFKB2/MEF2C/IL12RB2/ICAM1/CEBPE/TSPO/CTSG/NFKBIA/CD40/CCL2/IL10RA/CYP27B1/PPARD/PDE4D/CD86/KMO/CNR1/TNFAIP3/SLPI/IL1B/GCH1/CD180/HAVCR2/IL18BP/DUSP10/S100A8/STAR/PTGES/NOTCH1/ADM/PDCD4/LY96/IL23R/IL24/HMGB2/HPGD/DEFA4/ABCA1/CX3CR1/ADAM9/CXCL8/CEBPB/TRIB1/SELP/JUN/CNR2/DEFA1/TNF/DEFA3/LILRA2/TICAM2/CCL3	57
GO:0071219	cellular response to molecule of bacterial origin	39/1076	206/18493	5.16993e-11	3.98454e-08	3.26677e-08	TBXA2R/VIM/STAP1/FCGR2B/MEF2C/ICAM1/CEBPE/TSPO/CTSG/NFKBIA/CD40/CCL2/PPARD/PDE4D/CD86/KMO/TNFAIP3/IL1B/CD180/HAVCR2/STAR/PDCD4/LY96/IL24/HMGB2/DEFA4/ABCA1/CX3CR1/ADAM9/CXCL8/CEBPB/TRIB1/TLR1/DEFA1/TNF/DEFA3/LILRA2/TICAM2/CCL3	39
GO:0071216	cellular response to biotic stimulus	41/1076	229/18493	1.02435e-10	6.90794e-08	5.66356e-08	TBXA2R/VIM/STAP1/FCGR2B/TIGAR/MEF2C/ICAM1/CEBPE/TSPO/CTSG/NFKBIA/CD40/CCL2/PPARD/PDE4D/CD86/KMO/TNFAIP3/IL1B/CD180/HAVCR2/STAR/PDCD4/LY96/IL24/HMGB2/DEFA4/ABCA1/CX3CR1/ADAM9/CXCL8/CEBPB/TRIB1/TLR1/DEFA1/TNF/DEFA3/LILRA2/TICAM2/TXNIP/CCL3	41
GO:0050900	leukocyte migration	65/1076	478/18493	1.35056e-10	8.09588e-08	6.63751e-08	FYN/STAP1/CEACAM1/CEACAM6/ICAM1/ITGA6/HMOX1/SLC7A5/CCL24/CCL2/CCL1/SELPLG/PDE4D/CD58/CD48/PADI2/TNFRSF10B/EPX/CXCR4/PREX1/SDC4/PLCG1/GPR18/IL1B/TNFSF14/IGLL1/TRPM4/C5AR2/ANXA1/DYSF/MYO1G/GYPC/ATP1B1/S100A8/PTPRO/EPS8/SLC7A7/NBL1/FCER1G/JAML/CXCR5/ITGA5/S100A9/RET/CD300A/CX3CR1/CXCL8/SDC2/CEACAM3/FPR2/AZU1/TNFRSF10D/SELP/FUT7/GAS6/CSF1/CXCR3/SELL/CNR2/PRTN3/DEFA1/TNF/CCL23/CCL3L1/CCL3	65
GO:0071222	cellular response to lipopolysaccharide	37/1076	199/18493	2.76088e-10	1.48949e-07	1.22118e-07	TBXA2R/VIM/STAP1/MEF2C/ICAM1/CEBPE/TSPO/CTSG/NFKBIA/CD40/CCL2/PPARD/PDE4D/CD86/KMO/TNFAIP3/IL1B/CD180/HAVCR2/STAR/PDCD4/LY96/IL24/HMGB2/DEFA4/ABCA1/CX3CR1/ADAM9/CXCL8/CEBPB/TRIB1/DEFA1/TNF/DEFA3/LILRA2/TICAM2/CCL3	37
GO:0031349	positive regulation of defense response	58/1076	427/18493	1.41804e-09	6.95483e-07	5.702e-07	FYN/BIRC3/STAP1/TXK/MEF2C/FCN1/OSM/COCH/NFKBIA/RELB/PTPRS/CCL24/CCL1/CLEC4A/POLR3G/IL18RAP/CNR1/TNFAIP3/IL1B/C3/SMPDL3B/F12/TRAF3/CLEC10A/IL6ST/ETS1/HAVCR2/DDX60/NLRC5/S100A8/PAK1/PDCD4/LY96/FCER1G/NLRX1/SIGLEC16/SLAMF6/S100A9/INAVA/HMGB2/CLEC4E/CD300A/ADORA2B/CLEC7A/TLR1/CADM1/TMEM173/TREML4/TGM2/MUC19/TNF/TLR9/LILRA2/TICAM2/CEBPA/IKBKE/CCL3L1/CCL3	58
GO:0002683	negative regulation of immune system process	58/1076	437/18493	3.4048e-09	1.53074e-06	1.255e-06	STAP1/TSPAN32/GAL/FCGR2B/CEACAM1/HMOX1/NFKBIA/BPI/PTPRS/CCL2/LPXN/DUSP22/CD86/PADI2/CNR1/TNFAIP3/GPR68/SDC4/GPR18/LRRC17/BST2/ZBTB46/SMPDL3B/C5AR2/ANXA1/HAVCR2/GPNMB/LRRC32/NLRC5/DUSP10/TNFRSF21/NOTCH1/BANK1/LY96/SAMSN1/NBL1/FCER1G/NLRX1/ALOX15/FCRLB/MNDA/FBN1/CD300A/CEBPB/TRIB1/A2M/IFIT1/CNR2/CR1/PVRIG/TNF/GPX1/TLR9/LILRA2/TICAM2/HIST2H4B/MILR1/CCL3	58
GO:0051056	regulation of small GTPase mediated signal transduction	47/1076	321/18493	4.77694e-09	1.93033e-06	1.58261e-06	CYTH3/ARHGAP31/DEPDC1B/TRIO/RTN4R/ARAP2/RASGRF1/PLEKHG2/SIPA1L3/RASA4/DNMBP/RALGPS2/RHOU/KIF14/IQSEC3/PREX1/GPR18/AMOT/MCF2L/PLEKHG3/ARHGAP22/EPHB2/ARHGEF39/ARHGAP24/GPR65/RASA1/FGD2/DYNLT1/NOTCH1/EPS8/OBSCN/AUTS2/KALRN/SH2B2/ARHGEF3/SPRY1/ABCA1/FBP1/RHOH/RASA4B/A2M/CSF1/SPRY4/SRGAP1/KANK2/GPR20/ARHGAP23	47
GO:0045785	positive regulation of cell adhesion	54/1076	397/18493	5.00921e-09	1.93033e-06	1.58261e-06	CYTH3/FYN/CARMIL1/CEACAM6/ICAM1/ITGA6/EPB41L4B/IL12RB1/OLFM4/PIEZO1/EBI3/CCL2/CD86/IGFBP2/MYB/PREX1/SDC4/IL1B/TNFSF14/IL6ST/ETS1/ANXA1/ADAM19/HAVCR2/TESPA1/DYSF/CDH13/CYR61/DUSP10/EPHA1/PAK1/TNFRSF13C/ICOSLG/ITGA5/ALOX15/PLPP3/IL23R/KIF26B/SPTA1/RET/RAG1/ADAM9/AZU1/CSF1/BTLA/EMID1/FLNA/PNP/CD3E/TGM2/TNF/FMN1/CD24/PIK3R6	54
GO:0050810	regulation of steroid biosynthetic process	22/1076	91/18493	8.06068e-09	2.89916e-06	2.37691e-06	CYP51A1/IDI1/SREBF1/ACACB/SCD/TSPO/SQLE/MVK/CYP27B1/VDR/HMGCS1/SNAI1/IL1B/STAR/LSS/FDPS/IGFBP7/FASN/ELOVL6/DHCR7/INSIG1/TNF	22
GO:0008202	steroid metabolic process	46/1076	318/18493	1.02364e-08	3.45158e-06	2.82982e-06	CYP51A1/TSPOAP1/OSBPL5/MSMO1/IDI1/GAL/OSBPL3/SREBF1/ABCB11/DHRS9/ACACB/CYP26A1/SCD/TSPO/APOL1/STS/SQLE/LIPA/MVK/CYP27B1/VDR/PPARD/HMGCS1/SPP1/ACAT2/SNAI1/IL1B/CYP27A1/CYP1B1/STAR/VLDLR/ADM/G6PD/LSS/FDPS/IGFBP7/ABCA1/FASN/ELOVL6/DHCR7/CYP8B1/PBX1/INSIG1/CES1/TNF/CEBPA	46
GO:0042110	T cell activation	58/1076	451/18493	1.09464e-08	3.47388e-06	2.8481e-06	FYN/PRDM1/BCL3/FCGR2B/CEACAM1/ICAM1/IL12RB1/RELB/CLC/EBI3/LFNG/CCL2/CLEC4A/TREML2/DUSP22/CD86/IGFBP2/IL18R1/MYB/MAPK8IP1/PREX1/SDC4/SOX4/GPR18/IL1B/TNFSF14/IL6ST/ANXA1/HAVCR2/TESPA1/GPNMB/LRRC32/DUSP10/TNFRSF21/PAK1/SH3RF1/CD1C/FCER1G/TNFRSF13C/ICOSLG/JAML/IL23R/SLAMF6/SPTA1/RAG1/CLEC4E/CD300A/RHOH/CEBPB/CLEC7A/FUT7/BTLA/SEMA4A/PNP/CD3E/CR1/CD24/PIK3R6	58
GO:0016125	sterol metabolic process	30/1076	162/18493	1.46728e-08	4.39778e-06	3.60557e-06	CYP51A1/OSBPL5/MSMO1/IDI1/SREBF1/ACACB/CYP26A1/SCD/APOL1/SQLE/LIPA/MVK/PPARD/HMGCS1/ACAT2/CYP27A1/CYP1B1/STAR/VLDLR/G6PD/LSS/FDPS/ABCA1/FASN/ELOVL6/DHCR7/CYP8B1/INSIG1/CES1/CEBPA	30
GO:0046890	regulation of lipid biosynthetic process	32/1076	183/18493	2.0663e-08	5.8672e-06	4.8103e-06	CYP51A1/BRCA1/IDI1/SREBF1/ACACB/CEACAM1/SCD/TSPO/TRIB3/SMPD3/SQLE/MVK/CYP27B1/VDR/HMGCS1/SNAI1/IL1B/C3/ANXA1/SIK1/CYR61/STAR/SAMD8/LSS/FDPS/IGFBP7/FASN/ELOVL6/FPR2/DHCR7/INSIG1/TNF	32
GO:0006694	steroid biosynthetic process	33/1076	193/18493	2.20285e-08	5.94218e-06	4.87177e-06	CYP51A1/TSPOAP1/MSMO1/IDI1/OSBPL3/SREBF1/ABCB11/ACACB/SCD/TSPO/SQLE/MVK/CYP27B1/VDR/HMGCS1/ACAT2/SNAI1/IL1B/CYP27A1/STAR/ADM/G6PD/LSS/FDPS/IGFBP7/FASN/ELOVL6/DHCR7/CYP8B1/PBX1/INSIG1/CES1/TNF	33
GO:0007265	Ras protein signal transduction	55/1076	430/18493	3.17634e-08	8.01548e-06	6.57159e-06	CYTH3/TRIO/RTN4R/RASGRF1/NGFR/RASGRP2/PLD1/PLEKHG2/RASA4/DNMBP/WASF1/RALGPS2/RHOU/KIF14/RAB32/CTNNAL1/IQSEC3/PREX1/GPR18/MCF2L/PLEKHG3/EPHB2/ARHGEF39/ABI2/GPR65/CDH13/RASA1/FGD2/DYNLT1/NOTCH1/EPS8/RASGRP3/OBSCN/RAB6B/AUTS2/KALRN/RALGDS/SH2B2/CDC42EP3/ARHGEF3/SPRY1/ABCA1/FBP1/RHOH/RAB3B/RAB24/RASA4B/RAB37/JUN/CDC42EP4/CSF1/SPRY4/KANK2/GPR20/RAB44	55
GO:0032944	regulation of mononuclear cell proliferation	34/1076	206/18493	3.35514e-08	8.01548e-06	6.57159e-06	GAL/FCGR2B/MEF2C/IL12RB1/CD40/CLC/EBI3/CD86/IGFBP2/MAPK8IP1/SDC4/IL1B/IL6ST/ANXA1/HAVCR2/GPNMB/LRRC32/TNFRSF21/SH3RF1/TNFRSF13C/ICOSLG/IL23R/SPTA1/MNDA/CD300A/MZB1/CEBPB/CLCF1/CSF1/IRS2/PNP/CD3E/TLR9/CD24	34
GO:0070663	regulation of leukocyte proliferation	35/1076	216/18493	3.41716e-08	8.01548e-06	6.57159e-06	GAL/FCGR2B/MEF2C/IL12RB1/CD40/CLC/EBI3/CD86/IGFBP2/TNFAIP3/MAPK8IP1/SDC4/IL1B/IL6ST/ANXA1/HAVCR2/GPNMB/LRRC32/TNFRSF21/SH3RF1/TNFRSF13C/ICOSLG/IL23R/SPTA1/MNDA/CD300A/MZB1/CEBPB/CLCF1/CSF1/IRS2/PNP/CD3E/TLR9/CD24	35
GO:0001819	positive regulation of cytokine production	54/1076	422/18493	4.17818e-08	9.39221e-06	7.70032e-06	FGR/BRCA1/BIRC3/FLT4/BCL3/TXK/NFKB2/IL12RB2/FCN1/NLRP1/IL12RB1/OSM/HMOX1/CD40/EBI3/CCL1/POLR3G/PDE4D/CD86/IL1A/IL18R1/CD58/MYB/EPX/IL1B/C3/IRF5/IL6ST/ANXA1/HAVCR2/DDX60/CYP1B1/LY96/FCER1G/TNFRSF13C/NLRX1/SIGLEC16/IL23R/SLAMF6/INAVA/HMGB2/CLEC4E/ADORA2B/CEBPB/AZU1/TLR1/CADM1/TMEM173/CD3E/LTB/TNF/TLR9/CLEC5A/CCL3	54
GO:0070661	leukocyte proliferation	41/1076	283/18493	6.17491e-08	1.33194e-05	1.09201e-05	FYN/GAL/FCGR2B/MEF2C/IL12RB1/CD40/CLC/EBI3/CD79A/NPR3/CD86/IGFBP2/TNFAIP3/MAPK8IP1/FLT3/SDC4/IL1B/TNFSF14/CD180/IL6ST/ANXA1/HAVCR2/GPNMB/LRRC32/TNFRSF21/SH3RF1/TNFRSF13C/ICOSLG/IL23R/SPTA1/MNDA/CD300A/MZB1/CEBPB/CLCF1/CSF1/IRS2/PNP/CD3E/TLR9/CD24	41
GO:0019932	second-messenger-mediated signaling	55/1076	439/18493	6.45239e-08	1.33194e-05	1.09201e-05	PRKAR2B/TBXA2R/HOMER3/PDE4A/INPP5A/GAL/ITPR3/DMPK/GRIN2D/ADGRD1/ADGRG6/ARRDC3/PDE4D/RGS2/CXCR4/PLCG1/S1PR4/GNAI1/ADCY4/TRPM4/NFATC1/GPR65/CRTC3/CDH13/ATP1B1/ANK2/CETN2/GSTO1/ADM/DDAH1/MCU/CXCR5/ABCA1/CX3CR1/ADRB2/CXCL8/ADORA2B/FPR2/FPR1/P2RY6/AZU1/HAP1/SELP/ADGRB1/ADGRG3/SLC8A1/PTGDR2/ADRA2C/CXCR3/HTT/CD3E/GSTM2/TNF/P2RY11/CCL3	55
GO:0007159	leukocyte cell-cell adhesion	45/1076	327/18493	6.75306e-08	1.33194e-05	1.09201e-05	FYN/FCGR2B/CEACAM1/ICAM1/IL12RB1/EBI3/CCL2/SELPLG/DUSP22/CD86/IGFBP2/MYB/SDC4/IL1B/TNFSF14/IL6ST/ETS1/ANXA1/HAVCR2/TESPA1/GPNMB/LRRC32/DUSP10/S100A8/TNFRSF21/PAK1/TNFRSF13C/ICOSLG/ITGA5/IL23R/S100A9/SPTA1/RAG1/CERCAM/CD300A/CX3CR1/CEBPB/SELP/BTLA/SELL/PNP/CD3E/TNF/CD24/PIK3R6	45
GO:0046578	regulation of Ras protein signal transduction	35/1076	222/18493	6.91278e-08	1.33194e-05	1.09201e-05	CYTH3/TRIO/RTN4R/RASGRF1/PLEKHG2/RASA4/DNMBP/RALGPS2/KIF14/IQSEC3/PREX1/GPR18/MCF2L/PLEKHG3/EPHB2/ARHGEF39/GPR65/RASA1/FGD2/DYNLT1/NOTCH1/EPS8/OBSCN/AUTS2/KALRN/SH2B2/ARHGEF3/SPRY1/ABCA1/FBP1/RASA4B/CSF1/SPRY4/KANK2/GPR20	35
GO:0032943	mononuclear cell proliferation	39/1076	266/18493	9.35315e-08	1.74001e-05	1.42657e-05	FYN/GAL/FCGR2B/MEF2C/IL12RB1/CD40/CLC/EBI3/CD79A/CD86/IGFBP2/MAPK8IP1/FLT3/SDC4/IL1B/TNFSF14/CD180/IL6ST/ANXA1/HAVCR2/GPNMB/LRRC32/TNFRSF21/SH3RF1/TNFRSF13C/ICOSLG/IL23R/SPTA1/MNDA/CD300A/MZB1/CEBPB/CLCF1/CSF1/IRS2/PNP/CD3E/TLR9/CD24	39
GO:0050670	regulation of lymphocyte proliferation	33/1076	205/18493	9.82975e-08	1.76772e-05	1.44928e-05	GAL/FCGR2B/MEF2C/IL12RB1/CD40/CLC/EBI3/CD86/IGFBP2/MAPK8IP1/SDC4/IL1B/IL6ST/ANXA1/HAVCR2/GPNMB/LRRC32/TNFRSF21/SH3RF1/TNFRSF13C/ICOSLG/IL23R/SPTA1/MNDA/CD300A/MZB1/CEBPB/CLCF1/IRS2/PNP/CD3E/TLR9/CD24	33
GO:0002819	regulation of adaptive immune response	28/1076	157/18493	1.01584e-07	1.76789e-05	1.44943e-05	FCGR2B/CEACAM1/MEF2C/IL12RB1/CD40/CLC/DUSP22/IL18R1/CD48/TNFAIP3/IL1B/C3/TRPM4/IL6ST/ANXA1/HAVCR2/DUSP10/SAMSN1/CD1A/CD1C/CD1E/FCER1G/TNFRSF13C/ALOX15/IL23R/CLCF1/CR1/TNF	28
GO:0019216	regulation of lipid metabolic process	50/1076	388/18493	1.0621e-07	1.79064e-05	1.46807e-05	FGR/CYP51A1/BRCA1/ME1/IDI1/PLPP1/GAL/SREBF1/ACACB/CEACAM1/SMARCD3/SCD/TSPO/TRIB3/SMPD3/SQLE/MVK/CYP27B1/VDR/PPARD/HMGCS1/CNR1/FLT3/SNAI1/IL1B/C3/THRA/HELZ2/ANXA1/GLIPR1/CRTC3/SIK1/CYR61/RGL1/TNFRSF21/STAR/FADS1/SAMD8/LSS/FDPS/IGFBP7/ABCA1/FASN/ELOVL6/FPR2/DHCR7/IRS2/INSIG1/TNF/PIK3R6	50
GO:0008360	regulation of cell shape	27/1076	151/18493	1.61901e-07	2.64683e-05	2.17004e-05	FGR/FYN/PLEKHO1/ICAM1/BAMBI/COCH/CCL24/CCL2/PLXNA1/RHOU/PLXNA3/ANXA1/ITGA7/RASA1/FGD2/SH3KBP1/EPS8/CDC42EP3/SPTA1/RHOH/BAIAP2/SYNE3/CDC42EP4/FES/SEMA4A/ATP10A/CCL3	27
GO:0006695	cholesterol biosynthetic process	18/1076	75/18493	2.05445e-07	3.25992e-05	2.67269e-05	CYP51A1/MSMO1/IDI1/SREBF1/ACACB/SCD/SQLE/MVK/HMGCS1/ACAT2/G6PD/LSS/FDPS/FASN/ELOVL6/DHCR7/INSIG1/CES1	18
GO:0046651	lymphocyte proliferation	38/1076	264/18493	2.21133e-07	3.40861e-05	2.79459e-05	FYN/GAL/FCGR2B/MEF2C/IL12RB1/CD40/CLC/EBI3/CD79A/CD86/IGFBP2/MAPK8IP1/FLT3/SDC4/IL1B/TNFSF14/CD180/IL6ST/ANXA1/HAVCR2/GPNMB/LRRC32/TNFRSF21/SH3RF1/TNFRSF13C/ICOSLG/IL23R/SPTA1/MNDA/CD300A/MZB1/CEBPB/CLCF1/IRS2/PNP/CD3E/TLR9/CD24	38
GO:1902653	secondary alcohol biosynthetic process	18/1076	76/18493	2.54711e-07	3.81713e-05	3.12952e-05	CYP51A1/MSMO1/IDI1/SREBF1/ACACB/SCD/SQLE/MVK/HMGCS1/ACAT2/G6PD/LSS/FDPS/FASN/ELOVL6/DHCR7/INSIG1/CES1	18
GO:0019218	regulation of steroid metabolic process	23/1076	119/18493	3.13282e-07	4.568e-05	3.74513e-05	CYP51A1/IDI1/GAL/SREBF1/ACACB/SCD/TSPO/SQLE/MVK/CYP27B1/VDR/HMGCS1/SNAI1/IL1B/STAR/LSS/FDPS/IGFBP7/FASN/ELOVL6/DHCR7/INSIG1/TNF	23
GO:0007584	response to nutrient	33/1076	216/18493	3.44099e-07	4.8853e-05	4.00528e-05	GCLC/TBXA2R/FYN/CYP26A1/HMOX1/TSPO/CD40/PHEX/P2RX1/CYP27B1/VDR/PPARD/HMGCS1/IGFBP2/CNR1/SPP1/BCL11A/IL1B/TRPM4/STAR/CDKN2B/ABCA1/P2RY2/BAIAP2/SLC8A1/GAS6/SELL/TRPV1/KANK2/CD3E/PDXP/P2RY11/CASTOR2	33
GO:0030595	leukocyte chemotaxis	33/1076	217/18493	3.83635e-07	5.30695e-05	4.35097e-05	STAP1/CCL24/CCL2/CCL1/PDE4D/PADI2/CXCR4/PREX1/GPR18/IL1B/TNFSF14/TRPM4/C5AR2/ANXA1/DYSF/S100A8/PTPRO/NBL1/FCER1G/JAML/CXCR5/S100A9/CXCL8/FPR2/AZU1/GAS6/CSF1/CXCR3/CNR2/DEFA1/CCL23/CCL3L1/CCL3	33
GO:1902652	secondary alcohol metabolic process	26/1076	149/18493	4.48054e-07	6.04313e-05	4.95454e-05	CYP51A1/OSBPL5/MSMO1/IDI1/SREBF1/ACACB/SCD/APOL1/SQLE/MVK/CYP27B1/PPARD/HMGCS1/ACAT2/STAR/VLDLR/G6PD/LSS/FDPS/ABCA1/FASN/ELOVL6/DHCR7/INSIG1/CES1/CEBPA	26
GO:0043087	regulation of GTPase activity	56/1076	481/18493	5.68945e-07	7.43502e-05	6.09569e-05	DEPDC1/ARHGAP31/DEPDC1B/RTN4R/ARAP2/RASGRF1/RASGRP2/ICAM1/ITGA6/CD40/SIPA1L3/RASA4/CCL24/TBC1D12/CCL2/CCL1/PLXNA1/RGS2/PREX1/AMOT/DOCK4/ARHGAP22/PLXNA3/MTSS1L/DOCK10/ARHGAP24/RGS3/GPR65/RGS16/STXBP5L/RASA1/FGD2/DYNLT1/EPHA1/RASGRP3/PTPRN2/RGS12/KALRN/SPRY1/STXBP5/SGSM1/TBC1D16/RHOH/RASA4B/RIN1/A2M/JUN/ALS2CL/ADAP2/PRTN3/SRGAP1/AGAP7P/CCL23/ARHGAP23/CCL3L1/CCL3	56
GO:1902930	regulation of alcohol biosynthetic process	18/1076	80/18493	5.78815e-07	7.43502e-05	6.09569e-05	CYP51A1/IDI1/SREBF1/ACACB/SCD/SQLE/MVK/CYP27B1/VDR/HMGCS1/IL1B/LSS/FDPS/FASN/ELOVL6/P2RY6/DHCR7/TNF	18
GO:0045088	regulation of innate immune response	46/1076	365/18493	6.49582e-07	8.14999e-05	6.68187e-05	FGR/FYN/BIRC3/FCGR2B/TXK/CEACAM1/FCN1/COCH/NFKBIA/RELB/PTPRS/CLEC4A/POLR3G/IL18RAP/TNFAIP3/SMPDL3B/TRAF3/CLEC10A/HAVCR2/DDX60/NLRC5/DUSP10/S100A8/PAK1/LY96/FCER1G/NLRX1/SLAMF6/S100A9/INAVA/HMGB2/CLEC4E/CD300A/CLEC7A/TLR1/A2M/CADM1/TMEM173/TREML4/CR1/MUC19/TLR9/LILRA2/TICAM2/IKBKE/PIK3R6	46
GO:0071900	regulation of protein serine/threonine kinase activity	57/1076	496/18493	6.90147e-07	8.44214e-05	6.92139e-05	PRKAR2B/MAP3K14/TRIB2/MAPRE3/CDKN3/CD40/TRIB3/MAP4K1/FAM20A/DUSP22/RGS2/TNFAIP3/DUSP4/MAPK8IP1/CXCR4/FLT3/IL1B/GDF15/EPHB2/CCNJL/RGS3/DUSP10/MAP3K21/FGD2/CCNB3/CDKN2B/PAK1/PDCD4/DUSP2/CDC25C/LRP5/TGFA/INAVA/SPRY1/RET/CD300A/ADAM9/ADRB2/ADORA2B/FPR1/INSR/TRIB1/CSPG4/CHRNA7/MAP3K15/PDE6G/NR2F2/INKA1/SPRY4/HTT/TNF/TLR9/TDGF1/CEBPA/S1PR2/CD24/PIK3R6	57
GO:0016126	sterol biosynthetic process	18/1076	81/18493	7.04164e-07	8.44214e-05	6.92139e-05	CYP51A1/MSMO1/IDI1/SREBF1/ACACB/SCD/SQLE/MVK/HMGCS1/ACAT2/G6PD/LSS/FDPS/FASN/ELOVL6/DHCR7/INSIG1/CES1	18
GO:0008203	cholesterol metabolic process	25/1076	144/18493	8.18866e-07	9.60387e-05	7.87385e-05	CYP51A1/OSBPL5/MSMO1/IDI1/SREBF1/ACACB/SCD/APOL1/SQLE/MVK/PPARD/HMGCS1/ACAT2/STAR/VLDLR/G6PD/LSS/FDPS/ABCA1/FASN/ELOVL6/DHCR7/INSIG1/CES1/CEBPA	25
GO:0002703	regulation of leukocyte mediated immunity	30/1076	196/18493	1.11646e-06	0.000128155	0.00010507	FGR/GAB2/FCGR2B/CEACAM1/IL12RB1/HMOX1/CD40/CLC/DUSP22/IL18R1/IL18RAP/IL1B/C3/BST2/TRPM4/HAVCR2/CD1A/CD1C/CD1E/FCER1G/IL23R/SLAMF6/CD300A/ADORA2B/CLCF1/FES/CADM1/CR1/TNF/PIK3R6	30
GO:0031670	cellular response to nutrient	16/1076	68/18493	1.28897e-06	0.000144875	0.000118778	FYN/HMOX1/PHEX/CYP27B1/VDR/BCL11A/TRPM4/CDKN2B/P2RY2/BAIAP2/GAS6/TRPV1/KANK2/PDXP/P2RY11/CASTOR2	16
GO:0034341	response to interferon-gamma	30/1076	198/18493	1.38755e-06	0.000145434	0.000119236	VIM/TXK/OAS1/ICAM1/IL12RB1/CD40/CCL24/CCL2/CCL1/CYP27B1/OAS3/CD58/MT2A/IRF5/BST2/GCH1/TRIM22/NLRC5/STAR/NCAM1/IL23R/CIITA/CDC42EP4/EVL/IRF9/IFI30/TDGF1/CCL23/CCL3L1/CCL3	30
GO:0060326	cell chemotaxis	39/1076	295/18493	1.39764e-06	0.000145434	0.000119236	STAP1/CCL24/CCL2/CCL1/PDE4D/PADI2/CXCR4/NR4A1/PREX1/GPR18/IL1B/TNFSF14/DOCK4/TRPM4/C5AR2/ANXA1/DYSF/S100A8/NOTCH1/PTPRO/EPHB1/NBL1/FCER1G/JAML/CXCR5/S100A9/HMGB2/CX3CR1/CXCL8/FPR2/AZU1/GAS6/CSF1/CXCR3/CNR2/DEFA1/CCL23/CCL3L1/CCL3	39
GO:0022409	positive regulation of cell-cell adhesion	35/1076	251/18493	1.40178e-06	0.000145434	0.000119236	FYN/CEACAM6/ICAM1/ITGA6/IL12RB1/PIEZO1/EBI3/CCL2/CD86/IGFBP2/MYB/IL1B/TNFSF14/IL6ST/ETS1/ANXA1/ADAM19/HAVCR2/TESPA1/DUSP10/PAK1/TNFRSF13C/ICOSLG/ALOX15/PLPP3/IL23R/KIF26B/SPTA1/RAG1/BTLA/PNP/CD3E/TNF/CD24/PIK3R6	35
GO:1901617	organic hydroxy compound biosynthetic process	35/1076	251/18493	1.40178e-06	0.000145434	0.000119236	CYP51A1/MSMO1/IDI1/OSBPL3/SREBF1/ABCB11/ACACB/TIGAR/SCD/PLTP/SQLE/MVK/CYP27B1/VDR/HMGCS1/ACAT2/SNAI1/IL1B/GCH1/CYP27A1/STAR/NR4A2/G6PD/LSS/FDPS/ALOX15/FASN/ELOVL6/P2RY6/DHCR7/CYP8B1/PMEL/INSIG1/CES1/TNF	35
GO:0022407	regulation of cell-cell adhesion	47/1076	388/18493	1.52872e-06	0.000155612	0.00012758	FYN/FCGR2B/CEACAM1/CEACAM6/ICAM1/ITGA6/IL12RB1/PIEZO1/EBI3/CCL2/DUSP22/CD86/IGFBP2/TNR/MYB/SDC4/IL1B/TNFSF14/IL6ST/ETS1/ANXA1/ADAM19/HAVCR2/TESPA1/GPNMB/LRRC32/DUSP10/TNFRSF21/PAK1/TNFRSF13C/ICOSLG/ALOX15/PLPP3/IL23R/KIF26B/SPTA1/RAG1/SPINT2/CD300A/CEBPB/ZNF703/BTLA/PNP/CD3E/TNF/CD24/PIK3R6	47
GO:0043547	positive regulation of GTPase activity	48/1076	405/18493	2.20628e-06	0.000220424	0.000180717	DEPDC1/ARHGAP31/DEPDC1B/RTN4R/ARAP2/RASGRF1/RASGRP2/ICAM1/ITGA6/CD40/SIPA1L3/RASA4/CCL24/TBC1D12/CCL2/CCL1/RGS2/PREX1/DOCK4/ARHGAP22/MTSS1L/DOCK10/ARHGAP24/RGS3/GPR65/RGS16/STXBP5L/RASA1/EPHA1/RASGRP3/RGS12/KALRN/STXBP5/SGSM1/TBC1D16/RASA4B/RIN1/A2M/JUN/ALS2CL/ADAP2/PRTN3/SRGAP1/AGAP7P/CCL23/ARHGAP23/CCL3L1/CCL3	48
GO:0043405	regulation of MAP kinase activity	42/1076	335/18493	2.2629e-06	0.00022197	0.000181985	MAP3K14/TRIB2/CD40/TRIB3/MAP4K1/DUSP22/RGS2/DUSP4/MAPK8IP1/CXCR4/FLT3/IL1B/GDF15/EPHB2/RGS3/DUSP10/MAP3K21/FGD2/PAK1/PDCD4/DUSP2/TGFA/INAVA/SPRY1/RET/CD300A/ADAM9/ADORA2B/FPR1/INSR/TRIB1/CSPG4/CHRNA7/MAP3K15/PDE6G/SPRY4/TNF/TLR9/TDGF1/S1PR2/CD24/PIK3R6	42
GO:0032729	positive regulation of interferon-gamma production	15/1076	63/18493	2.34824e-06	0.000226228	0.000185476	BCL3/TXK/IL12RB2/IL12RB1/EBI3/PDE4D/IL18R1/IL1B/HAVCR2/TNFRSF13C/IL23R/SLAMF6/CD3E/TNF/TLR9	15
GO:0009615	response to virus	40/1076	315/18493	2.85519e-06	0.000270242	0.000221561	FGR/MAP3K14/BIRC3/TSPAN32/BCL3/OAS1/IL12RB1/APOBEC3H/CD40/FMR1/OAS3/POLR3G/TNFAIP3/CXCR4/BATF3/IRF5/BST2/TRAF3/TRIM22/DDX60/NLRC5/HMGA2/IFIT5/NLRX1/IL23R/RNASE2/RNASE6/ISG20/AZU1/FOSL1/TMEM173/IFIT1/HYAL3/ADARB1/DEFA1/IRF9/TNF/TLR9/DEFA3/IKBKE	40
GO:0042088	T-helper 1 type immune response	12/1076	42/18493	3.07564e-06	0.000286087	0.000234552	BCL3/IL12RB1/RELB/EBI3/IL18R1/IL18RAP/IL1B/ANXA1/HAVCR2/IL18BP/IL23R/SEMA4A	12
GO:0050863	regulation of T cell activation	39/1076	305/18493	3.19697e-06	0.000292333	0.000239673	FYN/PRDM1/FCGR2B/CEACAM1/IL12RB1/CLC/EBI3/CCL2/DUSP22/CD86/IGFBP2/MYB/MAPK8IP1/SDC4/IL1B/TNFSF14/IL6ST/ANXA1/HAVCR2/TESPA1/GPNMB/LRRC32/DUSP10/TNFRSF21/PAK1/SH3RF1/TNFRSF13C/ICOSLG/IL23R/SPTA1/RAG1/CD300A/CEBPB/BTLA/PNP/CD3E/CR1/CD24/PIK3R6	39
GO:0051249	regulation of lymphocyte activation	53/1076	472/18493	3.38478e-06	0.000304348	0.000249524	FYN/PRDM1/GAL/FCGR2B/CEACAM1/MEF2C/IL12RB1/CD40/CLC/EBI3/CCL2/DUSP22/CD86/IGFBP2/TNFAIP3/MYB/MAPK8IP1/SDC4/IL1B/TNFSF14/IGLL1/IL6ST/ANXA1/HAVCR2/TESPA1/GPNMB/LRRC32/DUSP10/TNFRSF21/PAK1/BANK1/SH3RF1/SAMSN1/TNFRSF13C/ICOSLG/IL23R/SPTA1/MNDA/RAG1/CD300A/MZB1/CEBPB/CLCF1/GAS6/IRS2/BTLA/PNP/CD3E/CR1/MIR17HG/TLR9/CD24/PIK3R6	53
GO:0022604	regulation of cell morphogenesis	53/1076	474/18493	3.8338e-06	0.000329338	0.000270012	FGR/FYN/PLEKHO1/RTN4R/NEDD4L/NGFR/FBLN1/CARMIL1/ICAM1/BAMBI/COCH/FMR1/OLFM4/PTPRS/CCL24/CCL2/CUX2/PLXNA1/TNR/RHOU/SPP1/BCL11A/PREX1/PLXNA3/EPHB2/ANXA1/ITGA7/HECW2/SYT2/RASA1/FGD2/SH3KBP1/PAK1/PTPRO/EPS8/FMNL2/KALRN/CDC42EP3/SPTA1/RET/RHOH/SEMA4C/SDC2/SSH3/BAIAP2/SYNE3/CDC42EP4/FES/SEMA4A/FLNA/ATP10A/ARPIN/CCL3	53
GO:0045540	regulation of cholesterol biosynthetic process	13/1076	50/18493	3.84584e-06	0.000329338	0.000270012	CYP51A1/IDI1/SREBF1/ACACB/SCD/SQLE/MVK/HMGCS1/LSS/FDPS/FASN/ELOVL6/DHCR7	13
GO:0106118	regulation of sterol biosynthetic process	13/1076	50/18493	3.84584e-06	0.000329338	0.000270012	CYP51A1/IDI1/SREBF1/ACACB/SCD/SQLE/MVK/HMGCS1/LSS/FDPS/FASN/ELOVL6/DHCR7	13
GO:0062012	regulation of small molecule metabolic process	43/1076	355/18493	4.23382e-06	0.000356898	0.000292607	CYP51A1/BRCA1/ME1/IDI1/SREBF1/ACACB/TIGAR/CEACAM1/SCD/TSPO/TRIB3/SQLE/RCVRN/MVK/CYP27B1/VDR/HMGCS1/PFKFB4/CNR1/NLN/PFKFB2/SNAI1/IL1B/ANXA1/IGFBP4/SIK1/STAR/SOGA1/SLC7A7/LSS/FDPS/FBP1/FASN/ADORA2B/ELOVL6/INSR/P2RY6/DHCR7/BEND3/IRS2/INSIG1/FAM3C/TNF	43
GO:0045089	positive regulation of innate immune response	39/1076	309/18493	4.39128e-06	0.000362663	0.000297334	FYN/BIRC3/TXK/FCN1/COCH/NFKBIA/RELB/PTPRS/CLEC4A/POLR3G/IL18RAP/TNFAIP3/SMPDL3B/TRAF3/CLEC10A/HAVCR2/DDX60/NLRC5/S100A8/PAK1/LY96/FCER1G/NLRX1/SLAMF6/S100A9/INAVA/HMGB2/CLEC4E/CD300A/CLEC7A/TLR1/CADM1/TMEM173/TREML4/MUC19/TLR9/LILRA2/TICAM2/IKBKE	39
GO:0019722	calcium-mediated signaling	31/1076	220/18493	4.43666e-06	0.000362663	0.000297334	HOMER3/DMPK/GRIN2D/PDE4D/CXCR4/PLCG1/TRPM4/NFATC1/CDH13/ATP1B1/ANK2/CETN2/GSTO1/MCU/CXCR5/CX3CR1/CXCL8/FPR2/P2RY6/AZU1/HAP1/SELP/SLC8A1/PTGDR2/CXCR3/HTT/CD3E/GSTM2/TNF/P2RY11/CCL3	31
GO:0001818	negative regulation of cytokine production	34/1076	256/18493	5.89063e-06	0.000474328	0.000388883	HOMER3/BCL3/TRIB2/FCGR2B/CEACAM1/HMOX1/TSPO/BPI/RELB/PTPRS/CLEC4A/TNFAIP3/EPX/SRGN/GPR18/BST2/C5AR2/ANXA1/HAVCR2/GPNMB/LRRC32/NLRC5/TNFRSF21/PDCD4/BANK1/NLRX1/IL23R/CX3CR1/CHRNA7/GAS6/TNF/TLR9/IKBKE/CD24	34
GO:0034612	response to tumor necrosis factor	34/1076	257/18493	6.41813e-06	0.000508501	0.000416901	MAP3K14/BRCA1/BIRC3/TNFRSF9/ICAM1/NFKBIA/CD40/CCL24/CCL2/CCL1/CD58/TNFAIP3/TNFSF14/TNFRSF19/TRAF3/GCH1/CHI3L1/IL18BP/TNFRSF21/ADAMTS12/TNFRSF13C/NKX3-1/ADAM9/CXCL8/GAS6/HYAL3/TRPV1/LTB/TNF/TDGF1/CEBPA/CCL23/CCL3L1/CCL3	34
GO:0071356	cellular response to tumor necrosis factor	32/1076	235/18493	6.50354e-06	0.000508501	0.000416901	MAP3K14/BRCA1/BIRC3/TNFRSF9/ICAM1/NFKBIA/CD40/CCL24/CCL2/CCL1/CD58/TNFAIP3/TNFSF14/TNFRSF19/TRAF3/CHI3L1/IL18BP/TNFRSF21/ADAMTS12/TNFRSF13C/NKX3-1/CXCL8/GAS6/HYAL3/TRPV1/LTB/TNF/TDGF1/CEBPA/CCL23/CCL3L1/CCL3	32
GO:0090066	regulation of anatomical structure size	54/1076	497/18493	7.25292e-06	0.000558993	0.000458297	GCLC/TBXA2R/PIK3C2A/TMSB10/RTN4R/PAX2/CARMIL1/ICAM1/PLEKHG2/HMOX1/KCNN4/PTPRS/CCL24/P2RX1/PPARD/WASF1/TNR/RGS2/SPP1/PREX1/DOCK4/TRPM4/PLXNA3/GCH1/ABI2/RASA1/ADM/PAK1/EPS8/DEPTOR/ALOX15/CDC42EP3/SPTA1/RET/SEMA4C/RAB3B/ADRB2/ADORA2B/LRRC8C/RARG/SSH3/P2RY2/BAIAP2/CDC42EP4/SLC8A1/ADRA2C/SEMA4A/EVL/LRRC8B/GPX1/PDXP/ARPIN/NAA80/FMN1	54
GO:0072330	monocarboxylic acid biosynthetic process	37/1076	293/18493	7.5781e-06	0.000567831	0.000465544	BRCA1/ALOX5/OSBPL3/ABCB11/DHRS9/MGLL/ACACB/TIGAR/CEACAM1/SCD/TECR/TRIB3/GPI/DSE/PFKFB4/KMO/PFKFB2/FADS2/ANXA1/SDS/CYP27A1/ABHD2/SCD5/STAR/PTGES/FADS1/ALOX15/HPGDS/HPGD/FBP1/FASN/ELOVL6/INSR/CSPG4/CYP8B1/INSIG1/OGDHL	37
GO:1903037	regulation of leukocyte cell-cell adhesion	37/1076	293/18493	7.5781e-06	0.000567831	0.000465544	FYN/FCGR2B/CEACAM1/ICAM1/IL12RB1/EBI3/CCL2/DUSP22/CD86/IGFBP2/MYB/SDC4/IL1B/TNFSF14/IL6ST/ETS1/ANXA1/HAVCR2/TESPA1/GPNMB/LRRC32/DUSP10/TNFRSF21/PAK1/TNFRSF13C/ICOSLG/IL23R/SPTA1/RAG1/CD300A/CEBPB/BTLA/PNP/CD3E/TNF/CD24/PIK3R6	37
GO:0050729	positive regulation of inflammatory response	22/1076	133/18493	8.30121e-06	0.000613493	0.00050298	STAP1/OSM/NFKBIA/CCL24/CCL1/CNR1/IL1B/C3/F12/IL6ST/ETS1/S100A8/PDCD4/FCER1G/S100A9/ADORA2B/TGM2/TNF/TLR9/CEBPA/CCL3L1/CCL3	22
GO:0002822	regulation of adaptive immune response based on somatic recombination of immune receptors built from immunoglobulin superfamily domains	23/1076	144/18493	9.49704e-06	0.000692386	0.000567661	FCGR2B/CEACAM1/MEF2C/IL12RB1/CD40/CLC/DUSP22/IL18R1/TNFAIP3/IL1B/C3/TRPM4/ANXA1/HAVCR2/CD1A/CD1C/CD1E/FCER1G/TNFRSF13C/IL23R/CLCF1/CR1/TNF	23
GO:0035690	cellular response to drug	42/1076	355/18493	9.80993e-06	0.000705661	0.000578545	GCLC/FYN/BRCA1/VIM/PDE4A/PAX2/MEF2C/GNA11/ICAM1/HMOX1/FMR1/MAP4K1/CD69/IL18RAP/TNFAIP3/MYB/BCL11A/MT2A/IL1B/GNAI1/TRPM4/HRH4/ETS1/ANXA1/IL18BP/CYP1B1/STAR/HMGA2/RNF149/FBP1/NKX3-1/CHRNA7/P2RY2/BAIAP2/SLC8A1/GAS6/TRPV1/GSTM2/TNF/PDXP/P2RY11/CASTOR2	42
GO:0032103	positive regulation of response to external stimulus	37/1076	297/18493	1.03351e-05	0.000733659	0.0006015	STAP1/OSM/NFKBIA/CCL24/CCL1/CYP27B1/F3/CNR1/IL1B/C3/TNFSF14/F12/CD180/IL6ST/ETS1/HAVCR2/DYSF/DDX60/CDH13/S100A8/PDCD4/LY96/FCER1G/SIGLEC16/S100A9/CXCL8/ADORA2B/FPR2/AZU1/GAS6/CSF1/TGM2/TNF/TLR9/CEBPA/CCL3L1/CCL3	37
GO:0002706	regulation of lymphocyte mediated immunity	23/1076	146/18493	1.19883e-05	0.000839956	0.000688648	FCGR2B/CEACAM1/IL12RB1/CD40/CLC/DUSP22/IL18R1/IL18RAP/IL1B/C3/TRPM4/HAVCR2/CD1A/CD1C/CD1E/FCER1G/IL23R/SLAMF6/CLCF1/CADM1/CR1/TNF/PIK3R6	23
GO:0043900	regulation of multi-organism process	43/1076	371/18493	1.28935e-05	0.000891803	0.000731156	MPO/BIRC3/TSPAN32/FCN1/OAS1/IL12RB1/APOBEC3H/CTSG/FMR1/OAS3/CNR1/TNFAIP3/SLPI/BST2/TRAF3/CD180/HAVCR2/DDX60/LHFPL2/DYNLT1/NOTCH1/HMGA2/IFIT5/LY96/NLRX1/SIGLEC11/SIGLEC16/IL23R/HPGDS/PLB1/CXCL8/ISG20/TRIB1/JUN/PTGDR2/TMEM173/P4HB/IFIT1/HYAL3/ADARB1/TNF/LILRA2/CCL3	43
GO:0050663	cytokine secretion	29/1076	210/18493	1.32469e-05	0.000904646	0.000741685	FGR/FCGR2B/FCN1/NLRP1/OSM/CCL1/IL1A/CD58/TNFAIP3/SRGN/CHI3L1/C5AR2/ANXA1/HAVCR2/DYSF/LRRC32/TNFRSF21/NOTCH1/BANK1/ABCA1/CLEC4E/TLR1/CADM1/GAS6/PNP/TNF/TLR9/CLEC5A/CCL3	29
GO:0006066	alcohol metabolic process	41/1076	348/18493	1.37924e-05	0.000930122	0.000762572	CYP51A1/ALDH3B1/OSBPL5/MSMO1/IDI1/INPP5A/SREBF1/DHRS9/ACACB/SCD/APOL1/SQLE/INPP4B/MVK/CYP27B1/VDR/PPARD/HMGCS1/GPD2/ACAT2/PLCG1/IL1B/GCH1/DYSF/CYP1B1/MYOF/STAR/VLDLR/G6PD/LSS/FDPS/PLB1/ABCA1/FASN/ELOVL6/P2RY6/DHCR7/INSIG1/CES1/TNF/CEBPA	41
GO:0045766	positive regulation of angiogenesis	28/1076	200/18493	1.43376e-05	0.000954956	0.000782933	TBXA2R/PIK3C2A/BRCA1/HDAC9/HMOX1/CD40/PPP1R16B/CTSH/CCL24/IL1A/F3/PLCG1/IL1B/C3/CHI3L1/ETS1/ANXA1/CYP1B1/ACVRL1/EPHA1/ADM/HMGA2/DDAH1/ITGA5/CX3CR1/CXCL8/CHRNA7/PIK3R6	28
GO:0046165	alcohol biosynthetic process	24/1076	158/18493	1.46824e-05	0.000965993	0.000791981	CYP51A1/MSMO1/IDI1/SREBF1/ACACB/SCD/SQLE/MVK/CYP27B1/VDR/HMGCS1/ACAT2/IL1B/GCH1/G6PD/LSS/FDPS/FASN/ELOVL6/P2RY6/DHCR7/INSIG1/CES1/TNF	24
GO:0003013	circulatory system process	53/1076	500/18493	1.76428e-05	0.00114678	0.000940201	GCLC/TBXA2R/FYN/PIK3C2A/DSG2/NEDD4L/SREBF1/CEACAM1/KCNN2/ICAM1/ITPR3/HMOX1/CTSG/DMPK/TNNT1/P2RX1/PPARD/NPR3/PDE4D/EPAS1/RGS2/CNR1/NFE2/THRA/DOCK4/TRPM4/GCH1/MYOF/FOXN4/ACVRL1/ATP1B1/ANK2/GSTO1/ADM/PTPRO/DDAH1/CACNA1D/LRP5/KLK1/ADRB2/ADORA2B/AZU1/P2RY2/SLC8A1/GAS6/ADRA2C/PTP4A3/NR2F2/FLNA/F5/GSTM2/GPX1/ADORA3	53
GO:0042108	positive regulation of cytokine biosynthetic process	13/1076	57/18493	1.8149e-05	0.00116564	0.000955667	BCL3/HMOX1/EBI3/CD86/IL1A/IL1B/TNFRSF13C/AZU1/TLR1/CD3E/LTB/TNF/TLR9	13
GO:0038061	NIK/NF-kappaB signaling	20/1076	120/18493	1.88121e-05	0.00119401	0.000978926	MAP3K14/BIRC3/BCL3/TRAF4/NFKB2/AGO1/NFKBIA/RELB/IL18R1/TNFRSF10B/IL1B/TNFSF14/CHI3L1/HAVCR2/PDCD4/ADGRG3/PTP4A3/TNF/TLR9/IKBKE	20
GO:0002697	regulation of immune effector process	48/1076	439/18493	1.96339e-05	0.00123168	0.00100981	FGR/BIRC3/GAB2/TSPAN32/FCGR2B/CEACAM1/IL12RB1/HMOX1/CD40/CLC/GPI/DUSP22/CD86/IL18R1/IL18RAP/TNFAIP3/MYB/IL1B/C3/BST2/TRPM4/TRAF3/C5AR2/ANXA1/HAVCR2/DDX60/DUSP10/CD1A/CD1C/CD1E/FCER1G/NLRX1/IL23R/SLAMF6/CD300A/ADORA2B/MZB1/CLCF1/A2M/FES/CADM1/TMEM173/IFIT1/CR1/CFI/TNF/TLR9/PIK3R6	48
GO:0008015	blood circulation	52/1076	492/18493	2.28746e-05	0.00141849	0.00116297	GCLC/TBXA2R/PIK3C2A/DSG2/NEDD4L/SREBF1/CEACAM1/KCNN2/ICAM1/ITPR3/HMOX1/CTSG/DMPK/TNNT1/P2RX1/PPARD/NPR3/PDE4D/EPAS1/RGS2/CNR1/NFE2/THRA/DOCK4/TRPM4/GCH1/MYOF/FOXN4/ACVRL1/ATP1B1/ANK2/GSTO1/ADM/PTPRO/DDAH1/CACNA1D/LRP5/KLK1/ADRB2/ADORA2B/AZU1/P2RY2/SLC8A1/GAS6/ADRA2C/PTP4A3/NR2F2/FLNA/F5/GSTM2/GPX1/ADORA3	52
GO:0051607	defense response to virus	30/1076	228/18493	2.45044e-05	0.00148541	0.00121783	MAP3K14/BIRC3/TSPAN32/OAS1/IL12RB1/APOBEC3H/CD40/OAS3/POLR3G/TNFAIP3/IRF5/BST2/TRAF3/TRIM22/DDX60/NLRC5/IFIT5/NLRX1/IL23R/RNASE2/RNASE6/ISG20/AZU1/TMEM173/IFIT1/ADARB1/DEFA1/IRF9/TLR9/DEFA3	30
GO:1904018	positive regulation of vasculature development	30/1076	228/18493	2.45044e-05	0.00148541	0.00121783	TBXA2R/PIK3C2A/BRCA1/HDAC9/CEACAM1/HMOX1/CD40/PPP1R16B/CTSH/CCL24/IL1A/F3/PLCG1/IL1B/C3/CHI3L1/ETS1/ANXA1/CYP1B1/ACVRL1/EPHA1/NOTCH1/ADM/HMGA2/DDAH1/ITGA5/CX3CR1/CXCL8/CHRNA7/PIK3R6	30
GO:0045444	fat cell differentiation	29/1076	217/18493	2.48249e-05	0.00148812	0.00122005	TRIO/TRIB2/SREBF1/ITGA6/TRIB3/PPARD/RGS2/NR4A1/TRPM4/SORT1/DYSF/DUSP10/OSBPL11/PLAC8/HMGA2/NR4A2/SH2B2/ZNF385A/LRP5/ADRB2/WNT10B/LRRC8C/CEBPB/CTBP2/ZBTB7C/INSIG1/TNF/GPX1/CEBPA	29
GO:0031649	heat generation	7/1076	17/18493	2.56956e-05	0.00152338	0.00124897	ARRDC3/IL1A/CNR1/IL1B/ADRB2/TRPV1/TNF	7
GO:0042129	regulation of T cell proliferation	23/1076	153/18493	2.60598e-05	0.00152818	0.0012529	IL12RB1/CLC/EBI3/CD86/IGFBP2/MAPK8IP1/SDC4/IL1B/IL6ST/ANXA1/HAVCR2/GPNMB/LRRC32/TNFRSF21/SH3RF1/TNFRSF13C/ICOSLG/IL23R/SPTA1/CEBPB/PNP/CD3E/CD24	23
GO:0032946	positive regulation of mononuclear cell proliferation	21/1076	133/18493	2.73421e-05	0.00158614	0.00130041	MEF2C/IL12RB1/CD40/EBI3/CD86/IGFBP2/IL1B/IL6ST/ANXA1/HAVCR2/TNFRSF13C/ICOSLG/IL23R/SPTA1/CLCF1/CSF1/IRS2/PNP/CD3E/TLR9/CD24	21
GO:1903306	negative regulation of regulated secretory pathway	8/1076	23/18493	2.86024e-05	0.0016416	0.00134588	FCGR2B/CEACAM1/CBARP/HMOX1/TRIM9/FMR1/NOTCH1/CD300A	8
GO:0097530	granulocyte migration	21/1076	134/18493	3.06773e-05	0.00174215	0.00142832	CCL24/CCL2/CCL1/PDE4D/EPX/PREX1/IL1B/C5AR2/ANXA1/DYSF/S100A8/FCER1G/JAML/S100A9/CD300A/CXCL8/CSF1/PRTN3/CCL23/CCL3L1/CCL3	21
GO:0002699	positive regulation of immune effector process	28/1076	209/18493	3.25316e-05	0.00182821	0.00149888	FGR/GAB2/IL12RB1/HMOX1/CD40/GPI/CD86/IL18R1/IL18RAP/MYB/IL1B/C3/ANXA1/DDX60/CD1A/CD1C/CD1E/FCER1G/IL23R/SLAMF6/CD300A/ADORA2B/MZB1/CLCF1/FES/CADM1/TNF/TLR9	28
GO:0001909	leukocyte mediated cytotoxicity	18/1076	105/18493	3.28847e-05	0.001829	0.00149953	SLAMF7/STAP1/FCGR2B/CEACAM1/ICAM1/IL12RB1/CTSG/CTSH/IL18RAP/HAVCR2/CD1A/CD1C/CD1E/IL23R/SLAMF6/AZU1/CADM1/PIK3R6	18
GO:0055074	calcium ion homeostasis	49/1076	461/18493	3.38112e-05	0.00186134	0.00152604	TSPOAP1/TBXA2R/FYN/CAPN3/ITPR3/CD40/DMPK/GRIN2D/P2RX1/CCL1/FAM20A/CYP27B1/VDR/PDE4D/CNR1/CXCR4/PLCG1/GPR18/S1PR4/TRPM4/HRH4/C5AR2/GPR65/SLC24A4/ATP1B1/ANK2/GSTO1/ADM/SLC25A27/MCU/CACNA1D/CXCR5/CX3CR1/FPR2/FPR1/P2RY6/HAP1/CHRNA7/SLC8A1/CXCR3/TRPV1/HTT/NMB/TGM2/GPR20/GSTM2/CD24/CCL23/CCL3	49
GO:0031589	cell-substrate adhesion	39/1076	338/18493	3.55553e-05	0.00192329	0.00157683	COL17A1/ACTN1/FBLN1/CARMIL1/EPDR1/CEACAM6/SIGLEC1/PXN/ITGA6/OLFM4/PPARD/DUSP22/KIF14/SORBS3/PREX1/SDC4/ITGB4/ITGA7/MYO1G/ACVRL1/CDH13/CYR61/RASA1/EPHA1/NOTCH1/ADAMTS12/PTPRO/EPHB1/ITGA5/ALOX15/ADAM9/ANTXR1/GAS6/CSF1/EMID1/FLNA/CD3E/STRC/FMN1	39
GO:0097529	myeloid leukocyte migration	27/1076	199/18493	3.56867e-05	0.00192329	0.00157683	STAP1/CCL24/CCL2/CCL1/PDE4D/EPX/PREX1/IL1B/C5AR2/ANXA1/DYSF/S100A8/PTPRO/NBL1/FCER1G/JAML/S100A9/CD300A/CX3CR1/CXCL8/FPR2/AZU1/CSF1/PRTN3/CCL23/CCL3L1/CCL3	27
GO:0033673	negative regulation of kinase activity	31/1076	244/18493	3.60059e-05	0.00192329	0.00157683	PRKAR2B/TRIB2/CEACAM1/TRIB3/DUSP22/RGS2/TNFAIP3/DUSP4/MAPK8IP1/IL1B/SH3BP5/EPHB2/RGS3/DUSP10/EPHA1/PDCD4/DEPTOR/DUSP2/ZFYVE28/LRP5/SPRY1/CD300A/RHOH/TRIB1/NR2F2/INKA1/IRS2/SPRY4/ADARB1/DBNDD2/CEBPA	31
GO:0002758	innate immune response-activating signal transduction	30/1076	233/18493	3.71451e-05	0.00196469	0.00161077	FYN/BIRC3/FCN1/NFKBIA/RELB/PTPRS/CLEC4A/TNFAIP3/SMPDL3B/TRAF3/CLEC10A/HAVCR2/DDX60/S100A8/PAK1/LY96/FCER1G/NLRX1/S100A9/INAVA/CLEC4E/CD300A/CLEC7A/TLR1/TREML4/MUC19/TLR9/LILRA2/TICAM2/IKBKE	30
GO:0006469	negative regulation of protein kinase activity	29/1076	222/18493	3.80639e-05	0.00197274	0.00161738	PRKAR2B/TRIB2/CEACAM1/TRIB3/DUSP22/RGS2/TNFAIP3/DUSP4/MAPK8IP1/IL1B/SH3BP5/EPHB2/RGS3/DUSP10/EPHA1/PDCD4/DEPTOR/DUSP2/ZFYVE28/LRP5/SPRY1/CD300A/TRIB1/NR2F2/INKA1/SPRY4/ADARB1/DBNDD2/CEBPA	29
GO:0042098	T cell proliferation	25/1076	178/18493	3.83944e-05	0.00197274	0.00161738	FYN/IL12RB1/CLC/EBI3/CD86/IGFBP2/MAPK8IP1/SDC4/IL1B/TNFSF14/IL6ST/ANXA1/HAVCR2/GPNMB/LRRC32/TNFRSF21/SH3RF1/TNFRSF13C/ICOSLG/IL23R/SPTA1/CEBPB/PNP/CD3E/CD24	25
GO:0071346	cellular response to interferon-gamma	25/1076	178/18493	3.83944e-05	0.00197274	0.00161738	VIM/TXK/OAS1/ICAM1/IL12RB1/CCL24/CCL2/CCL1/OAS3/CD58/MT2A/IRF5/TRIM22/NLRC5/STAR/NCAM1/CIITA/CDC42EP4/EVL/IRF9/IFI30/TDGF1/CCL23/CCL3L1/CCL3	25
GO:0048640	negative regulation of developmental growth	18/1076	107/18493	4.26613e-05	0.0021713	0.00178016	RTN4R/WWC3/GAL/PTPRS/TNR/RGS2/SPP1/BCL11A/GDF15/PLXNA3/DUSP10/PLAC8/PAK1/G6PD/SEMA4C/ADRB2/SEMA4A/MIR17HG	18
GO:0001906	cell killing	23/1076	158/18493	4.38356e-05	0.00221022	0.00181207	SLAMF7/STAP1/FCGR2B/CEACAM1/ICAM1/IL12RB1/APOL1/CTSG/CTSH/IL18RAP/HAVCR2/CD1A/CD1C/CD1E/IL23R/SLAMF6/DEFA4/AZU1/CADM1/HIST1H2BK/DEFA1/DEFA3/PIK3R6	23
GO:0051235	maintenance of location	37/1076	318/18493	4.67514e-05	0.0023354	0.00191471	TMSB10/SYNE2/BCL3/ACACB/CAPN3/ITPR3/TSPO/NFKBIA/PPARD/PDE4D/SRGN/PLCG1/IL1B/C3/DYSF/FBN2/S100A8/OSBPL11/ANK2/GSTO1/NBL1/S100A9/ABCA1/CLMN/FBN1/P2RY6/HAP1/SYNE3/SLC8A1/INSIG1/TRPV1/FLNA/HTT/GSTM2/TNF/IKBKE/CCL3	37
GO:0051047	positive regulation of secretion	44/1076	404/18493	4.72917e-05	0.00234072	0.00191907	FGR/GAB2/GAL/FCN1/NLRP1/STX1B/OSM/SMPD3/KCNN4/GPI/CCL1/PPARD/IL1A/CD58/KMO/CNR1/MYB/SPP1/GPR68/PFKFB2/SDC4/SOX4/IL1B/TRPM4/HAVCR2/S100A8/MCU/CACNA1D/FCER1G/STXBP5/CLEC4E/NKX3-1/ADAM9/ADORA2B/TLR1/P2RY2/CADM1/IRS2/HYAL3/TRPV1/NMB/TNF/CLEC5A/CCL3	44
GO:0014902	myotube differentiation	18/1076	108/18493	4.84545e-05	0.00237648	0.00194838	PLEKHO1/HDAC9/MEF2C/DMPK/BCL9/NLN/TNFSF14/GDF15/SORT1/MYOF/SIK1/CD53/NOTCH1/HOMER1/CAPN2/WNT10B/ADGRB1/GPX1	18
GO:1903039	positive regulation of leukocyte cell-cell adhesion	28/1076	214/18493	4.99711e-05	0.00242103	0.00198491	FYN/ICAM1/IL12RB1/EBI3/CCL2/CD86/IGFBP2/MYB/IL1B/TNFSF14/IL6ST/ETS1/ANXA1/HAVCR2/TESPA1/DUSP10/PAK1/TNFRSF13C/ICOSLG/IL23R/SPTA1/RAG1/BTLA/PNP/CD3E/TNF/CD24/PIK3R6	28
GO:1901652	response to peptide	50/1076	481/18493	5.02604e-05	0.00242103	0.00198491	GCLC/PRKAR2B/FYN/PIK3C2A/VIM/HDAC9/NGFR/GAL/SREBF1/FCGR2B/CEACAM1/PXN/ICAM1/NLRP1/NFKBIA/CD40/TRIB3/PHEX/CA2/GRB10/TNFAIP3/NR4A1/IL1B/STAT5A/GNAI1/IRF5/ADCY4/GDF15/SORT1/ANXA1/GGH/ATP6V1B2/STAR/NOTCH1/ADM/PAK1/SOGA1/NR4A2/BTG2/SH2B2/INAVA/FBN1/ADRB2/FPR2/INSR/CHRNA7/BAIAP2/IRS2/TRPV1/FOXO6	50
GO:0070665	positive regulation of leukocyte proliferation	21/1076	139/18493	5.34608e-05	0.0025524	0.00209262	MEF2C/IL12RB1/CD40/EBI3/CD86/IGFBP2/IL1B/IL6ST/ANXA1/HAVCR2/TNFRSF13C/ICOSLG/IL23R/SPTA1/CLCF1/CSF1/IRS2/PNP/CD3E/TLR9/CD24	21
GO:0017157	regulation of exocytosis	27/1076	204/18493	5.53385e-05	0.00260825	0.0021384	FGR/GAB2/FCGR2B/CEACAM1/STX1B/CBARP/HMOX1/TRIM9/FMR1/SMPD3/P2RX1/CNR1/SDC4/ANXA1/STXBP5L/NOTCH1/CACNA1D/FCER1G/STXBP5/CD300A/CPLX1/RAB3B/ADORA2B/HAP1/FES/SEPT5/HYAL3	27
GO:0072503	cellular divalent inorganic cation homeostasis	50/1076	483/18493	5.58856e-05	0.00260825	0.0021384	TSPOAP1/TBXA2R/FYN/CAPN3/ITPR3/CD40/DMPK/GRIN2D/P2RX1/CCL1/VDR/PDE4D/CNR1/CXCR4/PLCG1/MT2A/GPR18/S1PR4/TRPM4/HRH4/C5AR2/GPR65/SLC24A4/ATP1B1/S100A8/ANK2/GSTO1/ADM/SLC25A27/MCU/CACNA1D/CXCR5/S100A9/CX3CR1/FPR2/FPR1/P2RY6/HAP1/CHRNA7/SLC8A1/CXCR3/TRPV1/HTT/NMB/TGM2/GPR20/GSTM2/CD24/CCL23/CCL3	50
GO:0090181	regulation of cholesterol metabolic process	13/1076	63/18493	5.60809e-05	0.00260825	0.0021384	CYP51A1/IDI1/SREBF1/ACACB/SCD/SQLE/MVK/HMGCS1/LSS/FDPS/FASN/ELOVL6/DHCR7	13
GO:0002768	immune response-regulating cell surface receptor signaling pathway	47/1076	445/18493	5.68404e-05	0.00261024	0.00214004	FGR/CD79B/FYN/GAB2/STAP1/CYFIP2/FCGR2B/TXK/CEACAM1/MEF2C/FCN1/CD40/KCNN4/RELB/CD79A/LPXN/CLEC4A/DUSP22/BTNL8/PDE4D/PLCG1/IGLL1/NFATC1/CLEC10A/C5AR2/TESPA1/MYO1G/TNFRSF21/PAK1/MS4A2/FCER1G/ICOSLG/SH2B2/MNDA/CLEC4E/CD300A/FPR2/FPR1/BAIAP2/JUN/BTLA/CD3E/CR1/MUC19/PVRIG/LILRA2/CD24	47
GO:0007204	positive regulation of cytosolic calcium ion concentration	36/1076	309/18493	5.72972e-05	0.00261024	0.00214004	TBXA2R/FYN/CAPN3/ITPR3/GRIN2D/CCL1/PDE4D/CNR1/CXCR4/PLCG1/GPR18/S1PR4/TRPM4/HRH4/C5AR2/GPR65/ANK2/GSTO1/ADM/CACNA1D/CXCR5/CX3CR1/FPR2/FPR1/P2RY6/HAP1/SLC8A1/CXCR3/TRPV1/HTT/NMB/TGM2/GPR20/GSTM2/CD24/CCL3	36
GO:0033003	regulation of mast cell activation	10/1076	39/18493	5.75754e-05	0.00261024	0.00214004	FGR/GAB2/HMOX1/CNR1/FCER1G/CD300A/ADORA2B/FES/CNR2/MILR1	10
GO:0010631	epithelial cell migration	39/1076	346/18493	5.96684e-05	0.00268259	0.00219936	TBXA2R/PIK3C2A/ANLN/ADGRA2/FLT4/HDAC9/CEACAM1/MEF2C/PXN/EPB41L4B/HMOX1/CD40/CTSH/GPI/PPARD/NR4A1/PLCG1/AMOT/STAT5A/ETS1/ANXA1/CYP1B1/ACVRL1/CDH13/DUSP10/NOTCH1/S100P/AMOTL1/ADAM9/JUN/ADGRB1/PTP4A3/NR2F2/SEMA4A/EVL/EPHB4/KANK2/GPX1/TDGF1	39
GO:0045920	negative regulation of exocytosis	9/1076	32/18493	6.13428e-05	0.00273508	0.00224239	FCGR2B/CEACAM1/CBARP/HMOX1/TRIM9/FMR1/ANXA1/NOTCH1/CD300A	9
GO:0002218	activation of innate immune response	31/1076	252/18493	6.68379e-05	0.00293844	0.00240912	FYN/BIRC3/FCN1/NFKBIA/RELB/PTPRS/CLEC4A/TNFAIP3/SMPDL3B/TRAF3/CLEC10A/HAVCR2/DDX60/S100A8/PAK1/LY96/FCER1G/NLRX1/S100A9/INAVA/CLEC4E/CD300A/CLEC7A/TLR1/TMEM173/TREML4/MUC19/TLR9/LILRA2/TICAM2/IKBKE	31
GO:0006874	cellular calcium ion homeostasis	47/1076	448/18493	6.69933e-05	0.00293844	0.00240912	TSPOAP1/TBXA2R/FYN/CAPN3/ITPR3/CD40/DMPK/GRIN2D/P2RX1/CCL1/VDR/PDE4D/CNR1/CXCR4/PLCG1/GPR18/S1PR4/TRPM4/HRH4/C5AR2/GPR65/SLC24A4/ATP1B1/ANK2/GSTO1/ADM/SLC25A27/MCU/CACNA1D/CXCR5/CX3CR1/FPR2/FPR1/P2RY6/HAP1/CHRNA7/SLC8A1/CXCR3/TRPV1/HTT/NMB/TGM2/GPR20/GSTM2/CD24/CCL23/CCL3	47
GO:0002286	T cell activation involved in immune response	17/1076	101/18493	6.85458e-05	0.00298229	0.00244507	BCL3/FCGR2B/CEACAM1/ICAM1/IL12RB1/RELB/CD86/IL18R1/MYB/ANXA1/HAVCR2/CD1C/FCER1G/IL23R/SLAMF6/CLEC4E/SEMA4A	17
GO:0070372	regulation of ERK1 and ERK2 cascade	37/1076	324/18493	6.95272e-05	0.00300079	0.00246024	FLT4/FBLN1/CEACAM1/ICAM1/EPHB6/CCL24/CCL2/CCL1/DUSP4/FLT3/IL1B/CHI3L1/EPHB2/C5AR2/HAVCR2/GPNMB/CYR61/DUSP10/EPHA1/NOTCH1/CNKSR3/EPHB1/ALOX15/SPRY1/RET/FPR2/INSR/P2RY6/CHRNA7/JUN/GAS6/SPRY4/EPHB4/TNF/CCL23/CCL3L1/CCL3	37
GO:0090132	epithelium migration	39/1076	349/18493	7.20163e-05	0.00308355	0.00252809	TBXA2R/PIK3C2A/ANLN/ADGRA2/FLT4/HDAC9/CEACAM1/MEF2C/PXN/EPB41L4B/HMOX1/CD40/CTSH/GPI/PPARD/NR4A1/PLCG1/AMOT/STAT5A/ETS1/ANXA1/CYP1B1/ACVRL1/CDH13/DUSP10/NOTCH1/S100P/AMOTL1/ADAM9/JUN/ADGRB1/PTP4A3/NR2F2/SEMA4A/EVL/EPHB4/KANK2/GPX1/TDGF1	39
GO:0050671	positive regulation of lymphocyte proliferation	20/1076	132/18493	7.66099e-05	0.00323104	0.00264901	MEF2C/IL12RB1/CD40/EBI3/CD86/IGFBP2/IL1B/IL6ST/ANXA1/HAVCR2/TNFRSF13C/ICOSLG/IL23R/SPTA1/CLCF1/IRS2/PNP/CD3E/TLR9/CD24	20
GO:0042362	fat-soluble vitamin biosynthetic process	6/1076	14/18493	7.66586e-05	0.00323104	0.00264901	PLTP/CYP27B1/VDR/SNAI1/IL1B/TNF	6
GO:0002695	negative regulation of leukocyte activation	23/1076	164/18493	7.90104e-05	0.00328363	0.00269212	TSPAN32/GAL/FCGR2B/CEACAM1/HMOX1/BPI/DUSP22/CD86/CNR1/TNFAIP3/SDC4/ANXA1/HAVCR2/GPNMB/LRRC32/TNFRSF21/BANK1/SAMSN1/MNDA/CD300A/CEBPB/CNR2/MILR1	23
GO:0002573	myeloid leukocyte differentiation	26/1076	197/18493	7.91235e-05	0.00328363	0.00269212	GAB2/CEACAM1/MEF2C/CEBPE/CA2/RELB/GPR68/BATF3/LRRC17/ZBTB46/POU4F1/LRRK1/FCER1G/GAB3/IL23R/FBN1/FASN/CEBPB/TRIB1/JUN/CSF1/PRTN3/TNF/EFNA4/CEBPA/CCL3	26
GO:0033198	response to ATP	9/1076	33/18493	8.00206e-05	0.00329551	0.00270186	P2RX1/IL1B/TRPM4/P2RY2/SLC8A1/SELL/TRPV1/PDXP/P2RY11	9
GO:0032495	response to muramyl dipeptide	7/1076	20/18493	8.77784e-05	0.00358761	0.00294135	VIM/NLRP1/NFKBIA/TNFAIP3/IRF5/NOTCH1/INAVA	7
GO:0007266	Rho protein signal transduction	26/1076	199/18493	9.37387e-05	0.00378682	0.00310467	TRIO/RTN4R/RASGRF1/NGFR/PLEKHG2/DNMBP/RHOU/CTNNAL1/PREX1/GPR18/MCF2L/PLEKHG3/ARHGEF39/GPR65/CDH13/FGD2/EPS8/OBSCN/KALRN/CDC42EP3/ARHGEF3/ABCA1/RHOH/CDC42EP4/KANK2/GPR20	26
GO:0070371	ERK1 and ERK2 cascade	38/1076	341/18493	9.40563e-05	0.00378682	0.00310467	FLT4/FBLN1/CEACAM1/ICAM1/CTSH/EPHB6/CCL24/CCL2/CCL1/DUSP4/FLT3/IL1B/CHI3L1/EPHB2/C5AR2/HAVCR2/GPNMB/CYR61/DUSP10/EPHA1/NOTCH1/CNKSR3/EPHB1/ALOX15/SPRY1/RET/FPR2/INSR/P2RY6/CHRNA7/JUN/GAS6/SPRY4/EPHB4/TNF/CCL23/CCL3L1/CCL3	38
GO:0046631	alpha-beta T cell activation	20/1076	134/18493	9.4918e-05	0.0037932	0.00310991	PRDM1/BCL3/IL12RB1/RELB/EBI3/CLEC4A/CD86/IL18R1/MYB/MAPK8IP1/GPR18/ANXA1/SH3RF1/IL23R/SLAMF6/CD300A/FUT7/SEMA4A/PNP/CD3E	20
GO:0032102	negative regulation of response to external stimulus	37/1076	329/18493	9.57377e-05	0.00379783	0.0031137	PLAUR/STAP1/RTN4R/FCGR2B/CEACAM1/PTPRS/CCL2/MVK/PPARD/TNR/PADI2/TNFAIP3/SPP1/GPR18/SMPDL3B/PLXNA3/F12/C5AR2/ETS1/HAVCR2/DUSP10/NOTCH1/PDCD4/PTPRO/NBL1/NLRX1/SIGLEC11/IL22RA2/SEMA4C/TRIB1/IFIT1/CNR2/SEMA4A/KANK2/SERPINB2/GPX1/LILRA2	37
GO:0042035	regulation of cytokine biosynthetic process	16/1076	94/18493	9.68299e-05	0.00381312	0.00312623	BCL3/TRIB2/HMOX1/EBI3/CD86/IL1A/IL1B/TNFRSF13C/CX3CR1/CEBPB/AZU1/TLR1/CD3E/LTB/TNF/TLR9	16
GO:2001237	negative regulation of extrinsic apoptotic signaling pathway	17/1076	104/18493	9.99157e-05	0.00390612	0.00320248	GCLC/FYN/BRCA1/ICAM1/ITGA6/HMOX1/IL1A/ACVR1/TNFAIP3/TNFRSF10B/IL1B/SH3RF1/LMNA/HMGB2/HTT/TNF/GPX1	17
GO:0090130	tissue migration	39/1076	355/18493	0.000103909	0.004033	0.00330651	TBXA2R/PIK3C2A/ANLN/ADGRA2/FLT4/HDAC9/CEACAM1/MEF2C/PXN/EPB41L4B/HMOX1/CD40/CTSH/GPI/PPARD/NR4A1/PLCG1/AMOT/STAT5A/ETS1/ANXA1/CYP1B1/ACVRL1/CDH13/DUSP10/NOTCH1/S100P/AMOTL1/ADAM9/JUN/ADGRB1/PTP4A3/NR2F2/SEMA4A/EVL/EPHB4/KANK2/GPX1/TDGF1	39
GO:0010575	positive regulation of vascular endothelial growth factor production	8/1076	27/18493	0.000105137	0.00405155	0.00332171	BRCA1/FLT4/IL1A/IL1B/C3/IL6ST/CYP1B1/ADORA2B	8
GO:0001910	regulation of leukocyte mediated cytotoxicity	14/1076	76/18493	0.000108718	0.0041598	0.00341047	STAP1/FCGR2B/CEACAM1/ICAM1/IL12RB1/IL18RAP/HAVCR2/CD1A/CD1C/CD1E/IL23R/SLAMF6/CADM1/PIK3R6	14
GO:0032649	regulation of interferon-gamma production	16/1076	95/18493	0.000110253	0.00416159	0.00341193	BCL3/TXK/IL12RB2/IL12RB1/EBI3/PDE4D/IL18R1/IL1B/HAVCR2/TNFRSF13C/IL23R/SLAMF6/GAS6/CD3E/TNF/TLR9	16
GO:0042742	defense response to bacterium	36/1076	319/18493	0.000110307	0.00416159	0.00341193	FGR/MPO/BCL3/NLRP1/CEBPE/CTSG/COCH/BPI/EPX/SLPI/IGLL1/HAVCR2/S100A8/PLAC8/FCER1G/SIGLEC11/SIGLEC16/IL23R/S100A9/HMGB2/DEFA4/CLEC4E/LPO/RNASE3/RNASE6/CEBPB/AZU1/SELP/ADGRB1/PRG2/MPEG1/HIST1H2BK/DEFA1/TNF/TLR9/DEFA3	36
GO:0042089	cytokine biosynthetic process	17/1076	105/18493	0.000112865	0.00420613	0.00344845	BCL3/TRIB2/CEBPE/HMOX1/EBI3/CD86/IL1A/IL1B/TNFRSF13C/CX3CR1/CEBPB/AZU1/TLR1/CD3E/LTB/TNF/TLR9	17
GO:0030098	lymphocyte differentiation	38/1076	344/18493	0.000113047	0.00420613	0.00344845	CD79B/HDAC9/PRDM1/BCL3/FCGR2B/IL12RB1/RELB/CD79A/LFNG/CD86/IL18R1/MYB/FLT3/PREX1/SOX4/GPR18/ANXA1/TESPA1/DOCK10/DUSP10/SH3RF1/FCER1G/IL23R/SLAMF6/RAG1/CLEC4E/RHOH/CLCF1/FUT7/ADGRG3/GAS6/SEMA4A/PNP/CD3E/CR1/MIR17HG/TLR9/PIK3R6	38
GO:0070167	regulation of biomineral tissue development	15/1076	86/18493	0.000119316	0.00440896	0.00361474	MEF2C/CYP27B1/ACVR1/WNT6/SRGN/TRPM4/FBN2/NOTCH1/OSR2/ADRB2/WNT10B/CEBPB/SLC8A1/GAS6/CCL3	15
GO:0043901	negative regulation of multi-organism process	23/1076	169/18493	0.000125644	0.00460791	0.00377786	MPO/FCN1/OAS1/APOBEC3H/CTSG/OAS3/TNFAIP3/SLPI/BST2/HAVCR2/HMGA2/IFIT5/NLRX1/SIGLEC11/HPGDS/ISG20/TRIB1/JUN/PTGDR2/IFIT1/TNF/LILRA2/CCL3	23
GO:0032609	interferon-gamma production	17/1076	106/18493	0.000127262	0.00460791	0.00377786	BCL3/TXK/IL12RB2/IL12RB1/EBI3/PDE4D/IL18R1/IL18RAP/IL1B/HAVCR2/TNFRSF13C/IL23R/SLAMF6/GAS6/CD3E/TNF/TLR9	17
GO:0042107	cytokine metabolic process	17/1076	106/18493	0.000127262	0.00460791	0.00377786	BCL3/TRIB2/CEBPE/HMOX1/EBI3/CD86/IL1A/IL1B/TNFRSF13C/CX3CR1/CEBPB/AZU1/TLR1/CD3E/LTB/TNF/TLR9	17
GO:0001660	fever generation	5/1076	10/18493	0.000130163	0.00468154	0.00383822	IL1A/CNR1/IL1B/TRPV1/TNF	5
GO:1903305	regulation of regulated secretory pathway	21/1076	148/18493	0.000134401	0.00480194	0.00393693	FGR/GAB2/FCGR2B/CEACAM1/STX1B/CBARP/HMOX1/TRIM9/FMR1/P2RX1/CNR1/STXBP5L/NOTCH1/CACNA1D/FCER1G/CD300A/CPLX1/ADORA2B/FES/SEPT5/HYAL3	21
GO:0002675	positive regulation of acute inflammatory response	8/1076	28/18493	0.000139731	0.00495955	0.00406615	OSM/CNR1/IL1B/C3/F12/IL6ST/FCER1G/TNF	8
GO:1903532	positive regulation of secretion by cell	40/1076	373/18493	0.000143409	0.00505682	0.0041459	FGR/GAB2/GAL/FCN1/NLRP1/STX1B/OSM/SMPD3/KCNN4/GPI/CCL1/PPARD/IL1A/CD58/KMO/CNR1/MYB/SPP1/GPR68/PFKFB2/SDC4/SOX4/TRPM4/HAVCR2/MCU/CACNA1D/FCER1G/STXBP5/CLEC4E/NKX3-1/ADAM9/ADORA2B/TLR1/CADM1/IRS2/HYAL3/NMB/TNF/CLEC5A/CCL3	40
GO:0046394	carboxylic acid biosynthetic process	43/1076	412/18493	0.000151225	0.0052978	0.00434347	BRCA1/ALOX5/OSBPL3/ABCB11/DHRS9/MGLL/ACACB/TIGAR/CEACAM1/SCD/TECR/TRIB3/GPI/DSE/PFKFB4/KMO/MTHFD1L/PFKFB2/IL1B/GAMT/GCH1/ALOX5AP/FADS2/ANXA1/SDS/CYP27A1/ABHD2/SCD5/STAR/PTGES/FADS1/ALOX15/HPGDS/HPGD/FBP1/FASN/ELOVL6/INSR/CSPG4/CYP8B1/NAT8L/INSIG1/OGDHL	43
GO:0018108	peptidyl-tyrosine phosphorylation	41/1076	387/18493	0.000154962	0.00539367	0.00442207	FGR/FYN/STAP1/FLT4/TXK/IL12RB2/DOCK3/ICAM1/OSM/CD40/EPHB6/DUSP22/TTK/FLT3/STAT5A/SH3BP5/EPHB2/IL6ST/ABI2/EPHA1/BANK1/LRRK1/EPHB1/SAMSN1/ZFYVE28/ITGA5/IL23R/IL24/TGFA/IL22RA2/RET/CD300A/INSR/CSPG4/CLCF1/FES/GAS6/EPHB4/CD3E/TDGF1/CD24	41
GO:0016053	organic acid biosynthetic process	43/1076	413/18493	0.000159574	0.00551861	0.0045245	BRCA1/ALOX5/OSBPL3/ABCB11/DHRS9/MGLL/ACACB/TIGAR/CEACAM1/SCD/TECR/TRIB3/GPI/DSE/PFKFB4/KMO/MTHFD1L/PFKFB2/IL1B/GAMT/GCH1/ALOX5AP/FADS2/ANXA1/SDS/CYP27A1/ABHD2/SCD5/STAR/PTGES/FADS1/ALOX15/HPGDS/HPGD/FBP1/FASN/ELOVL6/INSR/CSPG4/CYP8B1/NAT8L/INSIG1/OGDHL	43
GO:0051480	regulation of cytosolic calcium ion concentration	38/1076	350/18493	0.000161751	0.00555056	0.00455069	TSPOAP1/TBXA2R/FYN/CAPN3/ITPR3/GRIN2D/P2RX1/CCL1/PDE4D/CNR1/CXCR4/PLCG1/GPR18/S1PR4/TRPM4/HRH4/C5AR2/GPR65/ANK2/GSTO1/ADM/CACNA1D/CXCR5/CX3CR1/FPR2/FPR1/P2RY6/HAP1/SLC8A1/CXCR3/TRPV1/HTT/NMB/TGM2/GPR20/GSTM2/CD24/CCL3	38
GO:0031214	biomineral tissue development	21/1076	150/18493	0.000162904	0.00555056	0.00455069	MEF2C/PHEX/FAM20A/CYP27B1/ACVR1/WNT6/SPP1/SRGN/TRPM4/GPNMB/FBN2/NOTCH1/ALOX15/ASGR2/OSR2/ADRB2/WNT10B/CEBPB/SLC8A1/GAS6/CCL3	21
GO:0032720	negative regulation of tumor necrosis factor production	11/1076	52/18493	0.000163763	0.00555056	0.00455069	BCL3/TSPO/BPI/CLEC4A/TNFAIP3/GPR18/C5AR2/HAVCR2/GPNMB/CHRNA7/GAS6	11
GO:0003018	vascular process in circulatory system	22/1076	161/18493	0.000164613	0.00555056	0.00455069	GCLC/TBXA2R/PIK3C2A/CEACAM1/ICAM1/HMOX1/P2RX1/PPARD/RGS2/DOCK4/TRPM4/GCH1/ADM/DDAH1/ADRB2/ADORA2B/AZU1/P2RY2/SLC8A1/ADRA2C/PTP4A3/GPX1	22
GO:0050707	regulation of cytokine secretion	24/1076	184/18493	0.00017607	0.00586358	0.00480733	FGR/FCGR2B/FCN1/NLRP1/OSM/CCL1/IL1A/CD58/TNFAIP3/SRGN/C5AR2/ANXA1/HAVCR2/LRRC32/TNFRSF21/BANK1/CLEC4E/TLR1/CADM1/GAS6/TNF/TLR9/CLEC5A/CCL3	24
GO:0050866	negative regulation of cell activation	24/1076	184/18493	0.00017607	0.00586358	0.00480733	GCLC/TSPAN32/GAL/FCGR2B/CEACAM1/HMOX1/BPI/DUSP22/CD86/CNR1/TNFAIP3/SDC4/ANXA1/HAVCR2/GPNMB/LRRC32/TNFRSF21/BANK1/SAMSN1/MNDA/CD300A/CEBPB/CNR2/MILR1	24
GO:0018212	peptidyl-tyrosine modification	41/1076	390/18493	0.00018288	0.00605298	0.00496261	FGR/FYN/STAP1/FLT4/TXK/IL12RB2/DOCK3/ICAM1/OSM/CD40/EPHB6/DUSP22/TTK/FLT3/STAT5A/SH3BP5/EPHB2/IL6ST/ABI2/EPHA1/BANK1/LRRK1/EPHB1/SAMSN1/ZFYVE28/ITGA5/IL23R/IL24/TGFA/IL22RA2/RET/CD300A/INSR/CSPG4/CLCF1/FES/GAS6/EPHB4/CD3E/TDGF1/CD24	41
GO:1903531	negative regulation of secretion by cell	25/1076	196/18493	0.000185981	0.00609224	0.0049948	SREBF1/FCGR2B/CEACAM1/CBARP/OSM/HMOX1/TRIM9/FMR1/CNR1/TNFAIP3/SRGN/IL1B/C5AR2/ANXA1/LRRC32/STXBP5L/TNFRSF21/NOTCH1/BANK1/KALRN/CD300A/GAS6/ADRA2C/NMB/TNF	25
GO:0002831	regulation of response to biotic stimulus	19/1076	130/18493	0.000186324	0.00609224	0.0049948	BIRC3/TSPAN32/TIGAR/CEACAM1/IL12RB1/TNFAIP3/TRAF3/CD180/HAVCR2/DDX60/LY96/NLRX1/SIGLEC11/SIGLEC16/IL23R/TRIB1/TMEM173/IFIT1/LILRA2	19
GO:0042116	macrophage activation	14/1076	80/18493	0.000192086	0.00620542	0.00508759	SLC7A2/STAP1/FCGR2B/BPI/HAVCR2/DYSF/CRTC3/FPR2/AZU1/TLR1/JUN/TRPV1/TNF/CEBPA	14
GO:0050764	regulation of phagocytosis	14/1076	80/18493	0.000192086	0.00620542	0.00508759	FGR/STAP1/FCGR2B/CCL2/IL1B/C3/DYSF/FCER1G/ALOX15/CD300A/AZU1/GAS6/PRTN3/TNF	14
GO:0071621	granulocyte chemotaxis	18/1076	120/18493	0.000195662	0.00627646	0.00514583	CCL24/CCL2/CCL1/PDE4D/PREX1/IL1B/C5AR2/ANXA1/DYSF/S100A8/FCER1G/JAML/S100A9/CXCL8/CSF1/CCL23/CCL3L1/CCL3	18
GO:0070555	response to interleukin-1	21/1076	152/18493	0.000196612	0.00627646	0.00514583	GCLC/ICAM1/NFKBIA/CD40/CCL24/CCL2/CCL1/IL1A/KMO/IL1B/CHI3L1/ETS1/ANXA1/ADAMTS12/NKX3-1/CXCL8/CEBPB/HYAL3/CCL23/CCL3L1/CCL3	21
GO:0050777	negative regulation of immune response	19/1076	131/18493	0.00020628	0.00650808	0.00533573	FCGR2B/CEACAM1/HMOX1/DUSP22/TNFAIP3/BST2/ANXA1/HAVCR2/NLRC5/DUSP10/SAMSN1/NLRX1/ALOX15/FCRLB/CD300A/A2M/CR1/TNF/GPX1	19
GO:1903555	regulation of tumor necrosis factor superfamily cytokine production	19/1076	131/18493	0.00020628	0.00650808	0.00533573	BCL3/TSPO/BPI/CLEC4A/CD86/TNFAIP3/GPR18/C5AR2/HAVCR2/GPNMB/LY96/FCER1G/CX3CR1/AZU1/TLR1/CHRNA7/GAS6/TLR9/CCL3	19
GO:0044706	multi-multicellular organism process	27/1076	221/18493	0.000215423	0.00675702	0.00553982	TEAD3/DSG2/PRDM1/FBLN1/STS/P2RX1/CYP27B1/VDR/PPARD/IGFBP2/RGS2/CNR1/SPP1/IL1B/FOSB/ETS1/HAVCR2/ADM/KALRN/ITGA5/IGFBP7/HPGD/STOX2/FOSL1/ADRA2C/NR2F2/HYAL3	27
GO:0042368	vitamin D biosynthetic process	5/1076	11/18493	0.000227196	0.00704437	0.00577541	CYP27B1/VDR/SNAI1/IL1B/TNF	5
GO:0070673	response to interleukin-18	5/1076	11/18493	0.000227196	0.00704437	0.00577541	ALOX5/IL18R1/IL18RAP/IL18BP/TICAM2	5
GO:0030593	neutrophil chemotaxis	16/1076	101/18493	0.000230305	0.00709998	0.005821	CCL24/CCL2/CCL1/PDE4D/PREX1/IL1B/C5AR2/DYSF/S100A8/FCER1G/JAML/S100A9/CXCL8/CCL23/CCL3L1/CCL3	16
GO:1903556	negative regulation of tumor necrosis factor superfamily cytokine production	11/1076	54/18493	0.000233265	0.00715037	0.00586232	BCL3/TSPO/BPI/CLEC4A/TNFAIP3/GPR18/C5AR2/HAVCR2/GPNMB/CHRNA7/GAS6	11
GO:0007249	I-kappaB kinase/NF-kappaB signaling	30/1076	258/18493	0.000238247	0.00726183	0.0059537	CASP10/MAP3K14/FYN/BIRC3/BCL3/CAPN3/HMOX1/NFKBIA/CD40/RELB/TNFAIP3/TNFRSF10B/IL1B/TNFRSF19/APOL3/BST2/TRIM22/IFIT5/LY96/NLRX1/INAVA/CX3CR1/RHOH/FLNA/NKIRAS1/TGM2/TNF/TLR9/TICAM2/IKBKE	30
GO:1990266	neutrophil migration	17/1076	112/18493	0.000252314	0.00764737	0.00626979	CCL24/CCL2/CCL1/PDE4D/PREX1/IL1B/C5AR2/DYSF/S100A8/FCER1G/JAML/S100A9/CXCL8/PRTN3/CCL23/CCL3L1/CCL3	17
GO:0002456	T cell mediated immunity	16/1076	102/18493	0.000258665	0.00779609	0.00639172	FCGR2B/CEACAM1/ICAM1/IL12RB1/CTSH/CLC/DUSP22/IL18R1/IL18RAP/IL1B/TRPM4/MYO1G/CD1A/CD1C/CD1E/IL23R	16
GO:0050867	positive regulation of cell activation	40/1076	384/18493	0.000263825	0.00790742	0.006483	FGR/FYN/GAB2/STAP1/MEF2C/CAPN3/IL12RB1/CD40/EBI3/CCL2/CD86/IGFBP2/MYB/IL1B/TNFSF14/IGLL1/IL6ST/ANXA1/HAVCR2/TESPA1/DUSP10/PAK1/FCER1G/TNFRSF13C/ICOSLG/IL23R/SPTA1/RAG1/ADORA2B/SELP/CLCF1/GAS6/IRS2/BTLA/PNP/CD3E/TLR9/CEBPA/CD24/PIK3R6	40
GO:0002689	negative regulation of leukocyte chemotaxis	6/1076	17/18493	0.000271616	0.00807648	0.00662161	STAP1/CCL2/PADI2/GPR18/C5AR2/NBL1	6
GO:0045926	negative regulation of growth	30/1076	260/18493	0.00027246	0.00807648	0.00662161	MPO/FHL1/RTN4R/WWC3/GAL/CTSG/PTPRS/CYP27B1/PPARD/TNR/RGS2/SPP1/BCL11A/MT2A/BST2/GDF15/PLXNA3/ACVRL1/DUSP10/PLAC8/NOTCH1/PAK1/G6PD/FBP1/SEMA4C/ADRB2/SEMA4A/DACT3/MIR17HG/TNF	30
GO:0050708	regulation of protein secretion	44/1076	438/18493	0.000297392	0.00872939	0.0071569	FGR/SREBF1/FCGR2B/FCN1/NLRP1/ITPR3/OSM/CD40/KCNN4/GPI/CCL1/PPARD/IL1A/CD58/CNR1/TNFAIP3/GPR68/SRGN/PFKFB2/SOX4/IL1B/TRPM4/C5AR2/ANXA1/HAVCR2/LRRC32/STXBP5L/TNFRSF21/BANK1/MCU/CACNA1D/LRP5/CLEC4E/ADAM9/TLR1/CADM1/GAS6/ADRA2C/IRS2/CACNA1E/TNF/TLR9/CLEC5A/CCL3	44
GO:0050870	positive regulation of T cell activation	25/1076	202/18493	0.000297722	0.00872939	0.0071569	FYN/IL12RB1/EBI3/CCL2/CD86/IGFBP2/MYB/IL1B/TNFSF14/IL6ST/ANXA1/HAVCR2/TESPA1/DUSP10/PAK1/TNFRSF13C/ICOSLG/IL23R/SPTA1/RAG1/BTLA/PNP/CD3E/CD24/PIK3R6	25
GO:0071706	tumor necrosis factor superfamily cytokine production	19/1076	135/18493	0.000306039	0.0088703	0.00727243	BCL3/TSPO/BPI/CLEC4A/CD86/TNFAIP3/GPR18/C5AR2/HAVCR2/GPNMB/LY96/FCER1G/CX3CR1/AZU1/TLR1/CHRNA7/GAS6/TLR9/CCL3	19
GO:0006636	unsaturated fatty acid biosynthetic process	10/1076	47/18493	0.000306884	0.0088703	0.00727243	SCD/FADS2/ANXA1/SCD5/PTGES/FADS1/ALOX15/HPGDS/HPGD/ELOVL6	10
GO:0051348	negative regulation of transferase activity	31/1076	274/18493	0.000307622	0.0088703	0.00727243	PRKAR2B/TRIB2/CEACAM1/TRIB3/DUSP22/RGS2/TNFAIP3/DUSP4/MAPK8IP1/IL1B/SH3BP5/EPHB2/RGS3/DUSP10/EPHA1/PDCD4/DEPTOR/DUSP2/ZFYVE28/LRP5/SPRY1/CD300A/RHOH/TRIB1/NR2F2/INKA1/IRS2/SPRY4/ADARB1/DBNDD2/CEBPA	31
GO:0002791	regulation of peptide secretion	46/1076	465/18493	0.000309104	0.0088703	0.00727243	FGR/SREBF1/FCGR2B/FCN1/NLRP1/ITPR3/OSM/CD40/KCNN4/GPI/CCL1/PPARD/IL1A/CD58/CNR1/TNFAIP3/GPR68/SRGN/PFKFB2/SOX4/IL1B/TRPM4/C5AR2/ANXA1/HAVCR2/LRRC32/S100A8/STXBP5L/TNFRSF21/BANK1/MCU/CACNA1D/KALRN/LRP5/CLEC4E/ADAM9/TLR1/CADM1/GAS6/ADRA2C/IRS2/CACNA1E/TNF/TLR9/CLEC5A/CCL3	46
GO:0007565	female pregnancy	24/1076	191/18493	0.000310808	0.00887201	0.00727383	TEAD3/DSG2/PRDM1/FBLN1/STS/CYP27B1/VDR/PPARD/IGFBP2/RGS2/CNR1/SPP1/IL1B/FOSB/ETS1/HAVCR2/ADM/ITGA5/IGFBP7/HPGD/STOX2/FOSL1/ADRA2C/NR2F2	24
GO:0002685	regulation of leukocyte migration	23/1076	180/18493	0.000322209	0.00914905	0.00750096	STAP1/ICAM1/HMOX1/CCL24/CCL2/CCL1/PADI2/GPR18/TNFSF14/C5AR2/ANXA1/DYSF/NBL1/CD300A/CX3CR1/CXCL8/FPR2/SELP/GAS6/CSF1/CXCR3/TNF/CCL3	23
GO:0035023	regulation of Rho protein signal transduction	19/1076	136/18493	0.000336738	0.00951152	0.00779814	TRIO/RTN4R/RASGRF1/PLEKHG2/DNMBP/PREX1/GPR18/MCF2L/PLEKHG3/ARHGEF39/GPR65/FGD2/EPS8/OBSCN/KALRN/ARHGEF3/ABCA1/KANK2/GPR20	19
GO:0060562	epithelial tube morphogenesis	34/1076	313/18493	0.000346634	0.00974005	0.0079855	PAX2/MEF2C/CTSH/LHX2/VDR/ACVR1/WNT6/MTHFD1L/SDC4/SOX4/MICAL2/KIF20B/FOXN4/ACVRL1/NOTCH1/ADM/PAK1/ADAMTS12/LRP5/KIF26B/IFT122/SPRY1/RET/DCHS1/NKX3-1/SPINT2/SEMA4C/RARG/IRX3/CSF1/PBX1/TRIM71/TNF/FMN1	34

## Sheet: GOBP_d4_0
ID	Description	GeneRatio	BgRatio	pvalue	p.adjust	qvalue	geneID	Count
GO:0042119	neutrophil activation	222/4056	498/18493	3.33e-30	2.1e-26	1.63e-26	FGR/MPO/MGST1/MMP25/PLAUR/TYROBP/ALOX5/MVP/DNASE1L1/ACPP/SERPINB1/TNFRSF1B/GRN/ATP6V0A1/TIMP2/HEXB/CYBA/SLC2A3/ACAA1/ROCK1/KCNAB2/FCGR2B/PLD1/TOLLIP/CEACAM1/PGM1/PSEN1/HSP90AA1/PTPRC/CD59/FCN1/SCAMP1/B4GALT1/CEACAM6/FTL/LYZ/CMTM6/SNAP23/ADA2/HSP90AB1/SNAP29/MAPK1/ARSA/SYNGR1/CTSG/PYGL/CTSZ/SIRPB1/CST3/PGRMC1/OLFM4/COTL1/CPPED1/PYCARD/CTSH/ATP8B4/GSDMD/ASAH1/RETN/GPI/CD33/SIGLEC5/RAB3D/IMPDH1/P2RX…	222
GO:0002283	neutrophil activation involved in immune response	217/4056	488/18493	2.34e-29	7.36e-26	5.73e-26	FGR/MPO/MGST1/MMP25/PLAUR/TYROBP/ALOX5/MVP/DNASE1L1/ACPP/SERPINB1/TNFRSF1B/GRN/ATP6V0A1/TIMP2/HEXB/CYBA/SLC2A3/ACAA1/ROCK1/KCNAB2/PLD1/TOLLIP/CEACAM1/PGM1/PSEN1/HSP90AA1/PTPRC/CD59/FCN1/SCAMP1/B4GALT1/CEACAM6/FTL/LYZ/CMTM6/SNAP23/ADA2/HSP90AB1/SNAP29/MAPK1/ARSA/SYNGR1/CTSG/PYGL/CTSZ/SIRPB1/CST3/PGRMC1/OLFM4/COTL1/CPPED1/PYCARD/CTSH/ATP8B4/GSDMD/ASAH1/RETN/GPI/CD33/SIGLEC5/RAB3D/IMPDH1/P2RX1/PSMD1…	217
GO:0043312	neutrophil degranulation	215/4056	485/18493	7.2e-29	1.51e-25	1.18e-25	FGR/MPO/MGST1/MMP25/PLAUR/TYROBP/ALOX5/MVP/DNASE1L1/ACPP/SERPINB1/TNFRSF1B/GRN/ATP6V0A1/TIMP2/HEXB/CYBA/SLC2A3/ACAA1/ROCK1/KCNAB2/PLD1/TOLLIP/CEACAM1/PGM1/PSEN1/HSP90AA1/PTPRC/CD59/FCN1/SCAMP1/B4GALT1/CEACAM6/FTL/LYZ/CMTM6/SNAP23/ADA2/HSP90AB1/SNAP29/MAPK1/ARSA/SYNGR1/CTSG/PYGL/CTSZ/SIRPB1/CST3/PGRMC1/OLFM4/COTL1/CPPED1/PYCARD/CTSH/ATP8B4/GSDMD/ASAH1/RETN/GPI/CD33/SIGLEC5/RAB3D/IMPDH1/P2RX1/PSMD1…	215
GO:0002446	neutrophil mediated immunity	217/4056	499/18493	9.9e-28	1.56e-24	1.21e-24	FGR/MPO/MGST1/MMP25/PLAUR/TYROBP/ALOX5/MVP/DNASE1L1/ACPP/SERPINB1/TNFRSF1B/GRN/ATP6V0A1/TIMP2/HEXB/CYBA/SLC2A3/ACAA1/ROCK1/KCNAB2/PLD1/TOLLIP/CEACAM1/PGM1/PSEN1/HSP90AA1/PTPRC/CD59/FCN1/SCAMP1/B4GALT1/CEACAM6/FTL/LYZ/CMTM6/SNAP23/ADA2/HSP90AB1/SNAP29/MAPK1/ARSA/SYNGR1/CTSG/PYGL/CTSZ/SIRPB1/CST3/PGRMC1/OLFM4/COTL1/CPPED1/PYCARD/CTSH/ATP8B4/GSDMD/ASAH1/RETN/GPI/CD33/SIGLEC5/RAB3D/IMPDH1/P2RX1/PSMD1…	217
GO:0043087	regulation of GTPase activity	177/4056	481/18493	4.03e-14	5.08e-11	3.96e-11	ALS2/PLXND1/CDKL5/DEPDC1/ARHGAP31/DEPDC1B/RTN4R/ADRB1/ARAP2/RASGRF1/WNK1/TNK2/IPO5/RASGRP2/GNB5/SNX13/LLGL2/PICALM/HACD3/RASAL2/VPS9D1/PLXNA2/ARHGEF1/OPHN1/SMAP2/TMED2/GMIP/ARHGAP4/RGS1/ICAM1/RGS17/SYDE2/NRP1/MYO9B/RANBP1/SH3BP1/RANGAP1/RIN3/CD40/RP2/CCL22/PYCARD/ARHGEF10/RASAL3/ANKRD27/PIK3R2/SIPA1L3/RASA4/ADAP1/CCL24/AGFG2/EZH2/DOCK8/ARHGAP21/TBC1D12/CCL2/CCL1/TBC1D19/RAPGEF2/RASAL1/TBC1D30/BCL…	177
GO:0001819	positive regulation of cytokine production	156/4056	422/18493	8.72e-13	9.15e-10	7.13e-10	FGR/DHX33/CD4/BRCA1/POLR3B/BIRC3/FLT4/CYBA/KARS/PRKCZ/BCL3/TXK/NFKB2/DDX1/PTPRC/IL12RB2/PIBF1/FCN1/MAVS/NLRP1/JAK2/IL12RB1/OSM/XBP1/HMOX1/HIF1A/CD40/FERMT1/RNF125/RGCC/MAPK3/PYCARD/GSDMD/IL27RA/EBI3/CARD8/HSPB1/C5/DDX58/C1QBP/CCL1/DHX58/BIRC2/GAPDH/POLR3G/PDE4D/CD86/IL1A/IFIH1/STAT1/IL1RL1/IL18R1/ARHGEF2/CD58/CD46/TNFSF4/MYB/EGR1/TNFRSF8/EPX/SASH3/CD244/IRF1/IL1B/C3/FFAR2/TRAF2/TICAM1/SEC14L1/LIL…	156
GO:0006260	DNA replication	109/4056	268/18493	2.9e-12	2.61e-09	2.03e-09	NFIX/BRCA1/DDX11/RFC2/RAD51/POLQ/POLD1/WDR18/MCM10/POLB/MCM2/TIPIN/MCM6/FGFR1/ORC1/ORC6/SUPT16H/CDC45/CDC6/CDC7/MCM5/POLE2/GINS1/SAMHD1/RBBP8/POLA1/ACD/MCM4/RNASEH2A/CCNE1/GRWD1/LIG1/DNAJC2/SSBP1/RPA3/POLD2/TWNK/GTPBP4/GLI1/RFC5/ING4/MCM3/GMNN/BCL6/MSH6/ZRANB3/DTD1/MCM8/DUT/POLN/GINS2/PCNA/NASP/RFC3/ORC3/CDK9/DSCC1/HMGA1/ACVRL1/BRCA2/CDAN1/TICRR/DTL/CCNA2/MMS22L/GINS4/NFIB/POLE3/SSRP1/CHEK1/TBRG1…	109
GO:0006261	DNA-dependent DNA replication	70/4056	148/18493	6.69e-12	5.27e-09	4.1e-09	DDX11/RFC2/RAD51/POLQ/POLD1/WDR18/MCM10/POLB/MCM2/TIPIN/MCM6/FGFR1/ORC1/ORC6/CDC45/CDC6/CDC7/MCM5/POLE2/GINS1/SAMHD1/POLA1/ACD/MCM4/RNASEH2A/CCNE1/LIG1/SSBP1/RPA3/POLD2/TWNK/RFC5/MCM3/GMNN/BCL6/MSH6/ZRANB3/POLN/GINS2/PCNA/RFC3/ORC3/CDK9/DSCC1/HMGA1/BRCA2/TICRR/MMS22L/GINS4/EME1/TONSL/LRWD1/RFC4/ORC5/STOML2/MCM7/CDT1/RFWD3/FEN1/CENPX/CENPS/POLD4/GINS3/ALYREF/BLM/EME2/PRIM1/WDHD1/RTEL1/DACH1	70
GO:0042110	T cell activation	161/4056	451/18493	9.79e-12	6.85e-09	5.34e-09	MAD1L1/CD4/FYN/WAS/RUNX3/BTN3A1/PRDM1/CASP8/PRKCZ/BCL3/TFRC/FCGR2B/PAG1/APBB1IP/ITCH/CEACAM1/PSEN1/PTPRC/CYLD/SIRPG/ICAM1/IL12RB1/LGALS1/XBP1/MYH9/SLA2/SIRPB1/SMAD7/TNFSF13B/PYCARD/RELB/LILRB1/RASAL3/CLC/EBI3/PIK3CG/LFNG/DOCK8/VSIR/CCL2/DUSP3/PRKAR1A/ZBTB16/PTPN6/CLEC4A/TREML2/CCND3/DUSP22/BCL6/CD86/LOXL3/IGFBP2/IL18R1/LEPR/CD46/TNFSF4/MYB/GPAM/HSPH1/EGR1/MAPK8IP1/SASH3/NCKAP1L/PREX1/SOX4/RUNX2/G…	161
GO:0035690	cellular response to drug	132/4056	355/18493	3.13e-11	1.97e-08	1.54e-08	CFLAR/FYN/BRCA1/DDX11/GCLM/VIM/CTNNA1/RAD51/CYBA/KCNH2/PPP1R12A/GNA15/PDE4A/TFRC/ACTB/DNM2/MEF2C/SSH1/NCOA1/CAD/GNA11/DNMT3B/ICAM1/TFAP4/HDAC6/HSP90AB1/MAPK1/PPM1F/HMOX1/PCK2/FMR1/MAPK3/NUP93/MAP4K1/EZH2/AHR/SETX/PLEKHA1/PPIF/PPP1R9B/CD69/GPLD1/NR3C1/XRN1/ECT2/GNAI2/UMPS/IL18RAP/RAP1A/ARHGEF2/TNFAIP3/MYB/WDR35/DNMT3A/BCL11A/EGR1/ITPR2/MT2A/IL1B/TRAP1/TRAF2/GNAI1/PPAT/TRPM4/PCNA/CASP9/PTPN22/HRH4/…	132
GO:0032944	regulation of mononuclear cell proliferation	87/4056	206/18493	4.37e-11	2.5e-08	1.95e-08	MAD1L1/CD38/CD4/CD22/GAL/TFRC/FCGR2B/ITCH/MEF2C/PTPRC/FLT3LG/IL12RB1/CD40/TNFSF13B/PYCARD/LILRB1/RASAL3/CLC/EBI3/AHR/VSIR/PRKAR1A/BST1/PTPN6/BCL6/CD86/IGFBP2/CD46/TNFSF4/GPAM/MAPK8IP1/SASH3/PKN1/NCKAP1L/IRF1/IL1B/TNFSF9/TICAM1/RAC2/TWSG1/LILRB2/PTPN22/IL6ST/HAVCR2/GPNMB/LRRC32/TNFRSF21/GNRH1/TIRAP/IL18/SH3RF1/TNFRSF14/CD1D/ICOSLG/ZBTB7B/IL23R/TGFBR2/SPTA1/CD320/CD300A/CTNNB1/CCDC88B/INPP5D/GPR183…	87
GO:0032943	mononuclear cell proliferation	105/4056	266/18493	6.06e-11	3e-08	2.33e-08	MAD1L1/CD38/CD4/FYN/CD22/BTN3A1/GAL/TFRC/FCGR2B/ITCH/MEF2C/PTPRC/FLT3LG/IL12RB1/CD40/TNFSF13B/PYCARD/LILRB1/RASAL3/CLC/EBI3/PIK3CG/IMPDH1/AHR/DOCK8/VSIR/PRKAR1A/BST1/PTPN6/CCND3/BCL6/CD86/IGFBP2/CD46/TNFSF4/GPAM/MAPK8IP1/FLT3/SASH3/PKN1/NCKAP1L/IRF1/IL1B/TNFSF9/TICAM1/RAC2/TWSG1/LILRB2/CD180/PTPN22/IL6ST/HAVCR2/GPNMB/LRRC32/LEF1/HSPD1/TNFRSF21/GNRH1/TIRAP/IL18/SH3RF1/PLCL2/TNFRSF14/CD1D/ICOSLG/ZB…	105
GO:0007159	leukocyte cell-cell adhesion	123/4056	327/18493	6.19e-11	3e-08	2.33e-08	MAD1L1/CD4/FYN/RUNX3/WNK1/PRKCZ/ROCK1/TFRC/FCGR2B/ADD2/PAG1/ITCH/CEACAM1/PTPRC/CYLD/SIRPG/ICAM1/EZR/IL12RB1/LGALS1/XBP1/SIRPB1/SMAD7/TNFSF13B/PYCARD/TSTA3/LILRB1/RASAL3/EBI3/DOCK8/VSIR/CCL2/DUSP3/PRKAR1A/ZBTB16/SELPLG/PTPN6/DUSP22/BCL6/CD86/LOXL3/IGFBP2/CD46/TNFSF4/MYB/GPAM/HSPH1/SASH3/NCKAP1L/IRF1/IL1B/TNFSF9/ADORA2A/RAC2/TWSG1/LILRB2/PTPN22/IL6ST/ETS1/HAVCR2/DTX1/TESPA1/GPNMB/HLX/LRRC32/ITGB7/V…	123
GO:0043547	positive regulation of GTPase activity	145/4056	405/18493	8.29e-11	3.37e-08	2.63e-08	ALS2/CDKL5/DEPDC1/ARHGAP31/DEPDC1B/RTN4R/ADRB1/ARAP2/RASGRF1/RASGRP2/GNB5/SNX13/LLGL2/PICALM/HACD3/RASAL2/VPS9D1/ARHGEF1/OPHN1/SMAP2/GMIP/ARHGAP4/RGS1/ICAM1/RGS17/SYDE2/NRP1/MYO9B/RANBP1/SH3BP1/RANGAP1/RIN3/CD40/RP2/CCL22/ARHGEF10/RASAL3/ANKRD27/PIK3R2/SIPA1L3/RASA4/ADAP1/CCL24/AGFG2/EZH2/DOCK8/ARHGAP21/TBC1D12/CCL2/CCL1/TBC1D19/RAPGEF2/RASAL1/TBC1D30/ACAP2/ECT2/CCL20/APC2/ELMOD3/RAP1A/RGS2/ARAP3…	145
GO:0050670	regulation of lymphocyte proliferation	86/4056	205/18493	8.56e-11	3.37e-08	2.63e-08	MAD1L1/CD38/CD4/CD22/GAL/TFRC/FCGR2B/ITCH/MEF2C/PTPRC/FLT3LG/IL12RB1/CD40/TNFSF13B/PYCARD/LILRB1/RASAL3/CLC/EBI3/AHR/VSIR/PRKAR1A/BST1/PTPN6/BCL6/CD86/IGFBP2/CD46/TNFSF4/GPAM/MAPK8IP1/SASH3/PKN1/NCKAP1L/IRF1/IL1B/TNFSF9/TICAM1/RAC2/TWSG1/LILRB2/PTPN22/IL6ST/HAVCR2/GPNMB/LRRC32/TNFRSF21/GNRH1/TIRAP/IL18/SH3RF1/TNFRSF14/CD1D/ICOSLG/ZBTB7B/IL23R/TGFBR2/SPTA1/CD320/CD300A/CTNNB1/CCDC88B/INPP5D/GPR183…	86
GO:0046651	lymphocyte proliferation	104/4056	264/18493	8.57e-11	3.37e-08	2.63e-08	MAD1L1/CD38/CD4/FYN/CD22/BTN3A1/GAL/TFRC/FCGR2B/ITCH/MEF2C/PTPRC/FLT3LG/IL12RB1/CD40/TNFSF13B/PYCARD/LILRB1/RASAL3/CLC/EBI3/PIK3CG/IMPDH1/AHR/DOCK8/VSIR/PRKAR1A/BST1/PTPN6/CCND3/BCL6/CD86/IGFBP2/CD46/TNFSF4/GPAM/MAPK8IP1/FLT3/SASH3/PKN1/NCKAP1L/IRF1/IL1B/TNFSF9/TICAM1/RAC2/TWSG1/LILRB2/CD180/PTPN22/IL6ST/HAVCR2/GPNMB/LRRC32/LEF1/HSPD1/TNFRSF21/GNRH1/TIRAP/IL18/SH3RF1/PLCL2/TNFRSF14/CD1D/ICOSLG/ZB…	104
GO:0042254	ribosome biogenesis	109/4056	282/18493	1.17e-10	4.32e-08	3.37e-08	LAS1L/UTP18/TFB1M/RPL26L1/NOP16/MRTO4/NOP58/WDR3/WDR18/THUMPD1/RRP15/NLE1/EXOSC7/EXOSC5/MRPL22/DIMT1/NOP14/PES1/SNU13/DDX17/NOP56/RBFA/ERI1/PIH1D1/FBL/DDX49/GTPBP10/NPM3/GTPBP4/BCCIP/NUP88/C1QBP/GAR1/PAK1IP1/BRIX1/RRP9/WDR75/NOL10/EBNA1BP2/ERI3/HEATR1/EXOSC8/UTP20/GTF3A/MRPS2/RPL5/RIOK1/DDX31/EXOSC2/PPAN/DKC1/RAN/NIP7/WDR74/NAT10/MPHOSPH6/URB2/RNASEL/MRPS9/PWP1/IMP4/TEX10/WDR12/RPS2/UTP4/NOB1/URB…	109
GO:0070663	regulation of leukocyte proliferation	88/4056	216/18493	3.2e-10	1.12e-07	8.72e-08	MAD1L1/CD38/CD4/CD22/GAL/TFRC/FCGR2B/ITCH/MEF2C/PTPRC/FLT3LG/IL12RB1/CD40/TNFSF13B/PYCARD/LILRB1/RASAL3/CLC/EBI3/AHR/VSIR/PRKAR1A/BST1/PTPN6/BCL6/CD86/IGFBP2/CD46/TNFSF4/TNFAIP3/GPAM/MAPK8IP1/SASH3/PKN1/NCKAP1L/IRF1/IL1B/TNFSF9/TICAM1/RAC2/TWSG1/LILRB2/PTPN22/IL6ST/HAVCR2/GPNMB/LRRC32/TNFRSF21/GNRH1/TIRAP/IL18/SH3RF1/TNFRSF14/CD1D/ICOSLG/ZBTB7B/IL23R/TGFBR2/SPTA1/CD320/CD300A/CTNNB1/CCDC88B/INPP5…	88
GO:0070661	leukocyte proliferation	108/4056	283/18493	3.4e-10	1.13e-07	8.78e-08	MAD1L1/CD38/CD4/FYN/CD22/BTN3A1/GAL/TFRC/FCGR2B/ITCH/MEF2C/PTPRC/FLT3LG/IL12RB1/CD40/TNFSF13B/PYCARD/LILRB1/RASAL3/CLC/EBI3/PIK3CG/IMPDH1/AHR/DOCK8/VSIR/PRKAR1A/BST1/PTPN6/CCND3/NPR3/BCL6/CD86/IGFBP2/CD46/TNFSF4/TNFAIP3/GPAM/MAPK8IP1/FLT3/SASH3/PKN1/NCKAP1L/IRF1/IL1B/TNFSF9/TICAM1/RAC2/TWSG1/LILRB2/CD180/PTPN22/IL6ST/HAVCR2/GPNMB/LRRC32/LEF1/HSPD1/TNFRSF21/GNRH1/TIRAP/IL18/SH3RF1/PLCL2/KIT/TNFRSF…	108
GO:0016072	rRNA metabolic process	95/4056	240/18493	4.1e-10	1.29e-07	1.01e-07	LAS1L/UTP18/DDX11/TFB1M/MRTO4/NOP58/WDR3/WDR18/THUMPD1/RRP15/EXOSC7/EXOSC5/DIMT1/NOP14/PES1/SNU13/DDX17/NOP56/RBFA/ERI1/PIH1D1/FBL/DDX49/NPM3/GTPBP4/GAR1/XRN1/RRP9/NCL/WDR75/NOL10/EBNA1BP2/ERI3/CD3EAP/HEATR1/EXOSC8/UTP20/GTF3A/RPL5/RIOK1/GTF3C4/POLR1B/EXOSC2/DKC1/WDR74/NAT10/MPHOSPH6/RNASEL/MRPS9/PWP1/IMP4/TEX10/WDR12/RPS2/UTP4/NOB1/URB1/SHQ1/LYAR/NAF1/NHP2/REXO4/PDCD11/PIH1D2/PELO/NIFK/UTP14A/RR…	95
GO:0002819	regulation of adaptive immune response	69/4056	157/18493	5.55e-10	1.57e-07	1.22e-07	CD4/WAS/PRKCZ/TFRC/FCGR2B/UNG/CEACAM1/STX7/MEF2C/PTPRC/MSH2/IL12RB1/CD40/SMAD7/TNFSF13B/PYCARD/LILRB1/IL27RA/CLC/PTPN6/DUSP22/BCL6/LOXL3/IL1RL1/IL18R1/MSH6/CD48/TNFSF4/TNFAIP3/SASH3/SHLD2/PKN1/IRF1/IL1B/C3/TRAF2/TRPM4/RSAD2/IL6ST/HAVCR2/HLX/HSPD1/IL18/FAM49B/SAMSN1/CD1D/CD1A/CD1C/CD1E/FCER1G/ZBTB7B/ALOX15/IL23R/NLRP3/FZD5/B2M/STAT6/NFKBID/IL7R/CLCF1/IRF7/HMGB1/CR1/AGER/HLA-C/HLA-E/HLA-A/TNF/HLA-B	69
GO:0045785	positive regulation of cell adhesion	140/4056	397/18493	5.72e-10	1.57e-07	1.22e-07	CD4/FYN/RUNX3/PTPRU/PRKCZ/ROCK1/TFE3/TFRC/APBB1IP/CARMIL1/DNM2/PTPRC/CYLD/CEACAM6/CASS4/SIRPG/ICAM1/IFT74/JAK2/IL12RB1/NRP1/PPM1F/LGALS1/TRIOBP/XBP1/SIRPB1/FERMT1/SMAD7/TNFSF13B/OLFM4/PIEZO1/PYCARD/LILRB1/RASAL3/EBI3/CDK6/DOCK8/VSIR/C1QBP/CCL2/ZBTB16/PTPN6/NEDD9/VEGFA/BCL6/CD86/IGFBP2/CD46/TNFSF4/MYB/ITGB1BP1/GPAM/HSPH1/PTK2B/SASH3/NCKAP1L/PREX1/IL1B/TNFSF9/PODXL/FOXA1/LILRB2/NINJ1/EMILIN2/IL6ST/…	140
GO:0006364	rRNA processing	84/4056	205/18493	5.74e-10	1.57e-07	1.22e-07	LAS1L/UTP18/TFB1M/MRTO4/NOP58/WDR3/WDR18/THUMPD1/RRP15/EXOSC7/EXOSC5/DIMT1/NOP14/PES1/SNU13/DDX17/NOP56/RBFA/ERI1/PIH1D1/FBL/DDX49/NPM3/GTPBP4/GAR1/RRP9/WDR75/NOL10/EBNA1BP2/ERI3/HEATR1/EXOSC8/UTP20/RPL5/RIOK1/EXOSC2/DKC1/WDR74/NAT10/MPHOSPH6/RNASEL/MRPS9/IMP4/TEX10/WDR12/RPS2/UTP4/NOB1/URB1/SHQ1/LYAR/NAF1/NHP2/REXO4/PDCD11/PIH1D2/UTP14A/RRP1B/RRP1/TFB2M/WDR43/UTP15/BMT2/NOL6/DDX21/RPUSD2/NOLC1/T…	84
GO:0002683	negative regulation of immune system process	151/4056	437/18493	6.37e-10	1.67e-07	1.3e-07	MAD1L1/SARM1/CD22/RUNX3/STAP1/TSPAN32/GAL/FCGR2B/PAG1/ITCH/CEACAM1/PTPRC/PIBF1/CD59/TYRO3/EZR/HMOX1/NFKBIA/SLA2/SAMHD1/SMAD7/RNF125/LILRB1/IL27RA/PTPRS/CDK6/HOXA5/C5/VSIR/CUEDC2/C1QBP/CCL2/DHX58/DUSP3/PRKAR1A/ZBTB16/LPXN/PTPN6/TRIM38/DUSP22/ERBIN/HSPA9/BCL6/CD86/LOXL3/IL1RL1/ID2/TNFSF4/CNR1/TNFAIP3/GPR68/GPAM/PTK2B/PKN1/GPR18/IRF1/NR1D1/PRMT1/TICAM1/ZFP36/ADORA2A/LRRC17/TWSG1/SEC14L1/ZBTB46/SMPDL…	151
GO:0002699	positive regulation of immune effector process	85/4056	209/18493	7.07e-10	1.78e-07	1.39e-07	FGR/GAB2/KARS/PRKCZ/TFRC/UNG/DDX1/STX7/PTPRC/MAVS/MSH2/IL12RB1/XBP1/HMOX1/CD40/MAPK3/LILRB1/GPI/DDX58/DHX58/CD86/IL18R1/IL18RAP/MSH6/RAP1A/CD46/TNFSF4/MYB/SASH3/CD244/SHLD2/IL1B/C3/FFAR2/TRAF2/ADGRE2/TICAM1/RAC2/RSAD2/CD36/HLX/STXBP1/DDX60/SEMA7A/VAV1/HSPD1/PTPRJ/IL18/FAM49B/HK1/TNFRSF14/CD1D/CD1A/CD1C/CD1E/FCER1G/SPON2/ITGB2/IL23R/NLRP3/FZD5/DDX21/B2M/STAT6/PHB/NFKBID/CD300A/PTAFR/ITGAM/ADORA2B/…	85
GO:0009615	response to virus	116/4056	315/18493	9.51e-10	2.3e-07	1.79e-07	FGR/MAP3K14/POLR3B/BIRC3/IFNGR1/TRAF3IP2/TSPAN32/BCL3/EXOSC5/ITCH/DDX1/PTPRC/AGBL5/MAVS/OAS1/IL12RB1/DDX17/APOBEC3H/CD40/SAMHD1/RNF125/FMR1/PIM2/CCL22/PYCARD/IKBKB/LILRB1/URI1/CDK6/HSPB1/DDX58/C1QBP/DHX58/BIRC2/OAS3/TRIM38/POLR3G/IFIH1/STAT1/ODC1/IVNS1ABP/GBP3/TNFSF4/TNFAIP3/NPC2/IFIT3/IFIT2/GPAM/CXCR4/NT5C3A/IRF1/IFI6/TICAM1/APOBEC3F/SEC14L1/C19orf66/TRIM5/TRIM22/TPT1/RSAD2/RNASEL/HMGA1/DDX60/PA…	116
GO:0045088	regulation of innate immune response	130/4056	365/18493	1.14e-09	2.67e-07	2.08e-07	FGR/SARM1/FYN/POLR3B/BIRC3/IFNGR1/CYBA/CASP8/FCGR2B/ALPK1/TXK/ITCH/CEACAM1/CYLD/FCN1/MAVS/NLRC4/TYRO3/MAP3K1/HSP90AB1/JAK2/COCH/RPS6KA5/NFKBIA/HCK/SAMHD1/RNF125/PYCARD/IKBKB/RELB/LILRB1/PTPRS/DDX58/C1QBP/ICAM2/DHX58/BIRC2/PTPN6/CLEC4A/ERBIN/POLR3G/IFIH1/STAT1/IL18RAP/TNFAIP3/IRF1/FFAR2/NR1D1/TICAM1/SEC14L1/SMPDL3B/RFTN1/TRIM5/CLEC10A/PTPN22/RSAD2/HAVCR2/TRAFD1/CD36/RNASEL/TANK/DAB2IP/CNPY3/FLOT1/…	130
GO:0051056	regulation of small GTPase mediated signal transduction	117/4056	321/18493	1.64e-09	3.68e-07	2.87e-07	ALS2/FARP2/ARHGAP31/DEPDC1B/TIMP2/TRIO/RTN4R/ARAP2/RASGRF1/ARHGEF1/P2RY10/OPHN1/DNM2/GMIP/ARHGAP4/SYDE2/NRP1/MYO9B/CYTH4/SH3BP1/SOS2/ARHGEF10/ARHGEF18/RASAL3/CYTH2/PIK3R2/SIPA1L3/RASA4/KANK1/ARHGAP21/CYTH1/ARHGEF17/RASAL1/BCL6/ECT2/RHOU/ARHGEF2/RHOQ/ARAP3/IQSEC3/DEPDC7/ARHGAP9/PREX1/IQSEC2/GPR18/PSD4/TRIP10/MCF2L/PLEKHG3/FGD3/RAC2/ARHGAP22/ARHGEF11/EPHB2/NOTCH2/SPRY2/RALGPS1/DAB2IP/FLOT1/FAM13A/F…	117
GO:0046631	alpha-beta T cell activation	60/4056	134/18493	3.03e-09	6.58e-07	5.13e-07	RUNX3/PRDM1/PRKCZ/BCL3/ITCH/PTPRC/IL12RB1/SMAD7/RELB/LILRB1/RASAL3/EBI3/VSIR/ZBTB16/CLEC4A/BCL6/CD86/LOXL3/IL18R1/TNFSF4/MYB/HSPH1/MAPK8IP1/SASH3/NCKAP1L/GPR18/IRF1/ADORA2A/TWSG1/RSAD2/HLX/LEF1/ITPKB/IL18/SH3RF1/TNFRSF14/ZBTB7B/IL23R/NLRP3/EOMES/TGFBR2/ATP7A/STOML2/STAT6/NFKBID/CD300A/STAT3/GPR183/BCL2/FUT7/SATB1/SOCS1/HMGB1/SEMA4A/CD55/BLM/PNP/CD3E/AGER/HLA-E	60
GO:0034341	response to interferon-gamma	80/4056	198/18493	3.18e-09	6.67e-07	5.2e-07	NUB1/WAS/VIM/IFNGR1/VAMP3/SP100/TXK/OAS1/ICAM1/HSP90AB1/JAK2/IL12RB1/CD40/HCK/CCL22/CCL24/CCL2/CCL1/CYP27B1/OAS3/GAPDH/TRIM38/CCL20/STAT1/TRIM62/CD58/MT2A/IRF1/CITED1/C19orf66/GCH1/TRIM21/TRIM5/TRIM22/SYNCRIP/EPRS/STXBP1/CASP1/PARP9/RAB20/NLRC5/STAR/GSN/NCAM1/IFNGR2/ADAMTS13/CXCL16/JAK1/IL23R/GBP2/TLR3/B2M/IRF2/PTAFR/KIF5B/TRIM8/RAB43/CDC42EP4/SOCS3/SOCS1/IRF7/IFITM1/EVL/DAPK1/FCGR1B/SIRPA/AIF1/H…	80
GO:0002703	regulation of leukocyte mediated immunity	79/4056	196/18493	4.53e-09	9.21e-07	7.17e-07	FGR/WAS/GAB2/PRKCZ/TFRC/FCGR2B/UNG/CEACAM1/DDX1/STX7/PTPRC/MAVS/MSH2/IL12RB1/HMOX1/CD40/SMAD7/LILRB1/IL27RA/CLC/DDX58/PTPN6/DUSP22/BCL6/IL18R1/IL18RAP/MSH6/TNFSF4/SASH3/SHLD2/IL1B/C3/TRAF2/ADGRE2/TICAM1/RAC2/TRPM4/PRAM1/RSAD2/HAVCR2/STXBP1/ARRB2/VAV1/HSPD1/IL18/FAM49B/CD1D/CD1A/CD1C/CD1E/FCER1G/ITGB2/IL23R/NLRP3/FZD5/TLR3/DDX21/B2M/STAT6/CD300A/IL7R/PTAFR/ITGAM/ADORA2B/RASGRP1/CLCF1/GATA2/CADM1/H…	79
GO:0032680	regulation of tumor necrosis factor production	57/4056	127/18493	6.7e-09	1.32e-06	1.03e-06	CYBA/BCL3/PTPRC/MAVS/JAK2/TSPO/PYCARD/LILRB1/HSPB1/DDX58/VSIR/PTPN6/CLEC4A/IFIH1/ARHGEF2/TNFAIP3/TNFRSF8/SASH3/GPR18/TICAM1/ZFP36/SYT11/PTPN22/C5AR2/HAVCR2/CD36/GPNMB/ARRB2/HSPD1/PTPRJ/TIRAP/LY96/GHRL/FCER1G/SPON2/MAPKAPK2/FZD5/TLR3/CYBB/NLRC3/CX3CR1/PTAFR/AZU1/RASGRP1/TLR1/CHRNA7/ZBTB20/CARD9/LRRK2/HMGB1/SIRPA/UBE2J1/HLA-E/TLR9/MIF/MC1R/CCL3	57
GO:1904874	positive regulation of telomerase RNA localization to Cajal body	14/4056	15/18493	6.99e-09	1.33e-06	1.04e-06	CCT4/TCP1/DKC1/CCT7/SHQ1/NAF1/NHP2/CCT6A/CCT5/CCT8/CCT3/CCT2/RUVBL1/RUVBL2	14
GO:0002709	regulation of T cell mediated immunity	36/4056	66/18493	7.48e-09	1.39e-06	1.08e-06	WAS/PRKCZ/FCGR2B/CEACAM1/STX7/PTPRC/IL12RB1/SMAD7/LILRB1/CLC/DUSP22/IL18R1/TNFSF4/SASH3/IL1B/TRAF2/TRPM4/RSAD2/HSPD1/IL18/FAM49B/CD1D/CD1A/CD1C/CD1E/IL23R/NLRP3/FZD5/B2M/IL7R/HMGB1/AGER/HLA-C/HLA-E/HLA-A/HLA-B	36
GO:1903555	regulation of tumor necrosis factor superfamily cytokine production	58/4056	131/18493	9.19e-09	1.65e-06	1.29e-06	CYBA/BCL3/PTPRC/MAVS/JAK2/TSPO/PYCARD/LILRB1/HSPB1/DDX58/VSIR/PTPN6/CLEC4A/CD86/IFIH1/ARHGEF2/TNFAIP3/TNFRSF8/SASH3/GPR18/TICAM1/ZFP36/SYT11/PTPN22/C5AR2/HAVCR2/CD36/GPNMB/ARRB2/HSPD1/PTPRJ/TIRAP/LY96/GHRL/FCER1G/SPON2/MAPKAPK2/FZD5/TLR3/CYBB/NLRC3/CX3CR1/PTAFR/AZU1/RASGRP1/TLR1/CHRNA7/ZBTB20/CARD9/LRRK2/HMGB1/SIRPA/UBE2J1/HLA-E/TLR9/MIF/MC1R/CCL3	58
GO:0031349	positive regulation of defense response	144/4056	427/18493	9.75e-09	1.71e-06	1.33e-06	SARM1/FYN/POLR3B/BIRC3/STAP1/CYBA/CASP8/KARS/TNFRSF1A/ALPK1/TXK/ITCH/MEF2C/CYLD/FCN1/MAVS/NLRC4/TYRO3/MAP3K1/JAK2/OSM/COCH/RPS6KA5/NFKBIA/HCK/RNF125/MAPK3/PYCARD/IKBKB/RELB/PTPRS/PIK3CG/CCL24/DDX58/C1QBP/ICAM2/CCL1/DHX58/BIRC2/CLEC4A/ERBIN/POLR3G/IFIH1/IL1RL1/IL18RAP/TNFSF4/CNR1/TNFAIP3/IRF1/IL1B/C3/FFAR2/NR1D1/TICAM1/SEC14L1/SMPDL3B/F12/RFTN1/TRIM5/CLEC10A/PTPN22/RSAD2/IL6ST/ETS1/HAVCR2/CD36/TAN…	144
GO:0002822	regulation of adaptive immune response based on somatic recombination of immune receptors built from immunoglobulin superfamily domains	62/4056	144/18493	1.07e-08	1.82e-06	1.42e-06	CD4/WAS/PRKCZ/TFRC/FCGR2B/UNG/CEACAM1/STX7/MEF2C/PTPRC/MSH2/IL12RB1/CD40/SMAD7/TNFSF13B/LILRB1/IL27RA/CLC/PTPN6/DUSP22/BCL6/LOXL3/IL1RL1/IL18R1/MSH6/TNFSF4/TNFAIP3/SASH3/SHLD2/PKN1/IL1B/C3/TRAF2/TRPM4/RSAD2/HAVCR2/HLX/HSPD1/IL18/FAM49B/CD1D/CD1A/CD1C/CD1E/FCER1G/ZBTB7B/IL23R/NLRP3/FZD5/B2M/STAT6/NFKBID/IL7R/CLCF1/HMGB1/CR1/AGER/HLA-C/HLA-E/HLA-A/TNF/HLA-B	62
GO:0032640	tumor necrosis factor production	57/4056	129/18493	1.34e-08	2.23e-06	1.73e-06	CYBA/BCL3/PTPRC/MAVS/JAK2/TSPO/PYCARD/LILRB1/HSPB1/DDX58/VSIR/PTPN6/CLEC4A/IFIH1/ARHGEF2/TNFAIP3/TNFRSF8/SASH3/GPR18/TICAM1/ZFP36/SYT11/PTPN22/C5AR2/HAVCR2/CD36/GPNMB/ARRB2/HSPD1/PTPRJ/TIRAP/LY96/GHRL/FCER1G/SPON2/MAPKAPK2/FZD5/TLR3/CYBB/NLRC3/CX3CR1/PTAFR/AZU1/RASGRP1/TLR1/CHRNA7/ZBTB20/CARD9/LRRK2/HMGB1/SIRPA/UBE2J1/HLA-E/TLR9/MIF/MC1R/CCL3	57
GO:1903037	regulation of leukocyte cell-cell adhesion	106/4056	293/18493	1.49e-08	2.41e-06	1.88e-06	MAD1L1/CD4/FYN/RUNX3/WNK1/PRKCZ/TFRC/FCGR2B/PAG1/ITCH/CEACAM1/PTPRC/CYLD/SIRPG/ICAM1/IL12RB1/LGALS1/XBP1/SIRPB1/SMAD7/TNFSF13B/PYCARD/LILRB1/RASAL3/EBI3/DOCK8/VSIR/CCL2/DUSP3/PRKAR1A/ZBTB16/PTPN6/DUSP22/BCL6/CD86/LOXL3/IGFBP2/CD46/TNFSF4/MYB/GPAM/HSPH1/SASH3/NCKAP1L/IRF1/IL1B/TNFSF9/ADORA2A/TWSG1/LILRB2/PTPN22/IL6ST/ETS1/HAVCR2/DTX1/TESPA1/GPNMB/HLX/LRRC32/VAV1/ITPKB/HSPD1/TNFRSF21/GNRH1/PAK1/IL1…	106
GO:0051607	defense response to virus	87/4056	228/18493	1.73e-08	2.73e-06	2.13e-06	MAP3K14/POLR3B/BIRC3/TRAF3IP2/TSPAN32/EXOSC5/ITCH/PTPRC/AGBL5/MAVS/OAS1/IL12RB1/DDX17/APOBEC3H/CD40/SAMHD1/RNF125/PYCARD/LILRB1/DDX58/C1QBP/DHX58/BIRC2/OAS3/TRIM38/POLR3G/IFIH1/STAT1/GBP3/TNFAIP3/IFIT3/IFIT2/GPAM/NT5C3A/IRF1/IFI6/TICAM1/APOBEC3F/SEC14L1/C19orf66/TRIM5/TRIM22/RSAD2/RNASEL/DDX60/PARP9/TARBP2/NLRC5/PMAIP1/LYST/SKP2/IFIT5/IFNAR2/SPON2/IL23R/NLRP3/IFI16/DTX3L/SERINC5/TLR3/FAM111A/DDIT…	87
GO:0050863	regulation of T cell activation	109/4056	305/18493	2e-08	3.08e-06	2.4e-06	MAD1L1/CD4/FYN/RUNX3/PRDM1/PRKCZ/TFRC/FCGR2B/PAG1/ITCH/CEACAM1/PTPRC/CYLD/SIRPG/IL12RB1/LGALS1/XBP1/SIRPB1/SMAD7/TNFSF13B/PYCARD/LILRB1/RASAL3/CLC/EBI3/DOCK8/VSIR/CCL2/DUSP3/PRKAR1A/ZBTB16/PTPN6/DUSP22/BCL6/CD86/LOXL3/IGFBP2/CD46/TNFSF4/MYB/GPAM/HSPH1/MAPK8IP1/SASH3/NCKAP1L/IRF1/IL1B/TNFSF9/ADORA2A/RAC2/TWSG1/LILRB2/PTPN22/IL6ST/HAVCR2/DTX1/TESPA1/GPNMB/HLX/LRRC32/VAV1/SOD1/ITPKB/HSPD1/TNFRSF21/G…	109
GO:0034470	ncRNA processing	128/4056	376/18493	3.45e-08	5.07e-06	3.95e-06	LAS1L/ELAC2/UTP18/TFB1M/METTL1/MRTO4/NOP58/WDR3/WDR18/KARS/THUMPD1/RRP15/FTSJ1/ELP1/HSD17B10/EXOSC7/EXOSC5/DDX1/TUT7/DIMT1/SEPHS1/NOP14/METTL2A/PUS7/AGO1/PES1/SNU13/DDX17/RTCB/NOP56/RBFA/POP1/ERI1/PIH1D1/FBL/DDX49/DUS4L/TRDMT1/NPM3/GTPBP4/GAR1/THG1L/RRP9/WDR75/NOL10/THADA/EBNA1BP2/ERI3/HEATR1/EXOSC8/UTP20/RPL5/AGO2/RIOK1/RPP40/TRMT5/GTPBP3/EXOSC2/DKC1/WDR74/ANKRD16/AGO4/TUT4/MTO1/NAT10/MPHOSPH6/R…	128
GO:0071706	tumor necrosis factor superfamily cytokine production	58/4056	135/18493	3.46e-08	5.07e-06	3.95e-06	CYBA/BCL3/PTPRC/MAVS/JAK2/TSPO/PYCARD/LILRB1/HSPB1/DDX58/VSIR/PTPN6/CLEC4A/CD86/IFIH1/ARHGEF2/TNFAIP3/TNFRSF8/SASH3/GPR18/TICAM1/ZFP36/SYT11/PTPN22/C5AR2/HAVCR2/CD36/GPNMB/ARRB2/HSPD1/PTPRJ/TIRAP/LY96/GHRL/FCER1G/SPON2/MAPKAPK2/FZD5/TLR3/CYBB/NLRC3/CX3CR1/PTAFR/AZU1/RASGRP1/TLR1/CHRNA7/ZBTB20/CARD9/LRRK2/HMGB1/SIRPA/UBE2J1/HLA-E/TLR9/MIF/MC1R/CCL3	58
GO:0022407	regulation of cell-cell adhesion	131/4056	388/18493	4.15e-08	5.91e-06	4.61e-06	MAD1L1/CD9/CD4/FYN/RUNX3/WNK1/PTPRU/PRKCZ/TFRC/FCGR2B/PAG1/ITCH/CEACAM1/PTPRC/CYLD/CEACAM6/SIRPG/ICAM1/JAK2/IL12RB1/PPM1F/LGALS1/XBP1/SIRPB1/SMAD7/TNFSF13B/RGCC/PIEZO1/PYCARD/LILRB1/RASAL3/EBI3/DOCK8/VSIR/GTPBP4/CCL2/DUSP3/PRKAR1A/ZBTB16/PTPN6/DUSP22/BCL6/CD86/LOXL3/IGFBP2/TNR/CD46/TNFSF4/MYB/GPAM/HSPH1/SASH3/NCKAP1L/IRF1/IL1B/TNFSF9/ADORA2A/PODXL/TWSG1/FOXA1/LILRB2/SWAP70/PTPN22/IL6ST/ETS1/ADAM1…	131
GO:1902107	positive regulation of leukocyte differentiation	60/4056	142/18493	4.23e-08	5.91e-06	4.61e-06	CD4/RUNX3/CASP8/PRKCZ/ATP6AP1/PTPRC/CYLD/GNAS/FLT3LG/IL12RB1/XBP1/CA2/VSIR/ZBTB16/BCL6/CD86/ID2/CD46/TNFSF4/MYB/GPR68/SASH3/NCKAP1L/TNFSF9/PCID2/ZBTB46/LILRB2/CD101/TESPA1/HLX/LEF1/ITPKB/IL18/POU4F1/KLF10/PPARGC1B/ZBTB7B/IL23R/NLRP3/TGFBR2/CCR1/SLC9B2/RAG1/NFKBID/IL7R/INPP5D/FOS/RASGRP1/JUN/EGR3/HCLS1/TMEM64/CSF1/SOCS1/EVI2B/HMGB1/PNP/AGER/TNF/PIK3R6	60
GO:0071346	cellular response to interferon-gamma	71/4056	178/18493	4.44e-08	6.08e-06	4.74e-06	WAS/VIM/IFNGR1/VAMP3/SP100/TXK/OAS1/ICAM1/HSP90AB1/JAK2/IL12RB1/HCK/CCL22/CCL24/CCL2/CCL1/OAS3/GAPDH/TRIM38/CCL20/STAT1/TRIM62/CD58/MT2A/IRF1/TRIM21/TRIM5/TRIM22/SYNCRIP/EPRS/STXBP1/CASP1/PARP9/RAB20/NLRC5/STAR/GSN/NCAM1/IFNGR2/ADAMTS13/JAK1/GBP2/TLR3/B2M/IRF2/PTAFR/KIF5B/TRIM8/RAB43/CDC42EP4/SOCS3/SOCS1/IRF7/EVL/DAPK1/FCGR1B/SIRPA/AIF1/HLA-C/HLA-E/HLA-A/IRF9/IFI30/HLA-B/TDGF1/TRIM34/CCL23/CCL4/C…	71
GO:0071900	regulation of protein serine/threonine kinase activity	160/4056	496/18493	4.63e-08	6.21e-06	4.84e-06	ALS2/MAP3K14/MAP3K9/MAP4K3/MNAT1/ATP2B4/WNK1/IPO5/KARS/TRIB2/HACD3/ACTB/FGFR1/PSEN1/PTPRC/MAPRE3/TFAP4/MAP3K20/CDC6/MAP3K1/HSP90AB1/JAK2/GADD45B/MAPK1/CDKN3/CD40/STK4/TRIB3/MAPK3/PYCARD/MAP4K1/PIH1D1/CCNE1/PIK3CG/HSPB1/EZH2/C5/GTPBP4/BCCIP/DUSP3/PRKAR1A/FAM20A/RAPGEF2/CCND1/CHORDC1/PTPN6/STK38/CCND3/DUSP22/VEGFA/KAT2B/RGS2/TNFAIP3/CCND2/AVPI1/DUSP4/PTK2B/MAPK8IP1/CXCR4/FLT3/PKN1/CKS2/CDKN1A/IL1B/…	160
GO:0002456	T cell mediated immunity	47/4056	102/18493	5.1e-08	6.69e-06	5.21e-06	WAS/PRKCZ/FCGR2B/CEACAM1/STX7/PTPRC/ICAM1/IL12RB1/SMAD7/CTSH/TSTA3/LILRB1/CLC/BTN3A3/DUSP22/IL18R1/IL18RAP/CD46/TNFSF4/SASH3/IL1B/TRAF2/TRPM4/RFTN1/RSAD2/HSPD1/IL18/FAM49B/CD1D/CD1A/CD1C/CD1E/IL23R/NLRP3/FZD5/HPRT1/B2M/IL7R/HMGB1/CD55/AGER/HLA-C/HLA-E/HLA-A/DENND1B/SCART1/HLA-B	47
GO:1904872	regulation of telomerase RNA localization to Cajal body	15/4056	18/18493	5.26e-08	6.76e-06	5.26e-06	CCT4/TCP1/DKC1/CCT7/SHQ1/NAF1/NHP2/CCT6A/CCT5/CCT8/CCT3/CCT2/DCP2/RUVBL1/RUVBL2	15
GO:0140053	mitochondrial gene expression	65/4056	159/18493	5.43e-08	6.83e-06	5.32e-06	ELAC2/GATB/MRPS24/IARS2/HSD17B10/MRPS34/MRPL22/MTIF2/MRPS31/MRPL4/GARS/TWNK/C1QBP/MRPL51/MRPL2/MRPS27/MRPL3/MRPL19/MRPL37/WARS2/MRPS15/DARS2/MRPS2/TSFM/FASTKD3/MRPS26/TRMT5/MRPS12/QRSL1/MRPS25/MTO1/MRPS9/MRPL47/MRPL50/MRPL15/PNPT1/LRPPRC/YARS2/MRPL39/PPARGC1B/MTERF3/SUPV3L1/MALSU1/RPUSD3/TFB2M/MRPL55/RPUSD4/MRPL16/MRPL1/MRPL36/MRPL13/TRMT10C/MRPL11/MRPS22/PUS1/TUFM/GADD45GIP1/MRPS23/SHMT2/MRPL30/…	65
GO:0002221	pattern recognition receptor signaling pathway	71/4056	179/18493	5.8e-08	7.16e-06	5.58e-06	SARM1/BIRC3/CYBA/CASP8/ALPK1/ITCH/CYLD/FCN1/TYRO3/MAP3K1/NFKBIA/RNF125/IKBKB/PTPRS/DDX58/C1QBP/DHX58/BIRC2/ERBIN/IFIH1/TNFAIP3/IRF1/FFAR2/NR1D1/TICAM1/SEC14L1/SMPDL3B/RFTN1/TRIM5/PTPN22/RSAD2/HAVCR2/CD36/TANK/DAB2IP/CNPY3/FLOT1/DDX60/ARRB2/S100A8/HSPD1/TIRAP/LY96/PIK3AP1/ITGB2/MAPKAPK2/CTSS/S100A9/INAVA/TLR3/HSP90B1/CD300A/ITGAM/PRKCE/CLEC7A/MYD88/TLR1/TLR6/RPS6KA3/IRAK1/IRF7/CD300LF/TREML4/HMGB1…	71
GO:0022409	positive regulation of cell-cell adhesion	92/4056	251/18493	6.48e-08	7.84e-06	6.11e-06	CD4/FYN/RUNX3/PTPRU/PRKCZ/TFRC/PTPRC/CYLD/CEACAM6/SIRPG/ICAM1/IL12RB1/LGALS1/XBP1/SIRPB1/SMAD7/TNFSF13B/PIEZO1/PYCARD/LILRB1/RASAL3/EBI3/DOCK8/VSIR/CCL2/ZBTB16/PTPN6/BCL6/CD86/IGFBP2/CD46/TNFSF4/MYB/GPAM/HSPH1/SASH3/NCKAP1L/IL1B/TNFSF9/PODXL/FOXA1/LILRB2/IL6ST/ETS1/ADAM19/HAVCR2/TESPA1/HLX/FLOT1/VAV1/ITPKB/HSPD1/MYO10/PAK1/IL18/FAM49B/TNFRSF14/CD1D/ICOSLG/ZBTB7B/ALOX15/PLPP3/IL23R/NLRP3/TGFBR2/SP…	92
GO:1903708	positive regulation of hemopoiesis	72/4056	183/18493	6.91e-08	8.21e-06	6.39e-06	CD4/RUNX3/FOXC1/CASP8/PRKCZ/ATP6AP1/PTPRC/CYLD/GNAS/FLT3LG/IL12RB1/XBP1/HIF1A/CA2/HOXA5/VSIR/ZBTB16/BCL6/CD86/STAT1/ID2/CD46/TNFSF4/MYB/GPR68/SASH3/NCKAP1L/FAM210B/TNFSF9/PCID2/PRMT1/ZBTB46/LILRB2/CD101/ETS1/TESPA1/HLX/LEF1/ITPKB/IL18/POU4F1/KLF10/PPARGC1B/ZBTB7B/IL23R/NLRP3/TGFBR2/CCR1/SLC9B2/RAG1/NUDT21/NFKBID/STAT3/IL7R/INPP5D/FOS/RASGRP1/JUN/GATA2/EGR3/HCLS1/TMEM64/CSF1/SOCS1/EVI2B/HMGB1/PNP/…	72
GO:0046634	regulation of alpha-beta T cell activation	43/4056	91/18493	7.6e-08	8.87e-06	6.9e-06	RUNX3/PRDM1/PRKCZ/ITCH/PTPRC/IL12RB1/SMAD7/LILRB1/RASAL3/EBI3/VSIR/ZBTB16/BCL6/CD86/LOXL3/TNFSF4/MYB/HSPH1/MAPK8IP1/SASH3/NCKAP1L/IRF1/ADORA2A/TWSG1/HLX/ITPKB/IL18/SH3RF1/TNFRSF14/ZBTB7B/IL23R/NLRP3/TGFBR2/NFKBID/CD300A/SOCS1/HMGB1/CD55/BLM/PNP/CD3E/AGER/HLA-E	43
GO:0002218	activation of innate immune response	92/4056	252/18493	8.03e-08	9.19e-06	7.16e-06	SARM1/FYN/BIRC3/CYBA/CASP8/ALPK1/ITCH/CYLD/FCN1/MAVS/NLRC4/TYRO3/MAP3K1/RPS6KA5/NFKBIA/HCK/RNF125/PYCARD/IKBKB/RELB/PTPRS/DDX58/C1QBP/ICAM2/DHX58/BIRC2/CLEC4A/ERBIN/IFIH1/TNFAIP3/IRF1/FFAR2/NR1D1/TICAM1/SEC14L1/SMPDL3B/RFTN1/TRIM5/CLEC10A/PTPN22/RSAD2/HAVCR2/CD36/TANK/DAB2IP/CNPY3/FLOT1/DDX60/ARRB2/S100A8/HSPD1/PAK1/TIRAP/LY96/PIK3AP1/FCER1G/ITGB2/MAPKAPK2/CTSS/S100A9/INAVA/IFI16/TLR3/CLEC4E/CLEC…	92
GO:0008360	regulation of cell shape	62/4056	151/18493	9.02e-08	1.01e-05	7.9e-06	FGR/PLXND1/FYN/PLEKHO1/HEXB/MARK2/PLXNA2/EPB41L3/ICAM1/EZR/BAMBI/MYH9/COCH/HCK/ARHGEF18/CCL24/CCL2/SLC9A3R1/VEGFA/PLXNA1/RHOU/RHOQ/ARAP3/PTK2B/FGD3/PLXNA3/WASF3/MYH10/PLXNC1/ERMN/FGD4/TPM1/MYO10/RASA1/FGD2/SH3KBP1/CFDP1/RHOC/KIT/ITGB2/S100B/FMNL3/SPTA1/RHOBTB3/RHOH/P2RY1/RND1/BAIAP2/SYNE3/CDC42EP4/FGD6/CSF1R/ARAP1/SEMA4D/PARVB/SEMA4A/PLXNB2/CDC42SE1/LST1/ATP10A/PRAG1/CCL3	62
GO:0032479	regulation of type I interferon production	50/4056	113/18493	9.68e-08	1.07e-05	8.33e-06	DHX33/POLR3B/NFKB2/ITCH/CYLD/MAVS/RNF125/PYCARD/RELB/LILRB1/PTPRS/DDX58/DHX58/DTX4/TRIM38/POLR3G/IFIH1/STAT1/TNFAIP3/IRF1/TICAM1/TRIM21/PTPN22/HAVCR2/FLOT1/NLRC5/HSPD1/TIRAP/REL/IFI16/TLR3/STAT6/NLRC3/CTNNB1/TRIM56/MYD88/RNF135/ZBTB20/UBA7/DDX41/TRAIP/IRAK1/TMEM173/IRF7/HMGB1/XRCC6/PLCG2/SIRPA/TREX1/TLR9	50
GO:0002758	innate immune response-activating signal transduction	86/4056	233/18493	1.2e-07	1.31e-05	1.02e-05	SARM1/FYN/BIRC3/CYBA/CASP8/ALPK1/ITCH/CYLD/FCN1/TYRO3/MAP3K1/RPS6KA5/NFKBIA/HCK/RNF125/IKBKB/RELB/PTPRS/DDX58/C1QBP/ICAM2/DHX58/BIRC2/CLEC4A/ERBIN/IFIH1/TNFAIP3/IRF1/FFAR2/NR1D1/TICAM1/SEC14L1/SMPDL3B/RFTN1/TRIM5/CLEC10A/PTPN22/RSAD2/HAVCR2/CD36/TANK/DAB2IP/CNPY3/FLOT1/DDX60/ARRB2/S100A8/HSPD1/PAK1/TIRAP/LY96/PIK3AP1/FCER1G/ITGB2/MAPKAPK2/CTSS/S100A9/INAVA/TLR3/CLEC4E/CLEC4D/HSP90B1/CD300A/ITGAM/…	86
GO:0002720	positive regulation of cytokine production involved in immune response	27/4056	47/18493	1.33e-07	1.42e-05	1.11e-05	KARS/PRKCZ/DDX1/MAVS/MAPK3/DDX58/IL18R1/TNFSF4/SASH3/IL1B/FFAR2/TRAF2/TICAM1/RSAD2/CD36/SEMA7A/IL18/HK1/TNFRSF14/FCER1G/SPON2/NLRP3/FZD5/DDX21/B2M/FFAR3/MIF	27
GO:0032606	type I interferon production	50/4056	114/18493	1.36e-07	1.43e-05	1.11e-05	DHX33/POLR3B/NFKB2/ITCH/CYLD/MAVS/RNF125/PYCARD/RELB/LILRB1/PTPRS/DDX58/DHX58/DTX4/TRIM38/POLR3G/IFIH1/STAT1/TNFAIP3/IRF1/TICAM1/TRIM21/PTPN22/HAVCR2/FLOT1/NLRC5/HSPD1/TIRAP/REL/IFI16/TLR3/STAT6/NLRC3/CTNNB1/TRIM56/MYD88/RNF135/ZBTB20/UBA7/DDX41/TRAIP/IRAK1/TMEM173/IRF7/HMGB1/XRCC6/PLCG2/SIRPA/TREX1/TLR9	50
GO:1903706	regulation of hemopoiesis	137/4056	418/18493	1.52e-07	1.57e-05	1.22e-05	CD4/TYROBP/RUNX3/FOXC1/KMT2C/PRDM1/CASP8/PRKCZ/TFE3/ATP6AP1/TCF3/FCGR2B/ITCH/CEACAM1/MEF2C/PTPRC/CYLD/GNAS/FLT3LG/PUS7/AGO1/IL12RB1/XBP1/RBFOX2/HIF1A/NFKBIA/SMAD7/CA2/LILRB1/CDK6/HOXA5/VSIR/ZBTB16/PTPN6/HSPA9/BCL6/CD86/KAT2B/LOXL3/STAT1/ID2/CD46/TNFSF4/MYB/CSF3R/GPR68/PTK2B/SASH3/NCKAP1L/NFE2/FAM210B/IRF1/TNFSF9/PCID2/PRMT1/ZFP36/LRRC17/ZBTB46/LILRB2/NOTCH2/CD101/AGO4/ETS1/DTX1/LMO2/TESPA1/HLX/MY…	137
GO:1904951	positive regulation of establishment of protein localization	142/4056	437/18493	1.61e-07	1.64e-05	1.28e-05	FGR/CD38/NADK/GIPR/FYN/RUFY3/RIPOR1/NNAT/CASP8/TM7SF3/IPO5/KARS/PRKCZ/PSEN1/OXCT1/FCN1/PPP1R13B/MAVS/NLRP1/EZR/HSP90AB1/JAK2/OSM/MAPK1/XBP1/HIF1A/FERMT1/E2F1/MYOM1/RGCC/MAPK3/PYCARD/GSDMD/KCNN4/PDCD5/GPI/CARD8/PIK3R2/C5/DDX58/CCL1/EXPH5/GAPDH/C2CD5/PPARD/GPLD1/TMEM30A/TFDP2/ECT2/IL1A/IFIH1/CCT4/IL1RL1/RHOU/CD58/TNFSF4/ITGB1BP1/GPR68/TCP1/CD244/PFKFB2/SOX4/IL1B/FFAR2/ADORA2A/RAC2/TRPM4/TRIM28/DKC1…	142
GO:0007265	Ras protein signal transduction	140/4056	430/18493	1.73e-07	1.73e-05	1.35e-05	ALS2/RALA/FARP2/WAS/TIMP2/TRIO/RIPOR1/RTN4R/RASGRF1/NGFR/NTN1/ROCK1/RASSF1/RASGRP2/HACD3/PLD1/ARHGEF1/P2RY10/OPHN1/DNM2/ARHGAP4/NRP1/MYO9B/CYTH4/IFT27/SOS2/ARHGEF10/ARHGEF18/RASAL3/CYTH2/RAB3D/RASA4/KANK1/CYTH1/RAPGEF2/ARHGEF17/RASAL1/BCL6/ECT2/DOK1/RAP1A/RHOU/ARHGEF2/RAB32/CTNNAL1/RHOQ/ARAP3/IQSEC3/RAP2C/RAB38/PREX1/RAB22A/IQSEC2/CDKN1A/GPR18/PSD4/MCF2L/RRAS/PLEKHG3/FGD3/RAC2/IFT22/TRIM28/DNMT1/…	140
GO:0002224	toll-like receptor signaling pathway	55/4056	131/18493	1.96e-07	1.84e-05	1.43e-05	SARM1/BIRC3/CYBA/CASP8/TYRO3/MAP3K1/NFKBIA/IKBKB/PTPRS/BIRC2/TNFAIP3/IRF1/NR1D1/TICAM1/SMPDL3B/RFTN1/PTPN22/RSAD2/HAVCR2/CD36/TANK/DAB2IP/CNPY3/FLOT1/ARRB2/S100A8/HSPD1/TIRAP/LY96/PIK3AP1/ITGB2/MAPKAPK2/CTSS/S100A9/TLR3/HSP90B1/CD300A/ITGAM/PRKCE/MYD88/TLR1/TLR6/RPS6KA3/IRAK1/IRF7/CD300LF/TREML4/HMGB1/PELI1/IRAK4/TLR9/LILRA2/TICAM2/LYN/RAB7B	55
GO:0090670	RNA localization to Cajal body	15/4056	19/18493	1.99e-07	1.84e-05	1.43e-05	CCT4/TCP1/DKC1/CCT7/SHQ1/NAF1/NHP2/CCT6A/CCT5/CCT8/CCT3/CCT2/DCP2/RUVBL1/RUVBL2	15
GO:0090671	telomerase RNA localization to Cajal body	15/4056	19/18493	1.99e-07	1.84e-05	1.43e-05	CCT4/TCP1/DKC1/CCT7/SHQ1/NAF1/NHP2/CCT6A/CCT5/CCT8/CCT3/CCT2/DCP2/RUVBL1/RUVBL2	15
GO:0090672	telomerase RNA localization	15/4056	19/18493	1.99e-07	1.84e-05	1.43e-05	CCT4/TCP1/DKC1/CCT7/SHQ1/NAF1/NHP2/CCT6A/CCT5/CCT8/CCT3/CCT2/DCP2/RUVBL1/RUVBL2	15
GO:0090685	RNA localization to nucleus	15/4056	19/18493	1.99e-07	1.84e-05	1.43e-05	CCT4/TCP1/DKC1/CCT7/SHQ1/NAF1/NHP2/CCT6A/CCT5/CCT8/CCT3/CCT2/DCP2/RUVBL1/RUVBL2	15
GO:0030099	myeloid cell differentiation	133/4056	405/18493	2.03e-07	1.85e-05	1.44e-05	FARP2/CD4/TYROBP/GAB2/KMT2C/CASP8/HIPK2/TFE3/TGFBR3/ATP6AP1/ACTN1/TFRC/CEACAM1/PSEN1/OSTM1/MEF2C/SNX10/GNAS/AGO1/JAK2/RBFOX2/MYH9/HIF1A/NFKBIA/CA2/RELB/LILRB1/DNASE2/CDK6/HOXA5/ZBTB16/PTPN6/VEGFA/HSPA9/BCL6/KAT2B/STAT1/ID2/EPAS1/CSF3R/GPR68/PTK2B/NCKAP1L/PDE1B/NFE2/FAM210B/THRA/PRMT1/ZFP36/LRRC17/ZBTB46/CASP9/NOTCH2/CD101/AGO4/ETS1/MYC/LEF1/WDR61/ITPKB/PARP1/MEIS1/TCTA/LYAR/CDKN2B/TIRAP/PIP4K2A/P…	133
GO:0032760	positive regulation of tumor necrosis factor production	36/4056	73/18493	2.26e-07	2.04e-05	1.59e-05	CYBA/PTPRC/MAVS/JAK2/PYCARD/HSPB1/DDX58/IFIH1/ARHGEF2/TNFRSF8/SASH3/TICAM1/HAVCR2/CD36/HSPD1/PTPRJ/TIRAP/LY96/FCER1G/SPON2/MAPKAPK2/FZD5/TLR3/CYBB/PTAFR/AZU1/RASGRP1/TLR1/ZBTB20/CARD9/LRRK2/HMGB1/HLA-E/TLR9/MIF/CCL3	36
GO:1903557	positive regulation of tumor necrosis factor superfamily cytokine production	37/4056	76/18493	2.35e-07	2.08e-05	1.62e-05	CYBA/PTPRC/MAVS/JAK2/PYCARD/HSPB1/DDX58/CD86/IFIH1/ARHGEF2/TNFRSF8/SASH3/TICAM1/HAVCR2/CD36/HSPD1/PTPRJ/TIRAP/LY96/FCER1G/SPON2/MAPKAPK2/FZD5/TLR3/CYBB/PTAFR/AZU1/RASGRP1/TLR1/ZBTB20/CARD9/LRRK2/HMGB1/HLA-E/TLR9/MIF/CCL3	37
GO:0002702	positive regulation of production of molecular mediator of immune response	42/4056	91/18493	2.44e-07	2.13e-05	1.66e-05	KARS/PRKCZ/TFRC/UNG/DDX1/PTPRC/MAVS/MSH2/XBP1/CD40/MAPK3/GPI/DDX58/IL18R1/MSH6/TNFSF4/SASH3/CD244/SHLD2/IL1B/FFAR2/TRAF2/TICAM1/RSAD2/CD36/SEMA7A/IL18/HK1/TNFRSF14/FCER1G/SPON2/NLRP3/FZD5/DDX21/B2M/STAT6/MZB1/CLCF1/FFAR3/HLA-E/TLR9/MIF	42
GO:0022613	ribonucleoprotein complex biogenesis	154/4056	485/18493	2.49e-07	2.15e-05	1.67e-05	LAS1L/UTP18/TFB1M/RPL26L1/NOP16/MRTO4/NOP58/WDR3/WDR18/THUMPD1/RRP15/NLE1/CLNS1A/EXOSC7/EXOSC5/DDX1/HSP90AA1/MRPL22/GEMIN5/NUFIP1/DIMT1/OGFOD1/NOP14/GEMIN2/AGO1/SRPK1/HSP90AB1/PES1/SNU13/DDX17/PRMT5/NOP56/RBFA/EIF3J/ERI1/PIH1D1/FBL/DDX49/GTPBP10/EIF3B/SETX/NPM3/GTPBP4/BCCIP/NUP88/C1QBP/GAR1/PRPF19/PAK1IP1/BRIX1/RRP9/WDR75/NOL10/EBNA1BP2/ERI3/HEATR1/EXOSC8/UTP20/GTF3A/MRPS2/RPL5/AGO2/SNRPC/RIOK1/D…	154
GO:0033260	nuclear DNA replication	28/4056	51/18493	2.88e-07	2.45e-05	1.91e-05	RFC2/RAD51/POLD1/WDR18/TIPIN/FGFR1/CDC45/CDC7/GINS1/POLA1/ACD/LIG1/RPA3/POLD2/RFC5/GMNN/BCL6/PCNA/RFC3/ORC3/BRCA2/RFC4/CDT1/FEN1/POLD4/PRIM1/RTEL1/DACH1	28
GO:0034121	regulation of toll-like receptor signaling pathway	33/4056	65/18493	3.01e-07	2.53e-05	1.97e-05	SARM1/BIRC3/CYBA/TYRO3/PTPRS/BIRC2/TNFAIP3/IRF1/NR1D1/TICAM1/SMPDL3B/PTPN22/RSAD2/CD36/DAB2IP/FLOT1/ARRB2/TIRAP/LY96/TLR3/CD300A/TLR1/TLR6/IRF7/CD300LF/TREML4/HMGB1/PELI1/TLR9/LILRA2/TICAM2/LYN/RAB7B	33
GO:0050663	cytokine secretion	78/4056	210/18493	3.4e-07	2.82e-05	2.19e-05	FGR/BTN3A1/KARS/PRKCZ/FCGR2B/FCN1/MAVS/NLRC4/NLRP1/EZR/OSM/XBP1/FERMT1/RGCC/MAPK3/PYCARD/GSDMD/LILRB1/CARD8/C5/DDX58/CCL1/GAPDH/IL1A/IFIH1/IL1RL1/CD58/TNFAIP3/GPAM/CD244/FFAR2/SYT11/CHI3L1/PTPN22/C5AR2/HAVCR2/CD36/LRRC32/CASP1/MAPKBP1/ITGAV/NLRP12/HSPD1/TNFRSF21/NOTCH1/BANK1/HK1/GHRL/TNFRSF14/ZBTB7B/NLRP3/FZD5/ABCA1/CLEC4E/RASGRP1/TLR1/TLR6/GLMN/LPL/IL17RA/CSF1R/CADM1/SOCS1/LRRK2/HMGB1/IL1RAP/ANX…	78
GO:0002367	cytokine production involved in immune response	43/4056	95/18493	3.46e-07	2.83e-05	2.21e-05	KARS/PRKCZ/DDX1/MAVS/HMOX1/SMAD7/MAPK3/LILRB1/CLC/DDX58/CUEDC2/BCL6/IL18R1/IL18RAP/TNFSF4/SASH3/IL1B/FFAR2/TRAF2/TICAM1/TRPM4/RSAD2/CD36/SEMA7A/HSPD1/IL18/MR1/HK1/KIT/TNFRSF14/FCER1G/SPON2/NLRP3/FZD5/INAVA/TLR3/DDX21/B2M/FFAR3/CD55/DENND1B/TNF/MIF	43
GO:0002700	regulation of production of molecular mediator of immune response	55/4056	133/18493	3.57e-07	2.88e-05	2.24e-05	CD22/KARS/PRKCZ/TFRC/FCGR2B/UNG/DDX1/PTPRC/MAVS/MSH2/XBP1/HMOX1/CD40/SMAD7/MAPK3/LILRB1/IL27RA/CLC/GPI/DDX58/CUEDC2/BCL6/IL18R1/MSH6/TNFSF4/SASH3/CD244/SHLD2/PKN1/IL1B/FFAR2/TRAF2/TICAM1/TRPM4/RSAD2/CD36/SEMA7A/IL18/HK1/TNFRSF14/FCER1G/SPON2/NLRP3/FZD5/TLR3/DDX21/B2M/STAT6/MZB1/CLCF1/FFAR3/HLA-E/TNF/TLR9/MIF	55
GO:0000723	telomere maintenance	62/4056	157/18493	4.69e-07	3.74e-05	2.91e-05	RFC2/RAD51/POLD1/SP100/SMG6/HSP90AA1/HSP90AB1/MAPK1/POLA1/MAPK3/ACD/CCNE1/RPA3/POLD2/RAD51C/GAR1/RFC5/XRN1/CCT4/NEK2/DCLRE1B/TCP1/TEP1/DKC1/PCNA/RFC3/NAT10/CCT7/MYC/NABP2/PARP1/NAF1/NHP2/CCT6A/TNKS1BP1/CCT5/NEK7/FBXO4/CCT8/HIST1H4H/RECQL4/CCT3/RFC4/GNL3/TERT/CCT2/CTNNB1/FEN1/DCP2/EXO1/POLD4/AURKB/XRCC6/SRC/BLM/PRIM1/ZBTB48/PINX1/RTEL1/HIST2H4B/HIST2H4A/HIST1H4E	62
GO:0046578	regulation of Ras protein signal transduction	81/4056	222/18493	4.8e-07	3.78e-05	2.95e-05	ALS2/FARP2/TIMP2/TRIO/RTN4R/RASGRF1/ARHGEF1/P2RY10/OPHN1/DNM2/NRP1/MYO9B/CYTH4/SOS2/ARHGEF10/ARHGEF18/RASAL3/CYTH2/RASA4/KANK1/CYTH1/ARHGEF17/RASAL1/BCL6/ECT2/ARHGEF2/ARAP3/IQSEC3/PREX1/IQSEC2/GPR18/PSD4/MCF2L/PLEKHG3/FGD3/ARHGEF11/EPHB2/NOTCH2/SPRY2/RALGPS1/DAB2IP/FLOT1/FGD4/GPR65/VAV1/ITPKB/RASA1/FGD2/DYNLT1/LPAR4/OGT/NOTCH1/OBSCN/PSD3/KALRN/SQSTM1/ARHGEF3/SPRY1/ABCA1/FBP1/ARHGEF40/SPRY3/RASA4B…	81
GO:0002237	response to molecule of bacterial origin	113/4056	337/18493	5.13e-07	3.99e-05	3.11e-05	MPO/TBXA2R/MGST1/VIM/TNFRSF1B/STAP1/CASP8/FCGR2B/NFKB2/MEF2C/IL12RB2/ICAM1/JAK2/MAPK1/XBP1/TSPO/CSF2RB/CTSG/NFKBIA/CD40/HCK/MAPK3/PYCARD/LILRB1/CARD8/CCL2/IL10RA/CYP27B1/PPARD/ERBIN/PDE4D/CD86/KMO/TNFSF4/CNR1/TNFAIP3/WDR35/PTGER2/IL1B/CITED1/NR1D1/TICAM1/ZFP36/JUND/LILRB2/GCH1/TRIM5/CASP9/CD180/PTPN22/HAVCR2/CD36/CDK4/DAB2IP/IL18BP/CASP1/S100A8/HSPD1/GNRH1/STAR/PTGES/NOTCH1/ADM/TIRAP/IL18/NOCT/LY…	113
GO:1902105	regulation of leukocyte differentiation	93/4056	265/18493	5.46e-07	4.2e-05	3.27e-05	CD4/TYROBP/RUNX3/PRDM1/CASP8/PRKCZ/TFE3/ATP6AP1/FCGR2B/CEACAM1/PTPRC/CYLD/GNAS/FLT3LG/IL12RB1/XBP1/SMAD7/CA2/LILRB1/CDK6/VSIR/ZBTB16/PTPN6/BCL6/CD86/LOXL3/ID2/CD46/TNFSF4/MYB/GPR68/SASH3/NCKAP1L/IRF1/TNFSF9/PCID2/LRRC17/ZBTB46/LILRB2/NOTCH2/CD101/DTX1/TESPA1/HLX/MYC/LEF1/SOD1/ITPKB/TCTA/IL18/POU4F1/SH3RF1/KLF10/PPARGC1B/ZBTB7B/IL23R/NLRP3/TGFBR2/CCR1/SLC9B2/TLR3/RAG1/NFKBID/CTNNB1/IL7R/INPP5D/FOS…	93
GO:0051249	regulation of lymphocyte activation	149/4056	472/18493	5.71e-07	4.33e-05	3.37e-05	MAD1L1/CD38/CD4/FYN/CD22/RUNX3/PRDM1/PRKCZ/GAL/TFRC/FCGR2B/UNG/PAG1/ITCH/CEACAM1/MEF2C/PTPRC/PIBF1/CYLD/SIRPG/FLT3LG/TYRO3/MSH2/IL12RB1/LGALS1/XBP1/CD40/SLA2/SIRPB1/SMAD7/TNFSF13B/PYCARD/LILRB1/IL27RA/RASAL3/CLC/EBI3/AHR/DOCK8/VSIR/CCL2/DUSP3/PRKAR1A/BST1/ZBTB16/PTPN6/DUSP22/BCL6/CD86/LOXL3/IGFBP2/ID2/MSH6/CD46/TNFSF4/TNFAIP3/MYB/GPAM/HSPH1/MAPK8IP1/SASH3/SHLD2/PKN1/NCKAP1L/IRF1/IL1B/TNFSF9/PCID2…	149
GO:0007584	response to nutrient	79/4056	216/18493	5.92e-07	4.44e-05	3.46e-05	TBXA2R/GIPR/CD4/FYN/GCLM/CYBA/ACSL4/OXCT1/SSH1/NCOA1/DNMT3B/CYP26A1/XBP1/HMOX1/TSPO/CD40/AHCY/PHEX/P2RX1/CCND1/CYP27B1/VDR/PPARD/HMGCS1/ARSB/STC2/GNAI2/STAT1/IGFBP2/HMGCL/CNR1/SPP1/DNMT3A/BCL11A/APAF1/IL1B/POR/HAT1/CDKN2D/TRPM4/PCNA/PEMT/LDHA/P2RX4/PIM1/TTPA/SOD1/HSPD1/DGKQ/OGT/STAR/CDKN2B/GSN/ACSL1/SLC16A1/AIFM1/USF1/TGFBR2/ITGA2/ABCA1/CYBB/HSP90B1/P2RY1/PTEN/UCP3/P2RY2/BAIAP2/TYMS/NQO1/SLC8A1/S…	79
GO:0032543	mitochondrial translation	55/4056	135/18493	6.34e-07	4.7e-05	3.66e-05	GATB/MRPS24/IARS2/MRPS34/MRPL22/MTIF2/MRPS31/MRPL4/GARS/C1QBP/MRPL51/MRPL2/MRPS27/MRPL3/MRPL19/MRPL37/WARS2/MRPS15/DARS2/MRPS2/TSFM/FASTKD3/MRPS26/MRPS12/QRSL1/MRPS25/MRPS9/MRPL47/MRPL50/MRPL15/LRPPRC/YARS2/MRPL39/MTERF3/MALSU1/RPUSD3/MRPL55/RPUSD4/MRPL16/MRPL1/MRPL36/MRPL13/TRMT10C/MRPL11/MRPS22/TUFM/GADD45GIP1/MRPS23/SHMT2/MRPL30/MRPL40/MRPL21/MRPL23/MRPS17/MRPL12	55
GO:0071897	DNA biosynthetic process	71/4056	189/18493	6.87e-07	5.03e-05	3.92e-05	RFC2/POLQ/POLD1/SMG6/POLB/HSP90AA1/HSP90AB1/MAPK1/POLE2/POLA1/RGCC/MAPK3/ACD/CHRAC1/LIG1/DNAJC2/RPA3/POLD2/GAR1/RFC5/XRN1/CCT4/NEK2/CENPF/TCP1/PTK2B/CDKN2D/TEP1/DKC1/POLN/PCNA/RFC3/NAT10/CCT7/DSCC1/MYC/ACVRL1/ARRB2/DTL/NAF1/NHP2/CCT6A/POLE3/TNKS1BP1/CCT5/NEK7/FBXO4/CCT8/FGFR4/CCT3/RFC4/TERT/CCT2/TK2/PCLAF/PHB/TK1/CTNNB1/PARM1/DCP2/POLD4/TYMS/SH2B1/AURKB/LIN9/SRC/BLM/TFDP1/BMPR2/PINX1/DACH1	71
GO:0022604	regulation of cell morphogenesis	149/4056	474/18493	7.52e-07	5.43e-05	4.23e-05	FGR/SEMA3F/SARM1/PLXND1/TNFRSF12A/CDKL5/SEMA3G/FYN/SEMA3B/RUFY3/PLEKHO1/RTN4R/NEDD4L/HEXB/NGFR/NTN1/MARK2/PLXNA2/CAPZB/FBLN1/CARMIL1/DNM2/PSEN1/EPB41L3/SSH1/CTTN/CASS4/ARHGAP4/ICAM1/EZR/BAMBI/NRP1/TRIOBP/MYH9/COCH/NIN/HCK/FMR1/OLFM4/METRN/ARHGEF18/ANKRD27/PTPRS/CCL24/KANK1/DVL1/WNT3/C1QBP/CCL2/SLC9A3R1/RAPGEF2/RASAL1/NEDD9/VEGFA/PLXNA1/TNR/RHOU/SPP1/ITGB1BP1/RHOQ/BCL11A/ARAP3/PTK2B/PREX1/OMG/FGD3…	149
GO:0070200	establishment of protein localization to telomere	13/4056	16/18493	7.59e-07	5.43e-05	4.23e-05	ACD/CCT4/TCP1/DKC1/CCT7/NABP2/BRCA2/CCT6A/CCT5/CCT8/CCT3/TERT/CCT2	13
GO:1903039	positive regulation of leukocyte cell-cell adhesion	78/4056	214/18493	8.14e-07	5.76e-05	4.49e-05	CD4/FYN/RUNX3/PRKCZ/TFRC/PTPRC/CYLD/SIRPG/ICAM1/IL12RB1/LGALS1/XBP1/SIRPB1/TNFSF13B/PYCARD/LILRB1/RASAL3/EBI3/DOCK8/VSIR/CCL2/ZBTB16/PTPN6/BCL6/CD86/IGFBP2/CD46/TNFSF4/MYB/GPAM/HSPH1/SASH3/NCKAP1L/IL1B/TNFSF9/LILRB2/IL6ST/ETS1/HAVCR2/TESPA1/HLX/VAV1/ITPKB/HSPD1/PAK1/IL18/FAM49B/TNFRSF14/CD1D/ICOSLG/ZBTB7B/IL23R/NLRP3/TGFBR2/SPTA1/RAG1/NFKBID/CCDC88B/IL7R/PTAFR/RASGRP1/EGR3/SOCS1/BTLA/HMGB1/CD55/S…	78
GO:0050715	positive regulation of cytokine secretion	51/4056	123/18493	8.5e-07	5.95e-05	4.63e-05	FGR/KARS/PRKCZ/FCN1/MAVS/NLRP1/OSM/XBP1/FERMT1/RGCC/MAPK3/PYCARD/GSDMD/CARD8/C5/DDX58/CCL1/GAPDH/IL1A/IFIH1/IL1RL1/CD58/CD244/FFAR2/PTPN22/HAVCR2/CASP1/NLRP12/HSPD1/HK1/TNFRSF14/NLRP3/FZD5/CLEC4E/RASGRP1/TLR1/GLMN/LPL/IL17RA/CSF1R/CADM1/LRRK2/HMGB1/IL1RAP/SRC/SCAMP5/TRIM16/TNF/MIF/CLEC5A/CCL3	51
GO:0002706	regulation of lymphocyte mediated immunity	58/4056	146/18493	8.6e-07	5.96e-05	4.64e-05	WAS/PRKCZ/TFRC/FCGR2B/UNG/CEACAM1/STX7/PTPRC/MSH2/IL12RB1/CD40/SMAD7/LILRB1/IL27RA/CLC/PTPN6/DUSP22/BCL6/IL18R1/IL18RAP/MSH6/TNFSF4/SASH3/SHLD2/IL1B/C3/TRAF2/TRPM4/RSAD2/HAVCR2/ARRB2/VAV1/HSPD1/IL18/FAM49B/CD1D/CD1A/CD1C/CD1E/FCER1G/IL23R/NLRP3/FZD5/B2M/STAT6/IL7R/RASGRP1/CLCF1/CADM1/HMGB1/CR1/AGER/HLA-C/HLA-E/HLA-A/TNF/HLA-B/PIK3R6	58
GO:0002573	myeloid leukocyte differentiation	73/4056	197/18493	8.83e-07	6.01e-05	4.68e-05	FARP2/CD4/TYROBP/GAB2/CASP8/TFE3/ATP6AP1/TFRC/CEACAM1/PSEN1/OSTM1/MEF2C/SNX10/GNAS/MYH9/CA2/RELB/LILRB1/CDK6/VEGFA/ID2/GPR68/PDE1B/LRRC17/ZBTB46/NOTCH2/CD101/MYC/LEF1/PARP1/TCTA/POU4F1/LRRK1/KLF10/PPARGC1B/KIT/FCER1G/GAB3/IL23R/TGFBR2/IFI16/CCR1/SLC9B2/TLR3/CTNNB1/BATF2/INPP5D/GPR183/FASN/FOS/PIK3CD/CEBPB/NRROS/JUN/FAM20C/GATA2/HCLS1/TMEM64/CSF1R/CSF1/IRF7/EVI2B/PRTN3/SIGLEC15/SRC/LILRB3/TNF/NME1…	73
GO:0006270	DNA replication initiation	20/4056	32/18493	8.88e-07	6.01e-05	4.68e-05	WDR18/MCM10/MCM2/MCM6/ORC1/ORC6/CDC45/CDC6/CDC7/MCM5/POLA1/MCM4/CCNE1/MCM3/ORC3/TICRR/LRWD1/ORC5/MCM7/CDT1	20
GO:0032946	positive regulation of mononuclear cell proliferation	54/4056	133/18493	9.08e-07	6.08e-05	4.74e-05	CD38/CD4/TFRC/MEF2C/PTPRC/FLT3LG/IL12RB1/CD40/TNFSF13B/PYCARD/RASAL3/EBI3/BST1/BCL6/CD86/IGFBP2/CD46/TNFSF4/GPAM/SASH3/NCKAP1L/IL1B/TNFSF9/TICAM1/LILRB2/IL6ST/HAVCR2/TIRAP/IL18/CD1D/ICOSLG/IL23R/TGFBR2/SPTA1/CD320/CCDC88B/GPR183/BCL2/CLCF1/CSF1/IRS2/HMGB1/CD55/SLC39A10/BLM/PELI1/PNP/CD3E/AGER/AIF1/HLA-E/TLR9/MIF/HLA-DMB	54
GO:0030888	regulation of B cell proliferation	30/4056	59/18493	9.9e-07	6.57e-05	5.11e-05	CD38/CD22/TFRC/FCGR2B/MEF2C/PTPRC/CD40/TNFSF13B/AHR/BST1/BCL6/SASH3/PKN1/NCKAP1L/TICAM1/TNFRSF21/TIRAP/CD320/CD300A/INPP5D/GPR183/MZB1/BCL2/CLCF1/IRS2/SLC39A10/PELI1/TLR9/MIF/LYN	30
GO:0050707	regulation of cytokine secretion	69/4056	184/18493	1.05e-06	6.92e-05	5.39e-05	FGR/KARS/PRKCZ/FCGR2B/FCN1/MAVS/NLRP1/EZR/OSM/XBP1/FERMT1/RGCC/MAPK3/PYCARD/GSDMD/LILRB1/CARD8/C5/DDX58/CCL1/GAPDH/IL1A/IFIH1/IL1RL1/CD58/TNFAIP3/GPAM/CD244/FFAR2/SYT11/PTPN22/C5AR2/HAVCR2/LRRC32/CASP1/MAPKBP1/NLRP12/HSPD1/TNFRSF21/BANK1/HK1/GHRL/TNFRSF14/NLRP3/FZD5/CLEC4E/RASGRP1/TLR1/TLR6/GLMN/LPL/IL17RA/CSF1R/CADM1/SOCS1/LRRK2/HMGB1/IL1RAP/ANXA4/SRC/SCAMP5/TMSB4X/TRIM16/TNF/TLR9/MIF/LYN/CLEC5A…	69
GO:0051250	negative regulation of lymphocyte activation	55/4056	137/18493	1.11e-06	7.18e-05	5.59e-05	MAD1L1/RUNX3/GAL/FCGR2B/PAG1/ITCH/CEACAM1/PIBF1/TYRO3/SLA2/SMAD7/LILRB1/VSIR/DUSP3/PRKAR1A/PTPN6/DUSP22/BCL6/CD86/LOXL3/ID2/TNFSF4/TNFAIP3/PKN1/IRF1/ADORA2A/TWSG1/LILRB2/PTPN22/HAVCR2/DTX1/GPNMB/HLX/LRRC32/TNFRSF21/GNRH1/BANK1/MERTK/SAMSN1/TNFRSF14/ZBTB7B/TNFAIP8L2/NFKBID/CD300A/INPP5D/PRNP/CEBPB/GLMN/TBC1D10C/SOCS1/HMGB1/PELI1/NRARP/LST1/LYN	55
GO:1901652	response to peptide	150/4056	481/18493	1.16e-06	7.35e-05	5.73e-05	CFLAR/BAIAP2L1/FYN/PIK3C2A/DDX11/VIM/ATP6V0A1/HDAC9/CYBA/NGFR/PRKCZ/ROCK1/GAL/TGFBR3/EIF2B3/ATP6AP1/FCGR2B/CEACAM1/PSEN1/CAD/PXN/SLC9A1/ICAM1/OSBPL8/NLRP1/CDC6/JAK2/XBP1/RANGAP1/PCK2/NFKBIA/CD40/SLA2/TRIB3/LPIN2/PHEX/TIMP1/KLF5/ZNF106/CA2/RETN/ATP1A3/PIK3R2/NAMPT/GRB10/DNM1/KANK1/PRKAR1A/KLF3/TCIRG1/C2CD5/GPLD1/CCND3/ERBIN/STC2/KAT2B/GNAI2/ATP6V1A/CISH/STAT1/ARHGEF2/PIK3R3/TNFAIP3/RHOQ/EGR1/EGR2/…	150
GO:0050764	regulation of phagocytosis	37/4056	80/18493	1.17e-06	7.35e-05	5.73e-05	FGR/STAP1/CYBA/ABCA7/FCGR2B/DNM2/PTPRC/SIRPG/SIRPB1/HCK/PYCARD/CCL2/RAP1A/NCKAP1L/IL1B/C3/SYT11/CD36/ITGAV/LYAR/PTPRJ/MERTK/FCER1G/ALOX15/ITGA2/CD300A/ITGAM/PTEN/AZU1/CALR/GATA2/CAMK1D/CD300LF/HMGB1/PRTN3/SIRPA/TNF	37
GO:0002718	regulation of cytokine production involved in immune response	36/4056	77/18493	1.18e-06	7.35e-05	5.73e-05	KARS/PRKCZ/DDX1/MAVS/HMOX1/SMAD7/MAPK3/LILRB1/CLC/DDX58/CUEDC2/BCL6/IL18R1/TNFSF4/SASH3/IL1B/FFAR2/TRAF2/TICAM1/TRPM4/RSAD2/CD36/SEMA7A/IL18/HK1/TNFRSF14/FCER1G/SPON2/NLRP3/FZD5/TLR3/DDX21/B2M/FFAR3/TNF/MIF	36
GO:0045089	positive regulation of innate immune response	104/4056	309/18493	1.18e-06	7.35e-05	5.73e-05	SARM1/FYN/POLR3B/BIRC3/CYBA/CASP8/ALPK1/TXK/ITCH/CYLD/FCN1/MAVS/NLRC4/TYRO3/MAP3K1/COCH/RPS6KA5/NFKBIA/HCK/RNF125/PYCARD/IKBKB/RELB/PTPRS/DDX58/C1QBP/ICAM2/DHX58/BIRC2/CLEC4A/ERBIN/POLR3G/IFIH1/IL18RAP/TNFAIP3/IRF1/FFAR2/NR1D1/TICAM1/SEC14L1/SMPDL3B/RFTN1/TRIM5/CLEC10A/PTPN22/RSAD2/HAVCR2/CD36/TANK/DAB2IP/CNPY3/FLOT1/DDX60/PARP9/NLRC5/ARRB2/VAV1/S100A8/HSPD1/PAK1/TIRAP/LY96/PIK3AP1/CD1D/FCER1G/IT…	104
GO:0050870	positive regulation of T cell activation	74/4056	202/18493	1.24e-06	7.63e-05	5.94e-05	CD4/FYN/RUNX3/PRKCZ/TFRC/PTPRC/CYLD/SIRPG/IL12RB1/LGALS1/XBP1/SIRPB1/TNFSF13B/PYCARD/LILRB1/RASAL3/EBI3/DOCK8/VSIR/CCL2/ZBTB16/PTPN6/BCL6/CD86/IGFBP2/CD46/TNFSF4/MYB/GPAM/HSPH1/SASH3/NCKAP1L/IL1B/TNFSF9/LILRB2/IL6ST/HAVCR2/TESPA1/HLX/VAV1/ITPKB/HSPD1/PAK1/IL18/FAM49B/TNFRSF14/CD1D/ICOSLG/ZBTB7B/IL23R/NLRP3/TGFBR2/SPTA1/RAG1/NFKBID/CCDC88B/IL7R/RASGRP1/EGR3/SOCS1/BTLA/HMGB1/CD55/SRC/BLM/SIRPA/PNP/…	74
GO:0042098	T cell proliferation	67/4056	178/18493	1.29e-06	7.86e-05	6.12e-05	MAD1L1/CD4/FYN/BTN3A1/TFRC/ITCH/PTPRC/IL12RB1/TNFSF13B/PYCARD/LILRB1/RASAL3/CLC/EBI3/PIK3CG/DOCK8/VSIR/PRKAR1A/PTPN6/CCND3/CD86/IGFBP2/CD46/TNFSF4/GPAM/MAPK8IP1/SASH3/NCKAP1L/IRF1/IL1B/TNFSF9/RAC2/TWSG1/LILRB2/IL6ST/HAVCR2/GPNMB/LRRC32/TNFRSF21/GNRH1/IL18/SH3RF1/TNFRSF14/CD1D/ICOSLG/ZBTB7B/IL23R/NCSTN/TGFBR2/SPTA1/CTNNB1/CCDC88B/PRNP/CEBPB/GLMN/SATB1/HMGB1/CD55/BLM/PELI1/PNP/CD3E/AGER/AIF1/HLA-E/…	67
GO:0002705	positive regulation of leukocyte mediated immunity	53/4056	131/18493	1.3e-06	7.86e-05	6.12e-05	FGR/GAB2/PRKCZ/TFRC/UNG/DDX1/STX7/PTPRC/MAVS/MSH2/IL12RB1/CD40/DDX58/IL18R1/IL18RAP/MSH6/TNFSF4/SASH3/SHLD2/IL1B/C3/TRAF2/TICAM1/RSAD2/STXBP1/VAV1/HSPD1/IL18/FAM49B/CD1D/CD1A/CD1C/CD1E/FCER1G/ITGB2/IL23R/NLRP3/FZD5/DDX21/B2M/STAT6/PTAFR/ITGAM/ADORA2B/RASGRP1/CLCF1/GATA2/CADM1/HLA-C/HLA-E/HLA-A/TNF/HLA-B	53
GO:0050766	positive regulation of phagocytosis	29/4056	57/18493	1.47e-06	8.84e-05	6.88e-05	STAP1/CYBA/ABCA7/FCGR2B/DNM2/PTPRC/SIRPG/SIRPB1/PYCARD/CCL2/RAP1A/NCKAP1L/IL1B/C3/CD36/ITGAV/LYAR/PTPRJ/MERTK/FCER1G/ITGA2/ITGAM/AZU1/CALR/GATA2/CAMK1D/CD300LF/SIRPA/TNF	29
GO:0002711	positive regulation of T cell mediated immunity	25/4056	46/18493	1.6e-06	9.52e-05	7.42e-05	PRKCZ/STX7/PTPRC/IL12RB1/IL18R1/TNFSF4/SASH3/IL1B/TRAF2/RSAD2/HSPD1/IL18/FAM49B/CD1D/CD1A/CD1C/CD1E/IL23R/NLRP3/FZD5/B2M/HLA-C/HLA-E/HLA-A/HLA-B	25
GO:2000573	positive regulation of DNA biosynthetic process	32/4056	66/18493	1.69e-06	9.85e-05	7.67e-05	RFC2/HSP90AA1/HSP90AB1/MAPK1/RGCC/MAPK3/ACD/RFC5/CCT4/NEK2/TCP1/PTK2B/DKC1/RFC3/CCT7/DSCC1/MYC/ARRB2/NAF1/CCT6A/CCT5/NEK7/FBXO4/CCT8/FGFR4/CCT3/RFC4/CCT2/CTNNB1/PARM1/AURKB/SRC	32
GO:0032635	interleukin-6 production	53/4056	132/18493	1.71e-06	9.85e-05	7.67e-05	CYBA/MAVS/XBP1/PYCARD/DDX58/PTPN6/IFIH1/IL18RAP/ARHGEF2/TNFSF4/TNFAIP3/NCKAP1L/IL1B/TICAM1/LILRB2/SYT11/PTPN22/C5AR2/HAVCR2/CD36/ARRB2/NLRP12/HSPD1/TIRAP/IL18/BANK1/MAPK13/GHRL/FCER1G/SPON2/SIGLEC16/MAPKAPK2/INAVA/UCN/TLR3/NLRC3/INPP5D/PTAFR/ADORA2B/CEBPB/IL17D/MYD88/TLR1/TLR6/ZBTB20/CARD9/HMGB1/IL1RAP/SIRPA/TNF/TLR9/LILRA2/RAB7B	53
GO:0050671	positive regulation of lymphocyte proliferation	53/4056	132/18493	1.71e-06	9.85e-05	7.67e-05	CD38/CD4/TFRC/MEF2C/PTPRC/FLT3LG/IL12RB1/CD40/TNFSF13B/PYCARD/RASAL3/EBI3/BST1/BCL6/CD86/IGFBP2/CD46/TNFSF4/GPAM/SASH3/NCKAP1L/IL1B/TNFSF9/TICAM1/LILRB2/IL6ST/HAVCR2/TIRAP/IL18/CD1D/ICOSLG/IL23R/TGFBR2/SPTA1/CD320/CCDC88B/GPR183/BCL2/CLCF1/IRS2/HMGB1/CD55/SLC39A10/BLM/PELI1/PNP/CD3E/AGER/AIF1/HLA-E/TLR9/MIF/HLA-DMB	53
GO:0050714	positive regulation of protein secretion	86/4056	246/18493	1.72e-06	9.85e-05	7.67e-05	FGR/CD38/NADK/GIPR/NNAT/TM7SF3/KARS/PRKCZ/OXCT1/FCN1/MAVS/NLRP1/EZR/JAK2/OSM/XBP1/HIF1A/FERMT1/MYOM1/RGCC/MAPK3/PYCARD/GSDMD/KCNN4/GPI/CARD8/C5/DDX58/CCL1/EXPH5/GAPDH/PPARD/GPLD1/IL1A/IFIH1/IL1RL1/CD58/TNFSF4/GPR68/CD244/PFKFB2/SOX4/FFAR2/ADORA2A/TRPM4/MYH10/PTPN22/HAVCR2/GLUL/CASP1/NLRP12/HSPD1/TCF7L2/TTN/MCU/HK1/GHRL/TNFRSF14/ATP13A2/NLRP3/FZD5/APBB1/CLEC4E/KIF5B/PRKCE/C2CD2L/RASGRP1/TLR1/GLMN/…	86
GO:0070665	positive regulation of leukocyte proliferation	55/4056	139/18493	1.89e-06	0.000107014	8.33e-05	CD38/CD4/TFRC/MEF2C/PTPRC/FLT3LG/IL12RB1/CD40/TNFSF13B/PYCARD/RASAL3/EBI3/BST1/BCL6/CD86/IGFBP2/CD46/TNFSF4/GPAM/SASH3/NCKAP1L/IL1B/TNFSF9/TICAM1/LILRB2/IL6ST/HAVCR2/TIRAP/IL18/CD1D/ICOSLG/IL23R/TGFBR2/SPTA1/CD320/CCDC88B/GPR183/BCL2/CLCF1/CSF1/IRS2/HMGB1/CD55/SLC39A10/BLM/PELI1/PNP/CD3E/AGER/AIF1/HLA-E/TLR9/MIF/HLA-DMB/LYN	55
GO:0002697	regulation of immune effector process	138/4056	439/18493	1.9e-06	0.000107014	8.33e-05	FGR/CD22/WAS/BIRC3/GAB2/TRAF3IP2/TSPAN32/KARS/PRKCZ/TFRC/FCGR2B/UNG/ITCH/CEACAM1/DDX1/STX7/PTPRC/CD59/MAVS/MSH2/IL12RB1/XBP1/HMOX1/CD40/SMAD7/RNF125/MAPK3/PYCARD/LILRB1/IL27RA/CLC/GPI/C5/DDX58/CUEDC2/C1QBP/DHX58/BIRC2/PTPN6/TRIM38/DUSP22/BCL6/CD86/LOXL3/STAT1/IL18R1/IL18RAP/MSH6/RAP1A/CD46/TNFSF4/TNFAIP3/MYB/SASH3/CD244/SHLD2/PKN1/IL1B/C3/FFAR2/CFP/TRAF2/ADGRE2/TICAM1/RAC2/APOBEC3F/SEC14L1/TRPM4/…	138
GO:0002793	positive regulation of peptide secretion	91/4056	265/18493	2.08e-06	0.000115905	9.03e-05	FGR/CD38/NADK/GIPR/NNAT/TM7SF3/KARS/PRKCZ/OXCT1/FCN1/MAVS/NLRP1/EZR/JAK2/OSM/XBP1/HIF1A/FERMT1/MYOM1/RGCC/MAPK3/PYCARD/GSDMD/KCNN4/GPI/CARD8/TFR2/C5/DDX58/CCL1/EXPH5/GAPDH/PPARD/GPLD1/IL1A/IFIH1/IL1RL1/CD58/TNFSF4/GPR68/CD244/PFKFB2/SOX4/FFAR2/ADORA2A/TRPM4/MYH10/PTPN22/HAVCR2/GLUL/CASP1/NLRP12/S100A8/HSPD1/TCF7L2/TTN/MCU/HK1/GHRL/TNFRSF14/ATP13A2/NLRP3/FZD5/UCN/RAB8B/APBB1/CLEC4E/KIF5B/PRKCE/APL…	91
GO:0034340	response to type I interferon	41/4056	94/18493	2.11e-06	0.000116355	9.06e-05	SP100/IFI35/MAVS/OAS1/HSP90AB1/SAMHD1/TYK2/OAS3/PTPN6/STAT1/IFIT3/IFIT2/EGR1/IRF1/IFI6/C19orf66/RSAD2/RNASEL/NLRC5/IFNAR2/JAK1/GBP2/ABCE1/IRF2/TRIM56/STAT2/ISG20/MYD88/SCRIB/SHMT2/MX2/IRAK1/IRF7/IFIT1/IFITM1/PTPN1/HLA-C/HLA-E/HLA-A/IRF9/HLA-B	41
GO:0032675	regulation of interleukin-6 production	50/4056	123/18493	2.17e-06	0.000119002	9.27e-05	CYBA/MAVS/XBP1/PYCARD/DDX58/PTPN6/IFIH1/ARHGEF2/TNFSF4/TNFAIP3/NCKAP1L/IL1B/TICAM1/LILRB2/SYT11/PTPN22/C5AR2/HAVCR2/CD36/ARRB2/NLRP12/HSPD1/TIRAP/BANK1/MAPK13/GHRL/FCER1G/SPON2/SIGLEC16/MAPKAPK2/INAVA/UCN/TLR3/NLRC3/INPP5D/PTAFR/ADORA2B/CEBPB/IL17D/MYD88/TLR1/TLR6/ZBTB20/CARD9/HMGB1/IL1RAP/SIRPA/TNF/TLR9/RAB7B	50
GO:0042129	regulation of T cell proliferation	59/4056	153/18493	2.19e-06	0.000119099	9.28e-05	MAD1L1/CD4/TFRC/ITCH/PTPRC/IL12RB1/TNFSF13B/PYCARD/LILRB1/RASAL3/CLC/EBI3/VSIR/PRKAR1A/PTPN6/CD86/IGFBP2/CD46/TNFSF4/GPAM/MAPK8IP1/SASH3/NCKAP1L/IRF1/IL1B/TNFSF9/RAC2/TWSG1/LILRB2/IL6ST/HAVCR2/GPNMB/LRRC32/TNFRSF21/GNRH1/IL18/SH3RF1/TNFRSF14/CD1D/ICOSLG/ZBTB7B/IL23R/TGFBR2/SPTA1/CTNNB1/CCDC88B/PRNP/CEBPB/GLMN/HMGB1/CD55/BLM/PELI1/PNP/CD3E/AGER/AIF1/HLA-E/HLA-DMB	59
GO:0043122	regulation of I-kappaB kinase/NF-kappaB signaling	80/4056	226/18493	2.25e-06	0.000120885	9.42e-05	CFLAR/MAP3K14/CD4/FYN/BIRC3/TRAF3IP2/CASP8/TNFRSF1A/ALPK1/DDX1/MAVS/CAPN3/LGALS1/HMOX1/CD40/PIM2/TRADD/PYCARD/IKBKB/CARD8/HSPB1/BIRC2/TRIM38/ECT2/STAT1/TRIM62/CTH/TNFAIP3/NEK6/IL1B/RBCK1/TRAF2/TICAM1/APOL3/SLC44A2/TRIM5/TRIM22/CD36/TANK/DAB2IP/CASP1/MAPKBP1/PELI2/NLRP12/TIRAP/IFIT5/RHOC/S100B/SQSTM1/REL/INAVA/TLR3/CARD19/DDX21/PRKCB/NFKBID/NLRC3/CTNNB1/CX3CR1/RHOH/AKAP13/PRKCE/TRIM8/CXXC5/MYD88/T…	80
GO:0048017	inositol lipid-mediated signaling	63/4056	167/18493	2.41e-06	0.000128744	0.000100273	FGR/FYN/PIK3C2A/GAB2/PPP2R5B/PLD1/FGFR1/CEACAM1/TYRO3/EZR/JAK2/OSM/MAPK1/PIK3IP1/PPP1R16B/MAPK3/PIK3R2/PIK3CG/NCS1/PLEKHA1/C1QBP/SLC9A3R1/CBL/PTPN6/PPARD/NPR3/FLT3/PRR5L/SERPINE2/DAB2IP/IGF1R/PIK3R5/OGT/GSN/IL18/PIP4K2A/PIK3AP1/KIT/NCF1/PIP4K2C/NKX3-1/NLRC3/IRS1/PTAFR/PIK3CD/PTEN/RASGRP1/SELP/CA8/HCLS1/CSF1R/IRS2/PIP5K1C/PRR5/SEMA4D/SRC/PDGFA/INPP5F/LIME1/TNF/RGL2/PI4KA/PIK3R6	63
GO:0060326	cell chemotaxis	99/4056	295/18493	2.44e-06	0.00012889	0.000100387	DAPK2/STAP1/WNK1/ELMO2/KARS/FGFR1/NRP1/HSD3B7/MAPK3/CCL22/ABCC1/PIK3CG/CCL24/HSPB1/C5/C1QBP/CCL2/CCL1/BST1/BIN2/VEGFA/HBEGF/PDE4D/CCL20/CSF3R/PTK2B/CCRL2/CXCR4/NCKAP1L/NR4A1/PREX1/GPR18/NUP85/IL1B/FFAR2/ADGRE2/RAC2/DOCK4/TRPM4/SWAP70/C5AR2/P2RX4/ADAM10/LEF1/ARRB2/VAV1/TRPM2/S100A8/LYST/ACKR2/ITGA9/NOTCH1/TIRAP/PTPRO/EPHB1/KIT/NBL1/FCER1G/ITGB2/JAML/CXCR5/CCR5/CXCL16/S100A9/CCR1/CX3CR1/CXCL8/GPR18…	99
GO:1901293	nucleoside phosphate biosynthetic process	113/4056	347/18493	2.56e-06	0.000134305	0.000104605	AK2/NADK/AGPAT4/KARS/ACSL4/ACAT1/VPS9D1/ACACB/TIGAR/PGM1/CAD/AK6/ACOT7/SCD/ATP5F1D/TECR/MAPK1/SLC25A1/HIF1A/MTHFD1/PRPS2/CDADC1/NME3/NME4/QPRT/GPI/NAMPT/GARS/IMPDH1/AK1/LHPP/GALK1/ENO3/RCVRN/GAPDH/UMPS/KMO/GPAM/PFKFB2/PPCS/PAICS/PPAT/ADORA2A/DUT/DCTD/ADCY4/LDHA/RFK/ADCY3/ATIC/PARP9/PARP16/GPAT3/NME7/UCK2/PARP1/TAMM41/SLC26A1/OGT/PRPS1/ADM/DLAT/ACSL1/PDK1/GUCY1A2/NADK2/AK9/SLC26A2/ADK/HK1/GART/ATP…	113
GO:0002695	negative regulation of leukocyte activation	62/4056	164/18493	2.66e-06	0.000136351	0.000106198	MAD1L1/RUNX3/TSPAN32/GAL/FCGR2B/PAG1/ITCH/CEACAM1/PTPRC/PIBF1/TYRO3/HMOX1/SLA2/SMAD7/LILRB1/VSIR/DUSP3/PRKAR1A/PTPN6/DUSP22/BCL6/CD86/LOXL3/ID2/TNFSF4/CNR1/TNFAIP3/PKN1/IRF1/ADORA2A/TWSG1/LILRB2/PTPN22/HAVCR2/DTX1/GPNMB/HLX/LRRC32/TNFRSF21/GNRH1/BANK1/MERTK/SAMSN1/TNFRSF14/ZBTB7B/TNFAIP8L2/NFKBID/CD300A/INPP5D/PRNP/CEBPB/GLMN/TBC1D10C/SOCS1/CD300LF/CNR2/HMGB1/PELI1/NRARP/LST1/LYN/MILR1	62
GO:0048015	phosphatidylinositol-mediated signaling	62/4056	164/18493	2.66e-06	0.000136351	0.000106198	FGR/FYN/PIK3C2A/GAB2/PPP2R5B/FGFR1/CEACAM1/TYRO3/EZR/JAK2/OSM/MAPK1/PIK3IP1/PPP1R16B/MAPK3/PIK3R2/PIK3CG/NCS1/PLEKHA1/C1QBP/SLC9A3R1/CBL/PTPN6/PPARD/NPR3/FLT3/PRR5L/SERPINE2/DAB2IP/IGF1R/PIK3R5/OGT/GSN/IL18/PIP4K2A/PIK3AP1/KIT/NCF1/PIP4K2C/NKX3-1/NLRC3/IRS1/PTAFR/PIK3CD/PTEN/RASGRP1/SELP/CA8/HCLS1/CSF1R/IRS2/PIP5K1C/PRR5/SEMA4D/SRC/PDGFA/INPP5F/LIME1/TNF/RGL2/PI4KA/PIK3R6	62
GO:0030217	T cell differentiation	82/4056	234/18493	2.66e-06	0.000136351	0.000106198	CD4/RUNX3/PRDM1/PRKCZ/BCL3/PTPRC/CYLD/IL12RB1/XBP1/SMAD7/RELB/LFNG/VSIR/ZBTB16/BCL6/CD86/LOXL3/IL18R1/LEPR/CD46/TNFSF4/MYB/EGR1/SASH3/NCKAP1L/PREX1/SOX4/RUNX2/GPR18/IRF1/TNFSF9/LILRB2/PRR7/PTPN22/RSAD2/DTX1/TESPA1/HLX/LEF1/VAV1/SOD1/ITPKB/IL18/SH3RF1/FZD7/KIT/CD1D/FCER1G/ZBTB7B/IL23R/NLRP3/FZD5/EOMES/TGFBR2/ATP7A/RAG1/CLEC4E/CLEC4D/B2M/STAT6/NFKBID/CTNNB1/RHOH/STAT3/IL7R/GPR183/PIK3CD/BCL2/RASGRP…	82
GO:0050769	positive regulation of neurogenesis	141/4056	453/18493	2.69e-06	0.000136773	0.000106527	CFLAR/PLXND1/KDM1A/TNFRSF12A/CDKL5/FYN/RUFY3/TIMP2/NEDD4L/NGFR/NTN1/PPP2R5B/TCF3/MARK2/SCARF1/PLXNA2/FGFR1/PSEN1/MEF2C/NCOA1/DNMT3B/NRP1/TSPO/PRMT5/NIN/HIF1A/E2F1/FMR1/NDRG4/METRN/FZD3/ANKRD27/CRTC1/SCN1B/TMEM106B/EZH2/SETX/DVL1/CPEB3/WNT3/RAPGEF2/PRPF19/RASAL1/FIG4/TMEM30A/VEGFA/ARSB/BCL6/ECT2/PLXNA1/ID2/RAP1A/ARHGEF2/RGS2/CNR1/MYB/PTK2B/CXCR4/IL1B/ZC4H2/MACF1/STYXL1/ELL3/FOXA1/PLXNA3/EPHB2/NUMB…	141
GO:0000082	G1/S transition of mitotic cell cycle	90/4056	263/18493	2.78e-06	0.000140061	0.000109088	MNAT1/FHL1/CUL1/BCAT1/MCM10/MCM2/MCM6/JADE1/ORC1/AURKA/PCBP4/ORC6/PSME1/CDC45/CDC6/CDC7/MCM5/POLE2/CDKN3/PSME2/E2F1/RBBP8/POLA1/PIM2/RGCC/GSPT1/MCM4/CCNE1/CDK6/RPA3/EZH2/CCL2/CCND1/PTPN6/MCM3/GMNN/CCND3/TFDP2/ACVR1/ID2/RHOU/PKD2/CCND2/CDKN1A/SOX4/MCM8/PRMT1/PPAT/CDKN2D/PCNA/NASP/CCNB1/ORC3/CDK4/GPNMB/MYC/CARM1/SKP2/CDKN2B/POLE3/NACC2/TNKS1BP1/ADAMTS1/LSM11/BTG2/PRMT2/ZNF385A/CDC25A/TERT/ORC5/MCM7…	90
GO:0009165	nucleotide biosynthetic process	112/4056	344/18493	2.86e-06	0.000141809	0.00011045	AK2/NADK/AGPAT4/KARS/ACSL4/ACAT1/VPS9D1/ACACB/TIGAR/PGM1/CAD/AK6/ACOT7/SCD/ATP5F1D/TECR/MAPK1/SLC25A1/HIF1A/MTHFD1/PRPS2/CDADC1/NME3/NME4/QPRT/GPI/NAMPT/GARS/IMPDH1/AK1/GALK1/ENO3/RCVRN/GAPDH/UMPS/KMO/GPAM/PFKFB2/PPCS/PAICS/PPAT/ADORA2A/DUT/DCTD/ADCY4/LDHA/RFK/ADCY3/ATIC/PARP9/PARP16/GPAT3/NME7/UCK2/PARP1/TAMM41/SLC26A1/OGT/PRPS1/ADM/DLAT/ACSL1/PDK1/GUCY1A2/NADK2/AK9/SLC26A2/ADK/HK1/GART/ATP5MC1/…	112
GO:0030098	lymphocyte differentiation	112/4056	344/18493	2.86e-06	0.000141809	0.00011045	CD79B/CD4/RUNX3/POU2F2/HDAC9/PRDM1/KLF6/PRKCZ/BCL3/TCF3/FCGR2B/ITM2A/PTPRC/CYLD/FLT3LG/TYRO3/MSH2/IL12RB1/LGALS1/XBP1/SMAD7/RELB/LYL1/LFNG/VSIR/ZBTB16/PTPN6/BCL6/CD86/LOXL3/IL18R1/ID2/LEPR/CD46/TNFSF4/MYB/EGR1/PTK2B/FLT3/SASH3/NCKAP1L/PREX1/SOX4/RUNX2/GPR18/IRF1/TNFSF9/PCID2/LILRB2/PRR7/PTPN22/NOTCH2/RSAD2/DTX1/TESPA1/DOCK10/HLX/LEF1/VAV1/SOD1/ITPKB/DOCK11/PTPRJ/IL18/MERTK/CEBPG/SH3RF1/PLCL2/FZD7…	112
GO:0051090	regulation of DNA-binding transcription factor activity	130/4056	412/18493	3.02e-06	0.000148527	0.000115682	CFLAR/KDM1A/DHX33/TRAF1/HIPK2/SP100/PRKCZ/PPP2R5B/TCF3/NFKB2/ITCH/CYLD/MAVS/ICAM1/NLRC4/CAPN3/JAK2/MAPK1/HMOX1/RPS6KA5/PSMA6/NFKBIA/CD40/HCK/SMAD7/RGCC/TRADD/MAPK3/SETD6/PYCARD/IKBKB/CARD8/CRTC1/EZH2/DDX58/SUFU/TRIM38/VEGFA/ERBIN/IL18R1/IL18RAP/ID2/TRIM62/ARHGEF2/CTH/TNFSF4/TNFAIP3/SGK1/PKD2/TNFRSF8/TMIGD3/IL1B/RBCK1/TRAF2/TICAM1/FOXA1/MAP3K10/TRIM21/TRIM5/TRIM22/BEX1/BHLHE40/HAVCR2/CD36/DAB2IP/P…	130
GO:0030595	leukocyte chemotaxis	77/4056	217/18493	3.11e-06	0.000151709	0.00011816	DAPK2/STAP1/WNK1/KARS/HSD3B7/MAPK3/CCL22/PIK3CG/CCL24/C5/C1QBP/CCL2/CCL1/BST1/VEGFA/PDE4D/CCL20/CSF3R/PTK2B/CXCR4/NCKAP1L/PREX1/GPR18/NUP85/IL1B/FFAR2/ADGRE2/RAC2/TRPM4/SWAP70/C5AR2/ADAM10/VAV1/TRPM2/S100A8/LYST/ITGA9/TIRAP/PTPRO/KIT/NBL1/FCER1G/ITGB2/JAML/CXCR5/CCR5/CXCL16/S100A9/CCR1/CXCL8/GPR183/FPR2/PIK3CD/AZU1/IL16/IL17RA/CALR/CXCR2/CAMK1D/CSF1/PDE4B/PIP5K1C/CXCR3/CNR2/HMGB1/HRH1/AIF1/DEFA1/…	77
GO:0046640	regulation of alpha-beta T cell proliferation	18/4056	29/18493	3.65e-06	0.000176723	0.000137643	ITCH/PTPRC/RASAL3/EBI3/VSIR/TNFSF4/MAPK8IP1/IRF1/TWSG1/IL18/SH3RF1/TNFRSF14/ZBTB7B/TGFBR2/CD55/BLM/CD3E/HLA-E	18
GO:2001233	regulation of apoptotic signaling pathway	124/4056	391/18493	3.83e-06	0.000184144	0.000143422	CFLAR/KDM1A/TNFRSF12A/MAPK8IP2/FYN/PLAUR/BRCA1/GCLM/FAS/DAPK2/CTNNA1/TRAF1/YBX3/CASP8/TMEM161A/SP100/NLE1/FGFR1/PSEN1/PTPRC/STRADB/CYLD/CTTN/PPP1R13B/ICAM1/TFAP4/RFFL/JAK2/NRP1/XBP1/BIK/HMOX1/HIF1A/STK4/E2F1/SRPX/TRADD/PYCARD/CTSH/PIH1D1/URI1/PDCD5/HSPB1/PPIF/SLC9A3R1/SOD2/FAM162A/TFDP2/GNAI2/IL1A/ACVR1/ARHGEF2/IVNS1ABP/CTH/TNFAIP3/WDR35/APAF1/MAPK8IP1/IL1B/RBCK1/TRAP1/IFI6/TRAF2/STYXL1/ADORA2A/E…	124
GO:0097193	intrinsic apoptotic signaling pathway	96/4056	287/18493	4.02e-06	0.000191923	0.000149481	KDM1A/PLAUR/BRCA1/TNFRSF1B/DAPK2/FNIP2/CUL1/YBX3/HIPK2/TMEM161A/TNFRSF1A/BCL3/POLB/DNAJC10/CYLD/PPP1R15A/PPP1R13B/MSH2/JAK2/PPM1F/XBP1/HMOX1/HIF1A/TRIB3/E2F1/PYCARD/URI1/HSPB1/PPIF/DDX5/SLC9A3R1/TMEM109/SOD2/MSH6/ARHGEF2/IVNS1ABP/APAF1/MAPK8IP1/CDKN1A/TRAP1/IFI6/SGPP1/TRAF2/STYXL1/ELL3/CHAC1/CDKN2D/MYBBP1A/CASP9/TPT1/LGALS12/SKIL/DAB2IP/CYP1B1/TMEM117/BCL2A1/PMAIP1/SOD1/MCL1/S100A8/PARP1/ARL6IP5/…	96
GO:0007249	I-kappaB kinase/NF-kappaB signaling	88/4056	258/18493	4.15e-06	0.000196288	0.000152881	CFLAR/MAP3K14/CD4/FYN/BIRC3/TRAF3IP2/CASP8/TNFRSF1A/ROCK1/BCL3/ALPK1/HACD3/DDX1/MAVS/CAPN3/LGALS1/HMOX1/NFKBIA/CD40/PIM2/TRADD/PYCARD/IKBKB/RELB/CARD8/HSPB1/BIRC2/TRIM38/ECT2/STAT1/TRIM62/CTH/TNFAIP3/NEK6/PRDX4/IL1B/RBCK1/TRAF2/TICAM1/APOL3/SLC44A2/TRIM5/TRIM22/CD36/TANK/DAB2IP/CASP1/MAPKBP1/PELI2/NLRP12/IRAK1BP1/TIRAP/IFIT5/LY96/RHOC/S100B/SQSTM1/REL/INAVA/TLR3/CARD19/DDX21/PRKCB/NFKBID/NLRC3/CT…	88
GO:0035710	CD4-positive alpha-beta T cell activation	38/4056	87/18493	4.71e-06	0.000221436	0.000172468	RUNX3/PRKCZ/BCL3/IL12RB1/SMAD7/RELB/VSIR/BCL6/CD86/LOXL3/IL18R1/TNFSF4/MYB/SASH3/NCKAP1L/TWSG1/RSAD2/HLX/LEF1/IL18/SH3RF1/ZBTB7B/IL23R/NLRP3/TGFBR2/ATP7A/STOML2/STAT6/NFKBID/STAT3/GPR183/FUT7/SATB1/SOCS1/HMGB1/SEMA4A/CD55/AGER	38
GO:0032200	telomere organization	63/4056	170/18493	4.79e-06	0.000223233	0.000173868	RFC2/RAD51/POLD1/SP100/SMG6/HSP90AA1/HSP90AB1/MAPK1/POLA1/MAPK3/ACD/CCNE1/RPA3/POLD2/RAD51C/GAR1/RFC5/XRN1/CCT4/NEK2/DCLRE1B/TCP1/TEP1/DKC1/PCNA/RFC3/NAT10/CCT7/MYC/NABP2/PARP1/NAF1/NHP2/CCT6A/TNKS1BP1/CCT5/NEK7/FBXO4/CCT8/HIST1H4H/RECQL4/CCT3/RFC4/GNL3/TERT/CCT2/CTNNB1/FEN1/DCP2/EXO1/POLD4/AURKB/XRCC6/SRC/BLM/PRIM1/ZBTB48/PINX1/RTEL1/HIST2H4B/HIST2H4A/HIST1H4E/HIST1H3H	63
GO:0032608	interferon-beta production	26/4056	51/18493	4.86e-06	0.000225271	0.000175455	POLR3B/MAVS/PYCARD/RELB/LILRB1/PTPRS/DDX58/TRIM38/POLR3G/IFIH1/IRF1/TICAM1/FLOT1/TIRAP/REL/TLR3/NLRC3/TRIM56/RNF135/ZBTB20/TRAIP/TMEM173/IRF7/HMGB1/SIRPA/TLR9	26
GO:0002285	lymphocyte activation involved in immune response	64/4056	174/18493	5.38e-06	0.000247528	0.000192789	PRKCZ/BCL3/TFRC/FCGR2B/UNG/APBB1IP/ITM2A/CEACAM1/PSEN1/PTPRC/ICAM1/MSH2/IL12RB1/LGALS1/XBP1/CD40/SMAD7/RELB/LILRB1/IL27RA/LFNG/BCL6/CD86/LOXL3/IL18R1/MSH6/CD46/TNFSF4/MYB/PTK2B/CD244/SHLD2/SWAP70/CD180/NOTCH2/HAVCR2/DOCK10/LCP1/HLX/LEF1/HSPD1/DOCK11/IL18/PLCL2/CD1C/FCER1G/ZBTB7B/IL23R/NLRP3/EOMES/ATP7A/CLEC4E/CLEC4D/STAT6/NFKBID/STAT3/GPR183/EXO1/CLCF1/GAPT/HMGB1/SEMA4A/PLCG2/HLA-DMB	64
GO:0044843	cell cycle G1/S phase transition	94/4056	282/18493	5.94e-06	0.00027087	0.00021097	MNAT1/FHL1/CUL1/ATP2B4/BCAT1/MCM10/MCM2/MCM6/JADE1/ORC1/AURKA/PCBP4/ORC6/PSME1/CDC45/CDC6/CDC7/MCM5/POLE2/CDKN3/PSME2/E2F1/RBBP8/POLA1/PIM2/RGCC/GSPT1/MCM4/CCNE1/CDK6/RPA3/EZH2/CCL2/CCND1/GLI1/PTPN6/MCM3/GMNN/CCND3/TFDP2/ACVR1/ID2/RHOU/PKD2/CCND2/CDKN1A/SOX4/MCM8/PRMT1/PPAT/CDKN2D/PCNA/NASP/CCNB1/ORC3/CDK4/GPNMB/MYC/CARM1/CCNA2/SKP2/CDKN2B/POLE3/NACC2/TNKS1BP1/ADAMTS1/LSM11/BTG2/PRMT2/ZNF385A/CDC…	94
GO:0060249	anatomical structure homeostasis	132/4056	425/18493	6.25e-06	0.000283367	0.000220703	CD38/TSPOAP1/RFC2/RAD51/FOXC1/POLD1/SP100/SMG6/ATP6AP1/TFRC/ACTB/TP53INP2/HSP90AA1/SNX10/GNAS/LYZ/FLT3LG/FH/TYRO3/CAPN3/HSP90AB1/MAPK1/HIF1A/CHMP4B/POLA1/MAPK3/ACD/CTSH/HOMER2/CA2/CCNE1/RAB3D/HSPB1/RPA3/POLD2/NCS1/CDH23/LIPA/PBLD/RAD51C/P2RX1/GAR1/RFC5/VEGFA/XRN1/CCT4/EPAS1/AKT3/PRDX1/NEK2/CNR1/TNFAIP3/DCLRE1B/SPP1/TCP1/PTK2B/SASH3/RAC2/TEP1/DKC1/NPHP4/PCNA/RFC3/P2RX4/NAT10/CCT7/DNAJB2/MYC/NABP2/…	132
GO:2000278	regulation of DNA biosynthetic process	43/4056	104/18493	6.52e-06	0.000292583	0.000227881	RFC2/SMG6/HSP90AA1/HSP90AB1/MAPK1/RGCC/MAPK3/ACD/DNAJC2/RFC5/XRN1/CCT4/NEK2/TCP1/PTK2B/DKC1/RFC3/NAT10/CCT7/DSCC1/MYC/ACVRL1/ARRB2/NAF1/CCT6A/CCT5/NEK7/FBXO4/CCT8/FGFR4/CCT3/RFC4/CCT2/CTNNB1/PARM1/DCP2/SH2B1/AURKB/SRC/TFDP1/BMPR2/PINX1/DACH1	43
GO:0070125	mitochondrial translational elongation	38/4056	88/18493	6.55e-06	0.000292583	0.000227881	MRPS24/MRPS34/MRPL22/MRPS31/MRPL4/MRPL51/MRPL2/MRPS27/MRPL3/MRPL19/MRPL37/MRPS15/MRPS2/TSFM/MRPS26/MRPS12/MRPS25/MRPS9/MRPL47/MRPL50/MRPL15/MRPL39/MRPL55/MRPL16/MRPL1/MRPL36/MRPL13/MRPL11/MRPS22/TUFM/GADD45GIP1/MRPS23/MRPL30/MRPL40/MRPL21/MRPL23/MRPS17/MRPL12	38
GO:0046632	alpha-beta T cell differentiation	42/4056	101/18493	6.99e-06	0.000310135	0.000241552	RUNX3/PRDM1/PRKCZ/BCL3/IL12RB1/SMAD7/RELB/ZBTB16/BCL6/CD86/LOXL3/IL18R1/TNFSF4/MYB/SASH3/NCKAP1L/GPR18/IRF1/RSAD2/HLX/LEF1/ITPKB/IL18/SH3RF1/ZBTB7B/IL23R/NLRP3/EOMES/TGFBR2/ATP7A/STAT6/NFKBID/STAT3/GPR183/BCL2/FUT7/SATB1/SOCS1/HMGB1/SEMA4A/BLM/PNP	42
GO:0032496	response to lipopolysaccharide	105/4056	324/18493	7.24e-06	0.000317393	0.000247205	MPO/TBXA2R/MGST1/VIM/TNFRSF1B/STAP1/CASP8/NFKB2/MEF2C/IL12RB2/ICAM1/JAK2/MAPK1/XBP1/TSPO/CSF2RB/CTSG/NFKBIA/CD40/HCK/MAPK3/PYCARD/LILRB1/CARD8/CCL2/IL10RA/CYP27B1/PPARD/ERBIN/PDE4D/CD86/KMO/TNFSF4/CNR1/TNFAIP3/WDR35/PTGER2/IL1B/CITED1/NR1D1/TICAM1/ZFP36/JUND/LILRB2/GCH1/TRIM5/CASP9/CD180/PTPN22/HAVCR2/CD36/CDK4/DAB2IP/IL18BP/CASP1/S100A8/HSPD1/GNRH1/STAR/PTGES/NOTCH1/ADM/TIRAP/IL18/NOCT/LY96/CDK1…	105
GO:0070199	establishment of protein localization to chromosome	16/4056	25/18493	7.26e-06	0.000317393	0.000247205	ACD/PIH1D1/CCT4/TCP1/DKC1/CCT7/NABP2/BRCA2/CCT6A/CCT5/CCT8/LRWD1/CCT3/TERT/CCT2/RUVBL2	16
GO:0044282	small molecule catabolic process	133/4056	431/18493	8.3e-06	0.000360382	0.000280687	TYMP/HEXB/ATP2B4/ACAA1/BCAT1/HAGH/INPP5A/HSD17B10/SCARF1/ACAT1/ACACB/TIGAR/PGM1/OXCT1/SLC9A1/ADA2/XYLB/CYP26A1/ACOT7/HSD3B7/UPB1/GCAT/MCAT/APOBEC3H/SLC25A17/PCK2/AHCY/LPIN2/ABCD1/CDADC1/PLA2G15/QPRT/DECR1/GPI/BCAT2/GALK1/ENO3/BLMH/CPT1A/CYP27B1/GAPDH/PPARD/ALDH5A1/GNPDA1/CTH/KMO/HMGCL/FAAH/CNR1/ACAT2/ECHDC2/NT5C3A/PFKFB2/NAGK/GOT2/IDUA/PNKD/PPAT/APOBEC3F/MGAT1/RIDA/CEMIP2/SDS/GLUL/NPL/ALDH1L2/MTH…	133
GO:0002821	positive regulation of adaptive immune response	43/4056	105/18493	8.71e-06	0.000375855	0.000292738	CD4/PRKCZ/TFRC/UNG/STX7/PTPRC/MSH2/IL12RB1/CD40/TNFSF13B/PYCARD/IL27RA/IL18R1/MSH6/TNFSF4/SASH3/SHLD2/IL1B/C3/TRAF2/RSAD2/IL6ST/HLX/HSPD1/IL18/FAM49B/CD1D/CD1A/CD1C/CD1E/FCER1G/IL23R/NLRP3/FZD5/B2M/STAT6/NFKBID/CLCF1/HLA-C/HLA-E/HLA-A/TNF/HLA-B	43
GO:0060337	type I interferon signaling pathway	38/4056	89/18493	9.03e-06	0.000384295	0.000299312	SP100/IFI35/MAVS/OAS1/HSP90AB1/SAMHD1/TYK2/OAS3/PTPN6/STAT1/IFIT3/IFIT2/EGR1/IRF1/IFI6/RSAD2/RNASEL/NLRC5/IFNAR2/JAK1/GBP2/ABCE1/IRF2/STAT2/ISG20/MYD88/SCRIB/MX2/IRAK1/IRF7/IFIT1/IFITM1/PTPN1/HLA-C/HLA-E/HLA-A/IRF9/HLA-B	38
GO:0071357	cellular response to type I interferon	38/4056	89/18493	9.03e-06	0.000384295	0.000299312	SP100/IFI35/MAVS/OAS1/HSP90AB1/SAMHD1/TYK2/OAS3/PTPN6/STAT1/IFIT3/IFIT2/EGR1/IRF1/IFI6/RSAD2/RNASEL/NLRC5/IFNAR2/JAK1/GBP2/ABCE1/IRF2/STAT2/ISG20/MYD88/SCRIB/MX2/IRAK1/IRF7/IFIT1/IFITM1/PTPN1/HLA-C/HLA-E/HLA-A/IRF9/HLA-B	38
GO:0045637	regulation of myeloid cell differentiation	84/4056	248/18493	9.18e-06	0.000385719	0.000300422	CD4/TYROBP/KMT2C/CASP8/TFE3/ATP6AP1/CEACAM1/MEF2C/GNAS/AGO1/RBFOX2/HIF1A/NFKBIA/CA2/LILRB1/CDK6/HOXA5/ZBTB16/HSPA9/KAT2B/STAT1/ID2/CSF3R/GPR68/PTK2B/NCKAP1L/NFE2/FAM210B/PRMT1/ZFP36/LRRC17/ZBTB46/NOTCH2/CD101/AGO4/ETS1/MYC/LEF1/WDR61/ITPKB/MEIS1/TCTA/POU4F1/KLF10/MOV10/PPARGC1B/HIST1H4H/IL23R/CCR1/SLC9B2/TLR3/PRKCB/B2M/CTNNB1/STAT3/INPP5D/KLF13/FOS/CEBPB/RARG/JUN/GATA2/HCLS1/TMEM64/CSF1/GP1BA/IRF…	84
GO:1903405	protein localization to nuclear body	9/4056	10/18493	9.36e-06	0.000385719	0.000300422	CCT4/TCP1/DKC1/CCT7/CCT6A/CCT5/CCT8/CCT3/CCT2	9
GO:1904851	positive regulation of establishment of protein localization to telomere	9/4056	10/18493	9.36e-06	0.000385719	0.000300422	CCT4/TCP1/DKC1/CCT7/CCT6A/CCT5/CCT8/CCT3/CCT2	9
GO:1904867	protein localization to Cajal body	9/4056	10/18493	9.36e-06	0.000385719	0.000300422	CCT4/TCP1/DKC1/CCT7/CCT6A/CCT5/CCT8/CCT3/CCT2	9
GO:0001914	regulation of T cell mediated cytotoxicity	19/4056	33/18493	9.37e-06	0.000385719	0.000300422	FCGR2B/CEACAM1/STX7/PTPRC/IL12RB1/LILRB1/FAM49B/CD1D/CD1A/CD1C/CD1E/IL23R/B2M/IL7R/AGER/HLA-C/HLA-E/HLA-A/HLA-B	19
GO:0007229	integrin-mediated signaling pathway	41/4056	99/18493	1.01e-05	0.000410141	0.000319443	FGR/TYROBP/CTNNA1/TSPAN32/ADAM11/CEACAM1/FYB1/NRP1/MYH9/FERMT1/HCK/TIMP1/BST1/NEDD9/ERBIN/LOXL3/PLEK/ITGB1BP1/PTK2B/ITGB4/PRAM1/CCM2/TLN1/ADAM10/ITGAV/SEMA7A/ITGB7/ITGAX/VAV1/ADAM15/ITGA9/ADAMTS1/FCER1G/ITGB2/ADAMTS13/ITGA5/ITGA2/ITGAM/FLNA/SRC/NME2	41
GO:0036037	CD8-positive alpha-beta T cell activation	15/4056	23/18493	1.01e-05	0.000410141	0.000319443	RUNX3/LILRB1/VSIR/CLEC4A/MAPK8IP1/NCKAP1L/GPR18/IRF1/SH3RF1/ZBTB7B/EOMES/BCL2/SATB1/SOCS1/HLA-E	15
GO:0050866	negative regulation of cell activation	66/4056	184/18493	1.02e-05	0.000410275	0.000319547	MAD1L1/CD9/RUNX3/TSPAN32/GAL/FCGR2B/PAG1/ITCH/CEACAM1/PTPRC/PIBF1/TYRO3/HMOX1/SLA2/SMAD7/LILRB1/VSIR/DUSP3/PRKAR1A/PTPN6/DUSP22/BCL6/CD86/LOXL3/ID2/TNFSF4/CNR1/TNFAIP3/PKN1/IRF1/ADORA2A/TWSG1/LILRB2/PTPN22/HAVCR2/DTX1/SERPINE2/GPNMB/HLX/LRRC32/TNFRSF21/GNRH1/BANK1/MERTK/SAMSN1/TNFRSF14/ZBTB7B/TNFAIP8L2/NFKBID/CD300A/INPP5D/PRNP/CEBPB/GLMN/TBC1D10C/ABAT/SOCS1/CD300LF/CNR2/HMGB1/PELI1/PDGFA/NRARP/L…	66
GO:0051222	positive regulation of protein transport	125/4056	402/18493	1.02e-05	0.000411056	0.000320156	FGR/CD38/NADK/GIPR/FYN/RUFY3/RIPOR1/NNAT/TM7SF3/IPO5/KARS/PRKCZ/PSEN1/OXCT1/FCN1/MAVS/NLRP1/EZR/HSP90AB1/JAK2/OSM/MAPK1/XBP1/HIF1A/FERMT1/MYOM1/RGCC/MAPK3/PYCARD/GSDMD/KCNN4/PDCD5/GPI/CARD8/PIK3R2/C5/DDX58/CCL1/EXPH5/GAPDH/C2CD5/PPARD/GPLD1/TMEM30A/ECT2/IL1A/IFIH1/IL1RL1/RHOU/CD58/TNFSF4/ITGB1BP1/GPR68/CD244/PFKFB2/SOX4/IL1B/FFAR2/ADORA2A/RAC2/TRPM4/TRIM28/MYH10/CAMK1/PTPN22/HAVCR2/PRR5L/GLUL/ANP…	125
GO:1905153	regulation of membrane invagination	11/4056	14/18493	1.04e-05	0.000414183	0.000322591	STAP1/ABCA7/NCKAP1L/C3/SYT11/CD36/ALOX15/ITGA2/CD300A/ITGAM/GATA2	11
GO:0021591	ventricular system development	17/4056	28/18493	1.05e-05	0.000414183	0.000322591	MNAT1/RPGRIP1L/CDK6/RAPGEF2/C12orf57/UCHL5/CENPF/MBOAT7/MYH10/NUMB/ANP32B/BBS4/SLC7A11/DPCD/ARMC4/TSKU/PAX5	17
GO:1904816	positive regulation of protein localization to chromosome telomeric region	10/4056	12/18493	1.08e-05	0.000423195	0.00032961	CCT4/TCP1/DKC1/CCT7/CCT6A/CCT5/CCT8/CCT3/GNL3/CCT2	10
GO:1990173	protein localization to nucleoplasm	10/4056	12/18493	1.08e-05	0.000423195	0.00032961	CCT4/TCP1/DKC1/CCT7/CCT6A/CCT5/TBRG1/CCT8/CCT3/CCT2	10
GO:0071219	cellular response to molecule of bacterial origin	72/4056	206/18493	1.17e-05	0.000453181	0.000352965	TBXA2R/VIM/TNFRSF1B/STAP1/FCGR2B/MEF2C/ICAM1/MAPK1/XBP1/TSPO/CTSG/NFKBIA/CD40/HCK/MAPK3/PYCARD/LILRB1/CARD8/CCL2/PPARD/PDE4D/CD86/KMO/TNFSF4/TNFAIP3/IL1B/NR1D1/TICAM1/ZFP36/LILRB2/TRIM5/CD180/PTPN22/HAVCR2/CD36/CDK4/DAB2IP/CASP1/STAR/TIRAP/IL18/LY96/CDK19/SPON2/ADAMTS13/CCR5/NLRP3/IL24/FZD5/ABCA1/CX3CR1/PTAFR/CXCL8/PRKCE/CEBPB/TLR1/TLR6/IRAK1/PDE4B/PLSCR3/CD55/SRC/SIRPA/DEFA1/TNF/DEFA3/LILRA2/DEF…	72
GO:0007266	Rho protein signal transduction	70/4056	199/18493	1.2e-05	0.000462669	0.000360355	ALS2/FARP2/WAS/TRIO/RIPOR1/RTN4R/RASGRF1/NGFR/NTN1/ROCK1/HACD3/ARHGEF1/P2RY10/OPHN1/ARHGAP4/NRP1/MYO9B/SOS2/ARHGEF10/ARHGEF18/KANK1/ARHGEF17/BCL6/ECT2/RHOU/ARHGEF2/CTNNAL1/RHOQ/ARAP3/PREX1/GPR18/MCF2L/PLEKHG3/FGD3/RAC2/ARHGEF11/FLOT1/FGD4/GPR65/CDH13/VAV1/FGD2/LPAR4/OBSCN/RHOC/KALRN/ARHGEF3/RHOBTB3/ABCA1/ARHGEF40/RHOH/RAC3/AKAP13/RND1/EPS8L2/GPR35/CDC42EP4/FGD6/P2RY8/SPATA13/CCDC125/SHTN1/KANK2/C…	70
GO:0060333	interferon-gamma-mediated signaling pathway	38/4056	90/18493	1.23e-05	0.000474238	0.000369365	IFNGR1/SP100/TXK/OAS1/ICAM1/HSP90AB1/JAK2/HCK/OAS3/TRIM38/STAT1/TRIM62/MT2A/IRF1/TRIM21/TRIM5/TRIM22/PARP9/NLRC5/NCAM1/IFNGR2/JAK1/GBP2/B2M/IRF2/PTAFR/TRIM8/SOCS3/SOCS1/IRF7/FCGR1B/HLA-C/HLA-E/HLA-A/IRF9/IFI30/HLA-B/TRIM34	38
GO:0044786	cell cycle DNA replication	29/4056	62/18493	1.25e-05	0.00047565	0.000370465	RFC2/RAD51/POLD1/WDR18/TIPIN/FGFR1/CDC45/CDC7/GINS1/POLA1/ACD/LIG1/RPA3/POLD2/RFC5/GMNN/BCL6/MSH6/PCNA/RFC3/ORC3/BRCA2/RFC4/CDT1/FEN1/POLD4/PRIM1/RTEL1/DACH1	29
GO:0006520	cellular amino acid metabolic process	104/4056	324/18493	1.27e-05	0.000480581	0.000374306	SLC7A2/GCLM/ATP2B4/ALDH18A1/GATB/BCAT1/KARS/IARS2/ASNS/HSD17B10/ACAT1/CAD/SEPHS1/SLC7A8/PHGDH/MTAP/UPB1/GCAT/MTHFD1/AHCY/SLC7A5/PYCR3/BCAT2/GARS/BLMH/ALDH5A1/ODC1/DARS/FARSB/CTH/WARS2/KMO/HMGCL/DARS2/PRDX4/GNMT/EEF1E1/GOT2/STAT5A/PPAT/GAMT/QRSL1/SLC6A8/SLC6A6/SCLY/RIDA/PEMT/YARS/PSAT1/SDS/GLUL/MTHFS/EPRS/VARS2/NARS2/YARS2/SDSL/GCSH/AMT/PCYOX1L/PSPH/PTS/SLC7A11/QDPR/DDAH1/SLC7A7/CARNMT1/HPD/GART/P…	104
GO:0000079	regulation of cyclin-dependent protein serine/threonine kinase activity	37/4056	87/18493	1.31e-05	0.000495293	0.000385764	MNAT1/IPO5/ACTB/MAPRE3/TFAP4/CDC6/CDKN3/CCNE1/GTPBP4/BCCIP/CCND1/CCND3/KAT2B/TNFAIP3/CCND2/CKS2/CDKN1A/PKMYT1/CDKN2D/CCNB1/CDK7/PSRC1/CCNJL/CCNG2/CCNA2/CCNB3/CDKN2B/CCNB2/CDC25A/PLK1/PTEN/CKS1B/NR2F2/SERTAD1/SRC/BLM/CEBPA	37
GO:0002824	positive regulation of adaptive immune response based on somatic recombination of immune receptors built from immunoglobulin superfamily domains	41/4056	100/18493	1.35e-05	0.000503551	0.000392196	CD4/PRKCZ/TFRC/UNG/STX7/PTPRC/MSH2/IL12RB1/CD40/TNFSF13B/IL27RA/IL18R1/MSH6/TNFSF4/SASH3/SHLD2/IL1B/C3/TRAF2/RSAD2/HLX/HSPD1/IL18/FAM49B/CD1D/CD1A/CD1C/CD1E/FCER1G/IL23R/NLRP3/FZD5/B2M/STAT6/NFKBID/CLCF1/HLA-C/HLA-E/HLA-A/TNF/HLA-B	41
GO:0072593	reactive oxygen species metabolic process	91/4056	276/18493	1.35e-05	0.000503551	0.000392196	CFLAR/SLC7A2/MPO/FYN/BRCA1/CYBA/ATP2B4/CYB5R4/TIGAR/DNM2/SESN1/HSP90AA1/ICAM1/HDAC6/HSP90AB1/JAK2/TSPO/NCF4/HIF1A/ABCD1/BST1/BIRC2/SOD2/GNAI2/SPR/NCF2/PRDX1/PRDX6/PKD2/WDR35/PTK2B/EPX/PRDX4/PREX1/CDKN1A/IL1B/TRAP1/IFI6/TICAM1/POR/RAC2/GCH1/EIF5A/RFK/P2RX4/CD36/CYP1B1/PMAIP1/VAV1/SOD1/CYR61/HSPD1/DDAH1/FANCC/NCF1/ITGB2/INAVA/TGFBR2/NDUFAF2/STK17A/CYBB/NCF1C/ATP7A/LPO/DDIT4/CX3CR1/STAT3/ITGAM/FPR2/…	91
GO:0034504	protein localization to nucleus	89/4056	269/18493	1.44e-05	0.000531432	0.000413911	FYN/INTS13/NGFR/ABCA7/IPO5/SP100/NUP133/BCL3/PSEN1/FYB1/IPO11/MAVS/OSBPL8/HSP90AB1/JAK2/MAPK1/SUN2/RANGAP1/SIX4/NFKBIA/FERMT1/FGF9/NUP93/PIK3R2/DVL1/SUFU/NUP88/ZBTB16/NUP107/NUP155/BCL6/ECT2/CCT4/TCP1/CSE1L/NUP85/TRIM28/DKC1/SYNE1/RAN/ARNTL/CD36/CCT7/TXN/PARP9/BBS4/RERE/PARP1/CCT6A/CCT5/FBXO4/BAG3/TBRG1/CCT8/MORC3/LMNA/GBP2/NUP35/MSX1/CCT3/DTX3L/TERT/NOLC1/CCT2/PLK1/STAT3/SNUPN/DCLK2/PYGO1/TRIM8/…	89
GO:0046683	response to organophosphorus	52/4056	137/18493	1.44e-05	0.000531432	0.000413911	KDM1A/SSH1/CRLS1/PEBP1/EZR/PIK3CG/AHR/P2RX1/RAPGEF2/BIRC2/STAT1/SDC1/RAP1A/PKD2/PTK2B/ITPR2/IL1B/FOSB/CITED1/AKAP9/JUND/TRPM4/RFC3/LDHA/P2RX4/PNPT1/SOD1/CARM1/HSPD1/DGKQ/STAR/AKAP6/PPARGC1B/HSP90B1/PTAFR/P2RY1/WNT10B/FOS/PTEN/P2RY2/FOSL1/TYMS/JUN/PER1/SLC8A1/WT1/PDE2A/SELL/TRPV1/TRIM16/NME1/P2RY11	52
GO:1904029	regulation of cyclin-dependent protein kinase activity	38/4056	91/18493	1.68e-05	0.000613466	0.000477804	MNAT1/IPO5/ACTB/MAPRE3/TFAP4/CDC6/HSP90AB1/CDKN3/CCNE1/GTPBP4/BCCIP/CCND1/CCND3/KAT2B/TNFAIP3/CCND2/CKS2/CDKN1A/PKMYT1/CDKN2D/CCNB1/CDK7/PSRC1/CCNJL/CCNG2/CCNA2/CCNB3/CDKN2B/CCNB2/CDC25A/PLK1/PTEN/CKS1B/NR2F2/SERTAD1/SRC/BLM/CEBPA	38
GO:0070266	necroptotic process	19/4056	34/18493	1.69e-05	0.000614309	0.000478461	CFLAR/BIRC3/FAS/YBX3/CASP8/CYLD/PYGL/ITPK1/PPIF/BIRC2/ARHGEF2/RBCK1/TICAM1/LY96/TLR3/PELI1/TNF/TICAM2/PGAM5	19
GO:0006415	translational termination	41/4056	101/18493	1.8e-05	0.000649981	0.000506244	MRPS24/MRPS34/MRPL22/OGFOD1/MRPS31/GSPT1/MRPL4/MRPL51/MRPL2/MRPS27/MRPL3/MRPL19/MRPL37/MRPS15/MRPS2/MRPS26/MRPS12/MRPS25/EIF5A/MRPS9/MRPL47/MRPL50/MRPL15/MRPL39/MRPL55/ABCE1/MRPL16/MRPL1/MRPL36/MRPL13/MRPL11/MRPS22/GADD45GIP1/MRPS23/MRPL30/MRPL40/MRPL21/MRPL23/MRPS17/EIF5AL1/MRPL12	41
GO:0042108	positive regulation of cytokine biosynthetic process	27/4056	57/18493	1.85e-05	0.000665898	0.000518642	CD4/BCL3/PTPRC/HMOX1/EBI3/HSPB1/CD86/IL1A/EGR1/TNFRSF8/IRF1/IL1B/TICAM1/TIRAP/CEBPG/MAPKAPK2/TLR3/CYBB/PTAFR/AZU1/TLR1/TLR6/GLMN/CD3E/LTB/TNF/TLR9	27
GO:0050867	positive regulation of cell activation	119/4056	384/18493	1.96e-05	0.000699659	0.000544937	FGR/CD38/CD4/FYN/RUNX3/GAB2/STAP1/KARS/PRKCZ/TFRC/UNG/MEF2C/PTPRC/CYLD/SIRPG/FLT3LG/CAPN3/MSH2/JAK2/IL12RB1/LGALS1/XBP1/CD40/SIRPB1/TNFSF13B/PYCARD/LILRB1/RASAL3/EBI3/DOCK8/VSIR/CCL2/BST1/ZBTB16/PTPN6/BCL6/CD86/IGFBP2/IL1RL1/PLEK/MSH6/CD46/TNFSF4/RPS6KA1/MYB/GPAM/HSPH1/SASH3/SHLD2/NCKAP1L/IL1B/TNFSF9/PCID2/TICAM1/IGLL1/LILRB2/IL6ST/HAVCR2/TESPA1/HLX/STXBP1/VAV1/ITPKB/HSPD1/PAK1/TIRAP/IL18/FAM49B/…	119
GO:0032103	positive regulation of response to external stimulus	96/4056	297/18493	1.97e-05	0.000699659	0.000544937	DAPK2/STAP1/CYBA/WNK1/KARS/TNFRSF1A/SCARF1/FGFR1/JAK2/NRP1/OSM/PPM1F/NFKBIA/MAPK3/PIK3CG/CCL24/HSPB1/C1QBP/CCL1/DHX58/CYP27B1/VEGFA/IL1RL1/F3/TNFSF4/CNR1/PTK2B/NCKAP1L/IL1B/C3/FFAR2/TICAM1/RAC2/F12/SWAP70/CD180/IL6ST/ETS1/HAVCR2/P2RX4/DDX60/ADAM10/CDH13/NLRP12/S100A8/HSPD1/TIRAP/IL18/LY96/CDK19/MAPK13/GHRL/USF1/FCER1G/ITGB2/SIGLEC16/S100A9/CCR1/ITGA2/TLR3/STX3/SERPINF2/CXCL8/ITGAM/ADORA2B/FPR2/AZ…	96
GO:0046777	protein autophosphorylation	77/4056	227/18493	2e-05	0.000706782	0.000550485	FGR/MAP3K9/CDKL5/FYN/MVP/CLK1/DAPK2/FLT4/WNK1/TNK2/PPP2R5B/MARK2/TXK/FGFR1/PTPRC/STK17B/CAD/AURKA/TYRO3/JAK2/VRK1/STK4/MYLK2/HCK/PIM2/MAPK3/MAP4K1/ENG/VEGFA/TTK/PASK/AAK1/NEK2/NEK6/PTK2B/FLT3/RAP2C/STK33/TRIM28/MAP3K10/STK26/GPNMB/PIM1/IGF1R/IQGAP1/TOM1L1/SIK1/NLRP12/MAP3K21/EPHA1/TNKS1BP1/PAK1/IMPACT/EPHB1/SLA/KIT/ATP13A2/FGFR4/DDR2/INSR/MAP3K11/PEAK1/MOB1B/JUN/AURKB/CSF1R/IRAK1/GRK1/LRRK2/EPHB4…	77
GO:0045926	negative regulation of growth	86/4056	260/18493	2.01e-05	0.000706782	0.000550485	SEMA3F/MPO/SEMA3G/SEMA3B/PRDM11/FHL1/RTN4R/ADRB1/WWC3/CTDP1/NTN1/GAL/JADE1/ARHGAP4/NRP1/CTSG/HIF1A/STK4/PTPRS/WNT3/PPP1R9B/CYP27B1/ING4/PPARD/WWC1/STC2/BCL6/TNR/RGS2/SPP1/BCL11A/CDKN1A/MT2A/CDKN2D/GDF15/PLXNA3/BTG1/PSRC1/NOTCH2/CD36/SERPINE2/DNAJB2/TMPRSS4/PNPT1/SEMA7A/ACVRL1/NKD1/SEMA6C/ADAM15/MEIS1/PLAC8/NOTCH1/PTPRJ/PAK1/EI24/TIRAP/SQSTM1/MSX1/TGFBR2/APBB2/FXN/FBP1/APBB1/PHB/SERTAD3/SEMA6B/GNG…	86
GO:1903532	positive regulation of secretion by cell	116/4056	373/18493	2.08e-05	0.000728964	0.000567761	FGR/CD38/NADK/GIPR/GAB2/NNAT/TM7SF3/KARS/PRKCZ/GAL/ATP6AP1/FGFR1/OXCT1/FCN1/MAVS/NLRP1/EZR/JAK2/OSM/XBP1/HIF1A/FERMT1/MYOM1/RGCC/MAPK3/PYCARD/GSDMD/KCNN4/RETN/GPI/CARD8/RAB3D/TFR2/C5/NCS1/DDX58/CCL1/EXPH5/GAPDH/PPARD/GPLD1/IL1A/IFIH1/IL1RL1/SDC1/CD58/KMO/TNFSF4/CNR1/MYB/SPP1/GPR68/CD244/PFKFB2/SOX4/FFAR2/ADORA2A/TRPM4/MYH10/PTPN22/HAVCR2/GLUL/STXBP1/SDCBP/CASP1/NLRP12/HSPD1/TCF7L2/TTN/MCU/HK1/GHR…	116
GO:0030316	osteoclast differentiation	39/4056	95/18493	2.09e-05	0.000728964	0.000567761	FARP2/TYROBP/GAB2/TFE3/ATP6AP1/TFRC/OSTM1/SNX10/GNAS/CA2/LILRB1/GPR68/LRRC17/NOTCH2/TCTA/POU4F1/LRRK1/KLF10/PPARGC1B/FCER1G/IL23R/CCR1/SLC9B2/TLR3/CTNNB1/INPP5D/GPR183/FOS/CEBPB/FAM20C/TMEM64/CSF1R/CSF1/SIGLEC15/SRC/LILRB3/TNF/EFNA4/CCL3	39
GO:0090066	regulation of anatomical structure size	148/4056	497/18493	2.15e-05	0.000744121	0.000579566	SEMA3F/ALS2/CD38/KDM1A/TNFRSF12A/BAIAP2L1/TBXA2R/CDKL5/SEMA3G/PIK3C2A/SEMA3B/WAS/RUFY3/GCLM/TMSB10/RTN4R/ADRB1/LIMA1/FOXC1/NTN1/PFN2/PICALM/CLNS1A/ADD2/CAPZB/CARMIL1/DNM2/SSH1/CTTN/PPP1R15A/ARHGAP4/ICAM1/EZR/HSP90AB1/NRP1/SH3BP1/TRIOBP/PICK1/HMOX1/HCK/PYCARD/KCNN4/PTPRS/CCL24/KANK1/WNT3/P2RX1/SLC9A3R1/GNB3/PPARD/SOD2/VEGFA/SLC12A7/HRH2/WIPF1/PLEK/TNR/RGS2/AKT3/ECE1/SPP1/WDR35/ITGB1BP1/PTK2B/SCPEP…	148
GO:0051047	positive regulation of secretion	124/4056	404/18493	2.18e-05	0.000749921	0.000584083	FGR/CD38/NADK/GIPR/GAB2/CYBA/NNAT/TM7SF3/KARS/PRKCZ/GAL/ATP6AP1/FGFR1/OXCT1/FCN1/MAVS/NLRP1/EZR/JAK2/OSM/XBP1/HIF1A/FERMT1/MYOM1/RGCC/MAPK3/PYCARD/GSDMD/KCNN4/RETN/GPI/CARD8/RAB3D/TFR2/C5/NCS1/DDX58/CCL1/EXPH5/GAPDH/PPARD/GPLD1/GNAI2/IL1A/IFIH1/IL1RL1/SDC1/CD58/KMO/TNFSF4/CNR1/MYB/SPP1/GPR68/CD244/PFKFB2/SOX4/OPRL1/IL1B/FFAR2/ADORA2A/TRPM4/MYH10/PTPN22/HAVCR2/P2RX4/GLUL/STXBP1/SDCBP/CASP1/NLRP12/…	124
GO:0030890	positive regulation of B cell proliferation	21/4056	40/18493	2.21e-05	0.000753526	0.000586892	CD38/TFRC/MEF2C/PTPRC/CD40/TNFSF13B/BST1/BCL6/SASH3/NCKAP1L/TICAM1/TIRAP/CD320/GPR183/BCL2/CLCF1/IRS2/SLC39A10/PELI1/TLR9/MIF	21
GO:0071526	semaphorin-plexin signaling pathway	21/4056	40/18493	2.21e-05	0.000753526	0.000586892	SEMA3F/PLXND1/FARP2/SEMA3G/SEMA3B/PLXNA2/NRP1/SH3BP1/PLXNA1/PLXNA3/PLXNC1/SEMA7A/SEMA6C/NCAM1/SEMA6B/SEMA4C/SEMA4B/SEMA4D/SEMA4A/PLXNB2/FLNA	21
GO:0000302	response to reactive oxygen species	76/4056	224/18493	2.24e-05	0.000757224	0.000589772	CFLAR/MPO/FYN/GLRX2/DNM2/SESN1/NME8/PXN/HDAC6/MAPK1/HMOX1/MAPK3/NUP93/EZH2/SETX/PLEKHA1/PPIF/SOD2/ECT2/STAT1/IL18RAP/SDC1/PRDX1/TNFAIP3/MYB/PKD2/PTK2B/TRAP1/TRAF2/CYP2E1/GCH1/PCNA/LDHA/STK26/ETS1/CD36/TXN/IL18BP/CYP1B1/TPM1/SOD1/TRPM2/HSPD1/CCNA2/STAR/SIGMAR1/IMPACT/PPARGC1B/AIFM1/MAPK13/FANCC/NCF1/FXN/ATP7A/STAT6/ENDOG/FOS/BCL2/PLK3/CCS/UCP3/FOSL1/BNIP3/JUN/NQO1/PYCR1/SLC8A1/HBA2/LRRK2/SRC/PSAP/…	76
GO:0001522	pseudouridine synthesis	12/4056	17/18493	2.46e-05	0.000823874	0.000641683	RPUSD1/PUS7/GAR1/PUS7L/DKC1/NAF1/NHP2/RPUSD3/PUS10/RPUSD4/RPUSD2/PUS1	12
GO:0006271	DNA strand elongation involved in DNA replication	12/4056	17/18493	2.46e-05	0.000823874	0.000641683	GINS1/POLA1/RNASEH2A/LIG1/POLD2/GINS2/PCNA/RFC3/GINS4/RFC4/FEN1/GINS3	12
GO:0046633	alpha-beta T cell proliferation	18/4056	32/18493	2.5e-05	0.00083186	0.000647903	ITCH/PTPRC/RASAL3/EBI3/VSIR/TNFSF4/MAPK8IP1/IRF1/TWSG1/IL18/SH3RF1/TNFRSF14/ZBTB7B/TGFBR2/CD55/BLM/CD3E/HLA-E	18
GO:0032535	regulation of cellular component size	114/4056	367/18493	2.59e-05	0.000858	0.000668262	SEMA3F/ALS2/KDM1A/TNFRSF12A/BAIAP2L1/CDKL5/SEMA3G/SEMA3B/WAS/RUFY3/TMSB10/RTN4R/LIMA1/NTN1/PFN2/PICALM/CLNS1A/ADD2/CAPZB/CARMIL1/DNM2/SSH1/CTTN/PPP1R15A/ARHGAP4/ICAM1/EZR/HSP90AB1/NRP1/SH3BP1/TRIOBP/PICK1/HCK/PYCARD/KCNN4/PTPRS/CCL24/KANK1/WNT3/SLC9A3R1/GNB3/VEGFA/SLC12A7/WIPF1/PLEK/TNR/AKT3/SPP1/PTK2B/NCKAP1L/PREX1/RAB22A/VASP/DSTN/MACF1/TMOD2/ARPC1B/HIP1R/PLXNA3/SWAP70/AVIL/CDK4/BIN1/SEMA7A/SLC…	114
GO:0031346	positive regulation of cell projection organization	115/4056	371/18493	2.65e-05	0.000873662	0.000680461	CFLAR/PLXND1/KDM1A/TNFRSF12A/RALA/MARK4/CDKL5/FUZ/FYN/RUFY3/NEDD4L/NGFR/NTN1/PPP2R5B/MARK2/SCARF1/PLXNA2/FGFR1/CARMIL1/DNM2/PSEN1/NRP1/NIN/FMR1/NDRG4/METRN/ANKRD27/CRTC1/SCN1B/TMEM106B/EZH2/SETX/DVL1/CPEB3/WNT3/RAPGEF2/RASAL1/FIG4/TMEM30A/VEGFA/ARSB/PLXNA1/RAP1A/RGS2/CNR1/RHOQ/FAM98A/PTK2B/MACF1/STYXL1/RAC2/PLXNA3/CAMK1/DZIP1/AVIL/PLXNC1/SKIL/DAB2IP/MNS1/SEMA7A/LLPH/BBS4/IQGAP1/KATNB1/DEF8/RETREG…	115
GO:0032648	regulation of interferon-beta production	24/4056	49/18493	2.66e-05	0.000874012	0.000680733	POLR3B/MAVS/PYCARD/RELB/LILRB1/PTPRS/DDX58/TRIM38/POLR3G/IFIH1/IRF1/TICAM1/FLOT1/TIRAP/REL/TLR3/NLRC3/RNF135/ZBTB20/TRAIP/IRF7/HMGB1/SIRPA/TLR9	24
GO:0010833	telomere maintenance via telomere lengthening	35/4056	83/18493	2.77e-05	0.000904506	0.000704484	RAD51/SMG6/HSP90AA1/HSP90AB1/MAPK1/MAPK3/ACD/GAR1/XRN1/CCT4/NEK2/DCLRE1B/TCP1/DKC1/NAT10/CCT7/PARP1/NAF1/NHP2/CCT6A/TNKS1BP1/CCT5/NEK7/FBXO4/CCT8/CCT3/TERT/CCT2/CTNNB1/DCP2/AURKB/SRC/ZBTB48/PINX1/RTEL1	35
GO:0045930	negative regulation of mitotic cell cycle	91/4056	281/18493	2.95e-05	0.000956169	0.000744723	MAD1L1/BRCA1/FHL1/TIMP2/SPDL1/FOXC1/CUL1/PTPN3/TRIP13/NLE1/TIPIN/JADE1/CDC14A/ORC1/AURKA/PCBP4/MAP3K20/CDC6/MSH2/KLHL22/E2F1/RGCC/FZD3/EZH2/CCL2/SLC9A3R1/CCND1/HECA/TTK/BCL6/TFDP2/NEK11/MSH6/MIIP/CDC20/CENPF/DCLRE1B/PKD2/ZWINT/CDKN1A/SOX4/PCID2/PRMT1/STK33/PCNA/BTG1/CCNB1/GPNMB/PNPT1/NABP2/TICRR/TOM1L1/CARM1/CDKN2B/NACC2/TNKS1BP1/CHEK1/HMGA2/EME1/BUB1B/BTG2/NAE1/PRMT2/ZNF385A/MAD2L1/PTTG1/PLK1/NK…	91
GO:0002791	regulation of peptide secretion	139/4056	465/18493	3.08e-05	0.00099578	0.000775573	FGR/CD38/NADK/GIPR/CD22/NNAT/TM7SF3/KARS/PRKCZ/FCGR2B/OXCT1/FCN1/MAVS/NLRP1/EZR/ITPR3/JAK2/OSM/LRP5L/XBP1/HIF1A/CD40/FERMT1/MYOM1/RGCC/MAPK3/PYCARD/GSDMD/KCNN4/LILRB1/GPI/CARD8/TFR2/C5/DDX58/CCL1/CPT1A/EXPH5/GAPDH/PPARD/GPLD1/IL1A/IFIH1/IL1RL1/PASK/RAP1A/CD58/TNFSF4/CNR1/TNFAIP3/GPR68/GPAM/CD244/ITPR2/PFKFB2/SOX4/IL1B/FFAR2/NR1D1/TRAF2/ADORA2A/TRPM4/SYT11/MYH10/ARNTL/PTPN22/RSAD2/C5AR2/HAVCR2/GLU…	139
GO:0014074	response to purine-containing compound	55/4056	151/18493	3.28e-05	0.0010538	0.000820763	KDM1A/SSH1/CAD/DNMT3B/PEBP1/EZR/PIK3CG/AHR/P2RX1/RAPGEF2/BIRC2/HMGCS1/XRN1/STAT1/SDC1/RAP1A/PKD2/PTK2B/ITPR2/IL1B/FOSB/CITED1/AKAP9/ADORA2A/JUND/TRPM4/LDHA/P2RX4/PNPT1/SOD1/TRPM2/CARM1/HSPD1/DGKQ/STAR/AKAP6/PPARGC1B/HSP90B1/PTAFR/P2RY1/WNT10B/FOS/PTEN/P2RY2/FOSL1/JUN/PER1/SLC8A1/WT1/PDE2A/SELL/TRPV1/GSTM2/NME1/P2RY11	55
GO:0043367	CD4-positive alpha-beta T cell differentiation	32/4056	74/18493	3.31e-05	0.00105705	0.000823292	RUNX3/PRKCZ/BCL3/IL12RB1/SMAD7/RELB/BCL6/CD86/LOXL3/IL18R1/TNFSF4/MYB/SASH3/NCKAP1L/RSAD2/HLX/LEF1/IL18/SH3RF1/ZBTB7B/IL23R/NLRP3/ATP7A/STAT6/NFKBID/STAT3/GPR183/FUT7/SATB1/SOCS1/HMGB1/SEMA4A	32
GO:0007050	cell cycle arrest	80/4056	241/18493	3.34e-05	0.00106082	0.00082623	GAS7/BRCA1/CUL1/RASSF1/PPP2R5B/VASH1/CDC14A/STRADB/PPP1R15A/AURKA/PCBP4/TFAP4/MAP3K20/HSP90AB1/CDKN3/E2F1/RGCC/CDK6/HBP1/PPP1R9B/CCND1/ING4/PRKAB1/TFDP2/KAT2B/PPM1G/ID2/DHCR24/PKD2/CDKN1A/SOX4/IRF1/PRMT1/CDKN2D/MYBBP1A/PCNA/CCNB1/CDK7/NOTCH2/CDK4/SKIL/BIN1/CDK9/DAB2IP/MYC/CGREF1/PNPT1/KIF20B/CARM1/CDKN2B/NOTCH1/TCF7L2/TNKS1BP1/HMGA2/POU4F1/TBRG1/BTG2/ZNF385A/APBB2/DDIAS/APBB1/NKX3-1/MLST8/CXCL8/W…	80
GO:0050900	leukocyte migration	142/4056	478/18493	3.56e-05	0.0011278	0.000878399	FYN/DAPK2/STAP1/WNK1/KARS/ROCK1/ATP1B3/ADD2/CEACAM1/B4GALT1/CEACAM6/SIRPG/ICAM1/SLC7A8/HSD3B7/SLC16A8/HMOX1/MYH9/HCK/MAPK3/CCL22/SLC7A5/PYCARD/PIK3R2/PIK3CG/CCL24/C5/DOCK8/C1QBP/CCL2/CCL1/BST1/SELPLG/PTPN6/VEGFA/PDE4D/CCL20/SDC1/CD58/CD48/CSF3R/PTK2B/EPX/CXCR4/CD244/NCKAP1L/PREX1/PLCG1/GPR18/NUP85/IL1B/FFAR2/ADGRE2/IGLL1/RAC2/TRPM4/SWAP70/C5AR2/P2RX4/GYPC/ADAM10/ITGAV/ITGB7/ITGAX/VAV1/TRPM2/NLRP1…	142
GO:0034614	cellular response to reactive oxygen species	58/4056	162/18493	3.61e-05	0.00113828	0.000886558	CFLAR/MPO/GLRX2/DNM2/NME8/PXN/HDAC6/MAPK1/MAPK3/NUP93/EZH2/SETX/PLEKHA1/PPIF/SOD2/ECT2/IL18RAP/PRDX1/TNFAIP3/MYB/PKD2/TRAP1/TRAF2/GCH1/PCNA/STK26/ETS1/CD36/TXN/IL18BP/CYP1B1/TPM1/SOD1/TRPM2/CCNA2/SIGMAR1/IMPACT/PPARGC1B/AIFM1/MAPK13/FANCC/NCF1/FXN/ATP7A/STAT6/ENDOG/FOS/CCS/BNIP3/JUN/NQO1/PYCR1/LRRK2/SRC/PSAP/SIRPA/DHFR/TNF	58
GO:0042590	antigen processing and presentation of exogenous peptide antigen via MHC class I	17/4056	30/18493	3.69e-05	0.00115659	0.000900822	VAMP3/SNAP23/IKBKB/CLEC4A/CD36/ITGAV/FCER1G/B2M/TAP1/CALR/FCGR1B/HLA-C/HLA-E/HLA-A/IFI30/TAPBP/HLA-B	17
GO:0060099	regulation of phagocytosis engulfment	10/4056	13/18493	3.76e-05	0.00117196	0.000912791	STAP1/ABCA7/NCKAP1L/C3/CD36/ALOX15/ITGA2/CD300A/ITGAM/GATA2	10
GO:0032481	positive regulation of type I interferon production	29/4056	65/18493	3.78e-05	0.00117354	0.00091402	DHX33/POLR3B/NFKB2/MAVS/DDX58/DHX58/POLR3G/IFIH1/STAT1/IRF1/TICAM1/PTPN22/FLOT1/HSPD1/IFI16/TLR3/STAT6/CTNNB1/MYD88/RNF135/ZBTB20/DDX41/IRAK1/TMEM173/IRF7/HMGB1/XRCC6/PLCG2/TLR9	29
GO:0051054	positive regulation of DNA metabolic process	74/4056	220/18493	3.95e-05	0.00121916	0.000949553	BRCA1/DDX11/WAS/RFC2/RAD51/FAM168A/TMEM161A/TFRC/UNG/FGFR1/TIGAR/HSP90AA1/PTPRC/MSH2/HSP90AB1/CDC7/MAPK1/CD40/RGCC/MAPK3/ACD/GLI1/RFC5/CCT4/MSH6/TNFSF4/NEK2/TCP1/PTK2B/SHLD2/TRIM28/DNMT1/DKC1/PCNA/RFC3/CCT7/DSCC1/MYC/PARP9/NABP2/ARRB2/PARP1/NAF1/CCT6A/CCT5/NEK7/FBXO4/CEBPG/CCT8/FGFR4/RECQL4/CCT3/UCN/DTX3L/RFC4/GNL3/STOML2/CCT2/APBB1/STAT6/ENDOG/CDT1/CTNNB1/PARM1/CLCF1/JUN/AURKB/ST20/FANCB/WT1/HMG…	74
GO:0002761	regulation of myeloid leukocyte differentiation	44/4056	114/18493	3.98e-05	0.00122229	0.000951993	CD4/TYROBP/CASP8/TFE3/ATP6AP1/CEACAM1/GNAS/CA2/LILRB1/CDK6/ID2/GPR68/LRRC17/ZBTB46/NOTCH2/CD101/MYC/LEF1/TCTA/POU4F1/KLF10/PPARGC1B/IL23R/CCR1/SLC9B2/TLR3/CTNNB1/INPP5D/FOS/CEBPB/JUN/GATA2/HCLS1/TMEM64/CSF1/IRF7/EVI2B/SIGLEC15/LILRB3/TNF/NME1/NME2/LYN/CCL3	44
GO:0042035	regulation of cytokine biosynthetic process	38/4056	94/18493	4e-05	0.00122258	0.000952221	CD4/BCL3/TRIB2/IGF2BP2/PTPRC/HMOX1/LILRB1/EBI3/HSPB1/CD86/IL1A/EGR1/TNFRSF8/IRF1/IL1B/TICAM1/ZFP36/NLRP12/TIRAP/CEBPG/GHRL/MAPKAPK2/TLR3/CYBB/CX3CR1/INPP5D/PTAFR/CEBPB/AZU1/TLR1/TLR6/GLMN/CARD9/UBE2J1/CD3E/LTB/TNF/TLR9	38
GO:0032755	positive regulation of interleukin-6 production	34/4056	81/18493	4.02e-05	0.00122375	0.000953133	CYBA/MAVS/XBP1/PYCARD/DDX58/IFIH1/ARHGEF2/TNFSF4/IL1B/TICAM1/LILRB2/CD36/HSPD1/TIRAP/MAPK13/FCER1G/SPON2/SIGLEC16/INAVA/UCN/TLR3/PTAFR/ADORA2B/IL17D/MYD88/TLR1/TLR6/ZBTB20/CARD9/HMGB1/IL1RAP/TNF/TLR9/RAB7B	34
GO:0006399	tRNA metabolic process	64/4056	184/18493	4.11e-05	0.00122933	0.000957474	ELAC2/METTL1/GATB/KARS/THUMPD1/IARS2/FTSJ1/ELP1/HSD17B10/EXOSC7/DDX1/SEPHS1/METTL2A/PUS7/RTCB/POP1/DUS4L/GARS/TRDMT1/THG1L/DARS/THADA/FARSB/WARS2/DARS2/EXOSC8/RPP40/EEF1E1/GTF3C4/DTD1/TRMT5/DTD2/GTPBP3/QRSL1/EXOSC2/ANKRD16/YARS/MTO1/NAT10/EPRS/VARS2/NARS2/SSB/YARS2/DUS3L/RPP30/TRPT1/TSEN2/WDR4/PUS10/RPUSD4/ELP5/TSEN34/POP7/TRMT112/TRMT10C/PUS1/FARSA/PPA1/IARS/TSEN15/NSUN6/MARS2/AARSD1	64
GO:0000491	small nucleolar ribonucleoprotein complex assembly	9/4056	11/18493	4.14e-05	0.00122933	0.000957474	NUFIP1/SNU13/PIH1D1/SHQ1/NAF1/PIH1D2/RUVBL1/RUVBL2/TAF9	9
GO:0070106	interleukin-27-mediated signaling pathway	9/4056	11/18493	4.14e-05	0.00122933	0.000957474	JAK2/IL27RA/EBI3/TYK2/STAT1/CANX/IL6ST/JAK1/STAT3	9
GO:0070203	regulation of establishment of protein localization to telomere	9/4056	11/18493	4.14e-05	0.00122933	0.000957474	CCT4/TCP1/DKC1/CCT7/CCT6A/CCT5/CCT8/CCT3/CCT2	9
GO:0070757	interleukin-35-mediated signaling pathway	9/4056	11/18493	4.14e-05	0.00122933	0.000957474	IL12RB2/JAK2/IL27RA/EBI3/STAT1/CANX/IL6ST/JAK1/STAT3	9
GO:0051289	protein homotetramerization	33/4056	78/18493	4.29e-05	0.00126309	0.000983772	ACPP/HSD17B10/ACACB/ST13/SAMHD1/DECR1/CRTC1/SOD2/ALDH5A1/THG1L/CTH/CRYZ/PKD2/GNMT/VASP/PPAT/TRPM4/SYT11/PEX5/CBR4/CRTC2/NAXE/FBP1/HPRT1/SRR/TK1/DCXR/IMPDH2/DCTPP1/SHMT2/RXRA/EVL/TRPV1	33
GO:1900182	positive regulation of protein localization to nucleus	33/4056	78/18493	4.29e-05	0.00126309	0.000983772	FYN/NGFR/IPO5/PSEN1/MAVS/HSP90AB1/JAK2/MAPK1/PIK3R2/ECT2/CCT4/TCP1/TRIM28/DKC1/CCT7/PARP9/PARP1/CCT6A/CCT5/BAG3/CCT8/CCT3/DTX3L/TERT/CCT2/PLK1/TRIM8/HCLS1/TMEM173/LRRK2/FLNA/SRC/PINX1	33
GO:0034142	toll-like receptor 4 signaling pathway	18/4056	33/18493	4.37e-05	0.00127939	0.000996469	NFKBIA/TNFAIP3/NR1D1/PTPN22/DAB2IP/TIRAP/LY96/PIK3AP1/ITGB2/ITGAM/PRKCE/IRAK1/HMGB1/PELI1/LILRA2/TICAM2/LYN/RAB7B	18
GO:0031647	regulation of protein stability	86/4056	265/18493	4.41e-05	0.00128599	0.0010016	NEDD4L/USP13/ISOC2/ATP1B3/PFN2/HSP90AA1/AURKA/CMTM6/CAPN3/HDAC6/HSP90AB1/MAPK1/XBP1/STK4/SMAD7/TBL1X/PIM2/PYCARD/CTSH/DVL1/GTPBP4/HSPA8/GAPDH/BAG2/CCT4/AAK1/STX12/TCP1/RPL5/GIPC1/CDKN1A/SOX4/MCM8/NCLN/HIP1/QRSL1/HIP1R/TRIM21/ZBED3/CDK7/CCT7/STXBP1/FLOT1/USP3/ATP1B1/HSPD1/CCT6A/GSN/CCT5/FBXO4/BAG3/TBRG1/USP25/CCT8/MORC3/LSS/LMNA/DVL3/ASGR2/PLPP3/MSX1/RNF149/CCT3/NAA15/TERT/CCT2/PPIB/PLK1/PHB/WDR81…	86
GO:0072527	pyrimidine-containing compound metabolic process	40/4056	101/18493	4.43e-05	0.00128692	0.00100233	ACPP/TYMP/AGPAT4/NTHL1/UNG/CAD/UPB1/MAPK1/APOBEC3H/CDADC1/NME3/NME4/UMPS/SLC19A2/GPAM/NT5C3A/SLC25A19/APOBEC3F/DUT/DCTD/TET1/GPAT3/NME7/UCK2/TAMM41/PRPS1/TK2/RRM1/TK1/DTYMK/TET2/TYMS/DCTPP1/UPP1/DPYD/ENTPD4/NME1/APOBEC3G/NME2/APOBEC3D	40
GO:0043624	cellular protein complex disassembly	71/4056	210/18493	4.65e-05	0.00134301	0.00104602	LIMA1/MRPS24/KIF2A/MRPS34/ADD2/CAPZB/CARMIL1/MRPL22/OGFOD1/HDAC6/SH3BP1/TRIOBP/MRPS31/GSPT1/MRPL4/HSPA8/MRPL51/MRPL2/MRPS27/MRPL3/APC2/MRPL19/PLEK/MRPL37/ARHGEF2/DNAJC6/MRPS15/CAMSAP2/MRPS2/DSTN/MRPS26/MRPS12/TMOD2/MRPS25/EIF5A/SWAP70/AVIL/MRPS9/MRPL47/MRPL50/MRPL15/KATNB1/KIF2C/GSN/ADD3/CCSAP/MRPL39/SYNJ1/MRPL55/SPTA1/ABCE1/CFL2/HDGFL3/MRPL16/MRPL1/MRPL36/MRPL13/MRPL11/MRPS22/GAK/GADD45GIP1/MAP6…	71
GO:0002696	positive regulation of leukocyte activation	114/4056	372/18493	4.93e-05	0.00141861	0.0011049	FGR/CD38/CD4/FYN/RUNX3/GAB2/STAP1/KARS/PRKCZ/TFRC/UNG/MEF2C/PTPRC/CYLD/SIRPG/FLT3LG/MSH2/IL12RB1/LGALS1/XBP1/CD40/SIRPB1/TNFSF13B/PYCARD/LILRB1/RASAL3/EBI3/DOCK8/VSIR/CCL2/BST1/ZBTB16/PTPN6/BCL6/CD86/IGFBP2/IL1RL1/MSH6/CD46/TNFSF4/MYB/GPAM/HSPH1/SASH3/SHLD2/NCKAP1L/IL1B/TNFSF9/PCID2/TICAM1/IGLL1/LILRB2/IL6ST/HAVCR2/TESPA1/HLX/STXBP1/VAV1/ITPKB/HSPD1/PAK1/TIRAP/IL18/FAM49B/TNFRSF14/CD1D/FCER1G/ICO…	114
GO:0050708	regulation of protein secretion	131/4056	438/18493	5.01e-05	0.00143302	0.00111612	FGR/CD38/NADK/GIPR/CD22/NNAT/TM7SF3/KARS/PRKCZ/FCGR2B/OXCT1/FCN1/MAVS/NLRP1/EZR/ITPR3/JAK2/OSM/LRP5L/XBP1/HIF1A/CD40/FERMT1/MYOM1/RGCC/MAPK3/PYCARD/GSDMD/KCNN4/LILRB1/GPI/CARD8/C5/DDX58/CCL1/CPT1A/EXPH5/GAPDH/PPARD/GPLD1/IL1A/IFIH1/IL1RL1/RAP1A/CD58/TNFSF4/CNR1/TNFAIP3/GPR68/GPAM/CD244/ITPR2/PFKFB2/SOX4/IL1B/FFAR2/NR1D1/TRAF2/ADORA2A/TRPM4/SYT11/MYH10/ARNTL/PTPN22/RSAD2/C5AR2/HAVCR2/GLUL/LRRC32/C…	131
GO:0006801	superoxide metabolic process	30/4056	69/18493	5.09e-05	0.00145179	0.00113074	MPO/CYBA/CYB5R4/NCF4/BST1/SOD2/GNAI2/NCF2/PRDX1/PREX1/GCH1/CD36/SOD1/FANCC/NCF1/ITGB2/CYBB/NCF1C/ATP7A/ITGAM/FPR2/CCS/NRROS/SH3PXD2B/NQO1/NCF1B/IMMP2L/NOXA1/DHFR/TNF	30
GO:0071216	cellular response to biotic stimulus	76/4056	229/18493	5.22e-05	0.00147295	0.00114722	TBXA2R/VIM/TNFRSF1B/STAP1/FCGR2B/TIGAR/MEF2C/ICAM1/MAPK1/XBP1/TSPO/CTSG/NFKBIA/CD40/HCK/MAPK3/PYCARD/LILRB1/CARD8/CCL2/PPARD/PDE4D/CD86/KMO/TNFSF4/TNFAIP3/APAF1/IL1B/NR1D1/TICAM1/ZFP36/LILRB2/TRIM5/CD180/PTPN22/HAVCR2/CD36/CDK4/DAB2IP/CASP1/STAR/TIRAP/IL18/LY96/EME1/CDK19/SPON2/ADAMTS13/CCR5/NLRP3/IL24/FZD5/ABCA1/CX3CR1/PTAFR/CXCL8/PRKCE/CEBPB/TLR1/TLR6/IRAK1/PDE4B/PLSCR3/CD55/SRC/SIRPA/DEFA1/TNF…	76
GO:0006457	protein folding	73/4056	218/18493	5.23e-05	0.00147295	0.00114722	FKBP4/DNAJC25/PDIA5/GNB5/LMAN1/DNAJC10/HSP90AA1/LTBP4/NUDC/FKBP5/HSP90AB1/ST13/RP2/SGTA/PDCD5/DNAJC2/HSPB1/PPIF/GRPEL1/HSPA8/DNAJC4/CHORDC1/GNB3/BAG2/HSPA9/GNAI2/GNB4/CCT4/HSPE1/TCP1/HSPH1/PRDX4/TRAP1/CANX/GNAI1/HSPBP1/CCT7/DNAJB2/PPIL1/DNAJA4/PDIA6/HSPD1/CCT6A/DNAJB12/CCT5/NGLY1/SACS/BAG3/CLGN/PDIA4/CCT8/TOR2A/CCT3/CHCHD4/HSPA4L/GRPEL2/CCT2/HSP90B1/B2M/PPIB/CRTAP/PPIH/HSPA6/GAK/CALR/RUVBL2/P4HB/…	73
GO:0001909	leukocyte mediated cytotoxicity	41/4056	105/18493	5.26e-05	0.00147295	0.00114722	SLAMF7/STAP1/FCGR2B/CEACAM1/STX7/PTPRC/ICAM1/IL12RB1/CTSG/CTSH/TSTA3/LILRB1/PTPN6/IL18RAP/PRDX1/HAVCR2/ARRB2/VAV1/LYST/IL18/FAM49B/CEBPG/CD1D/CD1A/CD1C/CD1E/IL23R/HPRT1/B2M/IL7R/AZU1/RASGRP1/CADM1/TUBB4B/AGER/HLA-C/HLA-E/HLA-A/DNASE1/HLA-B/PIK3R6	41
GO:0042089	cytokine biosynthetic process	41/4056	105/18493	5.26e-05	0.00147295	0.00114722	CD4/BCL3/TRIB2/IGF2BP2/PTPRC/HMOX1/LILRB1/EBI3/HSPB1/CD86/IL1A/EGR1/TNFRSF8/IRF1/IL1B/TICAM1/ZFP36/NLRP12/TIRAP/IL18/CEBPG/GHRL/MAPKAPK2/TLR3/CYBB/CX3CR1/INPP5D/PTAFR/CEBPB/AZU1/TLR1/TLR6/GLMN/IRF7/CARD9/IL1RAP/UBE2J1/CD3E/LTB/TNF/TLR9	41
GO:0002292	T cell differentiation involved in immune response	29/4056	66/18493	5.34e-05	0.00148897	0.0011597	PRKCZ/BCL3/IL12RB1/SMAD7/RELB/BCL6/CD86/LOXL3/IL18R1/CD46/TNFSF4/MYB/HLX/LEF1/IL18/FCER1G/ZBTB7B/IL23R/NLRP3/EOMES/ATP7A/CLEC4E/CLEC4D/STAT6/NFKBID/STAT3/GPR183/HMGB1/SEMA4A	29
GO:0097300	programmed necrotic cell death	20/4056	39/18493	5.39e-05	0.00149512	0.00116449	CFLAR/BIRC3/FAS/YBX3/CASP8/CYLD/PYGL/ITPK1/PPIF/BIRC2/ARHGEF2/RBCK1/TRAF2/TICAM1/LY96/TLR3/PELI1/TNF/TICAM2/PGAM5	20
GO:0051098	regulation of binding	113/4056	369/18493	5.49e-05	0.00151633	0.00118101	STPG1/PLXND1/KDM1A/PLAUR/DDX11/FOXC1/HIPK2/SP100/ROCK1/BCL3/TGFBR3/MARK2/ADD2/ACTB/PSEN1/MEF2C/CYLD/MAPRE3/AURKA/TFAP4/BAMBI/HSP90AB1/JAK2/NRP1/HMOX1/NFKBIA/STK4/CTSZ/TRIB3/E2F1/FMR1/PIM2/CLN5/MAPK3/ACD/HOXA3/LFNG/LHX2/DVL1/GTPBP4/RAPGEF2/BAG2/GMNN/ID2/PLCL1/NEK2/ITGB1BP1/IFIT2/TRAF2/TICAM1/DUT/TRIM28/HIP1R/RAN/CAMK1/DZIP1/CD36/DNAJB2/CDK9/TXN/DAB2IP/FLOT1/SORL1/PARP9/LEF1/ARRB2/CARM1/PTPRF/ADAM1…	113
GO:0034599	cellular response to oxidative stress	92/4056	289/18493	5.51e-05	0.00151644	0.0011811	CFLAR/MPO/MGST1/FYN/GLRX2/CYBA/TMEM161A/DNM2/NME8/PXN/HDAC6/JAK2/MAPK1/HMOX1/HIF1A/ABCD1/MAPK3/NUP93/GSR/HSPB1/EZH2/SETX/PLEKHA1/PPIF/SOD2/ECT2/IL18RAP/EPAS1/PRDX1/PRDX6/TNFAIP3/MYB/PKD2/TRAP1/TRAF2/GCH1/PCNA/ARNTL/STK26/ETS1/CD36/PRR5L/TXN/CPEB2/IL18BP/PNPT1/CYP1B1/TPM1/SOD1/TRPM2/MCL1/PARP1/ARL6IP5/CCNA2/SIGMAR1/SLC7A11/PDK1/IMPACT/PPARGC1B/AIFM1/MAPK13/FANCC/NCF1/ATP13A2/FXN/CYBB/ATP7A/STAT6/E…	92
GO:0014065	phosphatidylinositol 3-kinase signaling	50/4056	136/18493	5.55e-05	0.00151895	0.00118305	FGR/FYN/PIK3C2A/PPP2R5B/FGFR1/CEACAM1/TYRO3/JAK2/OSM/MAPK1/PIK3IP1/PPP1R16B/MAPK3/PIK3R2/PIK3CG/PLEKHA1/C1QBP/SLC9A3R1/CBL/PTPN6/PPARD/FLT3/PRR5L/SERPINE2/DAB2IP/IGF1R/PIK3R5/IL18/PIP4K2A/PIK3AP1/KIT/NCF1/PIP4K2C/NKX3-1/NLRC3/IRS1/PIK3CD/PTEN/RASGRP1/SELP/HCLS1/PIP5K1C/PRR5/SEMA4D/SRC/PDGFA/LIME1/TNF/RGL2/PIK3R6	50
GO:0007599	hemostasis	105/4056	339/18493	6.01e-05	0.00163805	0.00127581	KDM1A/TBXA2R/CD9/FYN/PLAUR/WAS/DGKG/GNA15/TSPAN32/LMAN1/ACTB/CAPZB/FBLN1/CEACAM1/CARMIL1/CD59/GNAS/GNA11/TYRO3/ITPR3/JAK2/MAPK1/MYH9/ITPK1/PROCR/CD40/MYL12A/MAPK3/PLAT/GPI/PIK3CG/HSPB1/DOCK8/RAD51C/P2RX1/C1QBP/AKAP10/PRKAR1A/EHD1/SH2B3/PTPN6/PLEK/F3/AKAP1/PLAU/ITPR2/NFE2/IRF1/ADORA2A/DOCK6/F12/P2RX4/CD36/SERPINE2/VPS45/STXBP1/TLN1/ENTPD1/ARRB2/PIK3R5/VAV1/DGKQ/DOCK11/ITPR1/SLC7A11/MERTK/PAFAH2/US…	105
GO:0050729	positive regulation of inflammatory response	49/4056	133/18493	6.16e-05	0.00167155	0.0013019	STAP1/KARS/TNFRSF1A/JAK2/OSM/NFKBIA/PIK3CG/CCL24/CCL1/IL1RL1/TNFSF4/CNR1/IL1B/C3/FFAR2/TICAM1/F12/IL6ST/ETS1/NLRP12/S100A8/HSPD1/IL18/CDK19/MAPK13/FCER1G/ITGB2/S100A9/ITGA2/TLR3/ITGAM/ADORA2B/IL17D/MYD88/TLR6/LPL/IL17RA/FFAR3/PDE2A/LRRK2/SUCNR1/TGM2/AGER/GPSM3/TNF/TLR9/CEBPA/CCL3L1/CCL3	49
GO:0002335	mature B cell differentiation	14/4056	23/18493	6.2e-05	0.00167375	0.00130362	POU2F2/BCL3/FCGR2B/ITM2A/LGALS1/XBP1/LFNG/PTK2B/NOTCH2/DOCK10/DOCK11/PLCL2/GPR183/PLCG2	14
GO:0070126	mitochondrial translational termination	36/4056	89/18493	6.22e-05	0.00167375	0.00130362	MRPS24/MRPS34/MRPL22/MRPS31/MRPL4/MRPL51/MRPL2/MRPS27/MRPL3/MRPL19/MRPL37/MRPS15/MRPS2/MRPS26/MRPS12/MRPS25/MRPS9/MRPL47/MRPL50/MRPL15/MRPL39/MRPL55/MRPL16/MRPL1/MRPL36/MRPL13/MRPL11/MRPS22/GADD45GIP1/MRPS23/MRPL30/MRPL40/MRPL21/MRPL23/MRPS17/MRPL12	36
GO:0030100	regulation of endocytosis	84/4056	260/18493	6.41e-05	0.00171253	0.00133382	FGR/CD22/STAP1/ZFYVE16/NEDD4L/CYBA/TNK2/ABCA7/ROCK1/FCGR2B/PICALM/OPHN1/DNM2/PTPRC/SIRPG/PICK1/SIRPB1/HCK/FMR1/PYCARD/LILRB1/CLIP3/TFR2/DNM1/CCL2/UNC119/CBL/VEGFA/AAK1/RAP1A/DNAJC6/NCKAP1L/IL1B/C3/HIP1/HIP1R/SYT11/NUMB/CD36/AHI1/SCYL2/BIN1/FLOT1/SDCBP/ITGAV/RAB20/CDH13/ARRB2/RUBCN/DGKQ/LYAR/PTPRJ/MERTK/LDLRAP1/FCER1G/SYNJ1/VPS28/ALOX15/ITGA2/PACSIN3/B2M/RAB4B/CD300A/ITGAM/APLN/PTEN/AZU1/SNX33/CAL…	84
GO:0042326	negative regulation of phosphorylation	133/4056	448/18493	6.42e-05	0.00171253	0.00133382	MVP/STAP1/WNK1/IPO5/PRKCZ/TRIB2/DNAJC10/FBLN1/TIGAR/ITCH/CEACAM1/PSEN1/PTPRC/PIBF1/CYLD/PEBP1/TFAP4/EZR/GADD45B/PPM1F/PIK3IP1/TRIB3/SMAD7/PYCARD/PIK3R2/GRB10/HSPB1/ENG/DVL1/PPIF/PBLD/DUSP3/PRKAR1A/SLC9A3R1/SNX25/CHORDC1/CBL/PTPN6/STK38/DUSP22/PDE4D/KAT2B/RGS2/TNFAIP3/ITGB1BP1/DUSP4/MAPK8IP1/PKN1/CDKN1A/IL1B/ADORA2A/CDKN2D/SH3BP5/ZBED3/EPHB2/CCNB1/PTPN22/PRR5L/PWP1/SPRY2/DAB2IP/MYC/SORL1/SMAD6/DUS…	133
GO:0042107	cytokine metabolic process	41/4056	106/18493	6.78e-05	0.00179433	0.00139753	CD4/BCL3/TRIB2/IGF2BP2/PTPRC/HMOX1/LILRB1/EBI3/HSPB1/CD86/IL1A/EGR1/TNFRSF8/IRF1/IL1B/TICAM1/ZFP36/NLRP12/TIRAP/IL18/CEBPG/GHRL/MAPKAPK2/TLR3/CYBB/CX3CR1/INPP5D/PTAFR/CEBPB/AZU1/TLR1/TLR6/GLMN/IRF7/CARD9/IL1RAP/UBE2J1/CD3E/LTB/TNF/TLR9	41
GO:0050868	negative regulation of T cell activation	41/4056	106/18493	6.78e-05	0.00179433	0.00139753	MAD1L1/RUNX3/FCGR2B/PAG1/ITCH/CEACAM1/SMAD7/LILRB1/VSIR/DUSP3/PRKAR1A/PTPN6/DUSP22/BCL6/CD86/LOXL3/TNFSF4/IRF1/ADORA2A/TWSG1/LILRB2/PTPN22/HAVCR2/DTX1/GPNMB/HLX/LRRC32/TNFRSF21/GNRH1/TNFRSF14/ZBTB7B/TNFAIP8L2/NFKBID/CD300A/PRNP/CEBPB/GLMN/SOCS1/HMGB1/PELI1/NRARP	41
GO:0043901	negative regulation of multi-organism process	59/4056	169/18493	7.13e-05	0.00187971	0.00146403	MPO/ITCH/FCN1/MAVS/OAS1/TFAP4/SRPK1/APOBEC3H/CTSG/RNF125/TIMP1/CARD8/C1QBP/DHX58/OAS3/TRIM38/STAT1/TRIM62/TNFAIP3/ZNF639/PRDX4/ZFP36/APOBEC3F/SEC14L1/TRIM28/C19orf66/TRIM21/TRIM5/RSAD2/HAVCR2/CD36/RNASEL/MAPKBP1/ITGAV/TARBP2/GSN/HMGA2/TIRAP/IFIT5/NPR2/SQSTM1/SIGLEC11/HPGDS/IFI16/FAM111A/TRIM8/ISG20/JUN/PARP10/CALR/PTGDR2/IFIT1/IFITM1/TNF/APOBEC3G/LILRA2/APOBEC3D/CCL4/CCL3	59
GO:0032212	positive regulation of telomere maintenance via telomerase	18/4056	34/18493	7.38e-05	0.00193735	0.00150892	MAPK1/MAPK3/ACD/CCT4/NEK2/TCP1/DKC1/CCT7/NAF1/CCT6A/CCT5/NEK7/FBXO4/CCT8/CCT3/CCT2/CTNNB1/AURKB	18
GO:0006644	phospholipid metabolic process	139/4056	473/18493	7.52e-05	0.0019646	0.00153015	DPM1/FGR/NDUFAB1/FYN/PIK3C2A/OSBPL5/AGPAT4/GAB2/INPP4A/HEXB/INPP5A/SLC44A1/CHAT/PLD1/FGFR1/LPCAT2/CRLS1/FLT3LG/OSBPL8/PIK3IP1/CHKB/MTMR3/PNPLA3/SPTLC2/SLA2/PIGU/LPIN2/FGF9/GDPD3/PLA2G15/PLPPR2/PIK3R2/ISYNA1/PIK3CG/WDR91/PLEKHA1/INPP4B/GNB3/CHPT1/SERINC1/PPARD/GPLD1/ALDH5A1/FIG4/HMGCS1/HBEGF/CD86/CISH/PLEK/PIK3R3/PRDX6/PIGZ/GPAM/PTK2B/FLT3/RAB38/PLCG1/MBOAT7/SGPP1/SLC44A2/PLPPR3/SLC27A1/SMPDL3B/EF…	139
GO:0097237	cellular response to toxic substance	77/4056	235/18493	7.55e-05	0.00196616	0.00153137	MPO/MGST1/DDX11/IPCEF1/ACTB/DNM2/SESN1/HDAC6/PTGS1/HMOX1/NUP93/GSR/EZH2/SETX/PLEKHA1/PPIF/SOD2/XRN1/ECT2/IL18RAP/PRDX1/PRDX6/TNFAIP3/MYB/DNMT3A/EGR1/UBIAD1/EPX/ITPR2/PRDX4/TRAP1/GCH1/PCNA/ALOX5AP/STK26/ETS1/CD36/TXN/IL18BP/CYP1B1/ESD/SOD1/TRPM2/SIGMAR1/IMPACT/AIFM1/MAPK13/PRXL2B/FANCC/MSX1/S100A9/FXN/CYBB/ATP7A/ABTB2/STAT6/ENDOG/LPO/NXN/TXNDC2/PRKCE/PTEN/CCS/BNIP3/SELENOW/NQO1/PYCR1/HBA2/LRRK2/HB…	77
GO:0045807	positive regulation of endocytosis	51/4056	141/18493	7.67e-05	0.00198788	0.00154828	STAP1/NEDD4L/CYBA/ABCA7/FCGR2B/PICALM/DNM2/PTPRC/SIRPG/PICK1/SIRPB1/FMR1/PYCARD/CLIP3/TFR2/DNM1/CCL2/CBL/VEGFA/RAP1A/NCKAP1L/IL1B/C3/HIP1/HIP1R/CD36/AHI1/SCYL2/FLOT1/ITGAV/ARRB2/LYAR/PTPRJ/MERTK/LDLRAP1/FCER1G/SYNJ1/VPS28/ITGA2/B2M/ITGAM/APLN/AZU1/CALR/GATA2/CAMK1D/CD300LF/LRRK2/PLCG2/SIRPA/TNF	51
GO:0010976	positive regulation of neuron projection development	86/4056	269/18493	8.01e-05	0.00206572	0.00160891	CFLAR/PLXND1/KDM1A/TNFRSF12A/CDKL5/FYN/RUFY3/NEDD4L/NGFR/NTN1/PPP2R5B/MARK2/SCARF1/PLXNA2/FGFR1/PSEN1/NRP1/NIN/FMR1/NDRG4/METRN/ANKRD27/CRTC1/SCN1B/TMEM106B/EZH2/SETX/DVL1/CPEB3/WNT3/RAPGEF2/RASAL1/FIG4/TMEM30A/VEGFA/ARSB/PLXNA1/RAP1A/RGS2/CNR1/PTK2B/MACF1/STYXL1/PLXNA3/CAMK1/AVIL/PLXNC1/SKIL/DAB2IP/SEMA7A/LLPH/IQGAP1/KATNB1/RETREG3/SYT2/DYNLT1/VLDLR/PAK1/C21orf91/LRP8/KALRN/DVL3/S100A9/SERPINI1/…	86
GO:0015949	nucleobase-containing small molecule interconversion	15/4056	26/18493	8.05e-05	0.00206572	0.00160891	AK2/AK6/NME3/NME4/GSR/AK1/DUT/DCTD/AK9/AK4/DTYMK/GLRX/TYMS/NME1/NME2	15
GO:1904358	positive regulation of telomere maintenance via telomere lengthening	19/4056	37/18493	8.07e-05	0.00206572	0.00160891	MAPK1/MAPK3/ACD/CCT4/NEK2/TCP1/DKC1/CCT7/NAF1/CCT6A/CCT5/NEK7/FBXO4/CCT8/CCT3/CCT2/CTNNB1/AURKB/RTEL1	19
GO:0043393	regulation of protein binding	72/4056	217/18493	8.16e-05	0.00208073	0.0016206	STPG1/PLXND1/KDM1A/DDX11/HIPK2/ROCK1/TGFBR3/MARK2/ADD2/ACTB/PSEN1/MEF2C/CYLD/MAPRE3/AURKA/BAMBI/HSP90AB1/NRP1/STK4/CTSZ/TRIB3/PIM2/MAPK3/HOXA3/LFNG/DVL1/RAPGEF2/BAG2/PLCL1/ITGB1BP1/IFIT2/TRAF2/TICAM1/DUT/HIP1R/RAN/CAMK1/DZIP1/CD36/DNAJB2/DAB2IP/FLOT1/SORL1/LEF1/ARRB2/CARM1/PTPRF/ADAM15/TCF7L2/TIRAP/PLCL2/LDLRAP1/DISC1/SPTA1/DTX3L/TERT/B2M/PLK1/NKX3-1/TMC8/BCL2/AURKB/RUVBL2/NOG/TMEM173/IFIT1/AIDA/…	72
GO:0046635	positive regulation of alpha-beta T cell activation	27/4056	61/18493	8.2e-05	0.00208342	0.00162269	RUNX3/PRKCZ/PTPRC/IL12RB1/RASAL3/EBI3/ZBTB16/CD86/TNFSF4/MYB/HSPH1/SASH3/NCKAP1L/HLX/ITPKB/IL18/ZBTB7B/IL23R/NLRP3/TGFBR2/NFKBID/SOCS1/CD55/BLM/PNP/CD3E/HLA-E	27
GO:0010975	regulation of neuron projection development	140/4056	478/18493	8.42e-05	0.00213006	0.00165902	SEMA3F/CFLAR/SARM1/PLXND1/CD38/FKBP4/KDM1A/TNFRSF12A/CDKL5/SEMA3G/FYN/SEMA3B/RUFY3/VIM/RTN4R/NEDD4L/NGFR/NTN1/PPP2R5B/MARK2/SCARF1/PLXNA2/FGFR1/DNM2/PSEN1/MEF2C/SSH1/CTTN/ARHGAP4/NRP1/LGALS1/NIN/CTSZ/FMR1/NDRG4/METRN/ANKRD27/PTPRS/CRTC1/SCN1B/TMEM106B/EZH2/KANK1/NCS1/SETX/DVL1/CPEB3/WNT3/RAPGEF2/RASAL1/FIG4/TMEM30A/VEGFA/ARSB/PLXNA1/TNR/RAP1A/RGS2/CDC20/CAMSAP2/CNR1/SPP1/BCL11A/PTK2B/PREX1/OMG/MA…	140
GO:0007596	blood coagulation	103/4056	334/18493	8.49e-05	0.00213882	0.00166585	KDM1A/TBXA2R/CD9/FYN/PLAUR/WAS/DGKG/GNA15/TSPAN32/LMAN1/ACTB/CAPZB/FBLN1/CEACAM1/CARMIL1/CD59/GNAS/GNA11/TYRO3/ITPR3/JAK2/MAPK1/MYH9/ITPK1/PROCR/CD40/MYL12A/MAPK3/PLAT/PIK3CG/HSPB1/DOCK8/RAD51C/P2RX1/C1QBP/AKAP10/PRKAR1A/EHD1/SH2B3/PTPN6/PLEK/F3/AKAP1/PLAU/ITPR2/NFE2/IRF1/ADORA2A/DOCK6/F12/P2RX4/CD36/SERPINE2/VPS45/STXBP1/TLN1/ENTPD1/ARRB2/PIK3R5/VAV1/DGKQ/DOCK11/ITPR1/SLC7A11/MERTK/PAFAH2/USF1/F…	103
GO:0061028	establishment of endothelial barrier	20/4056	40/18493	8.56e-05	0.00214893	0.00167372	TNFRSF1A/ROCK1/ICAM1/EZR/PPP1R16B/IKBKB/PTPRS/ENG/RAPGEF2/PDE4D/RAP1A/RAP2C/IL1B/F11R/CTNNB1/FASN/PDE2A/S1PR3/TNF/S1PR2	20
GO:0071222	cellular response to lipopolysaccharide	67/4056	199/18493	8.64e-05	0.00215453	0.00167808	TBXA2R/VIM/TNFRSF1B/STAP1/MEF2C/ICAM1/MAPK1/XBP1/TSPO/CTSG/NFKBIA/CD40/HCK/MAPK3/PYCARD/LILRB1/CARD8/CCL2/PPARD/PDE4D/CD86/KMO/TNFSF4/TNFAIP3/IL1B/NR1D1/TICAM1/ZFP36/LILRB2/TRIM5/CD180/PTPN22/HAVCR2/CD36/CDK4/DAB2IP/CASP1/STAR/IL18/LY96/CDK19/SPON2/ADAMTS13/CCR5/NLRP3/IL24/ABCA1/CX3CR1/PTAFR/CXCL8/PRKCE/CEBPB/IRAK1/PDE4B/PLSCR3/CD55/SRC/SIRPA/DEFA1/TNF/DEFA3/LILRA2/DEFA1B/MIF/TICAM2/LYN/CCL3	67
GO:0050920	regulation of chemotaxis	70/4056	210/18493	8.66e-05	0.00215453	0.00167808	SEMA3F/SEMA3G/SEMA3B/ADGRA2/DAPK2/STAP1/WNK1/KARS/FGFR1/NRP1/PPM1F/MAPK3/HSPB1/C5/WNT3/C1QBP/CCL2/CCL1/DUSP3/BST1/VEGFA/F3/PTK2B/CXCR4/NCKAP1L/GPR18/RAC2/ZSWIM6/PLXNA3/SWAP70/C5AR2/P2RX4/ADAM10/SEMA7A/CDH13/SEMA6C/NOTCH1/TIRAP/PTPRO/NBL1/CCR1/ITGA2/STX3/SEMA6B/SEMA4C/CXCL8/GPR183/FPR2/AZU1/IL16/CORO1B/CALR/CXCR2/CAMK1D/CSF1/SEMA4B/SEMA4D/HMGB1/SEMA4A/SUCNR1/BMPR2/AGER/AIF1/TMSB4X/GPSM3/ZSWIM8/MIF…	70
GO:0043123	positive regulation of I-kappaB kinase/NF-kappaB signaling	62/4056	181/18493	8.92e-05	0.00220805	0.00171976	CFLAR/MAP3K14/CD4/FYN/BIRC3/TRAF3IP2/CASP8/TNFRSF1A/ALPK1/DDX1/MAVS/LGALS1/HMOX1/CD40/PIM2/TRADD/IKBKB/BIRC2/TRIM38/ECT2/TRIM62/CTH/NEK6/IL1B/RBCK1/TRAF2/TICAM1/APOL3/SLC44A2/TRIM5/TRIM22/CD36/CASP1/PELI2/TIRAP/IFIT5/RHOC/S100B/REL/INAVA/TLR3/DDX21/PRKCB/CTNNB1/CX3CR1/AKAP13/PRKCE/TRIM8/CXXC5/MYD88/TLR6/C18orf32/IRAK1/CARD9/FLNA/PELI1/IRAK4/MAP3K3/TGM2/TNF/TLR9/TICAM2	62
GO:0019883	antigen processing and presentation of endogenous antigen	13/4056	21/18493	8.94e-05	0.00220805	0.00171976	CD1D/CD1A/CD1C/CD1E/ERAP1/ERAP2/B2M/TAP1/HLA-C/HLA-E/HLA-A/TAPBP/HLA-B	13
GO:0002474	antigen processing and presentation of peptide antigen via MHC class I	22/4056	46/18493	9.04e-05	0.00221209	0.00172291	VAMP3/SNAP23/IKBKB/CLEC4A/CANX/CD36/ITGAV/TAPBPL/MR1/FCER1G/ERAP1/ERAP2/B2M/TAP1/CALR/FCGR1B/HLA-C/HLA-E/HLA-A/IFI30/TAPBP/HLA-B	22
GO:0071902	positive regulation of protein serine/threonine kinase activity	100/4056	323/18493	9.05e-05	0.00221209	0.00172291	ALS2/MAP3K14/MAP3K9/MAP4K3/MNAT1/ATP2B4/KARS/HACD3/FGFR1/PSEN1/PTPRC/MAPRE3/MAP3K20/CDC6/MAP3K1/HSP90AB1/JAK2/GADD45B/MAPK1/CD40/STK4/MAPK3/MAP4K1/PIH1D1/PIK3CG/EZH2/C5/FAM20A/RAPGEF2/CCND1/CCND3/VEGFA/CCND2/AVPI1/PTK2B/CXCR4/FLT3/PKN1/CKS2/IL1B/TRAF2/SLC27A1/GDF15/MAP3K10/CCNB1/CAMK1/PSRC1/SPRY2/DBNL/DAB2IP/DUSP5/PARP16/MAPK8IP3/DUSP6/IQGAP1/PIK3R5/SOD1/MAP3K21/FGD2/PAK1/ACSL1/GHRL/KIT/DVL3/MAPK…	100
GO:0042982	amyloid precursor protein metabolic process	23/4056	49/18493	9.06e-05	0.00221209	0.00172291	ABCA7/ROCK1/PICALM/ITM2A/PSEN1/TMCC2/ITM2C/ITM2B/BIN1/SORL1/ADAM10/EFNA3/PSEN2/LDLRAP1/NCSTN/TMED10/PRNP/HAP1/CHRNA7/BACE2/GSAP/CLN3/LYN	23
GO:0017038	protein import	71/4056	214/18493	9.13e-05	0.00221957	0.00172874	PEX3/IPO5/NUP133/BCL3/TIMM21/PSEN1/HSP90AA1/FYB1/IPO11/MAVS/HSP90AB1/JAK2/TIMM13/MAPK1/TOMM22/TIMM9/NFKBIA/FERMT1/FGF9/NUP93/TIMM44/PDCD5/TIMM50/PIK3R2/SUFU/NUP88/GRPEL1/HSPA8/NUP107/NUP155/BCL6/ECT2/CSE1L/NUP85/TOMM40/TRIM28/RAN/ARNTL/TIMM10/CD36/TXN/PEX5/RERE/HSPD1/BAG3/LMNA/NUP35/CHCHD4/GRPEL2/RAB8B/NOLC1/STAT3/SNUPN/SNX33/TOMM20/TIMM22/HCLS1/PTTG1IP/TMEM173/RGPD2/PDE2A/RGPD1/LRRK2/IPO4/FLNA/R…	71
GO:0009124	nucleoside monophosphate biosynthetic process	58/4056	167/18493	9.63e-05	0.002318	0.0018054	AK2/VPS9D1/TIGAR/PGM1/CAD/ATP5F1D/HIF1A/PRPS2/CDADC1/GPI/IMPDH1/AK1/LHPP/GALK1/ENO3/GAPDH/UMPS/PFKFB2/PAICS/PPAT/DUT/DCTD/LDHA/RFK/ATIC/UCK2/PARP1/OGT/PRPS1/AK9/ADK/HK1/GART/ATP5MC1/ADPGK/HK3/AK4/GMPS/FBP1/STOML2/HPRT1/TK2/TK1/DDIT4/STAT3/INSR/TYMS/IMPDH2/PFAS/DHTKD1/ZBTB20/UPP1/ADSSL1/PPARA/OGDHL/UQCC3/TMSB4X/ADSL	58
GO:0032868	response to insulin	83/4056	259/18493	9.65e-05	0.002318	0.0018054	CFLAR/BAIAP2L1/PIK3C2A/ATP6V0A1/HDAC9/PRKCZ/GAL/ATP6AP1/CEACAM1/CAD/SLC9A1/ICAM1/OSBPL8/XBP1/PCK2/SLA2/TRIB3/LPIN2/ZNF106/RETN/PIK3R2/GRB10/KANK1/TCIRG1/C2CD5/GPLD1/CCND3/KAT2B/GNAI2/ATP6V1A/CISH/STAT1/PIK3R3/RHOQ/EGR1/EGR2/GOT2/IL1B/INSIG2/CITED1/PPAT/SLC27A1/PTPRE/CDK4/TBC1D4/EPRS/DENND4C/CPEB2/GGH/KHK/HADH/IGF1R/PARP1/OGT/ATP6V1B2/STAR/ADM/PAK1/SOGA1/USF1/ATP6V0D1/ZBTB7B/INPPL1/RAB8B/PRKCB/RAB…	83
GO:0070997	neuron death	103/4056	335/18493	9.65e-05	0.002318	0.0018054	SARM1/FYN/GCLM/CASP8/NGFR/HIPK2/ROCK1/POLB/FCGR2B/PICALM/TIGAR/PSEN1/MEF2C/SSH1/SLC9A1/NLRP1/TYRO3/MSH2/HSP90AB1/JAK2/NRP1/HMOX1/SIX4/HIF1A/MYBL2/CTSZ/CHMP4B/GPI/NAMPT/CCL2/CBL/MDK/GAPDH/SOD2/CPEB4/FAM162A/DHCR24/KMO/MYB/EGR1/APAF1/PTK2B/CITED1/ELK1/TRAF2/ADORA2A/CASP9/GPNMB/STXBP1/SORL1/ARRB2/SOD1/MCL1/PARP1/HSPD1/RASA1/TNFRSF21/STAR/SIGMAR1/BTBD10/SLC7A11/MAGI1/POU4F1/SLC25A27/RETREG1/EPHB1/AIF…	103
GO:0007004	telomere maintenance via telomerase	30/4056	71/18493	9.68e-05	0.002318	0.0018054	SMG6/HSP90AA1/HSP90AB1/MAPK1/MAPK3/ACD/GAR1/XRN1/CCT4/NEK2/TCP1/DKC1/NAT10/CCT7/NAF1/NHP2/CCT6A/TNKS1BP1/CCT5/NEK7/FBXO4/CCT8/CCT3/TERT/CCT2/CTNNB1/DCP2/AURKB/SRC/PINX1	30
GO:0048872	homeostasis of number of cells	80/4056	248/18493	0.000100063	0.00238711	0.00185922	HIPK2/TGFBR3/POLB/NLE1/MEF2C/CYLD/FLT3LG/FH/JAK2/HMOX1/RBFOX2/HIF1A/MTHFD1/TNFSF13B/GPI/DNASE2/CDK6/HOXA5/EZH2/LIPA/VEGFA/HSPA9/BCL6/STAT1/ID2/EPAS1/AKT3/PRDX1/TNFAIP3/GPAM/FLT3/SASH3/PKN1/NCKAP1L/FAM210B/THRA/PRMT1/ZFP36/ETS1/DOCK10/SKIL/PMAIP1/SLC39A3/SOD1/ITPKB/LYAR/DOCK11/NOTCH1/SLC7A11/MERTK/CEBPG/KIT/CCNB2/TSC22D3/FANCC/FCER1G/NCSTN/SPTA1/SFXN1/RAG1/B2M/STAT3/IL7R/INPP5D/GPR183/RAC3/KLF13/P…	80
GO:0002286	T cell activation involved in immune response	39/4056	101/18493	0.000105259	0.00248959	0.00193904	PRKCZ/BCL3/FCGR2B/APBB1IP/CEACAM1/PSEN1/ICAM1/IL12RB1/SMAD7/RELB/LILRB1/BCL6/CD86/LOXL3/IL18R1/CD46/TNFSF4/MYB/HAVCR2/LCP1/HLX/LEF1/IL18/CD1C/FCER1G/ZBTB7B/IL23R/NLRP3/EOMES/ATP7A/CLEC4E/CLEC4D/STAT6/NFKBID/STAT3/GPR183/HMGB1/SEMA4A/HLA-DMB	39
GO:0090069	regulation of ribosome biogenesis	10/4056	14/18493	0.000105545	0.00248959	0.00193904	DIMT1/WDR75/HEATR1/RIOK1/SHQ1/MALSU1/WDR43/UTP15/PTEN/TRMT112	10
GO:1904814	regulation of protein localization to chromosome telomeric region	10/4056	14/18493	0.000105545	0.00248959	0.00193904	CCT4/TCP1/DKC1/CCT7/CCT6A/CCT5/CCT8/CCT3/GNL3/CCT2	10
GO:0042100	B cell proliferation	36/4056	91/18493	0.000107263	0.00252068	0.00196326	CD38/CD22/TFRC/FCGR2B/MEF2C/PTPRC/CD40/TNFSF13B/AHR/BST1/BCL6/SASH3/PKN1/NCKAP1L/TICAM1/CD180/LEF1/HSPD1/TNFRSF21/TIRAP/PLCL2/CD320/CD300A/IL7R/INPP5D/GPR183/MZB1/BCL2/CLCF1/GAPT/IRS2/SLC39A10/PELI1/TLR9/MIF/LYN	36
GO:0001818	negative regulation of cytokine production	82/4056	256/18493	0.000107838	0.00252477	0.00196645	HOMER3/BCL3/TRIB2/FCGR2B/FGFR1/ITCH/CEACAM1/PTPRC/PIBF1/CYLD/MAVS/EZR/HSP90AB1/HMOX1/TSPO/RPS6KA5/SMAD7/RNF125/ABCD1/RGCC/PYCARD/HOMER2/LAPTM4B/RELB/LILRB1/PTPRS/CARD8/DDX58/VSIR/CUEDC2/C1QBP/DHX58/PTPN6/CLEC4A/ERBIN/BCL6/IFIH1/IL1RL1/TNFSF4/TNFAIP3/EPX/NCKAP1L/GPR18/ZFP36/TWSG1/SYT11/PTPN22/C5AR2/HAVCR2/GPNMB/LRRC32/MAPKBP1/LEF1/NLRC5/ARRB2/NLRP12/TNFRSF21/BANK1/MERTK/GHRL/IL23R/NLRP3/REL/NLRC3/…	82
GO:0031297	replication fork processing	17/4056	32/18493	0.00011049	0.00257729	0.00200735	DDX11/RAD51/SAMHD1/ZRANB3/PCNA/CDK9/BRCA2/MMS22L/EME1/TONSL/RFWD3/CENPX/CENPS/ALYREF/BLM/EME2/RTEL1	17
GO:0050817	coagulation	104/4056	340/18493	0.000111714	0.00259621	0.00202209	KDM1A/TBXA2R/CD9/FYN/PLAUR/WAS/DGKG/GNA15/TSPAN32/LMAN1/ACTB/CAPZB/FBLN1/CEACAM1/CARMIL1/PSEN1/CD59/GNAS/GNA11/TYRO3/ITPR3/JAK2/MAPK1/MYH9/ITPK1/PROCR/CD40/MYL12A/MAPK3/PLAT/PIK3CG/HSPB1/DOCK8/RAD51C/P2RX1/C1QBP/AKAP10/PRKAR1A/EHD1/SH2B3/PTPN6/PLEK/F3/AKAP1/PLAU/ITPR2/NFE2/IRF1/ADORA2A/DOCK6/F12/P2RX4/CD36/SERPINE2/VPS45/STXBP1/TLN1/ENTPD1/ARRB2/PIK3R5/VAV1/DGKQ/DOCK11/ITPR1/SLC7A11/MERTK/PAFAH2/…	104
GO:0043900	regulation of multi-organism process	112/4056	371/18493	0.000112714	0.00260984	0.0020327	MPO/CD4/BIRC3/CYBA/TRAF3IP2/CTDP1/INTS13/TSPAN32/HACD3/ITCH/FCN1/B4GALT1/AURKA/MAVS/OAS1/TFAP4/SRPK1/IL12RB1/LGALS1/APOBEC3H/CTSG/CHMP4B/RNF125/FMR1/TIMP1/MAPK3/PYCARD/LILRB1/CARD8/CFAP69/DDX58/C1QBP/DDX5/DHX58/HSPA8/BIRC2/OAS3/GAPDH/TRIM38/STAT1/TRIM62/CNR1/TNFAIP3/ZNF639/PRDX4/AGO2/ZFP36/APOBEC3F/SEC14L1/TRIM28/C19orf66/TRIM21/TRIM5/SYT11/CD180/RSAD2/HAVCR2/CD36/RNASEL/CDK9/DDX60/MAPKBP1/ITGAV/…	112
GO:0035023	regulation of Rho protein signal transduction	49/4056	136/18493	0.000117225	0.00268893	0.0020943	ALS2/FARP2/TRIO/RTN4R/RASGRF1/ARHGEF1/P2RY10/OPHN1/NRP1/MYO9B/SOS2/ARHGEF10/ARHGEF18/KANK1/ARHGEF17/BCL6/ECT2/ARHGEF2/ARAP3/PREX1/GPR18/MCF2L/PLEKHG3/FGD3/ARHGEF11/FLOT1/FGD4/GPR65/VAV1/FGD2/LPAR4/OBSCN/KALRN/ARHGEF3/ABCA1/ARHGEF40/AKAP13/EPS8L2/GPR35/FGD6/P2RY8/SPATA13/CCDC125/KANK2/CDC42SE1/ITSN2/EPS8L3/ITSN1/PRAG1	49
GO:0022616	DNA strand elongation	14/4056	24/18493	0.000118692	0.00268893	0.0020943	GINS1/POLA1/RNASEH2A/LIG1/POLD2/DCLRE1B/GINS2/PCNA/RFC3/GINS4/RFC4/TERT/FEN1/GINS3	14
GO:0032201	telomere maintenance via semi-conservative replication	14/4056	24/18493	0.000118692	0.00268893	0.0020943	RFC2/POLD1/POLA1/ACD/RPA3/POLD2/RFC5/PCNA/RFC3/RFC4/FEN1/POLD4/PRIM1/RTEL1	14
GO:0035588	G protein-coupled purinergic receptor signaling pathway	14/4056	24/18493	0.000118692	0.00268893	0.0020943	ACPP/P2RY10/GNAI2/ADORA2A/PTAFR/P2RY1/ADORA2B/GPR34/P2RY14/P2RY2/P2RY13/P2RY8/P2RY11/ADORA3	14
GO:0045672	positive regulation of osteoclast differentiation	14/4056	24/18493	0.000118692	0.00268893	0.0020943	ATP6AP1/GNAS/CA2/GPR68/POU4F1/KLF10/PPARGC1B/IL23R/CCR1/SLC9B2/FOS/TMEM64/CSF1/TNF	14
GO:0050855	regulation of B cell receptor signaling pathway	14/4056	24/18493	0.000118692	0.00268893	0.0020943	CD22/STAP1/PTPRC/LPXN/PTPN6/PTPN22/CMTM3/PLCL2/PRKCB/CD300A/GCSAM/PAX5/SLC39A10/LYN	14
GO:0002708	positive regulation of lymphocyte mediated immunity	40/4056	105/18493	0.000122151	0.00275738	0.00214761	PRKCZ/TFRC/UNG/STX7/PTPRC/MSH2/IL12RB1/CD40/IL18R1/IL18RAP/MSH6/TNFSF4/SASH3/SHLD2/IL1B/C3/TRAF2/RSAD2/VAV1/HSPD1/IL18/FAM49B/CD1D/CD1A/CD1C/CD1E/FCER1G/IL23R/NLRP3/FZD5/B2M/STAT6/RASGRP1/CLCF1/CADM1/HLA-C/HLA-E/HLA-A/TNF/HLA-B	40
GO:0002313	mature B cell differentiation involved in immune response	12/4056	19/18493	0.000128087	0.00288104	0.00224393	BCL3/FCGR2B/ITM2A/LGALS1/XBP1/LFNG/PTK2B/NOTCH2/DOCK10/DOCK11/GPR183/PLCG2	12
GO:0009116	nucleoside metabolic process	44/4056	119/18493	0.000129473	0.00290184	0.00226013	ACPP/TYMP/CAD/ADA2/MTAP/UPB1/APOBEC3H/AHCY/PRPS2/CDADC1/NME3/NME4/IMPDH1/UMPS/RHOQ/NT5C3A/GNMT/PPAT/APOBEC3F/GAMT/RAN/PEMT/MACROD1/ATIC/NME7/UCK2/PRPS1/ADK/AK4/GMPS/HPRT1/TK2/TK1/IMPDH2/UPP1/DPYD/LRRK2/ENTPD4/PNP/NME1/APOBEC3G/NME2/APOBEC3D/NUDT18	44
GO:0032210	regulation of telomere maintenance via telomerase	24/4056	53/18493	0.000130045	0.00290433	0.00226207	SMG6/MAPK1/MAPK3/ACD/XRN1/CCT4/NEK2/TCP1/DKC1/NAT10/CCT7/NAF1/CCT6A/CCT5/NEK7/FBXO4/CCT8/CCT3/CCT2/CTNNB1/DCP2/AURKB/SRC/PINX1	24
GO:0002312	B cell activation involved in immune response	30/4056	72/18493	0.000131422	0.00292471	0.00227794	BCL3/TFRC/FCGR2B/UNG/ITM2A/PTPRC/MSH2/LGALS1/XBP1/CD40/IL27RA/LFNG/BCL6/MSH6/TNFSF4/PTK2B/SHLD2/SWAP70/CD180/NOTCH2/DOCK10/HSPD1/DOCK11/PLCL2/STAT6/GPR183/EXO1/CLCF1/GAPT/PLCG2	30
GO:0006563	L-serine metabolic process	9/4056	12/18493	0.000133069	0.00292501	0.00227817	PHGDH/PSAT1/SDS/SDSL/PSPH/CBS/SERINC5/SRR/SHMT2	9
GO:0070202	regulation of establishment of protein localization to chromosome	9/4056	12/18493	0.000133069	0.00292501	0.00227817	CCT4/TCP1/DKC1/CCT7/CCT6A/CCT5/CCT8/CCT3/CCT2	9
GO:0016054	organic acid catabolic process	84/4056	265/18493	0.000133293	0.00292501	0.00227817	HEXB/ATP2B4/ACAA1/BCAT1/HSD17B10/ACAT1/ACACB/SLC9A1/XYLB/CYP26A1/ACOT7/GCAT/MCAT/SLC25A17/PCK2/AHCY/LPIN2/ABCD1/PLA2G15/QPRT/DECR1/BCAT2/BLMH/CPT1A/PPARD/ALDH5A1/GNPDA1/CTH/KMO/HMGCL/FAAH/CNR1/ACAT2/ECHDC2/NAGK/GOT2/IDUA/PPAT/RIDA/CEMIP2/SDS/GLUL/NPL/ALDH1L2/MTHFS/HADH/SDSL/SORD/SLC27A2/ABHD2/NUDT7/GCSH/AMT/PCYOX1L/AIG1/IDNK/QDPR/DDAH1/CARNMT1/HPD/PADI4/ALDH4A1/UROC1/CBS/ACOX1/ASRGL1/GPT2/IRS1/DC…	84
GO:0046395	carboxylic acid catabolic process	84/4056	265/18493	0.000133293	0.00292501	0.00227817	HEXB/ATP2B4/ACAA1/BCAT1/HSD17B10/ACAT1/ACACB/SLC9A1/XYLB/CYP26A1/ACOT7/GCAT/MCAT/SLC25A17/PCK2/AHCY/LPIN2/ABCD1/PLA2G15/QPRT/DECR1/BCAT2/BLMH/CPT1A/PPARD/ALDH5A1/GNPDA1/CTH/KMO/HMGCL/FAAH/CNR1/ACAT2/ECHDC2/NAGK/GOT2/IDUA/PPAT/RIDA/CEMIP2/SDS/GLUL/NPL/ALDH1L2/MTHFS/HADH/SDSL/SORD/SLC27A2/ABHD2/NUDT7/GCSH/AMT/PCYOX1L/AIG1/IDNK/QDPR/DDAH1/CARNMT1/HPD/PADI4/ALDH4A1/UROC1/CBS/ACOX1/ASRGL1/GPT2/IRS1/DC…	84
GO:0032508	DNA duplex unwinding	28/4056	66/18493	0.000150324	0.0032873	0.00256035	DDX11/MNAT1/RAD51/MCM2/MCM6/DDX1/CDC45/GINS1/MCM4/SETX/TWNK/ZRANB3/GINS2/CHD1L/HMGA1/GINS4/SUPV3L1/RECQL4/MCM7/CHD2/RUVBL1/RUVBL2/XRCC6/RAD54B/BLM/DDX12P/ERCC6/RTEL1	28
GO:0032729	positive regulation of interferon-gamma production	27/4056	63/18493	0.000159789	0.00347035	0.00270291	BCL3/TXK/IL12RB2/IL12RB1/PYCARD/IL27RA/EBI3/PDE4D/IL18R1/TNFSF4/SASH3/CD244/IL1B/PTPN22/HAVCR2/HSPD1/IL18/FAM49B/CEBPG/IL23R/FZD5/TLR3/RASGRP1/PDE4B/CD3E/TNF/TLR9	27
GO:0043434	response to peptide hormone	123/4056	417/18493	0.000159797	0.00347035	0.00270291	CFLAR/BAIAP2L1/FYN/PIK3C2A/ATP6V0A1/HDAC9/CYBA/PRKCZ/ROCK1/GAL/TGFBR3/EIF2B3/ATP6AP1/CEACAM1/CAD/PXN/SLC9A1/ICAM1/OSBPL8/CDC6/JAK2/XBP1/RANGAP1/PCK2/SLA2/TRIB3/LPIN2/PHEX/TIMP1/ZNF106/CA2/RETN/PIK3R2/GRB10/KANK1/PRKAR1A/TCIRG1/C2CD5/GPLD1/CCND3/STC2/KAT2B/GNAI2/ATP6V1A/CISH/STAT1/PIK3R3/RHOQ/EGR1/EGR2/NR4A1/GOT2/IL1B/INSIG2/CITED1/STAT5A/POR/GNAI1/PPAT/ADCY4/SLC27A1/GDF15/JUND/PTPRE/BTG1/CDK4/TBC…	123
GO:0006979	response to oxidative stress	129/4056	441/18493	0.000166369	0.00360067	0.00280442	ALS2/CFLAR/CD38/MPO/MGST1/FYN/GLRX2/GCLM/CYBA/TMEM161A/IPCEF1/DNM2/SESN1/PSEN1/NME8/SLC23A2/PXN/PEBP1/HDAC6/PTGS1/JAK2/MAPK1/HMOX1/HIF1A/PSMB5/ABCD1/MAPK3/NUP93/MYEF2/GSR/HSPB1/EZH2/SETX/PLEKHA1/PPIF/SOD2/STC2/ECT2/STAT1/IL18RAP/SDC1/EPAS1/DHCR24/PRDX1/PRDX6/TNFAIP3/MYB/PKD2/PTK2B/EPX/PRDX4/TRAP1/TRAF2/CYP2E1/GCH1/PCNA/BTG1/ARNTL/LDHA/STK26/ETS1/CD36/PRR5L/TXN/CPEB2/IL18BP/PNPT1/CYP1B1/TPM1/SOD1/…	129
GO:0061077	chaperone-mediated protein folding	26/4056	60/18493	0.00016902	0.0036455	0.00283934	FKBP4/FKBP5/ST13/SGTA/PDCD5/HSPB1/HSPA8/CHORDC1/HSPA9/HSPE1/HSPH1/TRAP1/CANX/DNAJB2/DNAJB12/PDIA4/TOR2A/CCT2/PPIB/CRTAP/HSPA6/GAK/CALR/HSPA14/HSPA1L/HSPA7	26
GO:0032611	interleukin-1 beta production	30/4056	73/18493	0.000176725	0.00379869	0.00295865	NLRC4/NLRP1/JAK2/PYCARD/GSDMD/CARD8/HSPB1/TNFAIP3/EGR1/CD36/CASP1/ARRB2/NLRP12/MR1/HK1/GHRL/NLRP3/FZD5/INAVA/IFI16/ABCA1/CX3CR1/AZU1/TLR6/HMGB1/SIRPA/SUCNR1/S1PR3/TRIM16/CCL3	30
GO:2000514	regulation of CD4-positive alpha-beta T cell activation	25/4056	57/18493	0.000177776	0.00380827	0.00296611	RUNX3/PRKCZ/IL12RB1/SMAD7/VSIR/BCL6/CD86/LOXL3/TNFSF4/MYB/SASH3/NCKAP1L/TWSG1/HLX/IL18/SH3RF1/ZBTB7B/IL23R/NLRP3/TGFBR2/NFKBID/SOCS1/HMGB1/CD55/AGER	25
GO:2001234	negative regulation of apoptotic signaling pathway	72/4056	222/18493	0.000180321	0.00383545	0.00298728	CFLAR/KDM1A/MAPK8IP2/FYN/PLAUR/BRCA1/GCLM/FAS/CTNNA1/YBX3/CASP8/TMEM161A/NLE1/PSEN1/STRADB/CTTN/ICAM1/RFFL/NRP1/XBP1/HMOX1/HIF1A/TRADD/PIH1D1/URI1/HSPB1/PPIF/SOD2/GNAI2/IL1A/ACVR1/ARHGEF2/IVNS1ABP/CTH/TNFAIP3/MAPK8IP1/IL1B/TRAP1/IFI6/TRAF2/ELL3/CDKN2D/TPT1/ITGAV/BCL2A1/ARRB2/MCL1/TCF7L2/SH3RF1/LMNA/ZNF385A/TERT/FXN/DDIAS/CTNNB1/CX3CR1/TRIAP1/BCL2/PELI3/GRINA/SIAH2/PTTG1IP/NOG/LRRK2/PTPN1/SRC/HTT/…	72
GO:2001236	regulation of extrinsic apoptotic signaling pathway	54/4056	156/18493	0.000181181	0.00383545	0.00298728	CFLAR/TNFRSF12A/FYN/BRCA1/GCLM/FAS/CTNNA1/TRAF1/CASP8/SP100/FGFR1/PTPRC/STRADB/CYLD/CTTN/ICAM1/RFFL/NRP1/HMOX1/STK4/SRPX/TRADD/PYCARD/IL1A/ACVR1/ARHGEF2/TNFAIP3/IL1B/RBCK1/IFI6/TRAF2/ITM2C/SKIL/ITGAV/PMAIP1/MCL1/TCF7L2/SH3RF1/DEPTOR/DEDD2/LMNA/ATF3/TERT/RET/TMC8/BCL2/PTEN/PELI3/SIAH2/WWOX/SRC/HTT/SCRT2/TNF	54
GO:0042987	amyloid precursor protein catabolic process	17/4056	33/18493	0.000181481	0.00383545	0.00298728	ABCA7/ROCK1/PICALM/PSEN1/BIN1/SORL1/ADAM10/EFNA3/PSEN2/NCSTN/TMED10/PRNP/HAP1/CHRNA7/GSAP/CLN3/LYN	17
GO:0045730	respiratory burst	17/4056	33/18493	0.000181481	0.00383545	0.00298728	MPO/CYBA/NCF4/HCK/PIK3CG/NCF2/RAC2/NCF1/CYBB/NCF1C/CD52/INSR/PIK3CD/NCF1B/CAMK1D/NOXA1/CD55	17
GO:0045582	positive regulation of T cell differentiation	33/4056	83/18493	0.000182548	0.0038451	0.0029948	RUNX3/PRKCZ/PTPRC/CYLD/IL12RB1/XBP1/VSIR/ZBTB16/BCL6/CD86/CD46/TNFSF4/MYB/SASH3/NCKAP1L/TNFSF9/LILRB2/TESPA1/HLX/ITPKB/IL18/ZBTB7B/IL23R/NLRP3/TGFBR2/RAG1/NFKBID/IL7R/RASGRP1/EGR3/SOCS1/PNP/PIK3R6	33
GO:0010952	positive regulation of peptidase activity	63/4056	189/18493	0.000189897	0.00397333	0.00309467	CFLAR/FYN/FAS/CASP8/NGFR/KARS/PICALM/FBLN1/TFAP4/NLRC4/NLRP1/PSME1/JAK2/PPM1F/PSME2/TRADD/MAPK3/PYCARD/CTSH/PDCD5/CARD8/PCOLCE/VSIR/P2RX1/FAM162A/IFT57/HSPE1/F3/WDR35/APAF1/TRAF2/HIP1/ADRM1/HIP1R/CASP9/TANK/ANP32B/MYC/CASP1/PMAIP1/NLRP12/CYR61/S100A8/EFNA3/HSPD1/ARL6IP5/GSN/AIFM1/NLRP3/S100A9/IFI16/PCOLCE2/NKX3-1/STAT3/ANTXR1/CYCS/ST20/HMGB1/DAPK1/ASPH/CR1/TNF/LYN	63
GO:1901136	carbohydrate derivative catabolic process	63/4056	189/18493	0.000189897	0.00397333	0.00309467	IDS/TYMP/HEXB/GALC/NTHL1/PDE4A/GBA2/ACAT1/UNG/SLC9A1/ADA2/ACOT7/UPB1/APOBEC3H/SAMHD1/CST3/AHCY/ABCD1/CDADC1/ARSB/PDE4D/GNPDA1/CSPG5/SDC1/CTBS/NT5C3A/NAGK/IDUA/APOBEC3F/DUT/MGAT1/CEMIP2/GNS/NPL/NUDT7/HSPG2/NGLY1/ADAMTS12/GPD1L/PDE9A/NEU3/HGSNAT/HPRT1/SDC2/GUSB/CSPG4/FUCA1/DCTPP1/SGSH/UPP1/PDE4B/PDE2A/HYAL3/DPYD/NUDT11/GM2A/ENTPD4/PNP/GPC2/HEXA/APOBEC3G/APOBEC3D/NUDT18	63
GO:0002886	regulation of myeloid leukocyte mediated immunity	23/4056	51/18493	0.000192608	0.00401568	0.00312765	FGR/GAB2/FCGR2B/DDX1/MAVS/HMOX1/DDX58/C3/ADGRE2/TICAM1/RAC2/PRAM1/STXBP1/FCER1G/ITGB2/DDX21/CD300A/PTAFR/ITGAM/ADORA2B/GATA2/DNASE1/LYN	23
GO:0060627	regulation of vesicle-mediated transport	143/4056	498/18493	0.000193196	0.00401568	0.00312765	FGR/RALA/VPS41/CD22/GAB2/STAP1/ZFYVE16/NEDD4L/CYBA/TNK2/ABCA7/ROCK1/GRIPAP1/PFN2/ATP6AP1/FCGR2B/PICALM/CEACAM1/OPHN1/DNM2/PTPRC/SIRPG/EZR/NRP1/CBARP/MAPK1/PICK1/HMOX1/TRIM9/SIRPB1/HCK/FMR1/MAPK3/NDRG4/PYCARD/LILRB1/ANKRD27/CLIP3/RAB3D/TFR2/DNM1/NCS1/DVL1/P2RX1/CCL2/UNC119/EHD1/CBL/EXPH5/C2CD5/VEGFA/GNAI2/CSPG5/SDC1/AAK1/RAP1A/DNAJC6/CNR1/GIPC1/NCKAP1L/IL1B/C3/ADGRE2/HIP1/ADORA2A/RAC2/HIP1R/SYT11/…	143
GO:0050730	regulation of peptidyl-tyrosine phosphorylation	78/4056	245/18493	0.000194365	0.00402667	0.00313622	CD4/FYN/MVP/STAP1/TNK2/TNFRSF1A/PRKCZ/PPP2R5B/PSEN1/PTPRC/PIBF1/CASS4/DOCK3/ICAM1/JAK2/NRP1/OSM/CD40/UNC119/BST1/CBL/PTPN6/NEDD9/DUSP22/VEGFA/HBEGF/ARHGEF2/PTK2B/FLT3/RAP2C/SH3BP5/IL6ST/CD36/PARP9/IQGAP1/ARRB2/DGKQ/PTPRJ/IL18/BANK1/LRRK1/SAMSN1/GHRL/LRP8/KIT/TNFRSF14/NCF1/ITGB2/ITGA5/IL23R/IL24/RICTOR/IL22RA2/CD300A/MLST8/STAT3/PRKCE/PRNP/CSPG4/CLCF1/DOK7/HCLS1/CSF1R/SOCS3/SOCS1/SEMA4D/PTPN1/SRC/…	78
GO:1901998	toxin transport	19/4056	39/18493	0.000199045	0.00411012	0.00320121	ATP6V0A1/SLC7A8/NRP1/DNM1/HRH2/CCT4/TCP1/CCT7/RAB40B/CCT5/CCT8/CRTC2/LRP5/ANTXR2/CCT3/CCT2/ANTXR1/RAB43/BNIP3	19
GO:0006509	membrane protein ectodomain proteolysis	20/4056	42/18493	0.000201703	0.00413787	0.00322283	TNFRSF1B/TIMP2/ROCK1/PTPN3/PSEN1/MYH9/TIMP1/GPLD1/IL1B/ADAM19/ADAM10/SPPL2A/PSEN2/NCSTN/ERAP1/PACSIN3/SNX33/BACE2/PRTN3/TNF	20
GO:0045005	DNA-dependent DNA replication maintenance of fidelity	20/4056	42/18493	0.000201703	0.00413787	0.00322283	DDX11/RAD51/POLD1/TIPIN/SAMHD1/MSH6/ZRANB3/PCNA/CDK9/BRCA2/MMS22L/EME1/TONSL/RFWD3/CENPX/CENPS/ALYREF/BLM/EME2/RTEL1	20
GO:0051262	protein tetramerization	53/4056	153/18493	0.000202557	0.00414189	0.00322596	ACPP/HSD17B10/ACACB/ST13/SAMHD1/DECR1/CRTC1/SOD2/ALDH5A1/THG1L/FARSB/CTH/CRYZ/HMGCL/PKD2/CUTC/GNMT/VASP/TGM3/PPAT/TRPM4/SYT11/SBF2/PEX5/IGF1R/CBR4/PDSS1/HOMER1/HIST1H4H/CRTC2/NAXE/FBP1/HPRT1/NUDT21/RRM1/SRR/TK1/DCXR/INSR/IMPDH2/FARSA/DCTPP1/RCC1/SHMT2/RXRA/EVL/XRCC6/TRPV1/ADSL/HIST2H4B/HIST2H4A/HIST1H4E/HIST1H3H	53
GO:0045670	regulation of osteoclast differentiation	27/4056	64/18493	0.000219134	0.00446636	0.00347867	TYROBP/TFE3/ATP6AP1/GNAS/CA2/LILRB1/GPR68/LRRC17/NOTCH2/TCTA/POU4F1/KLF10/PPARGC1B/IL23R/CCR1/SLC9B2/TLR3/CTNNB1/INPP5D/FOS/CEBPB/TMEM64/CSF1/SIGLEC15/LILRB3/TNF/CCL3	27
GO:0045621	positive regulation of lymphocyte differentiation	36/4056	94/18493	0.000230697	0.00468687	0.00365042	RUNX3/PRKCZ/PTPRC/CYLD/FLT3LG/IL12RB1/XBP1/VSIR/ZBTB16/BCL6/CD86/CD46/TNFSF4/MYB/SASH3/NCKAP1L/TNFSF9/PCID2/LILRB2/TESPA1/HLX/ITPKB/IL18/ZBTB7B/IL23R/NLRP3/TGFBR2/RAG1/NFKBID/IL7R/INPP5D/RASGRP1/EGR3/SOCS1/PNP/PIK3R6	36
GO:1904356	regulation of telomere maintenance via telomere lengthening	26/4056	61/18493	0.000233634	0.00473127	0.003685	SMG6/MAPK1/MAPK3/ACD/XRN1/CCT4/NEK2/TCP1/DKC1/NAT10/CCT7/PARP1/NAF1/CCT6A/CCT5/NEK7/FBXO4/CCT8/CCT3/CCT2/CTNNB1/DCP2/AURKB/SRC/PINX1/RTEL1	26
GO:0140014	mitotic nuclear division	86/4056	277/18493	0.000243916	0.00492366	0.00383485	MAD1L1/CDC27/NCAPD2/SPDL1/CTDP1/KIF2A/TRIP13/CDC14A/PIBF1/SEH1L/AURKA/TPX2/ANAPC5/PEBP1/KIF4A/CDC6/KLHL22/PRMT5/MYBL2/CHMP4B/RGCC/ARHGEF10/CCNE1/BCCIP/PPP1R9B/NCAPG/CCND1/CCND3/TTK/IL1A/CDC20/NEK2/CENPF/CCND2/NEK6/NCAPH/NAA50/ZWINT/MSTO1/IL1B/PCID2/PKMYT1/KNSTRN/TUBG1/RAN/CCNB1/PSRC1/CDCA8/CCNJL/SMC2/DSCC1/KIF23/TUBGCP4/KIF20B/HECW2/CCNG2/KATNB1/TOM1L1/KIF2C/NUF2/CCNA2/CCNB3/CHEK1/ANAPC1/CCSAP/TT…	86
GO:0002888	positive regulation of myeloid leukocyte mediated immunity	15/4056	28/18493	0.00024823	0.00497883	0.00387782	FGR/GAB2/DDX1/MAVS/DDX58/C3/TICAM1/STXBP1/FCER1G/ITGB2/DDX21/PTAFR/ITGAM/ADORA2B/GATA2	15
GO:0070198	protein localization to chromosome telomeric region	15/4056	28/18493	0.00024823	0.00497883	0.00387782	ACD/CCT4/TCP1/DKC1/CCT7/NABP2/BRCA2/CCT6A/CCT5/CCT8/CCT3/GNL3/TERT/CCT2/PINX1	15
GO:0042559	pteridine-containing compound biosynthetic process	10/4056	15/18493	0.000254159	0.00505207	0.00393486	MTHFD1/SPR/MTHFD1L/GCH1/MTHFS/ATIC/PTS/QDPR/GART/DHFR	10
GO:2001185	regulation of CD8-positive alpha-beta T cell activation	10/4056	15/18493	0.000254159	0.00505207	0.00393486	RUNX3/LILRB1/VSIR/MAPK8IP1/NCKAP1L/IRF1/SH3RF1/ZBTB7B/SOCS1/HLA-E	10
GO:0045639	positive regulation of myeloid cell differentiation	35/4056	91/18493	0.000254288	0.00505207	0.00393486	CD4/CASP8/ATP6AP1/GNAS/HIF1A/CA2/HOXA5/STAT1/ID2/GPR68/NCKAP1L/FAM210B/PRMT1/CD101/ETS1/LEF1/POU4F1/KLF10/PPARGC1B/IL23R/CCR1/SLC9B2/STAT3/INPP5D/FOS/JUN/GATA2/HCLS1/TMEM64/CSF1/EVI2B/HMGB1/TNF/RHEX/RAB7B	35
GO:0042533	tumor necrosis factor biosynthetic process	12/4056	20/18493	0.000256264	0.0050594	0.00394057	BCL3/LILRB1/HSPB1/TNFRSF8/GHRL/MAPKAPK2/CYBB/CX3CR1/AZU1/TLR1/CARD9/UBE2J1	12
GO:0042534	regulation of tumor necrosis factor biosynthetic process	12/4056	20/18493	0.000256264	0.0050594	0.00394057	BCL3/LILRB1/HSPB1/TNFRSF8/GHRL/MAPKAPK2/CYBB/CX3CR1/AZU1/TLR1/CARD9/UBE2J1	12
GO:0016049	cell growth	139/4056	485/18493	0.000258181	0.00508133	0.00395765	SEMA3F/CD38/TNFRSF12A/CDKL5/SEMA3G/SEMA3B/EXTL3/RUFY3/PRDM11/FHL1/RTN4R/NEDD4L/CYBA/CTDP1/OGFR/NTN1/PRKCZ/RASGRP2/GAL/JADE1/ITCH/CEACAM1/DNM2/HSP90AA1/EPB41L3/CTTN/AURKA/ARHGAP4/LTBP4/SLC9A1/HDAC6/HSP90AB1/NRP1/KLHL22/NIN/SPG11/URI1/PTPRS/LHX2/DVL1/KAZALD1/WNT3/PPP1R9B/TMEM97/CYP27B1/RASAL1/CHPT1/PPARD/VEGFA/HBEGF/BCL6/PLXNA1/CISH/IGFBP2/TNR/RGS2/RPS6KA1/SGK1/SPP1/BCL11A/PTK2B/ZNF639/CDKN1A/FLRT1…	139
GO:0034502	protein localization to chromosome	32/4056	81/18493	0.000260623	0.00511341	0.00398263	SPDL1/MSH2/ACD/PIH1D1/EZH2/TTK/CENPA/CCT4/TCP1/MCM8/DKC1/CCT7/NABP2/BRCA2/CARM1/CCT6A/CCT5/CCT8/BUB1B/LRWD1/LEMD2/CCT3/GNL3/TERT/CCT2/PLK1/CDT1/MTBP/HASPIN/AURKB/RUVBL2/PINX1	32
GO:0051091	positive regulation of DNA-binding transcription factor activity	80/4056	255/18493	0.000273847	0.00535617	0.00417171	CFLAR/KDM1A/DHX33/TRAF1/HIPK2/PRKCZ/PPP2R5B/TCF3/NFKB2/MAVS/ICAM1/NLRC4/CAPN3/JAK2/RPS6KA5/PSMA6/CD40/RGCC/TRADD/PYCARD/IKBKB/CRTC1/DDX58/TRIM38/VEGFA/IL18R1/IL18RAP/TRIM62/ARHGEF2/CTH/TNFRSF8/IL1B/RBCK1/TRAF2/TICAM1/FOXA1/TRIM21/TRIM5/TRIM22/BEX1/CD36/CARM1/S100A8/PPRC1/TIRAP/IL18/CEBPG/PPARGC1B/LRP8/KIT/ITGB2/CRTC2/PLPP3/NLRP3/DDR2/S100A9/TLR3/PRKCB/RHEBL1/CTNNB1/CX3CR1/WNT10B/TRIM8/PTEN/MYD88/…	80
GO:0016125	sterol metabolic process	55/4056	162/18493	0.000279276	0.00544546	0.00424125	CYP51A1/OSBPL5/SCARF1/ACACB/CYP26A1/SCD/HSD3B7/APOL1/LMF1/SQLE/ERLIN1/LIPA/GNB3/PPARD/HMGCS1/DHCR24/LEPR/NPC2/GPAM/ACAT2/EBPL/INSIG2/POR/APOL2/CLN6/RAN/CYP27A1/SORL1/CYP1B1/OSBPL1A/NPC1/SOD1/LBR/DGKQ/CYP4V2/EBP/NSDHL/STAR/VLDLR/LDLRAP1/CYB5R1/LSS/FDPS/ABCA1/FASN/FAXDC2/ELOVL6/DHCR7/CYP8B1/APOBR/RXRA/INSIG1/CES1/DISP3/CEBPA	55
GO:0046390	ribose phosphate biosynthetic process	81/4056	259/18493	0.000281379	0.00546951	0.00425999	AK2/ACSL4/ACAT1/VPS9D1/ACACB/TIGAR/PGM1/CAD/ACOT7/SCD/ATP5F1D/TECR/SLC25A1/PYGL/HIF1A/PRPS2/NME3/NME4/GPI/IMPDH1/AK1/GALK1/ENO3/GAPDH/UMPS/PFKFB2/PPCS/PAICS/PPAT/ADORA2A/ADCY4/LDHA/RFK/ADCY3/ATIC/NME7/UCK2/PARP1/SLC26A1/OGT/PRPS1/ADM/DLAT/ACSL1/PDK1/GUCY1A2/AK9/SLC26A2/ADK/HK1/GART/ATP5MC1/ADPGK/NPR2/HK3/AK4/GMPS/FBP1/STOML2/HPRT1/DDIT4/STAT3/FASN/ELOVL6/INSR/PDP2/IMPDH2/PFAS/DHTKD1/ZBTB20/UPP1/A…	81
GO:0006278	RNA-dependent DNA biosynthetic process	31/4056	78/18493	0.000284919	0.00552129	0.00430032	SMG6/HSP90AA1/HSP90AB1/MAPK1/MAPK3/ACD/GAR1/XRN1/CCT4/NEK2/TCP1/TEP1/DKC1/NAT10/CCT7/NAF1/NHP2/CCT6A/TNKS1BP1/CCT5/NEK7/FBXO4/CCT8/CCT3/TERT/CCT2/CTNNB1/DCP2/AURKB/SRC/PINX1	31
GO:0097529	myeloid leukocyte migration	65/4056	199/18493	0.000289779	0.00559824	0.00436025	DAPK2/STAP1/KARS/MAPK3/CCL22/PIK3CG/CCL24/C5/C1QBP/CCL2/CCL1/BST1/VEGFA/PDE4D/CCL20/CSF3R/PTK2B/EPX/NCKAP1L/PREX1/NUP85/IL1B/ADGRE2/RAC2/SWAP70/C5AR2/P2RX4/VAV1/S100A8/ITGA9/TIRAP/PTPRO/KIT/NBL1/FCER1G/ITGB2/JAML/S100A9/CCR1/CD300A/CX3CR1/CXCL8/FPR2/PIK3CD/AZU1/IL17RA/CXCR2/CAMK1D/CSF1/PDE4B/PIP5K1C/HMGB1/PRTN3/HRH1/IRAK4/SIRPA/AIF1/CKLF/MIF/LYN/PECAM1/CCL23/CCL4/CCL3L1/CCL3	65
GO:0006066	alcohol metabolic process	104/4056	348/18493	0.000292954	0.00564228	0.00439455	DPM1/CYP51A1/OSBPL5/INPP4A/INPP5A/SCARF1/ACACB/FGFR1/ACER3/SCD/HSD3B7/APOL1/SPTLC2/ITPK1/PCK2/LMF1/SQLE/ISYNA1/ERLIN1/GALK1/INPP4B/CYP27B1/VDR/GNB3/PPARD/HMGCS1/PLEK/SPR/DHCR24/LEPR/NPC2/GPAM/ACAT2/PTK2B/RDH10/CD244/PLCG1/IL1B/INSIG2/SGPP1/POR/APOL2/CLN6/GCH1/RAN/COQ3/RDH5/ALDH1B1/SORL1/PLCB2/CYP1B1/MYOF/SORD/OSBPL1A/NPC1/SOD1/ITPKB/LBR/DGKQ/CBR4/EBP/NSDHL/STAR/VLDLR/PLCH2/PTS/QDPR/INPP1/GDPD1/LD…	104
GO:0032984	protein-containing complex disassembly	96/4056	317/18493	0.000296188	0.00568718	0.00442952	LIMA1/MRPS24/KIF2A/MRPS34/ADD2/CAPZB/CARMIL1/MRPL22/MTIF2/OGFOD1/SUPT16H/HDAC6/SNAP29/SH3BP1/TRIOBP/MRPS31/GSPT1/MRPL4/GRWD1/SETX/DVL1/HSPA8/MRPL51/MRPL2/MRPS27/MRPL3/APC2/MRPL19/PLEK/MRPL37/ARHGEF2/DNAJC6/MRPS15/CAMSAP2/MRPS2/NFE2/DSTN/MRPS26/MRPS12/TMOD2/MRPS25/EIF5A/SWAP70/AVIL/MRPS9/MRPL47/MRPL50/MYC/HMGA1/MRPL15/IGF1R/KATNB1/KIF2C/RUBCN/GSN/ADD3/EPG5/PELO/CCSAP/MRPL39/SYNJ1/DVL3/MRPL55/FZD5/…	96
GO:0045666	positive regulation of neuron differentiation	106/4056	356/18493	0.000299469	0.00572221	0.00445681	CFLAR/PLXND1/KDM1A/TNFRSF12A/CDKL5/FYN/RUFY3/TIMP2/NEDD4L/NGFR/NTN1/PPP2R5B/TCF3/MARK2/SCARF1/PLXNA2/FGFR1/PSEN1/MEF2C/NCOA1/DNMT3B/NRP1/NIN/FMR1/NDRG4/METRN/ANKRD27/CRTC1/SCN1B/TMEM106B/EZH2/SETX/DVL1/CPEB3/WNT3/RAPGEF2/PRPF19/RASAL1/FIG4/TMEM30A/VEGFA/ARSB/BCL6/ECT2/PLXNA1/RAP1A/ARHGEF2/RGS2/CNR1/PTK2B/ZC4H2/MACF1/STYXL1/FOXA1/PLXNA3/CAMK1/AVIL/PLXNC1/SKIL/DAB2IP/SEMA7A/LLPH/IQGAP1/KATNB1/RETRE…	106
GO:0000959	mitochondrial RNA metabolic process	19/4056	40/18493	0.000301647	0.00572221	0.00445681	ELAC2/HSD17B10/GARS/TWNK/WARS2/DARS2/SLIRP/TRMT5/MTO1/PNPT1/LRPPRC/YARS2/PPARGC1B/MTERF3/SUPV3L1/TFB2M/TRMT10C/PUS1/MRPL12	19
GO:0034122	negative regulation of toll-like receptor signaling pathway	19/4056	40/18493	0.000301647	0.00572221	0.00445681	SARM1/TYRO3/PTPRS/TNFAIP3/NR1D1/TICAM1/SMPDL3B/DAB2IP/ARRB2/LY96/TLR3/CD300A/TLR6/CD300LF/TLR9/LILRA2/TICAM2/LYN/RAB7B	19
GO:0061900	glial cell activation	19/4056	40/18493	0.000301647	0.00572221	0.00445681	STAP1/PSEN1/PTPRC/NAMPT/ADORA2A/ITGB2/TLR3/ITGAM/FPR2/AZU1/TLR6/JUN/BACE2/LRRK2/TRPV1/AGER/AIF1/TNF/CNTF	19
GO:0051188	cofactor biosynthetic process	86/4056	279/18493	0.000317024	0.00599584	0.00466992	GGCT/NADK/FYN/ALAS1/GCLM/CYBA/HAGH/ACSL4/ACAT1/ACACB/TIGAR/PGM1/ACOT7/SCD/TECR/SLC25A1/TSPO/HIF1A/MTHFD1/QPRT/GPI/NAMPT/GALK1/ENO3/GAPDH/COQ10B/ABCB6/SPR/KMO/MTHFD1L/UBIAD1/PFKFB2/UROD/PPCS/CHAC1/GCH1/COQ3/MMACHC/LDHA/RFK/PSAT1/MTHFS/ATIC/PARP9/PARP16/MMAB/SOD1/CHAC2/OGT/PDSS1/DLAT/PTS/SLC7A11/QDPR/ACSL1/PDK1/NADK2/HK1/GART/ADPGK/HK3/COQ8A/NAXE/SPTA1/FXN/FBP1/CYBB/DDIT4/STAT3/FASN/ELOVL6/INSR/PDP…	86
GO:0019216	regulation of lipid metabolic process	114/4056	388/18493	0.000320826	0.00602351	0.00469147	FGR/CYP51A1/BRCA1/ALAS1/TNFRSF1A/GAL/ACACB/CEACAM1/PIBF1/NCOA1/SCD/PIK3IP1/TSPO/MTMR3/SLA2/TRIB3/TBL1X/ABCD1/LMF1/LACTB/SQLE/PIK3R2/PIK3CG/WDR91/ERLIN1/CPT1A/CYP27B1/VDR/GNB3/PPARD/GPLD1/HMGCS1/CISH/ID2/PIK3R3/CNR1/NPC2/GPAM/EGR1/PTK2B/FLT3/RAB38/IL1B/INSIG2/C3/THRA/NR1D1/SIN3B/POR/SLC27A1/HELZ2/RAN/LGALS12/GOLM1/CD36/CDK4/DAB2IP/TGS1/GLIPR1/NCOA2/BBS4/PIK3R5/SOD1/SIK1/CARM1/CYR61/RGL1/RUBCN/DGKQ…	114
GO:1904031	positive regulation of cyclin-dependent protein kinase activity	13/4056	23/18493	0.000321117	0.00602351	0.00469147	MNAT1/MAPRE3/CDC6/HSP90AB1/CCND1/CCND3/CCND2/CKS2/CDKN1A/CCNB1/PSRC1/CKS1B/SRC	13
GO:0070371	ERK1 and ERK2 cascade	102/4056	341/18493	0.000321356	0.00602351	0.00469147	CFLAR/CD4/FLT4/ABCA7/KARS/PRKCZ/ATP6AP1/FGFR1/FBLN1/CEACAM1/PTPRC/ICAM1/TYRO3/EZR/NRP1/MAPK1/PRMT5/MAPK3/CCL22/NDRG4/PYCARD/CTSH/EPHB6/CCL24/CCL2/CCL1/DUSP3/SLC9A3R1/RAPGEF2/PTPN6/GNAI2/CCL20/RAP1A/ITGB1BP1/DUSP4/PTK2B/FLT3/GLIPR2/IL1B/RRAS/CHI3L1/EPHB2/PTPN22/NOTCH2/C5AR2/HAVCR2/CD36/SPRY2/GPNMB/DAB2IP/MYC/ITGAV/SEMA7A/DUSP6/IGF1R/ARRB2/NLRP12/CYR61/EPHA1/NOTCH1/TIRAP/MERTK/CNKSR3/EPHB1/KIT/FGFR…	102
GO:0006414	translational elongation	47/4056	134/18493	0.000326585	0.00610336	0.00475367	MRPS24/MRPS34/MRPL22/MRPS31/MRPL4/CPEB3/MRPL51/MRPL2/MRPS27/ABTB1/MRPL3/MRPL19/MRPL37/MRPS15/DPH5/MRPS2/TSFM/MRPS26/MRPS12/MRPS25/EIF5A/DPH2/MRPS9/MRPL47/MRPL50/CPEB2/MRPL15/SECISBP2L/MRPL39/MRPL55/MRPL16/ZNF598/MRPL1/MRPL36/MRPL13/MRPL11/MRPS22/TUFM/GADD45GIP1/MRPS23/MRPL30/MRPL40/MRPL21/MRPL23/MRPS17/EIF5AL1/MRPL12	47
GO:0019751	polyol metabolic process	43/4056	120/18493	0.000340261	0.00634013	0.00493808	INPP4A/INPP5A/ACER3/SPTLC2/ITPK1/PCK2/ISYNA1/GALK1/INPP4B/CYP27B1/PLEK/SPR/PTK2B/CD244/PLCG1/SGPP1/GCH1/COQ3/PLCB2/MYOF/SORD/ITPKB/PLCH2/PTS/QDPR/INPP1/SYNJ1/PLCD3/SGPP2/INPPL1/PLD4/DEGS2/INPP5D/PTAFR/P2RY1/PTEN/CYP2R1/NUDT11/HRH1/PLCG2/GK/INPP5B/DHFR	43
GO:0014066	regulation of phosphatidylinositol 3-kinase signaling	39/4056	106/18493	0.000341503	0.00634449	0.00494147	FGR/FYN/PPP2R5B/FGFR1/CEACAM1/JAK2/OSM/MAPK1/PIK3IP1/PPP1R16B/MAPK3/SLC9A3R1/CBL/PTPN6/PPARD/FLT3/PRR5L/SERPINE2/DAB2IP/IL18/PIP4K2A/PIK3AP1/KIT/NCF1/PIP4K2C/NKX3-1/NLRC3/PTEN/RASGRP1/SELP/HCLS1/PIP5K1C/PRR5/SEMA4D/SRC/PDGFA/LIME1/TNF/RGL2	39
GO:0009260	ribonucleotide biosynthetic process	79/4056	253/18493	0.000350313	0.00648903	0.00505405	AK2/ACSL4/ACAT1/VPS9D1/ACACB/TIGAR/PGM1/CAD/ACOT7/SCD/ATP5F1D/TECR/SLC25A1/HIF1A/PRPS2/NME3/NME4/GPI/IMPDH1/AK1/GALK1/ENO3/GAPDH/UMPS/PFKFB2/PPCS/PAICS/PPAT/ADORA2A/ADCY4/LDHA/RFK/ADCY3/ATIC/NME7/UCK2/PARP1/SLC26A1/OGT/ADM/DLAT/ACSL1/PDK1/GUCY1A2/AK9/SLC26A2/ADK/HK1/GART/ATP5MC1/ADPGK/NPR2/HK3/AK4/GMPS/FBP1/STOML2/HPRT1/DDIT4/STAT3/FASN/ELOVL6/INSR/PDP2/IMPDH2/PFAS/DHTKD1/ZBTB20/UPP1/ADSSL1/PPARA…	79
GO:0007162	negative regulation of cell adhesion	85/4056	276/18493	0.00035323	0.00652389	0.0050812	MAD1L1/PLXND1/ADAM22/CD9/RUNX3/WNK1/FCGR2B/PLXNA2/PAG1/FBLN1/ITCH/CEACAM1/PTPRC/JAK2/PPM1F/LGALS1/SMAD7/RGCC/LILRB1/KANK1/VSIR/GTPBP4/DUSP3/PRKAR1A/LPXN/PTPN6/DUSP22/BCL6/CD86/PLXNA1/LOXL3/TNR/TNFSF4/ITGB1BP1/IRF1/ADORA2A/PODXL/TWSG1/PLXNA3/LILRB2/SWAP70/ADAMDEC1/PTPN22/HAVCR2/DTX1/CD164/SERPINE2/PLXNC1/GPNMB/HLX/LRRC32/ADAM10/CYP1B1/ACVRL1/CDH13/ADAM15/RASA1/TNFRSF21/GNRH1/NOTCH1/PTPRO/FZD7/TNFR…	85
GO:0034612	response to tumor necrosis factor	80/4056	257/18493	0.00035933	0.00661714	0.00515383	MAP3K14/TNFRSF12A/MAP4K3/BRCA1/NUB1/BIRC3/TNFRSF1B/TNFRSF9/CYBA/TRAF1/YBX3/CASP8/KARS/TNFRSF1A/CYLD/ICAM1/RFFL/JAK2/MAPK1/NFKBIA/CD40/TNFSF13B/TRADD/MAPK3/CCL22/PYCARD/IKBKB/CLIP3/CARD8/CCL24/CCL2/CCL1/BIRC2/ERBIN/CCL20/STAT1/ARHGEF2/CD58/GBP3/TNFSF4/TNFAIP3/WDR35/PTK2B/TNFRSF8/TNFSF9/RBCK1/TRAF2/ZFP36/GCH1/CHI3L1/TANK/SMPD4/DAB2IP/IL18BP/CASP1/ADAM10/SPPL2A/TNFRSF21/ADAMTS12/TNFRSF14/ADAMTS13/CX…	80
GO:0048008	platelet-derived growth factor receptor signaling pathway	24/4056	56/18493	0.000363418	0.0066729	0.00519726	PIK3C2A/JAK2/NRP1/NDRG4/PLAT/PLEKHA1/SLC9A3R1/CBL/VEGFA/F3/HIP1/PTPN12/HIP1R/IQGAP1/CSRNP1/PTPRJ/TIPARP/SGPL1/RGS14/PTEN/PTPN1/SRC/PDGFA/TXNIP	24
GO:0001505	regulation of neurotransmitter levels	103/4056	346/18493	0.000364573	0.00667465	0.00519862	SLC7A2/SLC18A1/ATP2B4/PFN2/SLC44A1/CHAT/DNM2/PSEN1/HSP90AA1/MEF2C/PEBP1/ICAM1/SNAP23/PHGDH/HSP90AB1/JAK2/SNAP29/UPB1/GCAT/TSPO/TRIM9/FMR1/LIN7B/NCS1/DVL1/P2RX1/NRXN2/ASIC1/LIN7A/ALDH5A1/CSPG5/SPR/KCNC4/RAP1A/RGS2/KMO/CNR1/PKD2/WDR35/PTK2B/GIPC1/PDE1B/IL1B/TICAM1/PNKD/POR/ADORA2A/GCH1/RIDA/SYT11/SDS/P2RX4/CD36/STX11/GLUL/STXBP1/FLOT1/CYP1B1/SDSL/MCTP2/GCSH/SYT2/ARL6IP5/AMT/STXBP5L/SLC7A11/DDAH1/PT…	103
GO:0050771	negative regulation of axonogenesis	28/4056	69/18493	0.000368031	0.00671843	0.00523272	SEMA3F/SEMA3G/SEMA3B/RUFY3/RTN4R/NGFR/NTN1/PSEN1/ARHGAP4/NRP1/PTPRS/WNT3/TNR/SPP1/OMG/PLXNA3/EPHB2/SEMA7A/SEMA6C/PTPRO/SEMA6B/SEMA4C/PTEN/SEMA4B/SEMA4D/SEMA4A/SYNGAP1/GDI1	28
GO:0001916	positive regulation of T cell mediated cytotoxicity	14/4056	26/18493	0.000372709	0.0067574	0.00526307	STX7/PTPRC/IL12RB1/FAM49B/CD1D/CD1A/CD1C/CD1E/IL23R/B2M/HLA-C/HLA-E/HLA-A/HLA-B	14
GO:0002479	antigen processing and presentation of exogenous peptide antigen via MHC class I TAP-dependent	14/4056	26/18493	0.000372709	0.0067574	0.00526307	VAMP3/SNAP23/IKBKB/CD36/ITGAV/B2M/TAP1/CALR/FCGR1B/HLA-C/HLA-E/HLA-A/TAPBP/HLA-B	14
GO:0001659	temperature homeostasis	57/4056	171/18493	0.000373384	0.0067574	0.00526307	KDM1A/ADRB1/TFE3/GNAS/FH/JAK2/SCD/DECR1/GRB10/PRKAB1/VEGFA/NPR3/IL1A/IL18R1/PLCL1/EPAS1/LEPR/CNR1/CXCR4/IL1B/THRA/NR1D1/SLC27A1/PEMT/ARNTL/CD36/HADH/IGF1R/PCTP/TRPM2/PTH2R/PLAC8/OGT/NOTCH1/IL18/ACSL1/PLCL2/PPARGC1B/GHRL/ZBTB7B/ACOT11/FABP5/STAT6/BSCL2/STAT3/WNT10B/ELOVL6/APLN/GATM/CEBPB/OXTR/GPR3/ABAT/TRPV2/TRPV1/TNF/PGAM5	57
GO:0002726	positive regulation of T cell cytokine production	11/4056	18/18493	0.000374571	0.00675945	0.00526466	PRKCZ/IL18R1/TNFSF4/SASH3/IL1B/TRAF2/RSAD2/IL18/NLRP3/FZD5/B2M	11
GO:0061564	axon development	140/4056	493/18493	0.000379095	0.00682154	0.00531303	SEMA3F/ALS2/PLXND1/TNFRSF12A/CDKL5/SEMA3G/FYN/ANOS1/SEMA3B/RUFY3/GAB2/RTN4R/CTNNA1/NGFR/NTN1/MARK2/PICALM/SCARF1/PLXNA2/OPHN1/DNM2/PSEN1/HSP90AA1/SSH1/CTTN/ARHGAP4/EZR/HDAC6/HSP90AB1/JAK2/NRP1/MAPK1/TSPO/NIN/RPS6KA5/MAPK3/METRN/SPG11/FZD3/PTPRS/SCN1B/GRB10/LHX2/DVL1/WNT3/C12orf57/VEGFA/PLXNA1/DOK1/TNR/CAMSAP2/CNR1/SPP1/CXCR4/EGR2/PLCG1/DOK4/VASP/OMG/MACF1/PALLD/ZSWIM6/PLXNA3/MYH10/EPHB2/NUMB/NREP…	140
GO:0031529	ruffle organization	23/4056	53/18493	0.000384785	0.00686509	0.00534695	STAP1/LIMA1/PFN2/CARMIL1/SNX10/ICAM1/SH3BP1/KANK1/PLEKHA1/PLEK/FAM98A/MTSS1L/DBNL/TPM1/DEF8/INPPL1/CORO1B/EPS8L2/CSF1R/EVL/EPS8L3/AIF1/PLEKHM1	23
GO:0032722	positive regulation of chemokine production	23/4056	53/18493	0.000384785	0.00686509	0.00534695	MAVS/HMOX1/HIF1A/PYCARD/C5/IL1RL1/EGR1/IL1B/FFAR2/TICAM1/HAVCR2/TIRAP/TLR3/ADORA2B/AZU1/LPL/CSF1R/FFAR3/HMGB1/AGER/TNF/TLR9/MIF	23
GO:0070265	necrotic cell death	23/4056	53/18493	0.000384785	0.00686509	0.00534695	CFLAR/BIRC3/FAS/YBX3/CASP8/CYLD/TSPO/PYGL/ITPK1/PPIF/BIRC2/ARHGEF2/RBCK1/TRAF2/TICAM1/LY96/UCN/TLR3/BNIP3/PELI1/TNF/TICAM2/PGAM5	23
GO:1901214	regulation of neuron death	90/4056	296/18493	0.00038817	0.00690592	0.00537875	SARM1/FYN/GCLM/CASP8/HIPK2/ROCK1/FCGR2B/PICALM/TIGAR/PSEN1/MEF2C/SSH1/TYRO3/MSH2/HSP90AB1/JAK2/NRP1/HMOX1/SIX4/HIF1A/MYBL2/CTSZ/CHMP4B/GPI/CCL2/CBL/MDK/SOD2/CPEB4/DHCR24/KMO/MYB/EGR1/PTK2B/CITED1/ELK1/TRAF2/ADORA2A/CASP9/GPNMB/STXBP1/SORL1/ARRB2/SOD1/MCL1/PARP1/HSPD1/RASA1/STAR/SIGMAR1/BTBD10/SLC7A11/POU4F1/RETREG1/EPHB1/AIFM1/ATP13A2/BTG2/NAE1/ITGB2/REL/UCN/TERT/EN2/CTNNB1/DDIT4/CX3CR1/STAT3/ITG…	90
GO:0043405	regulation of MAP kinase activity	100/4056	335/18493	0.000395797	0.00702178	0.00546898	MAP3K14/MAP3K9/MAP4K3/KARS/TRIB2/HACD3/FGFR1/PSEN1/PTPRC/MAP3K20/MAP3K1/JAK2/GADD45B/MAPK1/CD40/TRIB3/MAPK3/MAP4K1/PIK3CG/EZH2/C5/DUSP3/PTPN6/STK38/DUSP22/VEGFA/RGS2/AVPI1/DUSP4/PTK2B/MAPK8IP1/CXCR4/FLT3/PKN1/IL1B/TRAF2/GDF15/MAP3K10/EPHB2/PTPN22/SPRY2/DBNL/DAB2IP/SORL1/DUSP5/MAPK8IP3/RGS3/DUSP6/IGF1R/IQGAP1/PIK3R5/SOD1/MAP3K21/FGD2/PTPRJ/PAK1/GHRL/KIT/DVL3/MAPKAPK2/FZD5/INAVA/PROK2/SPRY1/RET/SMP…	100
GO:0018212	peptidyl-tyrosine modification	114/4056	390/18493	0.000397622	0.00703434	0.00547877	FGR/MATK/DYRK4/CD4/FYN/MVP/CLK1/STAP1/FLT4/TNK2/TNFRSF1A/PRKCZ/PPP2R5B/TESK2/TXK/FGFR1/PSEN1/HSP90AA1/PTPRC/IL12RB2/PIBF1/CASS4/DOCK3/ICAM1/TYRO3/JAK2/NRP1/OSM/CSF2RB/CD40/HCK/FGF9/MAPK3/TYK2/EPHB6/UNC119/BST1/CBL/PTPN6/NEDD9/DUSP22/VEGFA/TTK/HBEGF/ARHGEF2/PTK2B/FLT3/RAP2C/STAT5A/TPST2/SH3BP5/EPHB2/IL6ST/CD36/PARP9/IGF1R/IQGAP1/ARRB2/DGKQ/EPHA1/PTPRJ/IL18/BANK1/MERTK/LRRK1/EPHB1/SAMSN1/TTN/SLA/GH…	114
GO:0010948	negative regulation of cell cycle process	92/4056	304/18493	0.000400846	0.00706976	0.00550636	MAD1L1/BRCA1/FHL1/SPDL1/RAD51/CUL1/PPP2R5B/TRIP13/JADE1/ORC1/AURKA/PCBP4/TFAP4/CDC6/HSP90AB1/CDC7/KLHL22/E2F1/RBBP8/RGCC/EZH2/CCL2/PRKAR1A/CCND1/PHC1/TTK/RAD1/BCL6/TFDP2/KAT2B/MSH6/MIIP/CDC20/NEK2/CENPF/PKD2/APAF1/CDKN1A/SOX4/PCID2/PRMT1/CDKN2D/PCNA/CCNB1/CDK4/GPNMB/CDK9/DAB2IP/TICRR/TOM1L1/CARM1/DTL/CDKN2B/NACC2/TNKS1BP1/CHEK1/HMGA2/PCGF6/FBXO43/BUB1B/BTG2/NAE1/PRMT2/ZNF385A/RYBP/MAD2L1/PTTG1/TM…	92
GO:0071356	cellular response to tumor necrosis factor	74/4056	235/18493	0.00040187	0.00706976	0.00550636	MAP3K14/TNFRSF12A/BRCA1/BIRC3/TNFRSF1B/TNFRSF9/CYBA/TRAF1/YBX3/CASP8/KARS/TNFRSF1A/CYLD/ICAM1/RFFL/JAK2/MAPK1/NFKBIA/CD40/TNFSF13B/TRADD/MAPK3/CCL22/PYCARD/IKBKB/CLIP3/CARD8/CCL24/CCL2/CCL1/BIRC2/ERBIN/CCL20/STAT1/ARHGEF2/CD58/GBP3/TNFSF4/TNFAIP3/WDR35/PTK2B/TNFRSF8/TNFSF9/RBCK1/TRAF2/ZFP36/CHI3L1/TANK/SMPD4/DAB2IP/IL18BP/CASP1/SPPL2A/TNFRSF21/ADAMTS12/TNFRSF14/ADAMTS13/GBP2/NKX3-1/CXCL8/LIMS1/PE…	74
GO:0001913	T cell mediated cytotoxicity	22/4056	50/18493	0.000404809	0.00710164	0.00553119	FCGR2B/CEACAM1/STX7/PTPRC/IL12RB1/CTSH/TSTA3/LILRB1/FAM49B/CD1D/CD1A/CD1C/CD1E/IL23R/HPRT1/B2M/IL7R/AGER/HLA-C/HLA-E/HLA-A/HLA-B	22
GO:0032392	DNA geometric change	30/4056	76/18493	0.000407093	0.00712187	0.00554694	DDX11/MNAT1/RAD51/MCM2/MCM6/DDX1/RAD54L/CDC45/GINS1/MCM4/SETX/TWNK/ZRANB3/GINS2/CHD1L/HMGA1/GINS4/SUPV3L1/RECQL4/MCM7/CHD2/RUVBL1/RUVBL2/HMGB1/XRCC6/RAD54B/BLM/DDX12P/ERCC6/RTEL1	30
GO:0051092	positive regulation of NF-kappaB transcription factor activity	50/4056	146/18493	0.000409976	0.00715243	0.00557074	CFLAR/DHX33/TRAF1/PRKCZ/NFKB2/ICAM1/NLRC4/CAPN3/RPS6KA5/PSMA6/CD40/TRADD/PYCARD/IKBKB/TRIM38/IL18R1/IL18RAP/TRIM62/ARHGEF2/CTH/TNFRSF8/IL1B/RBCK1/TRAF2/TICAM1/TRIM5/TRIM22/CD36/CARM1/S100A8/TIRAP/IL18/ITGB2/NLRP3/S100A9/TLR3/PRKCB/RHEBL1/CX3CR1/TRIM8/MYD88/TLR6/NPM1/IRAK1/IL1RAP/IRAK4/AGER/TNF/TLR9/RAB7B	50
GO:1900180	regulation of protein localization to nucleus	43/4056	121/18493	0.000417275	0.00725966	0.00565426	FYN/NGFR/IPO5/PSEN1/MAVS/HSP90AB1/JAK2/MAPK1/FERMT1/PIK3R2/SUFU/ECT2/CCT4/TCP1/TRIM28/DKC1/CD36/CCT7/TXN/PARP9/PARP1/CCT6A/CCT5/FBXO4/BAG3/CCT8/LMNA/CCT3/DTX3L/TERT/NOLC1/CCT2/PLK1/DCLK2/TRIM8/HCLS1/TMEM173/PDE2A/LRRK2/FLNA/SRC/PINX1/RASSF5	43
GO:0150076	neuroinflammatory response	21/4056	47/18493	0.000422648	0.00733288	0.00571129	STAP1/PSEN1/PTPRC/NAMPT/IL1B/ADORA2A/IL18/ITGB2/TLR3/ITGAM/FPR2/AZU1/TLR6/JUN/BACE2/LRRK2/TRPV1/AGER/AIF1/TNF/CNTF	21
GO:0048640	negative regulation of developmental growth	39/4056	107/18493	0.00042506	0.00733515	0.00571306	SEMA3F/SEMA3G/SEMA3B/RTN4R/ADRB1/WWC3/CTDP1/NTN1/GAL/ARHGAP4/NRP1/STK4/PTPRS/WNT3/WWC1/STC2/TNR/RGS2/SPP1/BCL11A/GDF15/PLXNA3/SEMA7A/NKD1/SEMA6C/MEIS1/PLAC8/PAK1/TGFBR2/FXN/SEMA6B/SEMA4C/PTEN/NOG/SEMA4B/PPARA/SEMA4D/SEMA4A/MIR17HG	39
GO:0006650	glycerophospholipid metabolic process	108/4056	367/18493	0.000426023	0.00733515	0.00571306	DPM1/FYN/PIK3C2A/OSBPL5/AGPAT4/GAB2/INPP4A/INPP5A/SLC44A1/CHAT/PLD1/FGFR1/LPCAT2/CRLS1/FLT3LG/OSBPL8/CHKB/MTMR3/PNPLA3/SLA2/PIGU/LPIN2/FGF9/GDPD3/PLA2G15/PIK3R2/PIK3CG/PLEKHA1/INPP4B/CHPT1/SERINC1/GPLD1/ALDH5A1/FIG4/HBEGF/CD86/CISH/PLEK/PIK3R3/PRDX6/PIGZ/GPAM/FLT3/RAB38/MBOAT7/SLC44A2/SLC27A1/EFR3A/PEMT/RARRES3/PNPLA8/SMPD4/SELENOI/GPAT3/ETNK1/PCTP/PIK3R5/VAV1/SLC44A3/MBOAT2/TAMM41/DGKQ/PLCH2/PIP…	108
GO:0043281	regulation of cysteine-type endopeptidase activity involved in apoptotic process	67/4056	209/18493	0.000426273	0.00733515	0.00571306	CFLAR/PLAUR/BIRC3/FAS/CASP8/NGFR/NLE1/TFAP4/NLRC4/NLRP1/RFFL/JAK2/PPM1F/TRADD/PYCARD/CTSH/PIH1D1/PDCD5/GPI/CARD8/P2RX1/BIRC2/VEGFA/FAM162A/IFT57/HSPE1/DHCR24/F3/RPS6KA1/WDR35/APAF1/IFI6/TRAF2/HIP1/POR/ADORA2A/CDKN2D/HIP1R/CASP9/ANP32B/MYC/CASP1/LEF1/ARRB2/PMAIP1/NLRP12/CYR61/S100A8/HSPD1/ARL6IP5/TNFAIP8/GSN/SH3RF1/AIFM1/NLRP3/S100A9/RAG1/NKX3-1/TRIAP1/CYCS/RPS6KA3/ST20/SIAH2/HMGB1/DAPK1/SRC/TNF	67
GO:0070372	regulation of ERK1 and ERK2 cascade	97/4056	324/18493	0.000429189	0.00736521	0.00573647	CFLAR/CD4/FLT4/ABCA7/KARS/PRKCZ/ATP6AP1/FGFR1/FBLN1/CEACAM1/PTPRC/ICAM1/TYRO3/EZR/NRP1/PRMT5/MAPK3/CCL22/NDRG4/PYCARD/EPHB6/CCL24/CCL2/CCL1/DUSP3/SLC9A3R1/RAPGEF2/PTPN6/GNAI2/CCL20/RAP1A/ITGB1BP1/DUSP4/PTK2B/FLT3/GLIPR2/IL1B/RRAS/CHI3L1/EPHB2/PTPN22/NOTCH2/C5AR2/HAVCR2/CD36/SPRY2/GPNMB/DAB2IP/SEMA7A/DUSP6/IGF1R/ARRB2/NLRP12/CYR61/EPHA1/NOTCH1/TIRAP/MERTK/CNKSR3/EPHB1/KIT/FGFR4/ALOX15/DDR2/ATF3/CC…	97
GO:0051260	protein homooligomerization	98/4056	328/18493	0.000434282	0.0074225	0.00578109	CD79B/MGST1/ACPP/RAD51/POLQ/HSD17B10/ACAT1/ACACB/B4GALT1/NLRC4/ITPR3/BIK/HMOX1/ST13/SAMHD1/CHMP4B/KCND1/OLFM4/HSF4/PYCARD/DECR1/GSDMD/SLC1A5/CRTC1/PKD2L1/TWNK/P2RX1/MPP2/EHD1/CPT1A/ASIC1/SOD2/ALDH5A1/THG1L/ECT2/KCNC4/CTH/CRYZ/PKD2/APAF1/GNMT/VASP/PRMT1/TRAF2/FGFRL1/PPAT/DUT/TRPM4/GCH1/SYT11/ALOX5AP/P2RX4/GLUL/FLOT1/PNPT1/PEX5/CBR4/SIGMAR1/NACC2/KCTD15/RHOC/FCER1G/SCUBE1/TOR2A/CRTC2/NAXE/FBP1/HPRT…	98
GO:0035587	purinergic receptor signaling pathway	16/4056	32/18493	0.000434885	0.0074225	0.00578109	ACPP/P2RY10/P2RX1/GNAI2/ADORA2A/P2RX4/PTAFR/P2RY1/ADORA2B/GPR34/P2RY14/P2RY2/P2RY13/P2RY8/P2RY11/ADORA3	16
GO:0050852	T cell receptor signaling pathway	51/4056	150/18493	0.000438373	0.00746181	0.00581171	CD4/FYN/WAS/BTN3A1/WNK1/EIF2B3/TXK/PAG1/CEACAM1/PSEN1/PTPRC/FYB1/CYLD/EZR/MAPK1/IKBKB/KCNN4/PIK3R2/DUSP3/PTPN6/BTN3A3/DUSP22/BTN2A1/BTNL8/PDE4D/PLCG1/BTN2A3P/RBCK1/THEMIS2/RFTN1/PRAM1/PTPN22/TESPA1/TNFRSF21/PTPRJ/PAK1/ICOSLG/ERMAP/STOML2/BTNL9/NFKBID/CD300A/INPP5D/PIK3CD/PRNP/PDE4B/PLCG2/CD3E/LIME1/DENND1B/PVRIG	51
GO:0018108	peptidyl-tyrosine phosphorylation	113/4056	387/18493	0.000439696	0.00746416	0.00581354	FGR/MATK/DYRK4/CD4/FYN/MVP/CLK1/STAP1/FLT4/TNK2/TNFRSF1A/PRKCZ/PPP2R5B/TESK2/TXK/FGFR1/PSEN1/HSP90AA1/PTPRC/IL12RB2/PIBF1/CASS4/DOCK3/ICAM1/TYRO3/JAK2/NRP1/OSM/CSF2RB/CD40/HCK/FGF9/MAPK3/TYK2/EPHB6/UNC119/BST1/CBL/PTPN6/NEDD9/DUSP22/VEGFA/TTK/HBEGF/ARHGEF2/PTK2B/FLT3/RAP2C/STAT5A/SH3BP5/EPHB2/IL6ST/CD36/PARP9/IGF1R/IQGAP1/ARRB2/DGKQ/EPHA1/PTPRJ/IL18/BANK1/MERTK/LRRK1/EPHB1/SAMSN1/TTN/SLA/GHRL/LRP…	113
GO:0042273	ribosomal large subunit biogenesis	29/4056	73/18493	0.000445387	0.00754045	0.00587296	LAS1L/RPL26L1/NOP16/MRTO4/WDR18/NLE1/PES1/SNU13/GTPBP4/PAK1IP1/BRIX1/EBNA1BP2/GTF3A/RPL5/PPAN/NIP7/WDR74/WDR12/URB1/NHP2/MALSU1/MRPL1/RSL1D1/MRPL11/RRS1/NPM1/RPF2/RPL12/BOP1	29
GO:0009112	nucleobase metabolic process	17/4056	35/18493	0.000447986	0.00756411	0.00589139	KDM1A/ACPP/TYMP/CAD/MAPK1/MTHFD1/UMPS/MTHFD1L/PAICS/PPAT/PRPS1/GART/GMPS/HPRT1/RRM1/TYMS/DPYD	17
GO:0032731	positive regulation of interleukin-1 beta production	18/4056	38/18493	0.00045153	0.00760356	0.00592212	NLRP1/JAK2/PYCARD/GSDMD/CARD8/HSPB1/EGR1/CASP1/NLRP12/HK1/NLRP3/FZD5/INAVA/IFI16/AZU1/HMGB1/TRIM16/CCL3	18
GO:0009113	purine nucleobase biosynthetic process	8/4056	11/18493	0.00046	0.00766423	0.00596937	MTHFD1/MTHFD1L/PAICS/PPAT/PRPS1/GART/GMPS/HPRT1	8
GO:0060100	positive regulation of phagocytosis engulfment	8/4056	11/18493	0.00046	0.00766423	0.00596937	STAP1/ABCA7/NCKAP1L/C3/CD36/ITGA2/ITGAM/GATA2	8
GO:1902969	mitotic DNA replication	8/4056	11/18493	0.00046	0.00766423	0.00596937	RAD51/FGFR1/CDC45/GINS1/POLA1/LIG1/BCL6/BRCA2	8
GO:1905155	positive regulation of membrane invagination	8/4056	11/18493	0.00046	0.00766423	0.00596937	STAP1/ABCA7/NCKAP1L/C3/CD36/ITGA2/ITGAM/GATA2	8
GO:0002287	alpha-beta T cell activation involved in immune response	25/4056	60/18493	0.000464486	0.00769825	0.00599586	PRKCZ/BCL3/IL12RB1/SMAD7/RELB/BCL6/CD86/LOXL3/IL18R1/TNFSF4/MYB/HLX/LEF1/IL18/ZBTB7B/IL23R/NLRP3/EOMES/ATP7A/STAT6/NFKBID/STAT3/GPR183/HMGB1/SEMA4A	25
GO:0002293	alpha-beta T cell differentiation involved in immune response	25/4056	60/18493	0.000464486	0.00769825	0.00599586	PRKCZ/BCL3/IL12RB1/SMAD7/RELB/BCL6/CD86/LOXL3/IL18R1/TNFSF4/MYB/HLX/LEF1/IL18/ZBTB7B/IL23R/NLRP3/EOMES/ATP7A/STAT6/NFKBID/STAT3/GPR183/HMGB1/SEMA4A	25
GO:0042102	positive regulation of T cell proliferation	36/4056	97/18493	0.000468393	0.00774262	0.00603042	CD4/TFRC/PTPRC/IL12RB1/TNFSF13B/PYCARD/RASAL3/EBI3/CD86/IGFBP2/CD46/TNFSF4/GPAM/SASH3/NCKAP1L/IL1B/TNFSF9/LILRB2/IL6ST/HAVCR2/IL18/CD1D/ICOSLG/IL23R/TGFBR2/SPTA1/CCDC88B/HMGB1/CD55/BLM/PNP/CD3E/AGER/AIF1/HLA-E/HLA-DMB	36
GO:0000466	maturation of 5.8S rRNA from tricistronic rRNA transcript (SSU-rRNA 5.8S rRNA LSU-rRNA)	12/4056	21/18493	0.000478746	0.00789305	0.00614758	EXOSC7/NOP14/PES1/ERI1/ERI3/EXOSC8/UTP20/EXOSC2/WDR12/URB1/RRS1/BOP1	12
GO:2001057	reactive nitrogen species metabolic process	31/4056	80/18493	0.000480551	0.00790211	0.00615464	SLC7A2/ATP2B4/DNM2/HSP90AA1/ICAM1/HSP90AB1/JAK2/TSPO/SPR/MARC2/PKD2/WDR35/PTK2B/IL1B/TICAM1/POR/GCH1/P2RX4/CD36/CYP1B1/SUOX/DDAH1/ITGB2/CX3CR1/INSR/TLR6/NQO1/TRPV1/SIRPA/AIF1/TNF	31
GO:0050821	protein stabilization	56/4056	169/18493	0.000493598	0.00809552	0.00630528	USP13/ATP1B3/PFN2/HSP90AA1/HSP90AB1/STK4/SMAD7/TBL1X/PIM2/DVL1/GTPBP4/GAPDH/BAG2/CCT4/AAK1/STX12/TCP1/RPL5/CDKN1A/SOX4/MCM8/NCLN/HIP1/HIP1R/ZBED3/CDK7/CCT7/STXBP1/FLOT1/ATP1B1/HSPD1/CCT6A/CCT5/BAG3/TBRG1/CCT8/MORC3/DVL3/PLPP3/MSX1/CCT3/NAA15/CCT2/PPIB/PHB/WDR81/WNT10B/CRTAP/PTEN/CALR/PRKRA/FLNA/MDM4/FKBPL/PHB2/TAF9	56
GO:0001933	negative regulation of protein phosphorylation	118/4056	408/18493	0.000498127	0.0081114	0.00631765	MVP/WNK1/IPO5/PRKCZ/TRIB2/DNAJC10/FBLN1/ITCH/CEACAM1/PSEN1/PTPRC/PIBF1/CYLD/PEBP1/TFAP4/EZR/GADD45B/PPM1F/TRIB3/SMAD7/PYCARD/PIK3R2/HSPB1/ENG/DVL1/PBLD/DUSP3/PRKAR1A/SLC9A3R1/SNX25/CHORDC1/CBL/PTPN6/STK38/DUSP22/PDE4D/KAT2B/RGS2/TNFAIP3/ITGB1BP1/DUSP4/MAPK8IP1/PKN1/CDKN1A/IL1B/ADORA2A/SH3BP5/ZBED3/EPHB2/CCNB1/PTPN22/PRR5L/PWP1/SPRY2/DAB2IP/MYC/SORL1/SMAD6/DUSP5/RGS3/DUSP6/TARBP2/IGF1R/ARRB2/NLRP1…	118
GO:0042093	T-helper cell differentiation	24/4056	57/18493	0.00049843	0.0081114	0.00631765	PRKCZ/BCL3/IL12RB1/SMAD7/RELB/BCL6/CD86/LOXL3/IL18R1/TNFSF4/MYB/HLX/LEF1/IL18/ZBTB7B/IL23R/NLRP3/ATP7A/STAT6/NFKBID/STAT3/GPR183/HMGB1/SEMA4A	24
GO:0050854	regulation of antigen receptor-mediated signaling pathway	24/4056	57/18493	0.00049843	0.0081114	0.00631765	CD22/STAP1/CEACAM1/PTPRC/CYLD/EZR/KCNN4/DUSP3/LPXN/PTPN6/DUSP22/PTPN22/TESPA1/CMTM3/PTPRJ/PLCL2/PRKCB/CD300A/PRNP/GCSAM/PAX5/SLC39A10/PVRIG/LYN	24
GO:1903038	negative regulation of leukocyte cell-cell adhesion	43/4056	122/18493	0.000509467	0.00826965	0.0064409	MAD1L1/RUNX3/WNK1/FCGR2B/PAG1/ITCH/CEACAM1/SMAD7/LILRB1/VSIR/DUSP3/PRKAR1A/PTPN6/DUSP22/BCL6/CD86/LOXL3/TNFSF4/IRF1/ADORA2A/TWSG1/LILRB2/PTPN22/HAVCR2/DTX1/GPNMB/HLX/LRRC32/TNFRSF21/GNRH1/TNFRSF14/ZBTB7B/TNFAIP8L2/NFKBID/CD300A/PRNP/CEBPB/GLMN/SOCS1/PPARA/HMGB1/PELI1/NRARP	43
GO:0007163	establishment or maintenance of cell polarity	64/4056	199/18493	0.000513751	0.00831774	0.00647836	MARK4/RUFY3/ANK1/SPDL1/CTNNA1/SDCCAG8/PRKCZ/ROCK1/MARK2/LLGL2/OPHN1/HSP90AA1/SLC9A1/HSP90AB1/SH3BP1/MYH9/FERMT1/RPGRIP1L/SIPA1L3/LHX2/DOCK8/KANK1/BCCIP/CYTH1/SLC9A3R1/ERBIN/WWC1/FRMD4B/CENPA/RHOU/ARHGEF2/RHOQ/PTK2B/NCKAP1L/CAP1/ARHGEF11/MAP7/SPRY2/KIF20B/KIF2C/DYNLT1/GSN/PARD3/PAK1/MPP7/EPHB1/RHOC/LMNA/ARPC5/SPRY1/RHOBTB3/RICTOR/AMOTL1/SPINT2/RHOH/RND1/FAM89B/PARD6G/SCRIB/SAPCD2/SHTN1/PARVB/HTT/C…	64
GO:1903829	positive regulation of cellular protein localization	95/4056	318/18493	0.000528892	0.00854093	0.0066522	MARK4/FYN/RUFY3/RIPOR1/CASP8/NGFR/IPO5/PSEN1/CYLD/SSH1/PPP1R13B/MAVS/EZR/HSP90AB1/JAK2/MAPK1/E2F1/PDCD5/CLIP3/PIK3R2/C2CD5/TMEM30A/TFDP2/ECT2/CCT4/RHOU/ITGB1BP1/TCP1/IL1B/GNAI1/RAC2/ABHD17A/TRIM28/DKC1/SYT11/EPHB2/CAMK1/PRR5L/CCT7/ABHD17C/ANP32B/SORL1/KIF20B/PARP9/IQGAP1/PMAIP1/SAE1/PARP1/CCT6A/TCF7L2/PAK1/B3GAT3/CCT5/BAG3/GPD1L/CCT8/FCER1G/ITGB2/VPS28/SQSTM1/FZD5/CCT3/DTX3L/GNL3/TERT/ENTR1/CCT2/…	95
GO:0031099	regeneration	61/4056	188/18493	0.000530898	0.00855139	0.00666034	CFLAR/RTN4R/CTNNA1/PTPRU/TGFBR3/PTPN3/SCARF1/CAD/AURKA/CAPN3/JAK2/HMOX1/TSPO/PRMT5/PRPS2/CPQ/PTPRS/EZH2/ENO3/CCND1/GLI1/PPARD/TNR/RAP1A/SPP1/WDR35/FLT3/CDKN1A/OMG/PTPN12/PPAT/NINJ1/PCNA/CCNB1/NREP/CDK4/LCP1/PNPT1/ATIC/MAPK8IP3/TARBP2/PTPRF/ADAM15/CCNA2/BIN3/GSN/NOTCH1/ADM/FZD7/TGFBR2/PHB/WNT10B/BCL2/NINJ2/PTEN/CEBPB/TYMS/JUN/INPP5F/DHFR/CNTF	61
GO:0090305	nucleic acid phosphodiester bond hydrolysis	89/4056	295/18493	0.000550769	0.00884883	0.006892	REXO5/ELAC2/DNASE1L1/RFC2/POLD1/NTHL1/SMG6/EXOSC7/REXO2/EXOSC5/N4BP2/DDX1/NOP14/AGO1/SAMHD1/RBBP8/POP1/ERI1/RNASEH2A/POLR2I/DNASE2/RPA3/POLD2/RFC5/RAD1/XRN1/ERI3/DCLRE1B/EXOSC8/UTP20/APAF1/ZRANB3/AGO2/RPP40/ZFP36/EXOSC2/CHD1L/RIDA/PCNA/RFC3/DDB2/PIWIL4/RNASEL/RNASEH2B/PNPT1/NOB1/PARP1/NHP2/TATDN1/REXO4/RPP30/ENDOD1/NOCT/PAN3/PELO/TSEN2/EME1/MOV10/AIFM1/ANKLE1/RFC4/RAG1/NUDT21/ENDOG/FEN1/RNASE2/RN…	89
GO:0016053	organic acid biosynthetic process	119/4056	413/18493	0.000552613	0.00885588	0.00689749	NDUFAB1/BRCA1/ALOX5/ATP2B4/TBXAS1/ALDH18A1/BCAT1/ASNS/ABCB11/MGLL/HACD3/ACACB/TIGAR/OSBPL6/CEACAM1/PGM1/PIBF1/SLC27A5/CAD/SEPHS1/PHGDH/PTGS1/ACOT7/SCD/HSD3B7/TECR/MTAP/UPB1/XBP1/MCAT/HIF1A/MTHFD1/TRIB3/ABCD1/PYCR3/GPI/BCAT2/ERLIN1/GALK1/ENO3/GAPDH/PRKAB1/DSE/CSPG5/CTH/KMO/MTHFD1L/RDH10/PFKFB2/GOT2/IL1B/INSIG2/NR1D1/GAMT/CYP2E1/OSBPL2/GCH1/ALOX5AP/LDHA/FADS2/PSAT1/SDS/PNPLA8/GLUL/CYP27A1/CHST12/MT…	119
GO:0009156	ribonucleoside monophosphate biosynthetic process	52/4056	155/18493	0.000554965	0.00887099	0.00690927	AK2/VPS9D1/TIGAR/PGM1/CAD/ATP5F1D/HIF1A/PRPS2/GPI/IMPDH1/AK1/LHPP/GALK1/ENO3/GAPDH/UMPS/PFKFB2/PAICS/PPAT/LDHA/RFK/ATIC/UCK2/PARP1/OGT/PRPS1/AK9/ADK/HK1/GART/ATP5MC1/ADPGK/HK3/AK4/GMPS/FBP1/STOML2/HPRT1/DDIT4/STAT3/INSR/IMPDH2/PFAS/DHTKD1/ZBTB20/UPP1/ADSSL1/PPARA/OGDHL/UQCC3/TMSB4X/ADSL	52
GO:0048525	negative regulation of viral process	34/4056	91/18493	0.000577087	0.00920125	0.00716649	FCN1/MAVS/OAS1/TFAP4/SRPK1/APOBEC3H/OAS3/STAT1/TRIM62/ZNF639/ZFP36/APOBEC3F/TRIM28/C19orf66/TRIM21/TRIM5/RSAD2/RNASEL/GSN/HMGA2/IFIT5/IFI16/FAM111A/TRIM8/ISG20/JUN/PARP10/IFIT1/IFITM1/TNF/APOBEC3G/APOBEC3D/CCL4/CCL3	34
GO:0042133	neurotransmitter metabolic process	50/4056	148/18493	0.000585533	0.00931235	0.00725302	SLC7A2/ATP2B4/SLC44A1/CHAT/DNM2/HSP90AA1/PEBP1/ICAM1/PHGDH/HSP90AB1/JAK2/UPB1/GCAT/TSPO/ALDH5A1/SPR/PKD2/WDR35/PTK2B/PDE1B/IL1B/TICAM1/POR/GCH1/RIDA/SDS/P2RX4/CD36/CYP1B1/SDSL/GCSH/AMT/DDAH1/GART/ITGB2/ATP7A/CX3CR1/INSR/TLR6/NQO1/SHMT2/ABAT/BTBD9/CLN3/DPYD/TRPV1/SIRPA/AIF1/COLQ/TNF	50
GO:0045787	positive regulation of cell cycle	113/4056	390/18493	0.000601252	0.00951429	0.0074103	POLDIP2/BRCA1/DDX11/MNAT1/PPP2R5B/ASNS/FGFR1/MAPRE3/AURKA/ANAPC5/PEBP1/PCBP4/TFAP4/FLT3LG/CDC45/CDC6/HSP90AB1/CDC7/E2F1/RGCC/CSPP1/CCNE1/LFNG/EZH2/RAD51C/DUSP3/CCND1/GLI1/CCND3/TFDP2/ECT2/IL1A/ID2/PKD2/CCND2/GIPC1/CKS2/CDKN1A/SOX4/IL1B/PCID2/PRMT1/FOXA1/RAB11FIP4/TRIM21/MYBBP1A/PCNA/CCNB1/PSRC1/CCNJL/CDK4/CDK9/DAB2IP/KIF23/KIF20B/CCNG2/CARM1/PLK4/DTL/PKP4/CCNA2/CCNB3/TNKS1BP1/CHEK1/HMGA2/CENPJ/PO…	113
GO:0048545	response to steroid hormone	113/4056	390/18493	0.000601252	0.00951429	0.0074103	CFLAR/CD38/FKBP4/BRCA1/CALCOCO1/DSG2/CYBA/PTPRU/NCOA1/CAD/DNMT3B/PEBP1/ICAM1/TFAP4/HDAC6/JAK2/DDX17/TSPO/RBFOX2/PCK2/CA2/CCNE1/URI1/GPI/ATP1A3/ENG/ABCA2/DDX5/UFSP2/CCND1/MDK/VDR/PPARD/NR3C1/IGFBP2/SDC1/SPP1/GPAM/FLT3/DDX54/NR4A1/GPR83/NCOA3/CDKN1A/PTGER2/FOSB/THRA/NR1D1/ZFP36/FOXA1/RAN/WBP2/PCNA/CASP9/ARNTL/CDK7/LEF1/NCOA2/ABHD2/NPC1/ARRB2/CARM1/PARP1/HSPD1/SKP2/GNRH1/STAR/NOTCH1/ADM/PAK1/PPARGC1…	113
GO:0042542	response to hydrogen peroxide	48/4056	141/18493	0.000615345	0.00966588	0.00752837	FYN/GLRX2/HDAC6/HMOX1/NUP93/EZH2/SETX/PLEKHA1/PPIF/ECT2/STAT1/IL18RAP/SDC1/TNFAIP3/MYB/PTK2B/TRAP1/PCNA/LDHA/STK26/ETS1/TXN/IL18BP/CYP1B1/SOD1/TRPM2/HSPD1/STAR/SIGMAR1/IMPACT/AIFM1/MAPK13/FXN/STAT6/ENDOG/BCL2/FOSL1/BNIP3/JUN/NQO1/PYCR1/SLC8A1/HBA2/LRRK2/SRC/PSAP/SIRPA/TXNIP	48
GO:0006006	glucose metabolic process	65/4056	204/18493	0.000617279	0.00966588	0.00752837	H6PD/PPP1R3F/ACACB/TIGAR/PGM1/OAS1/SLC25A1/PCK2/GPI/ENO3/CPT1A/GAPDH/GNB3/PPARD/GPLD1/ALDH5A1/KAT2B/PASK/LEPR/NLN/PFKFB2/GNMT/GOT2/NR1D1/SDS/SLC37A4/KHK/SORD/NCOA2/PMAIP1/IGFBP4/SIK1/DGKQ/OGT/SOGA1/DLAT/PDK1/HK1/GHRL/USF1/ADPGK/CRTC2/HK3/LRP5/ATF3/FABP5/FBP1/INPPL1/COX11/MIDN/IRS1/DCXR/INSR/GAA/HECTD4/PPP1R3B/SLC25A10/GDPGP1/IRS2/PPARA/HMGB1/WDR5/SDHAF3/SRC/TNF	65
GO:0032869	cellular response to insulin stimulus	65/4056	204/18493	0.000617279	0.00966588	0.00752837	CFLAR/BAIAP2L1/PIK3C2A/ATP6V0A1/HDAC9/PRKCZ/ATP6AP1/CEACAM1/SLC9A1/OSBPL8/XBP1/PCK2/SLA2/TRIB3/LPIN2/ZNF106/PIK3R2/GRB10/KANK1/TCIRG1/C2CD5/GPLD1/CCND3/KAT2B/GNAI2/ATP6V1A/CISH/STAT1/PIK3R3/RHOQ/IL1B/PPAT/PTPRE/CDK4/TBC1D4/EPRS/DENND4C/CPEB2/IGF1R/PARP1/OGT/ATP6V1B2/STAR/PAK1/SOGA1/USF1/ATP6V0D1/ZBTB7B/RAB8B/PRKCB/RAB31/IRS1/INSR/PTEN/BAIAP2/SOCS3/SOCS1/IRS2/EIF4EBP1/PTPN1/SRC/MYO5A/FOXO6/CPEB1/V…	65
GO:0000460	maturation of 5.8S rRNA	14/4056	27/18493	0.000618506	0.00966588	0.00752837	LAS1L/EXOSC7/NOP14/PES1/ERI1/ERI3/EXOSC8/UTP20/EXOSC2/MPHOSPH6/WDR12/URB1/RRS1/BOP1	14
GO:0002724	regulation of T cell cytokine production	14/4056	27/18493	0.000618506	0.00966588	0.00752837	PRKCZ/SMAD7/CLC/IL18R1/TNFSF4/SASH3/IL1B/TRAF2/TRPM4/RSAD2/IL18/NLRP3/FZD5/B2M	14
GO:0032480	negative regulation of type I interferon production	20/4056	45/18493	0.000626177	0.00973744	0.00758411	ITCH/CYLD/MAVS/RNF125/PYCARD/RELB/LILRB1/PTPRS/DDX58/DHX58/IFIH1/TNFAIP3/HAVCR2/NLRC5/REL/NLRC3/RNF135/UBA7/TRAIP/SIRPA	20
GO:0032653	regulation of interleukin-10 production	20/4056	45/18493	0.000626177	0.00973744	0.00758411	PRKCZ/BCL3/TRIB2/FCGR2B/PIBF1/PYCARD/LILRB1/VSIR/CD46/TNFSF4/EPX/SASH3/HSPD1/TNFRSF21/FCER1G/IL23R/INAVA/HMGB1/AGER/TLR9	20
GO:0051170	import into nucleus	58/4056	178/18493	0.000637345	0.0098867	0.00770036	IPO5/NUP133/BCL3/PSEN1/FYB1/GEMIN5/IPO11/MAVS/GEMIN2/HSP90AB1/JAK2/MAPK1/NFKBIA/FERMT1/FGF9/NUP93/PIK3R2/SUFU/NUP88/NUP107/NUP155/BCL6/ECT2/CSE1L/NUP85/SNRPD2/SNRPB/TRIM28/RAN/ARNTL/CD36/TXN/SNRPF/RERE/SNRPG/BAG3/GEMIN6/LMNA/NUP35/NOLC1/SNRPD1/STAT3/SNUPN/GEMIN4/HCLS1/SNRPE/PTTG1IP/TMEM173/RGPD2/PDE2A/RGPD1/LRRK2/IPO4/FLNA/RANBP17/PHB2/TNF/TXNIP	58
GO:0006919	activation of cysteine-type endopeptidase activity involved in apoptotic process	33/4056	88/18493	0.000640094	0.00990494	0.00771456	FAS/CASP8/NGFR/NLRC4/NLRP1/JAK2/TRADD/PYCARD/CTSH/CARD8/P2RX1/FAM162A/IFT57/HSPE1/F3/APAF1/TRAF2/HIP1/HIP1R/CASP9/ANP32B/CASP1/PMAIP1/NLRP12/S100A8/HSPD1/AIFM1/NLRP3/S100A9/NKX3-1/CYCS/ST20/TNF	33
GO:0097530	granulocyte migration	46/4056	134/18493	0.000643731	0.00993681	0.00773939	DAPK2/KARS/MAPK3/CCL22/PIK3CG/CCL24/C1QBP/CCL2/CCL1/BST1/PDE4D/CCL20/CSF3R/EPX/NCKAP1L/PREX1/IL1B/ADGRE2/RAC2/C5AR2/VAV1/S100A8/ITGA9/TIRAP/FCER1G/ITGB2/JAML/S100A9/CD300A/CXCL8/PIK3CD/IL17RA/CXCR2/CAMK1D/CSF1/PDE4B/PIP5K1C/PRTN3/HRH1/IRAK4/CKLF/PECAM1/CCL23/CCL4/CCL3L1/CCL3	46

## Sheet: GOCC_d2_0
ID	Description	GeneRatio	BgRatio	pvalue	p.adjust	qvalue	geneID	Count
GO:0030684	preribosome	51/3659	73/19659	1.39e-21	1.05e-18	8.8e-19	LAS1L/UTP18/WDR37/NOP58/WDR3/RRP15/NOP14/PES1/SNU13/NOP56/FBL/BYSL/RRP9/NOL10/RPF1/EBNA1BP2/UTP25/HEATR1/UTP20/RIOK1/PPAN/FBXW9/NIP7/WDR74/WDR36/LTV1/IMP4/WDR12/UTP4/NOB1/ZNF593/PDCD11/UTP14A/RRP1B/RRP1/NSA2/DCAF13/NOL6/TSR1/RSL1D1/RRS1/RRP7BP/UTP11/TBL3/NOC4L/NOC2L/RRP7A/MAK16/WDR46/PWP2/BOP1	51
GO:0030667	secretory granule membrane	118/3659	295/19659	6.16e-18	2.32e-15	1.95e-15	CD38/ALDH3B1/MGST1/MMP25/CD9/PLAUR/TYROBP/ACPP/TNFRSF1B/ATP6V0A1/CYBA/ATP11B/SLC2A3/STXBP2/CEACAM1/PSEN1/PTPRC/APLP2/CD59/SCAMP1/B4GALT1/CEACAM6/TMED2/CMTM6/SNAP23/SYNGR1/SIRPB1/ATP8B4/RAB3D/RAB3A/TSPAN14/P2RX1/MANBA/BST1/TCIRG1/ACRBP/PHACTR2/TMEM30A/CD46/LRMP/CYSTM1/HVCN1/ITPR2/ADGRE5/NCKAP1L/RAP2C/ABCC4/PTPRB/CCDC136/CD68/SLC44A2/SIGLEC9/ATP8B3/LILRB2/ADGRE3/CD36/CD63/PRCP/ADAM10/DNAJC13/ITGAV/…	118
GO:0005766	primary lysosome	73/3659	155/19659	4.99e-16	9.4e-14	7.87e-14	MPO/MGST1/ACPP/GRN/HEXB/ATP11B/STXBP2/TOLLIP/STX7/PSEN1/B4GALT1/CEACAM6/FTL/CMTM6/SNAP23/ADA2/MAPK1/ARSA/SYNGR1/CTSG/BPI/CPPED1/PYCARD/RETN/RAB3D/MANBA/TMEM30A/GCA/PRDX6/LRMP/NPC2/C3/CD68/CAP1/CD63/GNS/PRCP/SDCBP/DNAJC13/GLIPR1/CREG1/ARL8A/STK11IP/PLAC8/NAPRT/LAMTOR1/CCT8/MNDA/FABP5/BRI3/DEFA4/CCT2/STX3/GUSB/PA2G4/FPR1/GAA/RAB37/SLCO4C1/FUCA1/ARHGAP45/PRSS57/TUBB4B/NHLRC3/PRTN3/GM2A/PSAP/DEFA1/HE…	73
GO:0042582	azurophil granule	73/3659	155/19659	4.99e-16	9.4e-14	7.87e-14	MPO/MGST1/ACPP/GRN/HEXB/ATP11B/STXBP2/TOLLIP/STX7/PSEN1/B4GALT1/CEACAM6/FTL/CMTM6/SNAP23/ADA2/MAPK1/ARSA/SYNGR1/CTSG/BPI/CPPED1/PYCARD/RETN/RAB3D/MANBA/TMEM30A/GCA/PRDX6/LRMP/NPC2/C3/CD68/CAP1/CD63/GNS/PRCP/SDCBP/DNAJC13/GLIPR1/CREG1/ARL8A/STK11IP/PLAC8/NAPRT/LAMTOR1/CCT8/MNDA/FABP5/BRI3/DEFA4/CCT2/STX3/GUSB/PA2G4/FPR1/GAA/RAB37/SLCO4C1/FUCA1/ARHGAP45/PRSS57/TUBB4B/NHLRC3/PRTN3/GM2A/PSAP/DEFA1/HE…	73
GO:0031252	cell leading edge	134/3659	390/19659	6.63e-14	9.99e-12	8.37e-12	FGR/ALS2/PLXND1/CDKL5/RUFY3/PLEKHO1/VIM/ARHGAP31/CTNNA1/LIMA1/SYNE2/ABCA7/MYLK/PDE4A/ROCK1/APBB1IP/CARMIL1/CTTN/PXN/SLC9A1/HDAC6/SH3BP1/MYH9/FERMT1/CORO1A/PIEZO1/SLC39A14/CDK6/DOCK8/KANK1/DDX58/ABI3/PPP1R9B/MPP2/SLC9A3R1/C2CD5/NEDD9/WASF1/WWC1/FRMD4B/WIPF1/PLEK/KCNC4/PKD2/ITGB1BP1/ARAP3/PTK2B/PLCG1/PSD4/VASP/AMOT/FGD3/ADGRE2/MACF1/ADORA2A/RAC2/PODXL/PALLD/CLIP1/HIP1R/MTSS1L/WASF3/DYSF/SPRY2/LCP1/…	134
GO:0001726	ruffle	72/3659	167/19659	2.16e-13	2.71e-11	2.27e-11	FGR/ALS2/CDKL5/PLEKHO1/LIMA1/ABCA7/PDE4A/ROCK1/CTTN/MYH9/FERMT1/CDK6/KANK1/DDX58/PPP1R9B/SLC9A3R1/C2CD5/WWC1/FRMD4B/WIPF1/PLEK/ITGB1BP1/ARAP3/PLCG1/PSD4/AMOT/FGD3/ADGRE2/MACF1/PODXL/PALLD/CLIP1/HIP1R/MTSS1L/SPRY2/LCP1/DBNL/TLN1/ITGAV/FGD4/IQGAP1/KSR1/MYO10/FGD2/ATP6V1B2/GSN/PTPRJ/PAK1/TIRAP/IFIT5/SAMSN1/PSD3/PDE9A/S100B/ITGA5/S100A11/JCAD/MTSS1/TLN2/EPS8L2/MYADM/ARHGAP45/SPATA13/SPRY4/RINL/SRC/EP…	72
GO:0042581	specific granule	69/3659	160/19659	6.69e-13	7.21e-11	6.04e-11	ALDH3B1/MMP25/PLAUR/DNASE1L1/TNFRSF1B/TIMP2/CYBA/SLC2A3/ACAA1/CNN2/STXBP2/TOLLIP/CEACAM1/CD59/SCAMP1/CMTM6/SNAP23/CTSZ/BPI/OLFM4/ATP8B4/GSDMD/RETN/TSPAN14/P2RX1/BST1/FOLR3/PTPN6/TMEM30A/CTSD/HVCN1/SLPI/CFP/PTPRB/SLC44A2/CHI3L1/CD36/ADAM10/ITGAV/SLC27A2/TMC6/TRPM2/SLC2A5/CD53/ILF2/PTPRJ/LAMTOR1/ADAM8/ITGB2/DEFA4/HGSNAT/CYBB/CLEC4D/B2M/STX3/LAIR1/ITGAM/CEACAM3/FPR2/LRG1/RAB37/OLR1/SLCO4C1/ADGRG3/MC…	69
GO:0005775	vacuolar lumen	71/3659	171/19659	2.87e-12	2.7e-10	2.26e-10	MPO/IDS/MAN2B2/GRN/DAPK2/HEXB/GALC/TOLLIP/HSP90AA1/FTL/ADA2/MAPK1/ARSA/CTSG/BPI/CPPED1/PYCARD/ASAH1/RETN/MANBA/HSPA8/CSPG5/GCA/PRDX6/CTSD/NPC2/SDC4/C3/IDUA/CAP1/ACP2/CTSL/GNS/SDCBP/HSPG2/CREG1/CTSK/STK11IP/PLAC8/NAPRT/CCT8/CD1E/CTSS/MNDA/FABP5/CCT2/SMPD1/TPP1/GUSB/PA2G4/GAA/CSPG4/GBA/FUCA1/ARHGAP45/SGSH/PRSS57/TCN2/TUBB4B/NHLRC3/PRTN3/GM2A/PSAP/NEU1/DEFA1/GPC2/HEXA/PPT2/TXNDC5/DEFA3/DEFA1B	71
GO:0070820	tertiary granule	68/3659	164/19659	8.87e-12	7.43e-10	6.22e-10	ATP6V0A1/TIMP2/CYBA/SLC2A3/CNN2/STXBP2/CEACAM1/STX7/CD59/SNAP23/CST3/OLFM4/ATP8B4/GSDMD/ASAH1/TSPAN14/FOLR3/TCIRG1/PTPN6/CTSD/YPEL5/CYSTM1/NCKAP1L/RAP2C/CFP/PTPRB/LILRB2/ADGRE3/DBNL/PRCP/ADAM10/ITGAX/TMC6/TRPM2/CD53/ILF2/ARL8A/LAMTOR1/ADAM8/PTPRN2/FCER1G/ATAD3B/ITGB2/NBEAL2/CTSS/HGSNAT/CYBB/CLEC4D/B2M/LAIR1/CD300A/ITGAM/FPR2/FPR1/LRG1/GAA/OLR1/TBC1D10C/MCEMP1/METTL7A/FCAR/TMEM63A/CD55/SIRPA/CR1/S…	68
GO:0030687	preribosome large subunit precursor	19/3659	22/19659	1.11e-11	8.36e-10	7.01e-10	LAS1L/WDR37/RRP15/PES1/RPF1/EBNA1BP2/PPAN/FBXW9/NIP7/WDR74/WDR12/ZNF593/RRP1B/RRP1/NSA2/RRS1/NOC2L/MAK16/BOP1	19
GO:0035579	specific granule membrane	45/3659	91/19659	2.48e-11	1.7e-09	1.42e-09	ALDH3B1/MMP25/PLAUR/TNFRSF1B/CYBA/SLC2A3/CEACAM1/CD59/SCAMP1/CMTM6/SNAP23/ATP8B4/TSPAN14/P2RX1/BST1/TMEM30A/HVCN1/PTPRB/SLC44A2/CD36/ADAM10/ITGAV/SLC27A2/TMC6/TRPM2/SLC2A5/CD53/PTPRJ/LAMTOR1/ADAM8/ITGB2/HGSNAT/CYBB/CLEC4D/LAIR1/ITGAM/CEACAM3/FPR2/RAB37/OLR1/SLCO4C1/ADGRG3/MCEMP1/FCAR/TMEM63A	45
GO:0005759	mitochondrial matrix	144/3659	462/19659	3.51e-11	2.21e-09	1.85e-09	POLDIP2/NDUFAB1/ELAC2/ALAS1/GLRX2/MIPEP/TFB1M/TRIT1/MRPS24/HAGH/KARS/MTHFD2/MRPS34/REXO2/MRPL22/DIMT1/FH/ATP5F1D/POLRMT/MCAT/PCK2/MRPS31/NME4/EARS2/DNAJA3/TIMM44/MRPL4/SSBP1/GARS/MRPL32/TWNK/PPIF/C1QBP/LRRC59/GRPEL1/SOD2/ALDH5A1/MRPL2/MRPS30/HSPA9/MRPS27/PCCB/MRPL3/MRPL19/HSPE1/MRPL37/HMGCL/FASTKD2/ALDH6A1/MTHFD1L/MRPS2/TSFM/GOT2/MRPS26/PRDX5/TRAP1/TRMT5/STYXL1/MRPS12/ACSS2/MCCC2/COQ3/GRSF1/RIDA/…	144
GO:0030027	lamellipodium	72/3659	188/19659	1.8e-10	1.05e-08	8.77e-09	ALS2/PLXND1/RUFY3/ARHGAP31/CTNNA1/SYNE2/MYLK/ROCK1/APBB1IP/CARMIL1/CTTN/PXN/SLC9A1/SH3BP1/CORO1A/PIEZO1/SLC39A14/DOCK8/ABI3/PPP1R9B/NEDD9/WASF1/PKD2/ITGB1BP1/ARAP3/PTK2B/PLCG1/VASP/AMOT/FGD3/RAC2/PODXL/PALLD/MTSS1L/WASF3/DYSF/DBNL/FLOT1/ITGAV/FGD4/SLC39A6/MYO10/IQGAP2/FGD2/GSN/PAK1/PTPRO/ENAH/SH3RF1/ARPC5/INPPL1/AMOTL1/APBB1/STX3/CTNNB1/RAC3/MCC/CORO1B/CSPG4/SCRIB/SPATA13/SHTN1/NHS/PARVB/CTNND1/A…	72
GO:0060205	cytoplasmic vesicle lumen	111/3659	338/19659	2.13e-10	1.08e-08	9.08e-09	FGR/MPO/ALOX5/MVP/DNASE1L1/SERPINB1/GRN/TIMP2/HEXB/ACAA1/CNN2/ROCK1/TOLLIP/HSP90AA1/FCN1/FTL/ADA2/HSP90AB1/MAPK1/ARSA/CTSG/CTSZ/BPI/TIMP1/OLFM4/COTL1/CPPED1/PYCARD/GSDMD/RETN/PSMD11/LGALS3BP/HSPA8/FOLR3/BIN2/PTPN6/VEGFA/GCA/FN1/PRDX6/CTSD/NPC2/HSPH1/APAF1/EPX/PRDX4/ARHGAP9/SLPI/C3/CFP/GMFG/CAP1/CHI3L1/OSTF1/GNS/DBNL/PSMB7/SDCBP/OLA1/CREG1/S100A8/ILF2/STK11IP/PLAC8/PCYOX1L/NAPRT/GSN/HYOU1/FAM49B/C…	111
GO:0101002	ficolin-1-rich granule	71/3659	185/19659	2.16e-10	1.08e-08	9.08e-09	ALOX5/MVP/CAPN1/ATP6V0A1/TIMP2/SLC2A3/HSP90AA1/FCN1/HSP90AB1/MAPK1/CTSZ/CST3/COTL1/GSDMD/ASAH1/PSMD11/HSPA8/TCIRG1/BIN2/CTSD/YPEL5/APAF1/PRDX4/NCKAP1L/FGL2/GMFG/LILRB2/ADGRE3/OSTF1/GNS/DBNL/PSMB7/PRCP/ITGAX/TRPM2/ILF2/ARL8A/GSN/COMMD3/LAMTOR1/ADAM8/PTPRN2/CCT8/FCER1G/ATAD3B/ITGB2/NBEAL2/HK3/ARPC5/CTSS/MNDA/CLEC4D/CD300A/GUSB/FPR2/FPR1/LRG1/GAA/TBC1D10C/IMPDH2/FCAR/PRG2/CD55/CFD/SIRPA/CR1/MIF/PLEK…	71
GO:0031983	vesicle lumen	111/3659	339/19659	2.59e-10	1.22e-08	1.02e-08	FGR/MPO/ALOX5/MVP/DNASE1L1/SERPINB1/GRN/TIMP2/HEXB/ACAA1/CNN2/ROCK1/TOLLIP/HSP90AA1/FCN1/FTL/ADA2/HSP90AB1/MAPK1/ARSA/CTSG/CTSZ/BPI/TIMP1/OLFM4/COTL1/CPPED1/PYCARD/GSDMD/RETN/PSMD11/LGALS3BP/HSPA8/FOLR3/BIN2/PTPN6/VEGFA/GCA/FN1/PRDX6/CTSD/NPC2/HSPH1/APAF1/EPX/PRDX4/ARHGAP9/SLPI/C3/CFP/GMFG/CAP1/CHI3L1/OSTF1/GNS/DBNL/PSMB7/SDCBP/OLA1/CREG1/S100A8/ILF2/STK11IP/PLAC8/PCYOX1L/NAPRT/GSN/HYOU1/FAM49B/C…	111
GO:0034774	secretory granule lumen	106/3659	321/19659	3.8e-10	1.62e-08	1.36e-08	FGR/MPO/ALOX5/MVP/DNASE1L1/SERPINB1/GRN/TIMP2/HEXB/ACAA1/CNN2/ROCK1/TOLLIP/HSP90AA1/FCN1/FTL/ADA2/HSP90AB1/MAPK1/ARSA/CTSG/CTSZ/BPI/TIMP1/OLFM4/COTL1/CPPED1/PYCARD/GSDMD/RETN/PSMD11/LGALS3BP/HSPA8/FOLR3/BIN2/PTPN6/VEGFA/GCA/FN1/PRDX6/CTSD/NPC2/APAF1/EPX/PRDX4/ARHGAP9/SLPI/C3/CFP/GMFG/CAP1/CHI3L1/OSTF1/GNS/DBNL/PSMB7/SDCBP/OLA1/CREG1/S100A8/ILF2/STK11IP/PLAC8/PCYOX1L/NAPRT/GSN/FAM49B/CCT8/GHRL/HK3…	106
GO:0030686	90S preribosome	21/3659	29/19659	4.01e-10	1.62e-08	1.36e-08	UTP18/WDR37/WDR3/NOP14/PES1/HEATR1/UTP20/FBXW9/WDR36/IMP4/WDR12/UTP4/NOL6/RSL1D1/RRP7BP/TBL3/NOC4L/NOC2L/RRP7A/PWP2/BOP1	21
GO:0044452	nucleolar part	69/3659	180/19659	4.09e-10	1.62e-08	1.36e-08	UTP18/WDR37/NOP58/WDR3/KLF6/POLR1A/TCOF1/AFF4/NUFIP1/IPO11/TIMM13/PES1/SNU13/POLR2F/NOP56/POP1/FBL/TWISTNB/AKNA/GAR1/RRP9/CD3EAP/HEATR1/RPP40/POLR1B/FOXA1/DKC1/NOL11/FBXW9/E2F5/RSAD2/ARHGAP32/WDR36/IMP4/POLR1E/WDR12/UTP4/TAF4B/URB1/TAF1A/NHP2/NFIB/SURF6/BTBD10/DAB2/RRP1B/WDR43/POLR2H/UTP15/EN2/NOL6/STOX1/TAF1D/NOLC1/FAM111A/MBD6/POLR1C/POP7/DEAF1/RRS1/RRP7BP/TBL3/CCDC137/RRP7A/PAX5/AGER/TAX1BP3/P…	69
GO:0032040	small-subunit processome	24/3659	37/19659	7.9e-10	2.98e-08	2.5e-08	UTP18/NOP58/WDR3/NOP14/SNU13/NOP56/FBL/RRP9/NOL10/UTP25/HEATR1/UTP20/WDR36/IMP4/UTP4/PDCD11/UTP14A/DCAF13/NOL6/UTP11/TBL3/NOC4L/WDR46/PWP2	24
GO:0035578	azurophil granule lumen	41/3659	91/19659	6.41e-09	2.3e-07	1.93e-07	MPO/GRN/HEXB/TOLLIP/FTL/ADA2/MAPK1/ARSA/CTSG/BPI/CPPED1/PYCARD/RETN/GCA/PRDX6/NPC2/C3/CAP1/GNS/SDCBP/CREG1/STK11IP/PLAC8/NAPRT/CCT8/MNDA/FABP5/CCT2/GUSB/PA2G4/FUCA1/ARHGAP45/PRSS57/TUBB4B/NHLRC3/PRTN3/GM2A/DEFA1/TXNDC5/DEFA3/DEFA1B	41
GO:0070821	tertiary granule membrane	35/3659	73/19659	1.11e-08	3.82e-07	3.2e-07	CYBA/SLC2A3/CEACAM1/CD59/SNAP23/ATP8B4/TSPAN14/CYSTM1/RAP2C/PTPRB/LILRB2/ADAM10/ITGAX/TMC6/TRPM2/CD53/ADAM8/FCER1G/ITGB2/NBEAL2/HGSNAT/CYBB/CLEC4D/LAIR1/CD300A/ITGAM/FPR2/GAA/OLR1/MCEMP1/FCAR/TMEM63A/SIRPA/SIGLEC14/MGAM	35
GO:0030055	cell-substrate junction	122/3659	409/19659	1.97e-08	6.46e-07	5.41e-07	RALA/CD9/PLAUR/CAPN1/VIM/ARHGAP31/CTNNA1/LIMA1/CYBA/SYNE2/CNN2/COL17A1/MAP4K4/HACD3/ACTB/REXO2/APBB1IP/PTPRC/CD59/CTTN/TRIP6/ADD1/CASS4/PXN/SLC9A1/ICAM1/SNAP23/JAK2/NRP1/MAPK1/TRIOBP/MYH9/PROCR/FERMT1/HCK/MAPK3/HSPB1/ENG/HSPA8/LPXN/CBL/PPFIBP1/TNS2/NEDD9/WASF1/ERBIN/HSPA9/CD46/PTK2B/ADGRE5/SDC4/AHNAK/VASP/RRAS/FLRT1/RAC2/PALLD/NECTIN2/ARPC1B/CAP1/NUMB/ANXA1/TES/FLNB/LCP1/TLN1/FLOT1/SDCBP/ADAM10/I…	122
GO:0032587	ruffle membrane	40/3659	91/19659	2.31e-08	7.26e-07	6.08e-07	FGR/CDKL5/PLEKHO1/ABCA7/PDE4A/FERMT1/KANK1/DDX58/PPP1R9B/C2CD5/WWC1/PLEK/PSD4/ADGRE2/MACF1/HIP1R/MTSS1L/SPRY2/LCP1/TLN1/ITGAV/KSR1/FGD2/PTPRJ/PAK1/TIRAP/IFIT5/PSD3/PDE9A/ITGA5/JCAD/EPS8L2/ARHGAP45/SPATA13/SPRY4/SRC/EPS8L3/AIF1/NME1/PDXP	40
GO:0005925	focal adhesion	120/3659	402/19659	2.45e-08	7.4e-07	6.2e-07	RALA/CD9/PLAUR/CAPN1/VIM/ARHGAP31/CTNNA1/LIMA1/CYBA/SYNE2/CNN2/MAP4K4/HACD3/ACTB/REXO2/APBB1IP/PTPRC/CD59/CTTN/TRIP6/ADD1/CASS4/PXN/SLC9A1/ICAM1/SNAP23/JAK2/NRP1/MAPK1/TRIOBP/MYH9/PROCR/FERMT1/HCK/MAPK3/HSPB1/ENG/HSPA8/LPXN/CBL/PPFIBP1/TNS2/NEDD9/WASF1/HSPA9/CD46/PTK2B/ADGRE5/SDC4/AHNAK/VASP/RRAS/FLRT1/RAC2/PALLD/NECTIN2/ARPC1B/CAP1/NUMB/ANXA1/TES/FLNB/LCP1/TLN1/FLOT1/SDCBP/ADAM10/ITGAV/ARHGAP24/…	120
GO:0005924	cell-substrate adherens junction	120/3659	405/19659	3.88e-08	1.13e-06	9.44e-07	RALA/CD9/PLAUR/CAPN1/VIM/ARHGAP31/CTNNA1/LIMA1/CYBA/SYNE2/CNN2/MAP4K4/HACD3/ACTB/REXO2/APBB1IP/PTPRC/CD59/CTTN/TRIP6/ADD1/CASS4/PXN/SLC9A1/ICAM1/SNAP23/JAK2/NRP1/MAPK1/TRIOBP/MYH9/PROCR/FERMT1/HCK/MAPK3/HSPB1/ENG/HSPA8/LPXN/CBL/PPFIBP1/TNS2/NEDD9/WASF1/HSPA9/CD46/PTK2B/ADGRE5/SDC4/AHNAK/VASP/RRAS/FLRT1/RAC2/PALLD/NECTIN2/ARPC1B/CAP1/NUMB/ANXA1/TES/FLNB/LCP1/TLN1/FLOT1/SDCBP/ADAM10/ITGAV/ARHGAP24/…	120
GO:0005635	nuclear envelope	131/3659	461/19659	1.39e-07	3.88e-06	3.25e-06	MAD1L1/UTP18/ALOX5/MVP/SYNE2/ATP11B/IPO5/WDR3/YBX1/ROGDI/NUCB2/SREBF1/TMEM38A/ATP2A3/HACD3/OSBPL6/PSEN1/SEH1L/IPO11/SEPHS1/TXLNG/SMOX/DTX2/TYRO3/RANBP1/SUN2/RANGAP1/KPNA3/MAPK3/NUTF2/BNIP3L/DMPK/TNPO2/DNAJC2/GTPBP4/P2RX1/NUP88/LRRC59/TMEM97/TMEM109/SLC22A18/ERBIN/PDE4D/MRPL19/LRMP/CCND2/NR4A1/CSE1L/NUP153/PCID2/RAC2/PNPLA7/CLIP1/SYNE1/RAN/EIF5A/ALOX5AP/SORT1/CDK4/DNAJB2/TSGA10/PHF11/SCRN1/BIN1/SD…	131
GO:0101003	ficolin-1-rich granule membrane	29/3659	61/19659	2.5e-07	6.73e-06	5.63e-06	ATP6V0A1/SLC2A3/TCIRG1/NCKAP1L/LILRB2/ADGRE3/PRCP/ITGAX/TRPM2/ARL8A/LAMTOR1/ADAM8/PTPRN2/FCER1G/ATAD3B/ITGB2/NBEAL2/CLEC4D/CD300A/FPR2/FPR1/GAA/TBC1D10C/FCAR/CD55/SIRPA/CR1/SIGLEC14/MGAM	29
GO:0098857	membrane microdomain	93/3659	305/19659	3.12e-07	8.12e-06	6.8e-06	CFLAR/CD4/TNFRSF1B/LCP2/CTNNA1/ATP2B4/TNFRSF1A/STOML1/ATP1B3/ADD2/PAG1/PSEN1/PTPRC/ADD1/SLC9A1/ICAM1/HDAC6/JAK2/MAPK1/HMOX1/MLC1/HCK/MAPK3/CLIP3/CD79A/P2RX1/PRKAR1A/SLC9A3R1/BIRC2/CBL/LDHB/GNAI2/TNR/CTSD/CNR1/RHOQ/PTK2B/SDC4/AHNAK/PODXL/RFTN1/CD36/DYSF/FLOT1/SDCBP/MYOF/IQGAP1/CDH13/NPC1/EFHD2/HSPD1/ANK2/ADD3/LAMTOR1/AKAP6/EPHB1/HK1/LRP8/CD1A/ITGB2/CAPN2/TGFBR2/ADCY1/ABCA1/ATP7A/STOML2/RET/STAT6/T…	93
GO:0098589	membrane region	95/3659	316/19659	4.79e-07	1.2e-05	1.01e-05	CFLAR/CD4/TNFRSF1B/LCP2/CTNNA1/ATP2B4/TNFRSF1A/STOML1/ATP1B3/ADD2/PAG1/PSEN1/PTPRC/ADD1/SLC9A1/ICAM1/HDAC6/JAK2/MAPK1/HMOX1/MLC1/HCK/MAPK3/CLIP3/CD79A/P2RX1/PRKAR1A/SLC9A3R1/BIRC2/CBL/LDHB/GNAI2/TNR/CD46/CTSD/CNR1/RHOQ/PTK2B/SDC4/AHNAK/PODXL/RFTN1/EIF5A/CD36/DYSF/FLOT1/SDCBP/MYOF/IQGAP1/CDH13/NPC1/EFHD2/HSPD1/ANK2/ADD3/LAMTOR1/AKAP6/EPHB1/HK1/LRP8/CD1A/ITGB2/CAPN2/TGFBR2/ADCY1/ABCA1/ATP7A/STOML2/…	95
GO:0045121	membrane raft	92/3659	304/19659	5.22e-07	1.27e-05	1.06e-05	CFLAR/CD4/TNFRSF1B/LCP2/CTNNA1/ATP2B4/TNFRSF1A/STOML1/ATP1B3/ADD2/PAG1/PSEN1/PTPRC/ADD1/SLC9A1/ICAM1/HDAC6/JAK2/MAPK1/HMOX1/MLC1/HCK/MAPK3/CLIP3/CD79A/P2RX1/PRKAR1A/SLC9A3R1/BIRC2/CBL/LDHB/GNAI2/TNR/CTSD/CNR1/RHOQ/PTK2B/SDC4/AHNAK/PODXL/RFTN1/CD36/FLOT1/SDCBP/MYOF/IQGAP1/CDH13/NPC1/EFHD2/HSPD1/ANK2/ADD3/LAMTOR1/AKAP6/EPHB1/HK1/LRP8/CD1A/ITGB2/CAPN2/TGFBR2/ADCY1/ABCA1/ATP7A/STOML2/RET/STAT6/TUBA1A…	92
GO:0043202	lysosomal lumen	37/3659	94/19659	2.11e-06	4.98e-05	4.17e-05	IDS/MAN2B2/HEXB/GALC/HSP90AA1/ARSA/ASAH1/MANBA/HSPA8/CSPG5/CTSD/NPC2/SDC4/IDUA/ACP2/CTSL/GNS/HSPG2/CTSK/CD1E/CTSS/SMPD1/TPP1/GUSB/GAA/CSPG4/GBA/FUCA1/SGSH/TCN2/GM2A/PSAP/NEU1/GPC2/HEXA/PPT2/TXNDC5	37
GO:0035577	azurophil granule membrane	26/3659	58/19659	4.12e-06	9.42e-05	7.89e-05	MGST1/ACPP/ATP11B/PSEN1/B4GALT1/CEACAM6/CMTM6/SYNGR1/RAB3D/MANBA/TMEM30A/LRMP/CD68/CD63/PRCP/DNAJC13/GLIPR1/ARL8A/LAMTOR1/BRI3/FPR1/GAA/RAB37/SLCO4C1/PSAP/NFAM1	26
GO:0045335	phagocytic vesicle	44/3659	124/19659	6.35e-06	0.000130503	0.000109314	WAS/VIM/ATP6V0A1/VAMP3/CYBA/STXBP2/SNAP23/NCF4/CORO1A/TCIRG1/NCF2/RAB38/RAC2/SYT11/CD36/FLNB/ITGAV/RAB20/GSN/ADAM8/RAB11FIP1/NCF1/ATP6V0D1/ZYX/ABCA1/CYBB/ATP7A/RAB8B/PLD4/B2M/RILP/TAP1/RAB31/RAB43/TLR1/TLR6/CALR/INPP5B/HLA-C/HLA-E/TAPBP/HLA-B/TLR9/RAB7B	44
GO:0031256	leading edge membrane	55/3659	167/19659	6.54e-06	0.000130503	0.000109314	FGR/PLXND1/CDKL5/PLEKHO1/SYNE2/ABCA7/PDE4A/FERMT1/PIEZO1/DOCK8/KANK1/DDX58/PPP1R9B/MPP2/C2CD5/WWC1/PLEK/KCNC4/PSD4/VASP/ADGRE2/MACF1/ADORA2A/HIP1R/MTSS1L/SPRY2/LCP1/TLN1/ITGAV/KSR1/SLC39A6/FGD2/PTPRJ/PAK1/TIRAP/IFIT5/PSD3/PDE9A/ITGA5/JCAD/INSR/CSPG4/MYO1D/EPS8L2/AKAP5/ARHGAP45/DDN/SPATA13/SPRY4/TRPV1/SRC/EPS8L3/AIF1/NME1/PDXP	55
GO:0101031	chaperone complex	13/3659	20/19659	6.55e-06	0.000130503	0.000109314	HSP90AB1/HSPA8/BAG2/CCT4/TCP1/CCT6B/CCT7/CCT6A/CCT5/CCT8/CCT3/CCT2/STIP1	13
GO:0009295	nucleoid	21/3659	43/19659	6.58e-06	0.000130503	0.000109314	POLDIP2/ELAC2/TFB1M/POLRMT/SSBP1/TWNK/LRRC59/HSPA9/FASTKD2/GRSF1/LRPPRC/SUPV3L1/TFB2M/TERT/TRMT10C/TUFM/SHMT2/LONP1/ATAD3A/VDAC1/FASTKD5	21
GO:0042645	mitochondrial nucleoid	21/3659	43/19659	6.58e-06	0.000130503	0.000109314	POLDIP2/ELAC2/TFB1M/POLRMT/SSBP1/TWNK/LRRC59/HSPA9/FASTKD2/GRSF1/LRPPRC/SUPV3L1/TFB2M/TERT/TRMT10C/TUFM/SHMT2/LONP1/ATAD3A/VDAC1/FASTKD5	21
GO:0030688	preribosome small subunit precursor	10/3659	13/19659	8.12e-06	0.000156981	0.000131493	NOP14/BYSL/UTP20/RIOK1/LTV1/NOB1/RRP1B/RRP1/TSR1/NOC4L	10
GO:0031965	nuclear membrane	87/3659	302/19659	9.36e-06	0.000176432	0.000147786	UTP18/ALOX5/SYNE2/ATP11B/IPO5/WDR3/YBX1/NUCB2/TMEM38A/ATP2A3/HACD3/OSBPL6/PSEN1/SEPHS1/TXLNG/SMOX/DTX2/SUN2/RANGAP1/NUTF2/DMPK/TNPO2/DNAJC2/GTPBP4/P2RX1/TMEM97/TMEM109/ERBIN/PDE4D/MRPL19/CCND2/NR4A1/NUP153/PNPLA7/SYNE1/ALOX5AP/SORT1/CDK4/DNAJB2/TSGA10/PHF11/SCRN1/SDCBP/LRPPRC/MYOF/CMTM3/TMC6/TXNL4A/DTL/LBR/ACKR2/POMZP3/C9orf72/SIGMAR1/DNAJB12/PAK1/EI24/TM7SF2/ITPR1/AKAP6/AHCTF1/AK9/MX1/DUSP2/NUP3…	87
GO:0005832	chaperonin-containing T-complex	9/3659	11/19659	1.01e-05	0.00018662	0.00015632	CCT4/TCP1/CCT6B/CCT7/CCT6A/CCT5/CCT8/CCT3/CCT2	9
GO:0031970	organelle envelope lumen	33/3659	85/19659	1.04e-05	0.000186813	0.000156481	FGR/CIAPIN1/ALOX5/REXO2/TIMM13/TIMM9/NME4/NLN/TRAP1/TIMM8A/TIMM10/BLOC1S1/SORL1/PNPT1/SUOX/PRELID3A/SOD1/STAR/PTGES/COA7/CHCHD4/STOML2/COA6/NDUFS5/PRELID1/TRIAP1/THOP1/CYCS/SHMT2/SDHAF3/LYN/TIMM23/TXNIP	33
GO:0019898	extrinsic component of membrane	83/3659	287/19659	1.27e-05	0.000222259	0.000186173	FGR/MATK/PIK3C2A/PLAUR/CTNNA1/GNA15/GRIPAP1/WIPI1/MGLL/CYLD/FCN1/SNX10/GNA11/RGS1/MTMR3/SLA2/HCK/FMR1/DNAJA3/SGTA/PIK3R2/PIK3CG/CYTH1/BST1/ATG2A/FOLR3/GNAI2/CISH/PIK3R3/PTK2B/AKAP9/HIP1/GNAI1/VPS13C/COQ3/NUMB/ANXA1/SERPINE2/IQGAP1/CDH13/GNAL/PIK3R5/TAMM41/CDH22/DOC2A/CNKSR2/NMT2/NCF1/SCUBE1/ALOX15/COQ8A/WDFY3/SYTL3/STOML2/GNGT2/PHB/WDR81/CTNNB1/GNG4/GFRA2/PIK3CD/PRNP/PRSS27/SNX33/GNG7/GBA/SNX18/S…	83
GO:0043235	receptor complex	107/3659	396/19659	2.15e-05	0.000368989	0.00030908	PLXND1/CRLF1/CD79B/CD4/TNFRSF1B/TNFRSF1A/TGFBR3/TFRC/NOTCH3/PLXNA2/APBB1IP/FGFR1/TOLLIP/CEACAM1/IMPG2/TYRO3/RFFL/HSP90AB1/IL12RB1/NRP1/CSF2RB/CD40/IL27RA/EBI3/CD79A/GRIN2D/TFR2/AHR/ENG/PKD2L1/BST1/BIRC2/PTPN6/NT5DC3/GABRR2/GPR63/PLXNA1/ACVR1/IL18RAP/LEPR/CSF3R/PTK2B/ITPR2/PTPRB/LDLR/PLXNA3/TRAF3/IL13RA1/EPHB2/NOTCH2/IL6ST/CD36/ITGA7/PLXNC1/TLR4/IL11RA/SDCBP/ITGAV/ACVRL1/ITGB7/ITGAX/HSPD1/ITGA9/NO…	107
GO:0005758	mitochondrial intermembrane space	30/3659	77/19659	2.38e-05	0.00039961	0.000334728	FGR/CIAPIN1/REXO2/TIMM13/TIMM9/NME4/NLN/TRAP1/TIMM8A/TIMM10/BLOC1S1/PNPT1/SUOX/PRELID3A/SOD1/STAR/COA7/CHCHD4/STOML2/COA6/NDUFS5/PRELID1/TRIAP1/THOP1/CYCS/SHMT2/SDHAF3/LYN/TIMM23/TXNIP	30
GO:0017101	aminoacyl-tRNA synthetase multienzyme complex	9/3659	12/19659	3.38e-05	0.000544589	0.000456169	KARS/AIMP2/RARS/DARS/EEF1E1/LARS/YARS/EPRS/IARS	9
GO:0005743	mitochondrial inner membrane	121/3659	463/19659	3.39e-05	0.000544589	0.000456169	FGR/NDUFAB1/DNAJC11/SLC25A39/MCUR1/ALDH18A1/MRPS24/MRPS34/BCS1L/SLC25A40/TIMM21/PSEN1/MRPL22/SLC25A24/CRLS1/SLC8B1/ATP5F1D/TIMM13/TIMM9/CDS2/MRPS31/SLC25A15/DHODH/NME4/TIMM44/TIMM50/MRPL4/CHCHD3/MRPL32/PPIF/GRPEL1/MRPL2/MRPS30/MRPS27/MRPL3/MRPL19/COQ10B/MRPL37/MRPS2/NDUFAF4/GOT2/SLC25A35/SLC25A19/MRPS26/TRAP1/IFI6/TIMM8A/NDUFA5/MRPS12/ECSIT/TOMM40/MRPS25/COQ3/RSAD2/TIMM10/ABCB10/MRPS9/MRPL50/MRPL…	121
GO:1904813	ficolin-1-rich granule lumen	42/3659	124/19659	3.68e-05	0.000577337	0.000483599	ALOX5/MVP/CAPN1/TIMP2/HSP90AA1/FCN1/HSP90AB1/MAPK1/CTSZ/CST3/COTL1/GSDMD/ASAH1/PSMD11/HSPA8/BIN2/CTSD/YPEL5/APAF1/PRDX4/FGL2/GMFG/OSTF1/GNS/DBNL/PSMB7/ILF2/GSN/COMMD3/CCT8/HK3/ARPC5/CTSS/MNDA/GUSB/LRG1/IMPDH2/PRG2/CFD/MIF/PLEKHO2/NME2	42
GO:0030670	phagocytic vesicle membrane	28/3659	72/19659	4.58e-05	0.000705035	0.000590564	ATP6V0A1/VAMP3/CYBA/SNAP23/CORO1A/TCIRG1/RAB38/RAC2/RAB20/RAB11FIP1/ATP6V0D1/CYBB/ATP7A/RAB8B/B2M/RILP/TAP1/RAB31/RAB43/TLR1/TLR6/CALR/INPP5B/HLA-C/HLA-E/TAPBP/HLA-B/RAB7B	28
GO:0001891	phagocytic cup	13/3659	23/19659	5.51e-05	0.000831268	0.000696302	ABCA7/SH3BP1/CORO1A/BIN2/TRIP10/SYT11/ANXA1/LCP1/ARHGAP25/ARHGAP12/ADGRB1/AIF1/TNF	13
GO:0009897	external side of plasma membrane	96/3659	359/19659	8.49e-05	0.00125487	0.00105113	CRLF1/CD79B/CD9/CD4/BTN3A1/TNFRSF9/TGFBR3/TFRC/FCGR2B/PTPRC/CD59/FCN1/B4GALT1/ICAM1/FLT3LG/IL12RB1/CD40/LILRB1/IL27RA/EBI3/CD79A/TFR2/ENG/P2RX1/FOLR3/CD69/CD83/BTN2A1/BTNL8/CD86/IL1RL1/LEPR/ECE1/CSF3R/CCRL2/CD244/BTN2A3P/AMOT/IGLL1/LDLR/IL13RA1/IL6ST/ANXA1/CD36/SERPINE2/TLR4/IL11RA/FLOT1/ITGAV/SEMA7A/CDH13/ACKR2/NCAM1/MS4A2/ADGRA3/KIT/TNFRSF14/FCER1G/SCUBE1/ICOSLG/ITGB2/CXCR5/CCR5/ITGA5/IL23R/ANT…	96
GO:0030139	endocytic vesicle	81/3659	293/19659	8.97e-05	0.00130125	0.00108998	RALA/HEATR5B/CD9/WAS/VIM/ATP6V0A1/VAMP3/CYBA/LPAR2/EPN2/PICALM/SCARF1/STXBP2/STX7/HSP90AA1/SNAP23/PICK1/NCF4/CORO1A/WNT3/TCIRG1/WNT5B/HBEGF/WNT6/NCF2/HSPH1/RAB38/AMOT/HIP1/RAC2/LDLR/HIP1R/RAB11FIP4/SYT11/CD36/DYSF/FLNB/ECPAS/DAB2IP/ITGAV/RAB20/ARRB2/GPR161/SH3KBP1/GSN/HYOU1/TIRAP/ADAM8/RAB11FIP1/FCHO2/NCF1/ATP6V0D1/ZYX/FZD5/ABCA1/CYBB/ATP7A/RAB8B/PLD4/HSP90B1/B2M/RILP/LMBRD1/TAP1/RAB31/MTSS1/RAB4…	81
GO:0015629	actin cytoskeleton	123/3659	483/19659	9.97e-05	0.00141873	0.00118838	FGR/BAIAP2L1/GAS7/WAS/CTNNA1/LIMA1/CYBA/CNN2/MYLK/LLGL2/NOTCH3/ADD2/ACTB/MYH7B/OPHN1/CARMIL1/FYB1/CTTN/ADD1/KIF9/PXN/MYL6/MYO9B/TRIOBP/MYH9/HCK/MYOM1/MYL12A/CORO1A/DNAJA3/TNNT1/DDX58/NPM3/ARHGAP21/PPP1R9B/SLC9A3R1/LPXN/BIN2/WASF1/KAT2B/WIPF1/IVNS1ABP/FILIP1/PKD2/RHOQ/AHNAK/VASP/AMOT/MACF1/HIP1/RAC2/SPECC1/MYO1B/MYO5C/TMOD2/PALLD/ARPC1B/LSP1/TNNI2/HIP1R/CAP1/RARA/MTSS1L/ARHGAP32/ANXA1/AVIL/CCDC102…	123
GO:0031253	cell projection membrane	90/3659	334/19659	0.000103738	0.00144849	0.00121331	FGR/PLXND1/CDKL5/PLAUR/PLEKHO1/PHLPP2/LIMA1/SYNE2/ABCA7/PDE4A/CEACAM1/B4GALT1/HSP90AB1/FERMT1/NDRG4/PIEZO1/DOCK8/KANK1/DDX58/PKD2L1/PPP1R9B/MPP2/SLC9A3R1/EHD1/SCNN1A/C2CD5/WWC1/PLEK/KCNC4/PKD2/TCTN3/PSD4/VASP/ADGRE2/MACF1/ADORA2A/PODXL/HIP1R/MTSS1L/PEMT/CD36/SPRY2/LCP1/TLN1/SLC5A6/ITGAV/BBS4/KSR1/SLC39A6/GPR161/MYO10/FGD2/PTPRJ/PAK1/TIRAP/SLC7A11/IFIT5/UTRN/PSD3/PDE9A/ITGA5/DHRS3/BBS5/PLB1/TMEM67…	90
GO:0005765	lysosomal membrane	92/3659	344/19659	0.000117276	0.00160775	0.00134672	VPS41/MGST1/ACPP/ATP6V0A1/PQLC2/ATP11B/GPR137B/STX7/PSEN1/OSTM1/SEH1L/B4GALT1/CEACAM6/GNA11/CMTM6/HSP90AB1/MARCH2/SYNGR1/CLN5/SPG11/LAPTM4B/RAB3D/ABCA2/MANBA/HSPA8/SLC15A3/TCIRG1/GPLD1/TMEM30A/GNB4/TMEM59/ECE1/LRMP/SLC36A1/ABCC10/AHNAK/TMEM175/GNAI1/CD68/SLC44A2/LDLR/PNPLA7/SORT1/ACP2/CD63/BLOC1S1/CD164/TM6SF1/FLOT1/MYO7A/PRCP/DNAJC13/SPPL2A/GLIPR1/NPC1/TRPM2/ARL8A/STK11IP/ATP6V1B2/LAMTOR1/DAB2/A…	92
GO:0098852	lytic vacuole membrane	92/3659	345/19659	0.000131152	0.00176587	0.00147916	VPS41/MGST1/ACPP/ATP6V0A1/PQLC2/ATP11B/GPR137B/STX7/PSEN1/OSTM1/SEH1L/B4GALT1/CEACAM6/GNA11/CMTM6/HSP90AB1/MARCH2/SYNGR1/CLN5/SPG11/LAPTM4B/RAB3D/ABCA2/MANBA/HSPA8/SLC15A3/TCIRG1/GPLD1/TMEM30A/GNB4/TMEM59/ECE1/LRMP/SLC36A1/ABCC10/AHNAK/TMEM175/GNAI1/CD68/SLC44A2/LDLR/PNPLA7/SORT1/ACP2/CD63/BLOC1S1/CD164/TM6SF1/FLOT1/MYO7A/PRCP/DNAJC13/SPPL2A/GLIPR1/NPC1/TRPM2/ARL8A/STK11IP/ATP6V1B2/LAMTOR1/DAB2/A…	92
GO:0000313	organellar ribosome	30/3659	87/19659	0.000317626	0.00412914	0.00345872	NDUFAB1/MRPS24/MRPS34/MRPL22/MRPS31/MRPL4/MRPL32/MRPL2/MRPS30/MRPS27/MRPL3/MRPL19/MRPL37/MRPS2/MRPS26/MRPS12/MRPS9/MRPL50/MRPL15/MRPL24/MRPL39/MALSU1/MRPL55/MRPL36/MRPS22/MRPL30/MRPL21/MRPS17/MRPL20/MRPL12	30
GO:0005761	mitochondrial ribosome	30/3659	87/19659	0.000317626	0.00412914	0.00345872	NDUFAB1/MRPS24/MRPS34/MRPL22/MRPS31/MRPL4/MRPL32/MRPL2/MRPS30/MRPS27/MRPL3/MRPL19/MRPL37/MRPS2/MRPS26/MRPS12/MRPS9/MRPL50/MRPL15/MRPL24/MRPL39/MALSU1/MRPL55/MRPL36/MRPS22/MRPL30/MRPL21/MRPS17/MRPL20/MRPL12	30
GO:0043020	NADPH oxidase complex	8/3659	12/19659	0.00034516	0.00441102	0.00369484	CYBA/NCF4/NCF2/NCF1/CYBB/NCF1C/NCF1B/NOXA1	8
GO:0005774	vacuolar membrane	101/3659	397/19659	0.000413491	0.00519621	0.00435254	VPS41/MGST1/MAN2B2/ACPP/ATP6V0A1/PQLC2/ATP11B/WIPI1/GPR137B/STX7/PSEN1/OSTM1/SEH1L/B4GALT1/CEACAM6/GNA11/ABCC6/CMTM6/HSP90AB1/MARCH2/SYNGR1/CLN5/ABCC1/SPG11/LAPTM4B/RAB3D/ABCA2/MANBA/HSPA8/SLC15A3/TCIRG1/GPLD1/TMEM30A/GNB4/TMEM59/ECE1/LRMP/SLC36A1/ABCC10/AHNAK/TMEM175/GNAI1/CD68/SLC44A2/LDLR/PNPLA7/SORT1/ACP2/CD63/BLOC1S1/LTV1/CD164/TM6SF1/FLOT1/MYO7A/PRCP/DNAJC13/SPPL2A/GLIPR1/NPC1/TRPM2/ARL8A/S…	101
GO:0010008	endosome membrane	115/3659	462/19659	0.000425671	0.00526158	0.0044073	VPS41/HSD17B6/ATP6V0A1/ZFYVE16/VAMP3/ATP11B/ABCA7/STOML1/GRIPAP1/WIPI1/ATP6AP1/TFRC/STX7/SCAMP1/SNX10/CMTM6/RFFL/MARCH2/SUN2/NCF4/GNPNAT1/SLA2/NDFIP2/LAPTM4B/CLIP3/ABCA2/EHD1/TCIRG1/FIG4/ACAP2/STEAP3/CHMP3/ABCB6/TMEM59/ECE1/RAP2C/SNX21/RAP2A/TMEM175/MYO1B/CD68/LDLR/RAB11FIP4/SORT1/ARHGAP32/ANXA1/CD63/LTV1/CD164/APPL2/ITM2B/ABHD17C/VPS45/TLR4/RABEPK/KIF13A/SORL1/DNAJC13/SPPL2A/TOM1L1/NPC1/ARL8A/OS…	115
GO:0005811	lipid droplet	27/3659	78/19659	0.000578294	0.0070328	0.00589094	AIFM2/DGAT2/ACSL4/LPCAT2/HSD3B7/PNPLA3/ABHD4/GIMAP2/ATG2A/EHD1/PRPF19/PITPNM1/FIG4/SET/RDH10/RSAD2/HILPDA/CIDEB/SIGMAR1/DFFA/ALOX15/DHRS3/PLIN4/PNPLA1/IRAK1/METTL7A/PLIN5	27
GO:0044853	plasma membrane raft	33/3659	102/19659	0.000613335	0.00734055	0.00614872	LCP2/CTNNA1/ATP2B4/ATP1B3/ADD2/ADD1/HDAC6/JAK2/MAPK1/HMOX1/MLC1/HCK/MAPK3/PRKAR1A/CBL/FLOT1/MYOF/CDH13/ADD3/AKAP6/LRP8/ITGB2/TGFBR2/CTNNB1/IRS1/ITGAM/INSR/MYO1D/CLN3/LRRK2/PRTN3/SRC/BMPR2	33
GO:0005732	small nucleolar ribonucleoprotein complex	13/3659	28/19659	0.00071109	0.00837753	0.00701734	NOP58/SNU13/NOP56/POP1/FBL/GAR1/RRP9/DKC1/SNRPF/NAF1/NHP2/NOLC1/POP7	13
GO:0019897	extrinsic component of plasma membrane	47/3659	162/19659	0.000820455	0.00951728	0.00797203	FGR/MATK/CTNNA1/GNA15/CYLD/FCN1/GNA11/RGS1/HCK/FMR1/DNAJA3/CYTH1/GNAI2/PTK2B/AKAP9/HIP1/GNAI1/NUMB/ANXA1/SERPINE2/IQGAP1/CDH13/GNAL/CDH22/CNKSR2/SCUBE1/ALOX15/SYTL3/STOML2/GNGT2/PHB/CTNNB1/GNG4/PRSS27/GNG7/SNX18/SCRIB/FES/STAC3/GNG2/CNR2/SRC/CTNND1/TDGF1/GNG10/SHANK3/LYN	47

## Sheet: GOCC_d4_2
ID	Description	GeneRatio	BgRatio	pvalue	p.adjust	qvalue	geneID	Count
GO:0030667	secretory granule membrane	48/1114	295/19659	3.57237e-11	1.99695e-08	1.74858e-08	ALDH3B1/MGST1/PLAUR/PLD1/CEACAM1/APLP2/CEACAM6/ITPR3/SYNGR1/SIGLEC5/P2RX1/ACRBP/CD58/CYSTM1/SERPINB6/ABCC4/CCDC136/CD68/SIGLEC9/ATP8B3/BST2/GLIPR1/GPR84/CD53/SYT2/LHFPL2/MS4A3/PTPRN2/FCER1G/CD300A/RAB24/CEACAM3/FPR2/FPR1/AZU1/RAB37/SELP/ADGRG3/MCEMP1/TMEM173/FCAR/HYAL3/SELL/CR1/TICAM2/SIGLEC14/RAB44/CLEC5A	48
GO:0031252	cell leading edge	53/1114	390/19659	2.99191e-09	8.36239e-07	7.32231e-07	FGR/CYTH3/PLEKHO1/VIM/ANK1/ARHGAP31/SYNE2/PDE4A/RASGRP2/ACTN1/CARMIL1/PXN/PIEZO1/MPP2/WASF1/DUSP22/FRMD4B/KCNC4/KIF18A/CXCR4/PLCG1/AMOT/ITGB4/MTSS1L/DYSF/MYO1G/ABI2/CDC42BPA/RASA1/FGD2/DYNLT1/ATP6V1B2/PAK1/PTPRO/EPS8/IFIT5/SH3RF1/SAMSN1/SH2B2/ITGA5/AMOTL1/ANTXR1/INSR/CSPG4/BAIAP2/MYO1D/DDN/SPRY4/EVL/TRPV1/CTNND1/PDXP/ARPIN	53
GO:0034774	secretory granule lumen	46/1114	321/19659	6.26598e-09	1.16756e-06	1.02234e-06	FGR/MPO/ALOX5/SERPINB1/ACTN1/FCN1/ADA2/CTSG/PYGL/BPI/OLFM4/CTSH/GPI/LGALS3BP/FOLR3/PADI2/CTSD/EPX/SRGN/SLPI/C3/CHI3L1/GGH/CREG1/S100A8/PLAC8/DYNLT1/S100A9/MNDA/S100P/DEFA4/RNASE2/RNASE3/AZU1/HSPA6/A2M/FUCA1/GAS6/PRSS57/PRTN3/FAM3C/SERPINA1/F5/PNP/DEFA1/DEFA3	46
GO:0060205	cytoplasmic vesicle lumen	47/1114	338/19659	1.1336e-08	1.39268e-06	1.21946e-06	FGR/MPO/ALOX5/SERPINB1/ACTN1/FCN1/ADA2/CTSG/PYGL/BPI/OLFM4/CTSH/GPI/LGALS3BP/FOLR3/PADI2/CTSD/EPX/SRGN/SLPI/C3/CHI3L1/GGH/CREG1/S100A8/PLAC8/DYNLT1/S100A9/MNDA/S100P/DEFA4/RNASE2/RNASE3/AZU1/HSPA6/A2M/FUCA1/GAS6/PRSS57/HBA2/PRTN3/FAM3C/SERPINA1/F5/PNP/DEFA1/DEFA3	47
GO:0031983	vesicle lumen	47/1114	339/19659	1.24568e-08	1.39268e-06	1.21946e-06	FGR/MPO/ALOX5/SERPINB1/ACTN1/FCN1/ADA2/CTSG/PYGL/BPI/OLFM4/CTSH/GPI/LGALS3BP/FOLR3/PADI2/CTSD/EPX/SRGN/SLPI/C3/CHI3L1/GGH/CREG1/S100A8/PLAC8/DYNLT1/S100A9/MNDA/S100P/DEFA4/RNASE2/RNASE3/AZU1/HSPA6/A2M/FUCA1/GAS6/PRSS57/HBA2/PRTN3/FAM3C/SERPINA1/F5/PNP/DEFA1/DEFA3	47
GO:0009897	external side of plasma membrane	48/1114	359/19659	2.79851e-08	2.36658e-06	2.07223e-06	CD79B/RTN4R/TNFRSF9/SPA17/FCGR2B/IL12RB2/FCN1/ICAM1/ITGA6/IL12RB1/CD40/EBI3/CD79A/P2RX1/FOLR3/CD69/BTNL8/CD86/F3/CXCR4/AMOT/IGLL1/IL6ST/ANXA1/CDH13/NCAM1/MS4A2/FCER1G/TNFRSF13C/ICOSLG/CXCR5/ITGA5/IL23R/ABCA1/CX3CR1/GFRA2/ADAM9/ANTXR1/INSR/SELP/FCRL6/P4HB/CXCR3/SELL/TRPV1/CD3E/TNF/CD24	48
GO:0005775	vacuolar lumen	30/1114	171/19659	2.96352e-08	2.36658e-06	2.07223e-06	MPO/IDS/ADA2/CTSG/BPI/LIPA/PADI2/CTSD/SDC4/C3/IDUA/GGH/CREG1/PLAC8/CD1E/MNDA/RNASE2/RNASE3/SDC2/AZU1/CSPG4/FUCA1/SGSH/PRSS57/TCN2/PRTN3/DEFA1/GPC2/IFI30/DEFA3	30
GO:0005766	primary lysosome	28/1114	155/19659	4.44984e-08	2.76384e-06	2.42009e-06	MPO/MGST1/CEACAM6/ADA2/SYNGR1/CTSG/BPI/PADI2/C3/CD68/BST2/GGH/GLIPR1/CREG1/PLAC8/MNDA/DEFA4/RNASE2/RNASE3/FPR1/AZU1/RAB37/FUCA1/PRSS57/PRTN3/DEFA1/DEFA3/RAB44	28
GO:0042582	azurophil granule	28/1114	155/19659	4.44984e-08	2.76384e-06	2.42009e-06	MPO/MGST1/CEACAM6/ADA2/SYNGR1/CTSG/BPI/PADI2/C3/CD68/BST2/GGH/GLIPR1/CREG1/PLAC8/MNDA/DEFA4/RNASE2/RNASE3/FPR1/AZU1/RAB37/FUCA1/PRSS57/PRTN3/DEFA1/DEFA3/RAB44	28
GO:0062023	collagen-containing extracellular matrix	43/1114	332/19659	3.59315e-07	2.00857e-05	1.75875e-05	SERPINB1/COL17A1/FBLN1/FCN1/ICAM1/ITGA6/CTSG/COCH/CLC/KAZALD1/LGALS3BP/TNR/F3/CTSD/LTBP2/SLPI/SERPINB6/ANXA1/ADAM19/FBN2/LMAN1L/CDH13/S100A8/NCAM1/ADAMTS12/S100A9/IGFBP7/FBN1/MFAP4/TNXB/SDC2/COL8A2/EGFL7/ADAMTS20/CSPG4/A2M/PRG2/PRTN3/SERPINA1/TGM2/DEFA1/COL6A6/GPC2	43
GO:0031012	extracellular matrix	55/1114	490/19659	1.02559e-06	5.21188e-05	4.56365e-05	ANOS1/SERPINB1/COL17A1/FBLN1/FCN1/ICAM1/ITGA6/COL9A3/CTSG/COCH/MMP15/CLC/KAZALD1/LGALS3BP/WNT6/TNR/F3/CTSD/LTBP2/SLPI/SERPINB6/LRRC17/CHI3L1/CD180/ANXA1/ADAM19/LRRC32/FBN2/LMAN1L/CDH13/ADAMTS10/CYR61/S100A8/NCAM1/ADAMTS12/S100A9/IGFBP7/FBN1/MFAP4/TNXB/SDC2/COL8A2/EGFL7/ADAMTS20/CSPG4/A2M/PRG2/EMID1/PRTN3/SERPINA1/TGM2/DEFA1/COL6A6/GPC2/LINGO3	55
GO:0043235	receptor complex	47/1114	396/19659	1.33525e-06	6.22003e-05	5.44641e-05	CD79B/FLT4/TSPAN32/CEACAM1/IL12RB2/ITGA6/ITPR3/IL12RB1/CD40/EBI3/CD79A/GRIN2D/EPHB6/VDR/PLXNA1/ACVR1/IL18RAP/FLT3/PLXNA3/TRAF3/ITGB4/EPHB2/IL6ST/ITGA7/ACVRL1/GPR84/EPHA1/VLDLR/NOTCH1/EPS8/LY96/EPHB1/PTPRN2/ITGA5/LRP5/IL23R/STXBP5/RET/CHRFAM7A/GFRA2/ADRB2/INSR/TLR1/CHRNA7/EPHB4/CD3E/GPR20	47
GO:0035578	azurophil granule lumen	18/1114	91/19659	2.90964e-06	0.000125115	0.000109553	MPO/ADA2/CTSG/BPI/PADI2/C3/GGH/CREG1/PLAC8/MNDA/RNASE2/RNASE3/AZU1/FUCA1/PRSS57/PRTN3/DEFA1/DEFA3	18
GO:0042581	specific granule	24/1114	160/19659	1.18637e-05	0.000473699	0.000414782	ALDH3B1/PLAUR/PLD1/CEACAM1/BPI/OLFM4/P2RX1/FOLR3/CTSD/SLPI/CHI3L1/GGH/GPR84/CD53/MS4A3/DEFA4/CEACAM3/FPR2/RAB37/ADGRG3/MCEMP1/FCAR/RAB44/CLEC5A	24
GO:0070820	tertiary granule	24/1114	164/19659	1.81023e-05	0.000674611	0.000590706	PLD1/CEACAM1/CST3/OLFM4/CTSH/SIGLEC5/FOLR3/CD58/CTSD/CYSTM1/SERPINB6/GGH/GPR84/CD53/PTPRN2/FCER1G/CD300A/FPR2/FPR1/MCEMP1/FCAR/CR1/SIGLEC14/CLEC5A	24
GO:0030027	lamellipodium	26/1114	188/19659	2.28298e-05	0.000797616	0.000698411	ARHGAP31/SYNE2/CARMIL1/PXN/PIEZO1/WASF1/DUSP22/PLCG1/AMOT/MTSS1L/DYSF/MYO1G/ABI2/CDC42BPA/FGD2/DYNLT1/PAK1/PTPRO/SH3RF1/AMOTL1/ANTXR1/CSPG4/EVL/CTNND1/PDXP/ARPIN	26
GO:0031256	leading edge membrane	24/1114	167/19659	2.45835e-05	0.000808363	0.000707822	FGR/PLEKHO1/ANK1/SYNE2/PDE4A/RASGRP2/PIEZO1/MPP2/KCNC4/MTSS1L/MYO1G/FGD2/PAK1/EPS8/IFIT5/ITGA5/ANTXR1/INSR/CSPG4/MYO1D/DDN/SPRY4/TRPV1/PDXP	24
GO:0098802	plasma membrane receptor complex	25/1114	184/19659	4.39494e-05	0.00136487	0.00119512	CD79B/TSPAN32/CEACAM1/ITGA6/IL12RB1/CD40/EBI3/CD79A/GRIN2D/ACVR1/IL18RAP/TRAF3/ITGB4/IL6ST/ITGA7/ACVRL1/EPS8/ITGA5/IL23R/STXBP5/CHRFAM7A/INSR/TLR1/CHRNA7/CD3E	25
GO:0035579	specific granule membrane	16/1114	91/19659	4.74249e-05	0.00139529	0.00122175	ALDH3B1/PLAUR/PLD1/CEACAM1/P2RX1/GPR84/CD53/MS4A3/CEACAM3/FPR2/RAB37/ADGRG3/MCEMP1/FCAR/RAB44/CLEC5A	16
GO:0070821	tertiary granule membrane	14/1114	73/19659	5.18715e-05	0.00144981	0.00126949	PLD1/CEACAM1/SIGLEC5/CYSTM1/SERPINB6/GPR84/CD53/FCER1G/CD300A/FPR2/MCEMP1/FCAR/SIGLEC14/CLEC5A	14
GO:0098857	membrane microdomain	35/1114	305/19659	5.86072e-05	0.00156007	0.00136603	PRKAR2B/FYN/BIRC3/RTN4R/ICAM1/HMOX1/MLC1/CD79A/P2RX1/SELPLG/TNR/CD48/CTSD/CNR1/KIF18A/SDC4/BST2/DYSF/MYOF/CDH13/ATP1B1/ANK2/EPHB1/CD1A/CAPN2/ABCA1/RET/INSR/TLR1/CHRNA7/MYO1D/PRTN3/TNF/TDGF1/CD24	35
GO:0001726	ruffle	23/1114	167/19659	7.07818e-05	0.0017985	0.00157481	FGR/CYTH3/PLEKHO1/PDE4A/RASGRP2/ACTN1/FRMD4B/KIF18A/PLCG1/AMOT/MTSS1L/RASA1/FGD2/ATP6V1B2/PAK1/EPS8/IFIT5/SAMSN1/SH2B2/ITGA5/BAIAP2/SPRY4/PDXP	23
GO:0045177	apical part of cell	40/1114	373/19659	8.27419e-05	0.00201099	0.00176087	MGST1/SLC4A7/DSG2/PLD1/CEACAM1/CEACAM6/EPB41L4B/ITPR3/UPK3A/MLC1/SLC7A5/CA2/SIPA1L3/SCNN1A/PDE4D/ACVR1/IGFBP2/MYO1B/BST2/SLC14A2/C5AR2/ANXA1/ATP1B1/ANK2/NOTCH1/PTPRO/HOMER1/IFIT5/SLC25A27/CNKSR3/PLB1/AMOTL1/DCHS1/ADRB2/MYO7B/P2RY6/CSPG4/SLC22A4/TLR9/TDGF1	40
GO:0098589	membrane region	35/1114	316/19659	0.000119588	0.00267269	0.00234027	PRKAR2B/FYN/BIRC3/RTN4R/ICAM1/HMOX1/MLC1/CD79A/P2RX1/SELPLG/TNR/CD48/CTSD/CNR1/KIF18A/SDC4/BST2/DYSF/MYOF/CDH13/ATP1B1/ANK2/EPHB1/CD1A/CAPN2/ABCA1/RET/INSR/TLR1/CHRNA7/MYO1D/PRTN3/TNF/TDGF1/CD24	35
GO:0045121	membrane raft	34/1114	304/19659	0.00012315	0.00267269	0.00234027	PRKAR2B/FYN/BIRC3/RTN4R/ICAM1/HMOX1/MLC1/CD79A/P2RX1/SELPLG/TNR/CD48/CTSD/CNR1/KIF18A/SDC4/BST2/MYOF/CDH13/ATP1B1/ANK2/EPHB1/CD1A/CAPN2/ABCA1/RET/INSR/TLR1/CHRNA7/MYO1D/PRTN3/TNF/TDGF1/CD24	34
GO:0019897	extrinsic component of plasma membrane	22/1114	162/19659	0.000124311	0.00267269	0.00234027	FGR/CYTH3/FYN/FCN1/GNA11/FMR1/TGM3/GNAI1/ANXA1/CDH24/CDH13/SYTL1/CDH22/CNKSR2/ALOX15/STXBP5/SYTL3/GNG7/FES/CNR2/CTNND1/TDGF1	22
GO:0101002	ficolin-1-rich granule	24/1114	185/19659	0.000129306	0.00267711	0.00234414	ALOX5/FCN1/PYGL/CST3/CTSH/GPI/SIGLEC5/CD58/CTSD/SERPINB6/DYNLT1/PTPRN2/FCER1G/MNDA/CD300A/FPR2/FPR1/HSPA6/FCAR/PRG2/SERPINA1/PNP/CR1/SIGLEC14	24
GO:0030055	cell-substrate junction	42/1114	409/19659	0.000146647	0.00292771	0.00256357	MRC2/PLAUR/FHL1/VIM/ARHGAP31/SYNE2/COL17A1/ACTN1/PXN/ICAM1/ITGA6/PROCR/LPXN/WASF1/RHOU/SORBS3/SDC4/ARHGAP22/ITGB4/MPRIP/ANXA1/ARHGAP24/CDH13/SH3KBP1/ZNF185/PAK1/DAB2/ITGA5/NEXN/CAPN2/ADAM9/SNTB2/CSPG4/ADGRB1/FES/P4HB/SPRY4/EVL/FLNA/SVIL/MPZL1/TGM2	42
GO:0005925	focal adhesion	41/1114	402/19659	0.000202396	0.00390136	0.00341613	MRC2/PLAUR/FHL1/VIM/ARHGAP31/SYNE2/ACTN1/PXN/ICAM1/ITGA6/PROCR/LPXN/WASF1/RHOU/SORBS3/SDC4/ARHGAP22/ITGB4/MPRIP/ANXA1/ARHGAP24/CDH13/SH3KBP1/ZNF185/PAK1/DAB2/ITGA5/NEXN/CAPN2/ADAM9/SNTB2/CSPG4/ADGRB1/FES/P4HB/SPRY4/EVL/FLNA/SVIL/MPZL1/TGM2	41
GO:0005924	cell-substrate adherens junction	41/1114	405/19659	0.000236808	0.00441253	0.00386371	MRC2/PLAUR/FHL1/VIM/ARHGAP31/SYNE2/ACTN1/PXN/ICAM1/ITGA6/PROCR/LPXN/WASF1/RHOU/SORBS3/SDC4/ARHGAP22/ITGB4/MPRIP/ANXA1/ARHGAP24/CDH13/SH3KBP1/ZNF185/PAK1/DAB2/ITGA5/NEXN/CAPN2/ADAM9/SNTB2/CSPG4/ADGRB1/FES/P4HB/SPRY4/EVL/FLNA/SVIL/MPZL1/TGM2	41

## Sheet: GOCC_d4_0
ID	Description	GeneRatio	BgRatio	pvalue	p.adjust	qvalue	geneID	Count
GO:0030667	secretory granule membrane	128/4244	295/19659	2.56e-17	1.96e-14	1.55e-14	CD38/MGST1/MMP25/CD9/PLAUR/TYROBP/ACPP/TNFRSF1B/ATP6V0A1/CYBA/SLC2A3/KCNAB2/PLD1/CEACAM1/PSEN1/PTPRC/CD59/SCAMP1/B4GALT1/CEACAM6/TMED2/CMTM6/SNAP23/ITPR3/SNAP29/SYNGR1/SIRPB1/PGRMC1/ATP8B4/CD33/SIGLEC5/RAB3D/P2RX1/BST1/TCIRG1/PHACTR2/TMEM30A/RAP1A/CD58/CD46/PLAU/ITPR2/ADGRE5/NCKAP1L/RAP2C/ABCC4/PTPRB/CCDC136/CD68/SLC44A2/SIGLEC9/ATP8B3/LILRB2/ADGRE3/CD36/ADAM10/DNAJC13/ITGAV/GLIPR1/GPR84/SLC27A2/…	128
GO:0031252	cell leading edge	153/4244	390/19659	1.21e-15	4.63e-13	3.66e-13	FGR/ALS2/PLXND1/TNFRSF12A/CDKL5/RUFY3/PLEKHO1/VIM/ANK1/ARHGAP31/CTNNA1/LIMA1/ABCA7/PDE4A/PRKCZ/ROCK1/RASGRP2/ACTN1/APBB1IP/CARMIL1/DNM2/EPB41L3/SSH1/CTTN/PXN/SLC9A1/EZR/HDAC6/ABLIM1/SH3BP1/MYH9/FERMT1/PIEZO1/SLC39A14/CDK6/DOCK8/KANK1/DDX58/PLEKHA1/ABI3/PPP1R9B/MPP2/SLC9A3R1/KLHL2/C2CD5/NEDD9/DUSP22/WWC1/FRMD4B/APC2/WIPF1/PLEK/AAK1/KCNC4/ARHGEF2/PKD2/ITGB1BP1/ARAP3/PTK2B/CXCR4/PLCG1/RAB22A/PSD4/VA…	153
GO:0001726	ruffle	81/4244	167/19659	1.08e-14	2.75e-12	2.17e-12	FGR/ALS2/TNFRSF12A/CDKL5/PLEKHO1/LIMA1/ABCA7/PDE4A/ROCK1/RASGRP2/ACTN1/DNM2/CTTN/EZR/MYH9/FERMT1/CDK6/KANK1/DDX58/PLEKHA1/PPP1R9B/SLC9A3R1/KLHL2/C2CD5/WWC1/FRMD4B/WIPF1/PLEK/ARHGEF2/ITGB1BP1/ARAP3/PLCG1/RAB22A/PSD4/FGD3/ADGRE2/MACF1/PODXL/PALLD/CLIP1/HIP1R/MTSS1L/SPRY2/LCP1/DBNL/TLN1/ITGAV/FGD4/TPM1/IQGAP1/MYO10/RASA1/FGD2/ATP6V1B2/GSN/PTPRJ/PAK1/TIRAP/IFIT5/SAMSN1/PSD3/PDE9A/S100B/ITGA5/S100A11/…	81
GO:0005775	vacuolar lumen	79/4244	171/19659	6.04e-13	1.15e-10	9.13e-11	MPO/IDS/MAN2B2/GRN/DAPK2/HEXB/GALC/TOLLIP/HSP90AA1/FTL/LYZ/ADA2/MAPK1/ARSA/CTSG/CPPED1/PYCARD/ASAH1/RETN/IMPDH1/LIPA/VAT1/HSPA8/ARSB/CSPG5/GCA/SDC1/PRDX6/CTSD/NPC2/C3/IDUA/CAP1/ACP2/CTSL/GNS/GGH/SDCBP/HSPG2/CTSK/STK11IP/PLAC8/PLBD2/CCT8/CD1E/ATP13A2/CTSS/FABP5/CTSB/CCT2/SMPD1/TPP1/RNASE2/RNASE3/SDC2/GUSB/PA2G4/GAA/AZU1/CSPG4/CHID1/FUCA1/ARHGAP45/SGSH/PRSS57/TCN2/TUBB4B/NHLRC3/PRTN3/GM2A/PSAP/DEFA…	79
GO:0035579	specific granule membrane	50/4244	91/19659	3.56e-12	5.45e-10	4.31e-10	MMP25/PLAUR/TNFRSF1B/CYBA/SLC2A3/KCNAB2/PLD1/CEACAM1/CD59/SCAMP1/CMTM6/SNAP23/PGRMC1/ATP8B4/CD33/P2RX1/BST1/TMEM30A/RAP1A/PLAU/PTPRB/SLC44A2/CD36/ADAM10/ITGAV/GPR84/SLC27A2/TMC6/TRPM2/SLC2A5/CD53/PTPRJ/MS4A3/ITGB2/HGSNAT/CYBB/CLEC4D/LAIR1/ITGAM/CEACAM3/FPR2/CLEC12A/RAB37/OLR1/SLCO4C1/ADGRG3/MCEMP1/FCAR/TMEM63A/CLEC5A	50
GO:0070820	tertiary granule	74/4244	164/19659	1.34e-11	1.7e-09	1.35e-09	ATP6V0A1/TIMP2/CYBA/SLC2A3/KCNAB2/PLD1/CEACAM1/PGM1/STX7/CD59/LYZ/SNAP23/CST3/OLFM4/CTSH/ATP8B4/GSDMD/ASAH1/CD33/SIGLEC5/FOLR3/TCIRG1/PTPN6/CD58/CTSD/YPEL5/PLAU/NCKAP1L/RAP2C/CFP/PTPRB/LILRB2/ADGRE3/DBNL/GGH/ADAM10/GPR84/ITGAX/TMC6/TRPM2/CD53/ILF2/ARL8A/PTPRN2/FCER1G/ATAD3B/ITGB2/NBEAL2/CTSS/HGSNAT/CYBB/CLEC4D/B2M/LAIR1/CD300A/PTAFR/ITGAM/FPR2/FPR1/LRG1/GAA/CLEC12A/OLR1/TBC1D10C/MCEMP1/METTL7A/FC…	74
GO:0101002	ficolin-1-rich granule	80/4244	185/19659	2.87e-11	3.13e-09	2.48e-09	ALOX5/MVP/ATP6V0A1/TIMP2/SLC2A3/PGM1/HSP90AA1/FCN1/HSP90AB1/MAPK1/PYGL/CTSZ/CST3/COTL1/CTSH/GSDMD/ASAH1/GPI/SIGLEC5/IMPDH1/PSMD11/HSPA8/TCIRG1/BIN2/ARSB/CD58/CTSD/YPEL5/APAF1/PRDX4/NCKAP1L/FGL2/LILRB2/ADGRE3/OSTF1/GNS/DBNL/PSMB7/ITGAX/TRPM2/ILF2/ARL8A/DYNLT1/GSN/COMMD3/PTPRN2/CCT8/FCER1G/ATAD3B/ITGB2/NBEAL2/HK3/ARPC5/CTSS/PSMD6/CTSB/CLEC4D/CD300A/GUSB/FPR2/FPR1/LRG1/GAA/HSPA6/TBC1D10C/IMPDH2/FCAR…	80
GO:0005766	primary lysosome	70/4244	155/19659	4.5e-11	3.83e-09	3.03e-09	MPO/MGST1/ACPP/GRN/HEXB/TOLLIP/STX7/PSEN1/B4GALT1/CEACAM6/FTL/LYZ/CMTM6/SNAP23/ADA2/SNAP29/MAPK1/ARSA/SYNGR1/CTSG/CPPED1/PYCARD/RETN/RAB3D/IMPDH1/VAT1/TMEM30A/ARSB/GCA/PRDX6/NPC2/C3/CD68/CAP1/GNS/GGH/SDCBP/DNAJC13/GLIPR1/ARL8A/STK11IP/PLAC8/CCT8/NCSTN/FABP5/BRI3/CCT2/STX3/RNASE2/RNASE3/GUSB/PA2G4/FPR1/GAA/AZU1/RAB37/SLCO4C1/FUCA1/ARHGAP45/PRSS57/TUBB4B/NHLRC3/PRTN3/GM2A/PSAP/DEFA1/HEXA/TXNDC5/DEF…	70
GO:0042582	azurophil granule	70/4244	155/19659	4.5e-11	3.83e-09	3.03e-09	MPO/MGST1/ACPP/GRN/HEXB/TOLLIP/STX7/PSEN1/B4GALT1/CEACAM6/FTL/LYZ/CMTM6/SNAP23/ADA2/SNAP29/MAPK1/ARSA/SYNGR1/CTSG/CPPED1/PYCARD/RETN/RAB3D/IMPDH1/VAT1/TMEM30A/ARSB/GCA/PRDX6/NPC2/C3/CD68/CAP1/GNS/GGH/SDCBP/DNAJC13/GLIPR1/ARL8A/STK11IP/PLAC8/CCT8/NCSTN/FABP5/BRI3/CCT2/STX3/RNASE2/RNASE3/GUSB/PA2G4/FPR1/GAA/AZU1/RAB37/SLCO4C1/FUCA1/ARHGAP45/PRSS57/TUBB4B/NHLRC3/PRTN3/GM2A/PSAP/DEFA1/HEXA/TXNDC5/DEF…	70
GO:0070821	tertiary granule membrane	41/4244	73/19659	1.23e-10	9.38e-09	7.42e-09	CYBA/SLC2A3/KCNAB2/PLD1/CEACAM1/CD59/SNAP23/ATP8B4/CD33/SIGLEC5/PLAU/RAP2C/PTPRB/LILRB2/ADAM10/GPR84/ITGAX/TMC6/TRPM2/CD53/FCER1G/ITGB2/NBEAL2/HGSNAT/CYBB/CLEC4D/LAIR1/CD300A/PTAFR/ITGAM/FPR2/GAA/CLEC12A/OLR1/MCEMP1/FCAR/TMEM63A/SIRPA/SIGLEC14/MGAM/CLEC5A	41
GO:0042581	specific granule	70/4244	160/19659	2.59e-10	1.8e-08	1.43e-08	MMP25/PLAUR/DNASE1L1/TNFRSF1B/TIMP2/CYBA/SLC2A3/ACAA1/KCNAB2/PLD1/TOLLIP/CEACAM1/CD59/SCAMP1/LYZ/CMTM6/SNAP23/CTSZ/PGRMC1/OLFM4/ATP8B4/GSDMD/RETN/CD33/P2RX1/BST1/FOLR3/PTPN6/TMEM30A/RAP1A/CTSD/PLAU/CFP/PTPRB/SLC44A2/CHI3L1/CD36/GGH/ADAM10/ITGAV/GPR84/SLC27A2/TMC6/TRPM2/SLC2A5/CD53/ILF2/PTPRJ/MS4A3/ITGB2/HGSNAT/CYBB/CLEC4D/B2M/STX3/LAIR1/ITGAM/CEACAM3/FPR2/LRG1/CLEC12A/RAB37/OLR1/SLCO4C1/ADGRG3/MC…	70
GO:0034774	secretory granule lumen	117/4244	321/19659	6.2e-10	3.95e-08	3.13e-08	FGR/MPO/ALOX5/MVP/DNASE1L1/SERPINB1/GRN/TIMP2/HEXB/ITIH4/ACAA1/ROCK1/ACTN1/TOLLIP/HSP90AA1/FCN1/FTL/LYZ/ADA2/HSP90AB1/MAPK1/ARSA/CTSG/PYGL/CTSZ/TIMP1/OLFM4/COTL1/CPPED1/PYCARD/CTSH/GSDMD/RETN/GPI/IMPDH1/PSMD11/LGALS3BP/VAT1/HSPA8/FOLR3/BIN2/PTPN6/VEGFA/ARSB/GCA/PRDX6/CTSD/NPC2/APAF1/EPX/PRDX4/ARHGAP9/C3/CFP/CAP1/CHI3L1/OSTF1/GNS/DBNL/PSMB7/GGH/SDCBP/OLA1/S100A8/ILF2/SCCPDH/STK11IP/PLAC8/PCYOX1L/D…	117
GO:0060205	cytoplasmic vesicle lumen	121/4244	338/19659	1.13e-09	6.67e-08	5.28e-08	FGR/MPO/ALOX5/MVP/DNASE1L1/SERPINB1/GRN/TIMP2/HEXB/ITIH4/ACAA1/ROCK1/ACTN1/TOLLIP/HSP90AA1/FCN1/FTL/LYZ/ADA2/HSP90AB1/MAPK1/ARSA/CTSG/PYGL/CTSZ/TIMP1/OLFM4/COTL1/CPPED1/PYCARD/CTSH/GSDMD/RETN/GPI/IMPDH1/PSMD11/LGALS3BP/VAT1/HSPA8/FOLR3/BIN2/PTPN6/VEGFA/ARSB/GCA/PRDX6/CTSD/NPC2/HSPH1/APAF1/EPX/PRDX4/ARHGAP9/C3/CFP/CAP1/CHI3L1/OSTF1/GNS/DBNL/PSMB7/GGH/SDCBP/OLA1/S100A8/ILF2/SCCPDH/STK11IP/PLAC8/PCY…	121
GO:0031983	vesicle lumen	121/4244	339/19659	1.39e-09	7.35e-08	5.81e-08	FGR/MPO/ALOX5/MVP/DNASE1L1/SERPINB1/GRN/TIMP2/HEXB/ITIH4/ACAA1/ROCK1/ACTN1/TOLLIP/HSP90AA1/FCN1/FTL/LYZ/ADA2/HSP90AB1/MAPK1/ARSA/CTSG/PYGL/CTSZ/TIMP1/OLFM4/COTL1/CPPED1/PYCARD/CTSH/GSDMD/RETN/GPI/IMPDH1/PSMD11/LGALS3BP/VAT1/HSPA8/FOLR3/BIN2/PTPN6/VEGFA/ARSB/GCA/PRDX6/CTSD/NPC2/HSPH1/APAF1/EPX/PRDX4/ARHGAP9/C3/CFP/CAP1/CHI3L1/OSTF1/GNS/DBNL/PSMB7/GGH/SDCBP/OLA1/S100A8/ILF2/SCCPDH/STK11IP/PLAC8/PCY…	121
GO:0030027	lamellipodium	77/4244	188/19659	1.44e-09	7.35e-08	5.81e-08	ALS2/PLXND1/RUFY3/ARHGAP31/CTNNA1/ROCK1/APBB1IP/CARMIL1/DNM2/SSH1/CTTN/PXN/SLC9A1/ABLIM1/SH3BP1/PIEZO1/SLC39A14/DOCK8/ABI3/PPP1R9B/KLHL2/NEDD9/DUSP22/APC2/PKD2/ITGB1BP1/ARAP3/PTK2B/PLCG1/VASP/FGD3/RAC2/PODXL/PALLD/MTSS1L/WASF3/MYH10/SWAP70/DBNL/FLOT1/ITGAV/FGD4/MYO10/IQGAP2/FGD2/DYNLT1/GSN/PAK1/PTPRO/ENAH/SH3RF1/ARPC5/APBB2/INPPL1/AMOTL1/APBB1/STX3/CTNNB1/ANTXR1/RAC3/MCC/CORO1B/CSPG4/FAM89B/FGD6/…	77
GO:0005759	mitochondrial matrix	154/4244	462/19659	2.43e-09	1.16e-07	9.2e-08	POLDIP2/NDUFAB1/ELAC2/ALAS1/GLRX2/MIPEP/TFB1M/RAD51/MRPS24/HAGH/KARS/IARS2/HSD17B10/MRPS34/ACAT1/REXO2/MRPL22/OXCT1/DIMT1/FH/ATP5F1D/MCAT/PCK2/MRPS31/NME4/DECR1/GSR/TIMM44/MRPL4/BCAT2/SSBP1/GARS/TWNK/PPIF/C1QBP/LRRC59/GRPEL1/MRPL51/SOD2/ALDH5A1/MRPL2/HSPA9/MRPS27/NR3C1/PCCB/MRPL3/MRPL19/HSPE1/MRPL37/WARS2/MRPS15/HMGCL/DARS2/MTHFD1L/MRPS2/ACOT9/TSFM/CHPF/GOT2/MRPS26/TRAP1/TRMT5/STYXL1/MRPS12/COQ3/…	154
GO:0035578	azurophil granule lumen	45/4244	91/19659	3.89e-09	1.75e-07	1.38e-07	MPO/GRN/HEXB/TOLLIP/FTL/LYZ/ADA2/MAPK1/ARSA/CTSG/CPPED1/PYCARD/RETN/IMPDH1/VAT1/ARSB/GCA/PRDX6/NPC2/C3/CAP1/GNS/GGH/SDCBP/STK11IP/PLAC8/CCT8/FABP5/CCT2/RNASE2/RNASE3/GUSB/PA2G4/AZU1/FUCA1/ARHGAP45/PRSS57/TUBB4B/NHLRC3/PRTN3/GM2A/DEFA1/TXNDC5/DEFA3/DEFA1B	45
GO:0030684	preribosome	38/4244	73/19659	1.02e-08	4.35e-07	3.44e-07	LAS1L/UTP18/WDR37/NOP58/WDR3/RRP15/NOP14/PES1/SNU13/NOP56/FBL/RRP9/NOL10/EBNA1BP2/HEATR1/UTP20/RIOK1/PPAN/FBXW9/NIP7/WDR74/IMP4/WDR12/UTP4/NOB1/PDCD11/UTP14A/RRP1B/RRP1/NOL6/TSR1/RSL1D1/RRS1/UTP11/TBL3/NOC4L/RRP7A/BOP1	38
GO:0005635	nuclear envelope	151/4244	461/19659	1.3e-08	5.22e-07	4.13e-07	MAD1L1/UTP18/ALOX5/MVP/PHF20/NUP160/NDC1/SPAG4/IPO5/WDR3/YBX1/PRKCZ/ROGDI/NUP133/NUCB2/TMEM38A/ATP2A3/HACD3/NUP37/OSBPL6/PSEN1/SEH1L/IPO11/SEPHS1/TXLNG/SMOX/CERS4/OSBPL8/DTX2/TYRO3/AAAS/ITPR3/RANBP1/RTCB/SUN2/RANGAP1/CHMP4B/POLA1/MAPK3/NUP93/DMPK/DNAJC2/CUEDC2/GTPBP4/P2RX1/NUP88/LRRC59/TMEM97/TMEM109/SLC22A18/NUP107/GAPDH/ERBIN/LMNB1/PDE4D/NUP155/MRPL19/CENPF/CCND2/NR4A1/CSE1L/NUP85/PCID2/RAC2/PN…	151
GO:0032587	ruffle membrane	44/4244	91/19659	1.38e-08	5.29e-07	4.19e-07	FGR/CDKL5/PLEKHO1/ABCA7/PDE4A/RASGRP2/DNM2/EZR/FERMT1/KANK1/DDX58/PLEKHA1/PPP1R9B/C2CD5/WWC1/PLEK/ARHGEF2/PSD4/ADGRE2/MACF1/HIP1R/MTSS1L/SPRY2/LCP1/TLN1/ITGAV/TPM1/FGD2/PTPRJ/PAK1/TIRAP/IFIT5/PSD3/PDE9A/ITGA5/JCAD/EPS8L2/ARHGAP45/SPATA13/PIP5K1C/SRC/EPS8L3/AIF1/NME1	44
GO:0044452	nucleolar part	71/4244	180/19659	3.91e-08	1.42e-06	1.13e-06	MAP3K14/UTP18/DDX11/WDR37/NOP58/WDR3/KLF6/TCOF1/AFF4/SESN1/NUFIP1/IPO11/ORC6/EZR/TIMM13/PES1/SNU13/POLR2F/NOP56/SMAD7/POP1/FBL/TWISTNB/AKNA/LIPA/GAR1/RRP9/CD3EAP/HEATR1/COIL/RPP40/POLR1B/FOXA1/DKC1/FBXW9/E2F5/RSAD2/IMP4/POLR1E/WDR12/UTP4/TAF4B/URB1/TAF1A/NHP2/NFKBIE/NFIB/RPP30/BTBD10/RRP1B/WDR43/POLR2H/UTP15/EN2/NOL6/NOLC1/FAM111A/MBD6/POLR1C/POP7/DEAF1/RRS1/TBL3/CCDC137/RRP7A/PAX5/AGER/TAX1BP3/M…	71
GO:1904813	ficolin-1-rich granule lumen	52/4244	124/19659	2.61e-07	9.07e-06	7.17e-06	ALOX5/MVP/TIMP2/PGM1/HSP90AA1/FCN1/HSP90AB1/MAPK1/PYGL/CTSZ/CST3/COTL1/CTSH/GSDMD/ASAH1/GPI/IMPDH1/PSMD11/HSPA8/BIN2/ARSB/CTSD/YPEL5/APAF1/PRDX4/FGL2/OSTF1/GNS/DBNL/PSMB7/ILF2/DYNLT1/GSN/COMMD3/CCT8/HK3/ARPC5/CTSS/PSMD6/CTSB/GUSB/LRG1/HSPA6/IMPDH2/PRG2/HMGB1/XRCC6/SERPINA1/PNP/MIF/PLEKHO2/NME2	52
GO:0043202	lysosomal lumen	42/4244	94/19659	4.66e-07	1.55e-05	1.23e-05	IDS/MAN2B2/HEXB/GALC/HSP90AA1/ARSA/ASAH1/LIPA/HSPA8/ARSB/CSPG5/SDC1/CTSD/NPC2/IDUA/ACP2/CTSL/GNS/HSPG2/CTSK/PLBD2/CD1E/ATP13A2/CTSS/CTSB/SMPD1/TPP1/SDC2/GUSB/GAA/CSPG4/CHID1/FUCA1/SGSH/TCN2/GM2A/PSAP/GPC2/HEXA/IFI30/PPT2/TXNDC5	42
GO:0045121	membrane raft	101/4244	304/19659	1.55e-06	4.93e-05	3.9e-05	CFLAR/CD4/FYN/BIRC3/FAS/TNFRSF1B/RTN4R/CTNNA1/ATP2B4/CASP8/TNFRSF1A/PRKCZ/ATP1B3/ADD2/PAG1/PSEN1/PTPRC/SLC9A1/ICAM1/EZR/HDAC6/JAK2/MAPK1/HMOX1/MLC1/HCK/TRADD/MAPK3/PLLP/IKBKB/CLIP3/P2RX1/PRKAR1A/SLC9A3R1/BIRC2/CBL/SELPLG/LDHB/GNAI2/TNR/CD48/STX12/CTSD/CNR1/RHOQ/PTK2B/TUBA1B/AHNAK/TRAF2/PODXL/RFTN1/CD36/FLOT1/SDCBP/MYOF/IQGAP1/CDH13/NPC1/EFHD2/ATP1B1/HSPD1/ADD3/AKAP6/EPHB1/HK1/LRP8/CD1A/ITGB2/CAPN…	101
GO:0098857	membrane microdomain	101/4244	305/19659	1.83e-06	5.59e-05	4.42e-05	CFLAR/CD4/FYN/BIRC3/FAS/TNFRSF1B/RTN4R/CTNNA1/ATP2B4/CASP8/TNFRSF1A/PRKCZ/ATP1B3/ADD2/PAG1/PSEN1/PTPRC/SLC9A1/ICAM1/EZR/HDAC6/JAK2/MAPK1/HMOX1/MLC1/HCK/TRADD/MAPK3/PLLP/IKBKB/CLIP3/P2RX1/PRKAR1A/SLC9A3R1/BIRC2/CBL/SELPLG/LDHB/GNAI2/TNR/CD48/STX12/CTSD/CNR1/RHOQ/PTK2B/TUBA1B/AHNAK/TRAF2/PODXL/RFTN1/CD36/FLOT1/SDCBP/MYOF/IQGAP1/CDH13/NPC1/EFHD2/ATP1B1/HSPD1/ADD3/AKAP6/EPHB1/HK1/LRP8/CD1A/ITGB2/CAPN…	101
GO:0030426	growth cone	62/4244	165/19659	1.95e-06	5.74e-05	4.55e-05	ALS2/FKBP4/CDKL5/RUFY3/TIMP2/RTN4R/RASGRF1/ADGRL1/DNM2/PSEN1/HSP90AA1/SSH1/CTTN/ARHGAP4/HSP90AB1/NRP1/CBARP/NIN/CTSZ/FMR1/CYTH2/SETX/DVL1/CBL/CPEB4/KIF21B/CNR1/FKBP15/PTK2B/TSHZ3/MAPK8IP1/PREX1/TMOD2/PALLD/MYH10/KIF20B/MAPK8IP3/IQGAP1/KATNB1/DYNLT1/C9orf72/SIGMAR1/PARD3/PTPRO/UTRN/GDPD5/ARPC5/APBB2/APBB1/STX3/KIF5C/GPRIN1/RAC3/ZNF804A/KIF5B/BASP1/EXOC3/SHTN1/TRPV2/LRRK2/MYO5A/CTNND1	62
GO:0031965	nuclear membrane	100/4244	302/19659	2.06e-06	5.83e-05	4.61e-05	UTP18/ALOX5/PHF20/NDC1/SPAG4/IPO5/WDR3/YBX1/NUP133/NUCB2/TMEM38A/ATP2A3/HACD3/OSBPL6/PSEN1/SEPHS1/TXLNG/SMOX/CERS4/OSBPL8/DTX2/AAAS/ITPR3/SUN2/RANGAP1/NUP93/DMPK/DNAJC2/CUEDC2/GTPBP4/P2RX1/TMEM97/TMEM109/NUP107/GAPDH/ERBIN/LMNB1/PDE4D/NUP155/MRPL19/CCND2/NR4A1/NUP85/PNPLA7/SYNE1/GCH1/ALOX5AP/P2RX4/CDK4/DNAJB2/TSGA10/PHF11/SCRN1/SDCBP/LRPPRC/MYOF/CMTM3/TMC6/DTL/PSEN2/LBR/ACKR2/C9orf72/SIGMAR1/DNAJ…	100
GO:0030055	cell-substrate junction	128/4244	409/19659	2.49e-06	6.59e-05	5.21e-05	RALA/CD9/PLAUR/FHL1/VIM/ARHGAP31/CTNNA1/LIMA1/CYBA/PPP1R12A/COL17A1/ACTN1/HACD3/ACTB/REXO2/APBB1IP/DNM2/PTPRC/CD59/CTTN/TRIP6/CASS4/PXN/SLC9A1/ICAM1/SNAP23/EZR/JAK2/NRP1/MAPK1/TRIOBP/MYH9/PROCR/FERMT1/HCK/MAPK3/HSPB1/ENG/HSPA8/LPXN/CBL/TNS2/NEDD9/ERBIN/HSPA9/RHOU/ARHGEF2/CD46/SORBS3/PTK2B/RPL5/PLAU/ADGRE5/STX16/AHNAK/VASP/RRAS/FLRT1/PTPN12/RAC2/ARHGAP22/PALLD/ARPC1B/CAP1/ITGB4/MPRIP/NUMB/TES/LCP1…	128
GO:0005743	mitochondrial inner membrane	142/4244	463/19659	2.5e-06	6.59e-05	5.21e-05	FGR/NDUFAB1/MCUR1/ALDH18A1/MRPS24/SDHA/MRPS34/BCS1L/SLC25A40/TIMM21/PSEN1/MRPL22/CRLS1/ATP5F1D/TIMM13/SLC25A1/GCAT/TIMM9/MRPS31/SLC25A15/NME4/TIMM44/TIMM50/MRPL4/CHCHD3/PPIF/GRPEL1/FOXRED1/MRPL51/MRPL2/MRPS27/TIMMDC1/MRPL3/MRPL19/COQ10B/MRPL37/MRPS15/SDHB/MRPS2/NDUFAF4/GOT2/SLC25A35/SLC25A19/MRPS26/TRAP1/IFI6/TIMM8A/NDUFA5/MRPS12/ECSIT/TOMM40/SLC27A1/MRPS25/IMMT/COQ3/RSAD2/TIMM10/ABCB10/MRPS9/MRP…	142
GO:0005925	focal adhesion	126/4244	402/19659	2.73e-06	6.96e-05	5.5e-05	RALA/CD9/PLAUR/FHL1/VIM/ARHGAP31/CTNNA1/LIMA1/CYBA/PPP1R12A/ACTN1/HACD3/ACTB/REXO2/APBB1IP/DNM2/PTPRC/CD59/CTTN/TRIP6/CASS4/PXN/SLC9A1/ICAM1/SNAP23/EZR/JAK2/NRP1/MAPK1/TRIOBP/MYH9/PROCR/FERMT1/HCK/MAPK3/HSPB1/ENG/HSPA8/LPXN/CBL/TNS2/NEDD9/HSPA9/RHOU/ARHGEF2/CD46/SORBS3/PTK2B/RPL5/PLAU/ADGRE5/STX16/AHNAK/VASP/RRAS/FLRT1/PTPN12/RAC2/ARHGAP22/PALLD/ARPC1B/CAP1/ITGB4/MPRIP/NUMB/TES/LCP1/TLN1/HMGA1/FL…	126
GO:0030427	site of polarized growth	62/4244	167/19659	3.1e-06	7.66e-05	6.06e-05	ALS2/FKBP4/CDKL5/RUFY3/TIMP2/RTN4R/RASGRF1/ADGRL1/DNM2/PSEN1/HSP90AA1/SSH1/CTTN/ARHGAP4/HSP90AB1/NRP1/CBARP/NIN/CTSZ/FMR1/CYTH2/SETX/DVL1/CBL/CPEB4/KIF21B/CNR1/FKBP15/PTK2B/TSHZ3/MAPK8IP1/PREX1/TMOD2/PALLD/MYH10/KIF20B/MAPK8IP3/IQGAP1/KATNB1/DYNLT1/C9orf72/SIGMAR1/PARD3/PTPRO/UTRN/GDPD5/ARPC5/APBB2/APBB1/STX3/KIF5C/GPRIN1/RAC3/ZNF804A/KIF5B/BASP1/EXOC3/SHTN1/TRPV2/LRRK2/MYO5A/CTNND1	62
GO:0098589	membrane region	103/4244	316/19659	3.24e-06	7.75e-05	6.14e-05	CFLAR/CD4/FYN/BIRC3/FAS/TNFRSF1B/RTN4R/CTNNA1/ATP2B4/CASP8/TNFRSF1A/PRKCZ/ATP1B3/ADD2/PAG1/PSEN1/PTPRC/SLC9A1/ICAM1/EZR/HDAC6/JAK2/MAPK1/HMOX1/MLC1/HCK/TRADD/MAPK3/PLLP/IKBKB/CLIP3/P2RX1/PRKAR1A/SLC9A3R1/BIRC2/CBL/SELPLG/LDHB/GNAI2/TNR/CD48/CD46/STX12/CTSD/CNR1/RHOQ/PTK2B/TUBA1B/AHNAK/TRAF2/PODXL/RFTN1/EIF5A/CD36/FLOT1/SDCBP/MYOF/IQGAP1/CDH13/NPC1/EFHD2/ATP1B1/HSPD1/ADD3/AKAP6/EPHB1/HK1/LRP8/CD1A…	103
GO:0005924	cell-substrate adherens junction	126/4244	405/19659	4.13e-06	9.57e-05	7.57e-05	RALA/CD9/PLAUR/FHL1/VIM/ARHGAP31/CTNNA1/LIMA1/CYBA/PPP1R12A/ACTN1/HACD3/ACTB/REXO2/APBB1IP/DNM2/PTPRC/CD59/CTTN/TRIP6/CASS4/PXN/SLC9A1/ICAM1/SNAP23/EZR/JAK2/NRP1/MAPK1/TRIOBP/MYH9/PROCR/FERMT1/HCK/MAPK3/HSPB1/ENG/HSPA8/LPXN/CBL/TNS2/NEDD9/HSPA9/RHOU/ARHGEF2/CD46/SORBS3/PTK2B/RPL5/PLAU/ADGRE5/STX16/AHNAK/VASP/RRAS/FLRT1/PTPN12/RAC2/ARHGAP22/PALLD/ARPC1B/CAP1/ITGB4/MPRIP/NUMB/TES/LCP1/TLN1/HMGA1/FL…	126
GO:0015629	actin cytoskeleton	146/4244	483/19659	4.38e-06	9.7e-05	7.67e-05	FGR/BAIAP2L1/GAS7/FYN/WAS/CTNNA1/LIMA1/CYBA/PPP1R12A/NDC1/PRKCZ/ACTN1/MARK2/LLGL2/NOTCH3/ADD2/ACTB/CAPZB/MYH7B/OPHN1/CARMIL1/PGM1/STK17B/FYB1/CTTN/KIF9/PXN/EZR/MYL6/ABLIM1/MYO9B/TRIOBP/MYH9/HCK/MYOM1/MYL12A/TNNT1/SIPA1L3/DDX58/NPM3/ARHGAP21/PPP1R9B/SLC9A3R1/KLHL2/LPXN/BIN2/DUSP22/KAT2B/APC2/WIPF1/RHOU/ARHGEF2/IVNS1ABP/FILIP1/PKD2/FKBP15/RHOQ/RAB22A/AHNAK/VASP/DSTN/MACF1/HIP1/PTPN12/RAC2/SPECC1/MY…	146
GO:0045335	phagocytic vesicle	49/4244	124/19659	4.44e-06	9.7e-05	7.67e-05	WAS/VIM/ATP6V0A1/VAMP3/CYBA/DNM2/SNAP23/NCF4/TCIRG1/RAP1A/NCF2/STX12/RAB32/RAB38/RAB22A/RAC2/SYT11/CD36/STXBP1/ITGAV/RAB20/GSN/RAB11FIP1/NCF1/ATP6V0D1/ABCA1/CYBB/ATP7A/RAB8B/PLD4/B2M/RILP/TAP1/RAB31/KIF5B/RAB43/TLR1/TLR6/CALR/CDC42EP4/EVL/INPP5B/HLA-C/HLA-E/HLA-A/TAPBP/HLA-B/TLR9/RAB7B	49
GO:0098687	chromosomal region	110/4244	346/19659	5.61e-06	0.000119112	9.42e-05	MAD1L1/KDM1A/NCAPD2/NUP160/SPDL1/RAD51/THOC3/PPP1R12A/POLD1/STAG3/SP100/NUP133/SMG6/MCM2/NUP37/MCM6/PSEN1/SEH1L/ORC1/AURKA/BIRC5/MSH2/CENPM/DMC1/SUN2/MCM5/RANGAP1/REC8/FMR1/ACD/OIP5/MCM4/SETX/ZNF330/GAR1/NCAPG/NUP107/MCM3/TTK/KAT2B/CENPA/NEK2/CENPF/DCLRE1B/DNMT3A/ZWINT/CENPK/NUP85/HAT1/KNSTRN/TEP1/CLIP1/DNMT1/PCNA/CCNB1/CDCA8/ORC3/NAT10/DSCC1/SSB/NABP2/BRCA2/ITGB3BP/KIF2C/NUF2/PARP1/PSEN2/NHP2/CH…	110
GO:0031256	leading edge membrane	61/4244	167/19659	6.78e-06	0.000140232	0.000110951	FGR/PLXND1/CDKL5/PLEKHO1/ANK1/ABCA7/PDE4A/RASGRP2/DNM2/EPB41L3/EZR/FERMT1/PIEZO1/DOCK8/KANK1/DDX58/PLEKHA1/PPP1R9B/MPP2/C2CD5/WWC1/APC2/PLEK/KCNC4/ARHGEF2/PSD4/VASP/ADGRE2/MACF1/ADORA2A/HIP1R/MTSS1L/SPRY2/LCP1/TLN1/ITGAV/TPM1/FGD2/PTPRJ/PAK1/TIRAP/IFIT5/PSD3/PDE9A/ITGA5/JCAD/ANTXR1/INSR/CSPG4/MYO1D/EPS8L2/AKAP5/ARHGAP45/DDN/SPATA13/PIP5K1C/TRPV1/SRC/EPS8L3/AIF1/NME1	61
GO:0005657	replication fork	31/4244	68/19659	8.67e-06	0.000174525	0.000138083	RFC2/POLD1/MCM10/RAD18/TIPIN/CDC45/POLA1/RPA3/POLD2/RAD51C/PRPF19/RFC5/MCM3/BCL6/ZRANB3/ZMIZ2/DNMT1/GINS2/PCNA/RFC3/MMS22L/GINS4/TONSL/RFC4/POLD4/RAD51B/XRCC2/BLM/PRIM1/WDHD1/UHRF1	31
GO:0030686	90S preribosome	17/4244	29/19659	1.61e-05	0.000316404	0.000250337	UTP18/WDR37/WDR3/NOP14/PES1/HEATR1/UTP20/FBXW9/IMP4/WDR12/UTP4/NOL6/RSL1D1/TBL3/NOC4L/RRP7A/BOP1	17
GO:0101003	ficolin-1-rich granule membrane	28/4244	61/19659	1.99e-05	0.000381034	0.000301472	ATP6V0A1/SLC2A3/SIGLEC5/TCIRG1/CD58/NCKAP1L/LILRB2/ADGRE3/ITGAX/TRPM2/ARL8A/PTPRN2/FCER1G/ATAD3B/ITGB2/NBEAL2/CLEC4D/CD300A/FPR2/FPR1/GAA/TBC1D10C/FCAR/CD55/SIRPA/CR1/SIGLEC14/MGAM	28
GO:0005874	microtubule	125/4244	414/19659	2.2e-05	0.000401744	0.000317857	SARM1/FKBP4/CDC27/KIF1B/RASSF1/KIF2A/KCNAB2/POLB/TUBE1/DNM2/CYLD/KIF3C/MAPRE3/WDR47/AURKA/TPX2/KIF9/BIRC5/ARHGAP4/NUDC/KIF4A/HDAC6/KLHL22/NIN/RPGRIP1L/CSPP1/RAB3D/CLIP2/DNM1/DVL1/BAG2/ARL6/DNAH1/APC2/CCT4/ARHGEF2/KIF21B/NEK2/CAMSAP2/NEK6/TCP1/HSPH1/TUBA1B/ENKD1/MACF1/TUBA4A/KNSTRN/CLIP1/TUBG1/TPT1/PSRC1/NAV1/TPGS2/MAP7/CCT7/SPRY2/KIF13A/TUBB2A/ATAT1/FHDC1/KIF23/HAUS2/TUBGCP4/LRPPRC/KIF20B/KIF21A/…	125
GO:0019898	extrinsic component of membrane	92/4244	287/19659	2.21e-05	0.000401744	0.000317857	FGR/SARM1/MATK/FYN/PIK3C2A/PLAUR/CTNNA1/GNA15/GRIPAP1/KCNAB2/WIPI1/MGLL/CYLD/FCN1/SNX10/GNAS/GNA11/GRAMD1A/RGS1/EZR/MTMR3/SLA2/HCK/SMAD7/FMR1/SNX16/SGTA/PIK3R2/PIK3CG/WDR91/CYTH1/BST1/ATG2A/FOLR3/GNAI2/CISH/APC2/AAK1/PIK3R3/ESYT2/PTK2B/TGM3/AKAP9/HIP1/GNAI1/VPS13C/COQ3/NUMB/SERPINE2/CDH24/IQGAP1/CDH13/GNAL/PIK3R5/SYTL1/TAMM41/CDH22/CNKSR2/NMT2/NCF1/SCUBE1/ALOX15/COQ8A/WDFY3/SYTL3/STOML2/GNGT2/PHB…	92
GO:0150034	distal axon	90/4244	280/19659	2.4e-05	0.000417789	0.000330552	ALS2/FKBP4/TSPOAP1/CDKL5/RUFY3/TIMP2/SLC18A1/RTN4R/RASGRF1/KCNAB2/ADGRL1/OPHN1/DNM2/PSEN1/HSP90AA1/SSH1/CAD/CTTN/PEBP1/ARHGAP4/HSP90AB1/NRP1/CBARP/NIN/CTSZ/FMR1/CYTH2/NCS1/SETX/DVL1/HSPA8/CBL/CPEB4/TANC1/AAK1/KCNC4/KIF21B/CNR1/FKBP15/PTK2B/TSHZ3/MAPK8IP1/PREX1/ELK1/TMOD2/PALLD/SYT11/MYH10/P2RX4/GLUL/KIF20B/MAPK8IP3/IQGAP1/KATNB1/DYNLT1/GNRH1/C9orf72/SIGMAR1/PARD3/RGS10/PTPRO/UTRN/PTPRN2/GDPD5/SYN…	90
GO:0000779	condensed chromosome centromeric region	45/4244	117/19659	2.4e-05	0.000417789	0.000330552	MAD1L1/NCAPD2/SPDL1/NUP133/NUP37/SEH1L/AURKA/BIRC5/CENPM/RANGAP1/REC8/NCAPG/NUP107/CENPA/NEK2/CENPF/ZWINT/CENPK/NUP85/KNSTRN/CCNB1/ITGB3BP/KIF2C/NUF2/CENPU/CENPH/SYCP2L/AHCTF1/CFDP1/BUB1B/LRWD1/SGO2/MAD2L1/DYNLT3/SKA3/PLK1/CDT1/BUB1/CENPX/CEBPB/CENPS/AURKB/ERCC6L/CENPW/PINX1	45
GO:0030687	preribosome large subunit precursor	14/4244	22/19659	2.51e-05	0.000427534	0.000338262	LAS1L/WDR37/RRP15/PES1/EBNA1BP2/PPAN/FBXW9/NIP7/WDR74/WDR12/RRP1B/RRP1/RRS1/BOP1	14
GO:0043235	receptor complex	120/4244	396/19659	2.66e-05	0.000442143	0.000349821	PLXND1/CD79B/CD4/TNFRSF1B/FLT4/TSPAN32/TNFRSF1A/TGFBR3/TFRC/NOTCH3/PLXNA2/APBB1IP/FGFR1/TOLLIP/CEACAM1/IMPG2/IL12RB2/TYRO3/RFFL/HSP90AB1/ITPR3/IL12RB1/NRP1/LRP5L/CSF2RB/CD40/TRADD/IKBKB/IL27RA/EBI3/GRIN2D/EPHB6/TFR2/AHR/ENG/PKD2L1/BST1/BIRC2/VDR/PTPN6/NT5DC3/GABRR2/GPR63/PLXNA1/ACVR1/IL18RAP/LEPR/CSF3R/PTK2B/FLT3/ITPR2/TRAF2/PTPRB/PLXNA3/IL13RA1/ITGB4/EPHB2/NOTCH2/IL6ST/CD36/PLXNC1/IL11RA/SDCBP/I…	120
GO:0030670	phagocytic vesicle membrane	31/4244	72/19659	3.51e-05	0.000564696	0.000446784	ATP6V0A1/VAMP3/CYBA/DNM2/SNAP23/TCIRG1/RAB32/RAB38/RAB22A/RAC2/RAB20/RAB11FIP1/ATP6V0D1/CYBB/ATP7A/RAB8B/B2M/RILP/TAP1/RAB31/RAB43/TLR1/TLR6/CALR/INPP5B/HLA-C/HLA-E/HLA-A/TAPBP/HLA-B/RAB7B	31
GO:0031970	organelle envelope lumen	35/4244	85/19659	3.58e-05	0.000564696	0.000446784	FGR/AK2/CIAPIN1/ALOX5/REXO2/TIMM13/TIMM9/NME4/CHCHD2/NLN/TRAP1/TIMM8A/TIMM10/SORL1/PNPT1/SUOX/PRELID3A/SOD1/STAR/PTGES/AIFM1/COA7/CHCHD4/STOML2/DTYMK/NDUFS5/TRIAP1/GATM/THOP1/CYCS/SHMT2/SDHAF3/LYN/TIMM23/TXNIP	35
GO:0042555	MCM complex	9/4244	11/19659	3.62e-05	0.000564696	0.000446784	MCM2/MCM6/MCM5/MCM4/MCM3/MCM8/MMS22L/TONSL/MCM7	9
GO:0098562	cytoplasmic side of membrane	60/4244	172/19659	3.97e-05	0.000607039	0.000480285	FGR/MATK/FYN/ANK1/GNA15/KCNAB2/PTPN3/PTPRC/CYLD/GNAS/GNA11/GRAMD1A/RGS1/EZR/HCK/CHMP4B/IKBKB/RASAL3/CYTH1/BIRC2/GNAI2/THADA/RGS2/ESYT2/PKD2/PTK2B/TGM3/TRAF2/HIP1/GNAI1/PTPN22/SPPL2A/IQGAP1/GNAL/PKP4/GNRH1/KIT/LDLRAP1/ALOX15/SPTA1/GNGT2/GNG4/PTEN/C2CD2L/GNG7/SNX18/AKAP5/CACNB4/STAC3/GNB1L/GNG2/CNR2/LRRK2/PTPN1/GM2A/SRC/RPS26/GNG10/SHANK3/LYN	60
GO:0042470	melanosome	41/4244	106/19659	4.65e-05	0.00068461	0.000541659	ATP6V0A1/ATP1B3/TFRC/HSP90AA1/HSP90AB1/SYNGR1/AHCY/ANKRD27/SLC1A5/HSPA8/CCT4/SLC1A4/PRDX1/CTSD/MREG/RAB32/RAB38/CANX/RAN/GPNMB/FLOT1/MYO7A/GGH/SDCBP/SGSM2/SYTL1/PDIA6/ATP6V1B2/PDIA4/NCSTN/RPN1/CTSB/TPP1/HSP90B1/PPIB/STX3/FASN/TMED10/P4HB/TRPV2/MYO5A	41
GO:0048770	pigment granule	41/4244	106/19659	4.65e-05	0.00068461	0.000541659	ATP6V0A1/ATP1B3/TFRC/HSP90AA1/HSP90AB1/SYNGR1/AHCY/ANKRD27/SLC1A5/HSPA8/CCT4/SLC1A4/PRDX1/CTSD/MREG/RAB32/RAB38/CANX/RAN/GPNMB/FLOT1/MYO7A/GGH/SDCBP/SGSM2/SYTL1/PDIA6/ATP6V1B2/PDIA4/NCSTN/RPN1/CTSB/TPP1/HSP90B1/PPIB/STX3/FASN/TMED10/P4HB/TRPV2/MYO5A	41
GO:0005758	mitochondrial intermembrane space	32/4244	77/19659	6.14e-05	0.000886026	0.000701018	FGR/AK2/CIAPIN1/REXO2/TIMM13/TIMM9/NME4/CHCHD2/NLN/TRAP1/TIMM8A/TIMM10/PNPT1/SUOX/PRELID3A/SOD1/STAR/AIFM1/COA7/CHCHD4/STOML2/DTYMK/NDUFS5/TRIAP1/GATM/THOP1/CYCS/SHMT2/SDHAF3/LYN/TIMM23/TXNIP	32
GO:0032040	small-subunit processome	19/4244	37/19659	6.43e-05	0.000910618	0.000720475	UTP18/NOP58/WDR3/NOP14/SNU13/NOP56/FBL/RRP9/NOL10/HEATR1/UTP20/IMP4/UTP4/PDCD11/UTP14A/NOL6/UTP11/TBL3/NOC4L	19
GO:0033267	axon part	112/4244	373/19659	7.37e-05	0.00102572	0.00081154	ALS2/FKBP4/TSPOAP1/CDKL5/RUFY3/TNFRSF1B/ANK1/TIMP2/SLC18A1/RTN4R/KIF1B/RASGRF1/PRKCZ/KCNAB2/ADGRL1/OPHN1/DNM2/PSEN1/HSP90AA1/EPB41L3/SSH1/CAD/CTTN/AURKA/TPX2/PEBP1/ARHGAP4/KIF4A/HSP90AB1/NRP1/CBARP/RANGAP1/NIN/HIF1A/CD40/CTSZ/FMR1/CYTH2/SCN1B/HSPB1/DNM1/NCS1/SETX/DVL1/HSPA8/CBL/CPEB4/TANC1/AAK1/KCNC4/KIF21B/CNR1/FKBP15/PTK2B/TSHZ3/MAPK8IP1/PREX1/ELK1/ADORA2A/TMOD2/PALLD/SYT11/MYH10/NAV1/P2RX4/GLU…	112
GO:0000776	kinetochore	48/4244	133/19659	8.73e-05	0.00119232	0.000943359	MAD1L1/NUP160/SPDL1/PPP1R12A/NUP133/NUP37/PSEN1/SEH1L/BIRC5/CENPM/RANGAP1/REC8/NUP107/TTK/KAT2B/CENPA/NEK2/CENPF/ZWINT/CENPK/NUP85/KNSTRN/CLIP1/CCNB1/ITGB3BP/KIF2C/NUF2/PSEN2/CENPU/CENPH/AHCTF1/CFDP1/BUB1B/LRWD1/SGO2/MAD2L1/DYNLT3/SKA3/PLK1/CDT1/BUB1/CENPX/MTBP/CENPS/AURKB/ERCC6L/CENPW/PINX1	48
GO:0005884	actin filament	38/4244	99/19659	0.000104975	0.00139146	0.00110091	GAS7/FYN/WAS/ACTN1/MARK2/CAPZB/CARMIL1/CTTN/EZR/MYO9B/HCK/DUSP22/APC2/WIPF1/PKD2/FKBP15/RHOQ/RAC2/SPECC1/MYO1B/PALLD/LCP1/TPM1/IQGAP1/ACKR2/BIN3/PAK1/PSTPIP2/TPM4/RAC3/AKAP13/CORO1B/FLNA/SRC/MYO5A/RCSD1/AIF1/FMN1	38
GO:0000307	cyclin-dependent protein kinase holoenzyme complex	20/4244	41/19659	0.000105496	0.00139146	0.00110091	MNAT1/CCNE1/CDK6/BCCIP/CCND1/CCND3/CCND2/CKS2/CDKN1A/CDKN2D/CCNB1/CDK7/CCNJL/CDK4/CDK9/CCNG2/CCNA2/CCNB3/CCNB2/CKS1B	20
GO:0001650	fibrillar center	48/4244	134/19659	0.000107832	0.00139816	0.00110622	MAP3K14/DDX11/NOP58/KLF6/TCOF1/AFF4/SESN1/NUFIP1/IPO11/ORC6/EZR/TIMM13/POLR2F/NOP56/SMAD7/FBL/AKNA/LIPA/GAR1/CD3EAP/HEATR1/COIL/FOXA1/DKC1/E2F5/RSAD2/IMP4/POLR1E/UTP4/TAF4B/URB1/NFKBIE/NFIB/BTBD10/WDR43/UTP15/EN2/NOLC1/FAM111A/MBD6/DEAF1/RRS1/CCDC137/PAX5/AGER/TAX1BP3/MRPL23/B3GNT9	48
GO:0034709	methylosome	9/4244	12/19659	0.000116753	0.0014886	0.00117777	CLNS1A/PRMT5/SNRPD2/SNRPB/PRMT1/SNRPF/SNRPG/SNRPD1/SNRPE	9
GO:0031968	organelle outer membrane	67/4244	204/19659	0.000122076	0.00152658	0.00120782	SARM1/MGST1/AGPAT4/AIFM2/CASP8/ACSL4/NUCB2/SLC44A1/ACACB/TIGAR/VDAC3/PSEN1/PPP1R15A/MAVS/PEBP1/ITPR3/TOMM22/TSPO/DMPK/VAT1/CPT1A/TMEM109/CYP27B1/ABCB6/KMO/MARC2/CNR1/RAB32/GPAM/AKAP1/FAM210B/MSTO1/VPS13C/TOMM40/RTN4IP1/SYNE1/RSAD2/LRPPRC/BCL2A1/PMAIP1/MCL1/SIGMAR1/ACSL1/TOMM70/MTERF3/HK1/CLMN/CYB5A/PHB/BCL2/DHCR7/TOMM20/TOMM5/BNIP3/SYNE3/PLD6/TMEM173/SNN/PDE2A/LRRK2/GK/CPT1B/VDAC1/PHB2/NME1/PGAM5…	67
GO:0009898	cytoplasmic side of plasma membrane	52/4244	149/19659	0.000123722	0.00152658	0.00120782	FGR/MATK/FYN/ANK1/GNA15/KCNAB2/PTPN3/PTPRC/CYLD/GNAS/GNA11/GRAMD1A/RGS1/EZR/HCK/CHMP4B/IKBKB/CYTH1/BIRC2/GNAI2/RGS2/ESYT2/PTK2B/TGM3/TRAF2/HIP1/GNAI1/PTPN22/IQGAP1/GNAL/PKP4/KIT/LDLRAP1/ALOX15/SPTA1/GNGT2/GNG4/PTEN/C2CD2L/GNG7/SNX18/AKAP5/CACNB4/STAC3/GNB1L/GNG2/CNR2/GM2A/SRC/GNG10/SHANK3/LYN	52
GO:0000777	condensed chromosome kinetochore	39/4244	104/19659	0.00015346	0.00185913	0.00147093	MAD1L1/SPDL1/NUP133/NUP37/SEH1L/BIRC5/CENPM/RANGAP1/REC8/NUP107/CENPA/NEK2/CENPF/ZWINT/CENPK/NUP85/KNSTRN/CCNB1/ITGB3BP/KIF2C/NUF2/CENPU/CENPH/AHCTF1/CFDP1/BUB1B/LRWD1/SGO2/MAD2L1/DYNLT3/SKA3/PLK1/CDT1/BUB1/CENPX/CENPS/ERCC6L/CENPW/PINX1	39
GO:0000313	organellar ribosome	34/4244	87/19659	0.000157966	0.00185913	0.00147093	NDUFAB1/MRPS24/MRPS34/MRPL22/MRPS31/MRPL4/MRPL51/MRPL2/MRPS27/MRPL3/MRPL19/MRPL37/MRPS15/MRPS2/MRPS26/MRPS12/MRPS9/MRPL47/MRPL50/MRPL15/MRPL39/MALSU1/MRPL55/MRPL16/MRPL36/MRPL13/MRPL11/MRPS22/MRPL30/MRPL40/MRPL21/MRPL23/MRPS17/MRPL12	34
GO:0005761	mitochondrial ribosome	34/4244	87/19659	0.000157966	0.00185913	0.00147093	NDUFAB1/MRPS24/MRPS34/MRPL22/MRPS31/MRPL4/MRPL51/MRPL2/MRPS27/MRPL3/MRPL19/MRPL37/MRPS15/MRPS2/MRPS26/MRPS12/MRPS9/MRPL47/MRPL50/MRPL15/MRPL39/MALSU1/MRPL55/MRPL16/MRPL36/MRPL13/MRPL11/MRPS22/MRPL30/MRPL40/MRPL21/MRPL23/MRPS17/MRPL12	34
GO:0019867	outer membrane	67/4244	206/19659	0.000168511	0.00195319	0.00154535	SARM1/MGST1/AGPAT4/AIFM2/CASP8/ACSL4/NUCB2/SLC44A1/ACACB/TIGAR/VDAC3/PSEN1/PPP1R15A/MAVS/PEBP1/ITPR3/TOMM22/TSPO/DMPK/VAT1/CPT1A/TMEM109/CYP27B1/ABCB6/KMO/MARC2/CNR1/RAB32/GPAM/AKAP1/FAM210B/MSTO1/VPS13C/TOMM40/RTN4IP1/SYNE1/RSAD2/LRPPRC/BCL2A1/PMAIP1/MCL1/SIGMAR1/ACSL1/TOMM70/MTERF3/HK1/CLMN/CYB5A/PHB/BCL2/DHCR7/TOMM20/TOMM5/BNIP3/SYNE3/PLD6/TMEM173/SNN/PDE2A/LRRK2/GK/CPT1B/VDAC1/PHB2/NME1/PGAM5…	67
GO:0005732	small nucleolar ribonucleoprotein complex	15/4244	28/19659	0.000206232	0.00235474	0.00186306	NOP58/SNRNP40/SNU13/NOP56/POP1/FBL/GAR1/RRP9/DKC1/SNRPF/NAF1/NHP2/RPP30/NOLC1/POP7	15
GO:0000775	chromosome centromeric region	63/4244	194/19659	0.000271602	0.00301527	0.00238566	MAD1L1/NCAPD2/NUP160/SPDL1/PPP1R12A/STAG3/NUP133/NUP37/PSEN1/SEH1L/AURKA/BIRC5/CENPM/RANGAP1/REC8/FMR1/OIP5/ZNF330/NCAPG/NUP107/TTK/KAT2B/CENPA/NEK2/CENPF/DNMT3A/ZWINT/CENPK/NUP85/KNSTRN/CLIP1/DNMT1/CCNB1/CDCA8/DSCC1/ITGB3BP/KIF2C/NUF2/PSEN2/CENPU/SUV39H2/CENPH/SYCP2L/AHCTF1/CFDP1/BUB1B/MIS18A/LRWD1/SGO2/MAD2L1/DYNLT3/SKA3/PLK1/CDT1/BUB1/CENPX/MTBP/CEBPB/CENPS/AURKB/ERCC6L/CENPW/PINX1	63
GO:0001891	phagocytic cup	13/4244	23/19659	0.000271966	0.00301527	0.00238566	ABCA7/DNM2/SH3BP1/BIN2/TRIP10/SYT11/LCP1/ARHGAP25/ARHGAP12/ADGRB1/PIP5K1C/AIF1/TNF	13
GO:0031253	cell projection membrane	99/4244	334/19659	0.000311726	0.00340672	0.00269538	FGR/PLXND1/CDKL5/PLAUR/PLEKHO1/ANK1/LIMA1/ABCA7/PDE4A/RASGRP2/CEACAM1/DNM2/EPB41L3/B4GALT1/EZR/HSP90AB1/SNAP29/FERMT1/NDRG4/PIEZO1/GPI/DOCK8/KANK1/DDX58/PKD2L1/PLEKHA1/PPP1R9B/MPP2/SLC9A3R1/MFSD10/EHD1/SCNN1A/C2CD5/WWC1/APC2/PLEK/KCNC4/ARHGEF2/PKD2/TCTN3/PSD4/VASP/ADGRE2/MACF1/ADORA2A/PODXL/HIP1R/MTSS1L/PEMT/CD36/SPRY2/LCP1/TLN1/SLC5A6/ITGAV/TPM1/BBS4/SYTL1/MYO10/FGD2/PTPRJ/PAK1/TIRAP/SLC7A11/IFI…	99
GO:0019897	extrinsic component of plasma membrane	54/4244	162/19659	0.000350837	0.00378015	0.00299083	FGR/MATK/FYN/CTNNA1/GNA15/KCNAB2/CYLD/FCN1/GNAS/GNA11/GRAMD1A/RGS1/HCK/SMAD7/FMR1/CYTH1/GNAI2/APC2/AAK1/ESYT2/PTK2B/TGM3/AKAP9/HIP1/GNAI1/NUMB/SERPINE2/CDH24/IQGAP1/CDH13/GNAL/SYTL1/CDH22/CNKSR2/SCUBE1/ALOX15/SYTL3/STOML2/GNGT2/PHB/CTNNB1/GNG4/GNG7/SNX18/SCRIB/STAC3/GNG2/CNR2/SRC/CTNND1/TDGF1/GNG10/SHANK3/LYN	54
GO:0005832	chaperonin-containing T-complex	8/4244	11/19659	0.000409941	0.00435562	0.00344614	CCT4/TCP1/CCT7/CCT6A/CCT5/CCT8/CCT3/CCT2	8
GO:0034399	nuclear periphery	46/4244	134/19659	0.000448888	0.0047041	0.00372185	ALOX5/VIM/IPO5/PRKCZ/NUFIP1/CAD/PHACTR3/KIF4A/SRPK1/JAK2/PHF5A/PSMA6/POLA1/NUP93/NUP107/LMNB1/EBNA1BP2/CENPF/MYB/DNMT3A/ATXN1/HAT1/TEP1/RNASEL/DGKQ/AHCTF1/CXXC1/MORC3/RGS12/LMNA/NUP35/ATXN7/CFL2/ENC1/CEBPB/RUVBL1/LMNB2/SATB1/RUVBL2/ZNF703/XPOT/IPO4/BLM/CENPW/PHB2/UHRF1	46
GO:0010008	endosome membrane	130/4244	462/19659	0.000465218	0.00480935	0.00380513	VPS41/HSD17B6/ATP6V0A1/ZFYVE16/VAMP3/ABCA7/SLC9A7/GRIPAP1/LAPTM4A/WIPI1/SNX13/ATP6AP1/TFRC/PLD1/ITCH/STX7/SCAMP1/SNX10/CMTM6/RFFL/MARCH2/SUN2/NCF4/GNPNAT1/SLA2/CHMP4B/ZDHHC2/LAPTM4B/SNX16/CLIP3/WDR91/TMEM106B/ABCA2/SNX25/EHD1/TCIRG1/FIG4/ACAP2/STEAP3/STAM2/ABCB6/ECE1/STX12/RAP2C/SNX21/RAB22A/TMEM175/TICAM1/MYO1B/CD68/ABHD17A/RAB11FIP4/CD164/SCYL2/APPL2/ITM2B/GPNMB/ABHD17C/VPS45/RABEPK/KIF13A/SORL…	130
GO:0000793	condensed chromosome	69/4244	221/19659	0.00050962	0.00519812	0.00411272	MAD1L1/NCAPD2/BRCA1/SPDL1/RAD51/STAG3/NUP133/NUP37/SEH1L/AURKA/BIRC5/PES1/CENPM/DMC1/SUN2/RANGAP1/REC8/NCAPG/NUP107/RAD1/CENPA/NEK2/CENPF/MLH3/NCAPH/ZWINT/CENPK/NUP85/KNSTRN/TUBG1/CCNB1/SMC2/LRPPRC/BRCA2/P3H4/ITGB3BP/KIF2C/NUF2/ADD3/CHEK1/CENPU/CENPH/SYCP2L/AHCTF1/CFDP1/NIFK/TTN/BUB1B/RGS12/LRWD1/SGO2/MAD2L1/DYNLT3/NOL6/SKA3/PLK1/CDT1/BUB1/CENPX/CEBPB/CENPS/AURKB/RRS1/RCC1/ERCC6L/HMGB1/BLM/CENPW/…	69
GO:0043596	nuclear replication fork	19/4244	42/19659	0.000528296	0.00531772	0.00420735	POLD1/MCM10/TIPIN/CDC45/POLA1/RPA3/POLD2/PRPF19/MCM3/ZRANB3/ZMIZ2/GINS2/PCNA/MMS22L/GINS4/TONSL/POLD4/PRIM1/WDHD1	19
GO:0009897	external side of plasma membrane	104/4244	359/19659	0.000553738	0.00550142	0.00435269	CD79B/CD9/CD4/BTN3A1/RTN4R/TNFRSF9/SPA17/TGFBR3/TFRC/FCGR2B/PTPRC/IL12RB2/CD59/FCN1/B4GALT1/ICAM1/FLT3LG/IL12RB1/CD40/GSR/LILRB1/IL27RA/EBI3/CD33/TFR2/ENG/P2RX1/FOLR3/CD69/BTN3A3/BTN2A1/BTNL8/CD86/IL1RL1/SDC1/LEPR/ECE1/F3/CSF3R/CCRL2/CXCR4/CD244/BTN2A3P/IGLL1/IL13RA1/IL6ST/CD36/SERPINE2/IL11RA/FLOT1/ITGAV/SEMA7A/CDH13/ACKR2/NCAM1/MS4A2/ADGRA3/KIT/TNFRSF14/FCER1G/SCUBE1/ICOSLG/ITGB2/CXCR5/CCR5/ITG…	104
GO:0005769	early endosome	99/4244	341/19659	0.000683822	0.00670671	0.00530631	ALS2/VPS41/CD4/CD22/HSD17B6/ZFYVE16/ADRB1/ABCA7/GRIPAP1/SNX13/TFRC/PICALM/ITCH/STX7/CMTM6/NRP1/MAPK1/PICK1/MLC1/RIN3/MGRN1/MAPK3/LAPTM4B/SNX16/ANKRD27/CLIP3/WDR91/EHD1/FIG4/STAM2/CYTIP/RAP1A/STX12/RAB32/FKBP15/CXCR4/RNF11/RAB38/SNX21/RAB22A/MYO1B/RFTN1/NUMB/HAVCR2/TMEM127/APPL2/GPNMB/DBNL/FLOT1/SORL1/DNAJC13/WDFY2/RAB20/ARRDC4/HSPD1/ACKR2/RUBCN/FGD2/RABGAP1L/EPHB1/VPS8/ZFYVE9/LDLRAP1/CD1E/ATP6V0D…	99
GO:0016363	nuclear matrix	38/4244	108/19659	0.000794823	0.0076967	0.00608958	ALOX5/VIM/PRKCZ/NUFIP1/CAD/PHACTR3/KIF4A/SRPK1/JAK2/PHF5A/PSMA6/POLA1/LMNB1/CENPF/MYB/DNMT3A/ATXN1/HAT1/TEP1/RNASEL/DGKQ/AHCTF1/CXXC1/MORC3/RGS12/ATXN7/CFL2/ENC1/CEBPB/RUVBL1/SATB1/RUVBL2/ZNF703/XPOT/BLM/CENPW/PHB2/UHRF1	38
GO:0030496	midbody	55/4244	172/19659	0.00096503	0.0092281	0.00730121	KLHL13/RALA/MARK4/CCDC124/DDX11/CTDP1/BCL3/DNM2/CYLD/SSH1/AGBL5/MAPRE3/AURKA/BIRC5/KIF4A/TRIOBP/CHMP4B/ZNF330/ECT2/GNAI2/APC2/NEK2/CENPF/YPEL5/PKN1/GNAI1/RAB11FIP4/RAN/MYH10/PSRC1/CDCA8/NAT10/URB2/KIF13A/KIF23/KIF20B/USP3/IQGAP1/KATNB1/SCCPDH/ARL8A/PKP4/TACC1/ENTR1/HSP90B1/PLK1/AURKB/SEPT1/EXOC3/KATNA1/NTNG2/CTNND1/CCDC69/GDI1/MBD5	55
GO:0000940	condensed chromosome outer kinetochore	8/4244	12/19659	0.000996317	0.00929491	0.00735407	SPDL1/NUP133/CENPF/CCNB1/BUB1B/SKA3/PLK1/BUB1	8
GO:0043020	NADPH oxidase complex	8/4244	12/19659	0.000996317	0.00929491	0.00735407	CYBA/NCF4/NCF2/NCF1/CYBB/NCF1C/NCF1B/NOXA1	8
GO:0005741	mitochondrial outer membrane	57/4244	180/19659	0.00102544	0.00938324	0.00742396	SARM1/MGST1/AGPAT4/AIFM2/CASP8/ACSL4/SLC44A1/ACACB/TIGAR/VDAC3/PPP1R15A/MAVS/PEBP1/TOMM22/TSPO/DMPK/VAT1/CPT1A/CYP27B1/ABCB6/KMO/MARC2/CNR1/RAB32/GPAM/AKAP1/FAM210B/MSTO1/VPS13C/TOMM40/RTN4IP1/RSAD2/BCL2A1/PMAIP1/MCL1/ACSL1/TOMM70/MTERF3/HK1/CYB5A/PHB/BCL2/TOMM20/TOMM5/BNIP3/PLD6/TMEM173/SNN/PDE2A/LRRK2/GK/CPT1B/VDAC1/PHB2/NME1/PGAM5/MYO19	57
GO:0000315	organellar large ribosomal subunit	23/4244	57/19659	0.00104258	0.00938324	0.00742396	NDUFAB1/MRPL22/MRPL4/MRPL51/MRPL2/MRPL3/MRPL19/MRPL37/MRPL47/MRPL50/MRPL15/MRPL39/MALSU1/MRPL55/MRPL16/MRPL36/MRPL13/MRPL11/MRPL30/MRPL40/MRPL21/MRPL23/MRPL12	23
[truncated: 2 more rows]

## Sheet: GOMF_d2_0
ID	Description	GeneRatio	BgRatio	pvalue	p.adjust	qvalue	geneID	Count
[truncated: 16 more rows]

[truncated: 5 more sheets: GOMF_d4_2, GOMF_d4_0, Reactome_d2_0, Reactome_d4_2, Reactome_d4_0]
