# Supplementary material for: Nuclear Morphological Remodeling in Human Granulocytes Is Linked to Prenylation Independently from Cytoskeleton
Source: Cells. 2020 Nov 20;9(11):2509. doi: 10.3390/cells9112509 (PMC7699803; doi:10.3390/cells9112509)
Supplement: Supplementary file 1 [file cells-09-02509-s001.zip › cells-980065-supplementary.publication/Dataset 6 - cluster genes classification in Reactome.xlsx]

## Sheet: cluster1
Reactome ID	Reactome term	Source	Term PValue	Term PValue Corrected with Bonferroni step down	Group PValue	Group PValue Corrected with Bonferroni step down	Groups	% Associated Genes	Nr. Genes	Associated Genes Found
R-HSA:3928665	EPH-ephrin mediated repulsion of cells	REACTOME_Pathways_16.07.2019	0.00201792	0.00201792	0.00201792	0.00201792	Group0	5.88235	3	[EPHB4, FYN, PSEN2]
R-HSA:166166	MyD88-independent TLR4 cascade	REACTOME_Pathways_16.07.2019	0.000123383	0.000740298	0.00022981	0.000459621	Group1	5.05051	5	[BIRC3, JUN, LY96, NFKBIA, TICAM2]
R-HSA:168138	Toll Like Receptor 9 (TLR9) Cascade	REACTOME_Pathways_16.07.2019	0.00132046	0.00264091	0.00022981	0.000459621	Group1	4.12371	4	[JUN, LY96, NFKBIA, TICAM2]
R-HSA:168181	Toll Like Receptor 7/8 (TLR7/8) Cascade	REACTOME_Pathways_16.07.2019	0.00112904	0.00338713	0.00022981	0.000459621	Group1	4.30108	4	[JUN, LY96, NFKBIA, TICAM2]
R-HSA:937041	IKK complex recruitment mediated by RIP1	REACTOME_Pathways_16.07.2019	0.000244038	0.00122019	0.00022981	0.000459621	Group1	12	3	[BIRC3, LY96, TICAM2]
R-HSA:937061	TRIF(TICAM1)-mediated TLR4 signaling	REACTOME_Pathways_16.07.2019	0.000123383	0.000740298	0.00022981	0.000459621	Group1	5.05051	5	[BIRC3, JUN, LY96, NFKBIA, TICAM2]
R-HSA:975138	TRAF6 mediated induction of NFkB and MAP kinases upon TLR7/8 or 9 activation	REACTOME_Pathways_16.07.2019	0.00108443	0.00433771	0.00022981	0.000459621	Group1	4.34783	4	[JUN, LY96, NFKBIA, TICAM2]
R-HSA:975155	MyD88 dependent cascade initiated on endosome	REACTOME_Pathways_16.07.2019	0.00112904	0.00338713	0.00022981	0.000459621	Group1	4.30108	4	[JUN, LY96, NFKBIA, TICAM2]

## Sheet: cluster2
Reactome ID	Reactome term	Source	Term PValue	Term PValue Corrected with Bonferroni step down	Group PValue	Group PValue Corrected with Bonferroni step down	Groups	% Associated Genes	Nr. Genes	Associated Genes Found
R-HSA:2514853	Condensation of Prometaphase Chromosomes	REACTOME_Pathways_16.07.2019	0.000116396	0.00104756	0.000116396	0.000465583	Group0	27.2727	3	[CCNB2, NCAPD2, NCAPG]
R-HSA:606279	Deposition of new CENPA-containing nucleosomes at the centromere	REACTOME_Pathways_16.07.2019	0.030215	0.030215	0.030215	0.030215	Group1	4.05405	3	[CENPK, CENPS, OIP5]
R-HSA:774815	Nucleosome assembly	REACTOME_Pathways_16.07.2019	0.030215	0.030215	0.030215	0.030215	Group1	4.05405	3	[CENPK, CENPS, OIP5]
R-HSA:2132295	MHC class II antigen presentation	REACTOME_Pathways_16.07.2019	0.000905632	0.00543379	0.00610577	0.0122115	Group2	4.87805	6	[IFI30, KIF15, KIF18A, KIF23, KIF2C, KIF4A]
R-HSA:6811434	COPI-dependent Golgi-to-ER retrograde traffic	REACTOME_Pathways_16.07.2019	0.00210486	0.0105243	0.00610577	0.0122115	Group2	5.05051	5	[KIF15, KIF18A, KIF23, KIF2C, KIF4A]
R-HSA:983189	Kinesins	REACTOME_Pathways_16.07.2019	0.000196449	0.00157159	0.00610577	0.0122115	Group2	8.47458	5	[KIF15, KIF18A, KIF23, KIF2C, KIF4A]
R-HSA:2565942	Regulation of PLK1 Activity at G2/M Transition	REACTOME_Pathways_16.07.2019	0.00856684	0.0257005	0.00137966	0.00413898	Group3	4.54545	4	[CCNB2, CETN2, NEK2, PLK4]
R-HSA:380259	Loss of Nlp from mitotic centrosomes	REACTOME_Pathways_16.07.2019	0.0261864	0.0523729	0.00137966	0.00413898	Group3	4.28571	3	[CETN2, NEK2, PLK4]
R-HSA:380284	Loss of proteins required for interphase microtubule organization from the centrosome	REACTOME_Pathways_16.07.2019	0.0261864	0.0523729	0.00137966	0.00413898	Group3	4.28571	3	[CETN2, NEK2, PLK4]
R-HSA:8854518	AURKA Activation by TPX2	REACTOME_Pathways_16.07.2019	0.00443627	0.0177451	0.00137966	0.00413898	Group3	5.47945	4	[CETN2, NEK2, PLK4, TPX2]
R-HSA:1655829	Regulation of cholesterol biosynthesis by SREBP (SREBF)	REACTOME_Pathways_16.07.2019	1.01812e-05	0.000132356	8.91744e-06	4.45872e-05	Group4	10.9091	6	[CYP51A1, DHCR7, HMGCS1, IDI1, LSS, SQLE]
R-HSA:191273	Cholesterol biosynthesis	REACTOME_Pathways_16.07.2019	1.82233e-09	3.09797e-08	8.91744e-06	4.45872e-05	Group4	28	7	[ACAT2, CYP51A1, DHCR7, HMGCS1, IDI1, LSS, SQLE]
R-HSA:2426168	Activation of gene expression by SREBF (SREBP)	REACTOME_Pathways_16.07.2019	2.02766e-06	3.04149e-05	8.91744e-06	4.45872e-05	Group4	14.2857	6	[CYP51A1, DHCR7, HMGCS1, IDI1, LSS, SQLE]
R-HSA:8957322	Metabolism of steroids	REACTOME_Pathways_16.07.2019	8.91744e-06	0.000124844	8.91744e-06	4.45872e-05	Group4	6	9	[ACAT2, CYP51A1, DHCR7, HMGCS1, IDI1, LSS, SQLE, TSPO, VDR]
R-HSA:141424	Amplification of signal from the kinetochores	REACTOME_Pathways_16.07.2019	2.66167e-05	0.000292783	2.99106e-07	1.79464e-06	Group5	7.29167	7	[CENPF, CENPK, CENPS, KIF18A, KIF2C, NUF2, ZWINT]
R-HSA:141444	Amplification of signal from unattached kinetochores via a MAD2 inhibitory signal	REACTOME_Pathways_16.07.2019	2.66167e-05	0.000292783	2.99106e-07	1.79464e-06	Group5	7.29167	7	[CENPF, CENPK, CENPS, KIF18A, KIF2C, NUF2, ZWINT]
R-HSA:2500257	Resolution of Sister Chromatid Cohesion	REACTOME_Pathways_16.07.2019	1.91203e-05	0.000229443	2.99106e-07	1.79464e-06	Group5	6.34921	8	[CCNB2, CENPF, CENPK, CENPS, KIF18A, KIF2C, NUF2, ZWINT]
R-HSA:5663220	RHO GTPases Activate Formins	REACTOME_Pathways_16.07.2019	0.000289193	0.00202435	2.99106e-07	1.79464e-06	Group5	5	7	[CENPF, CENPK, CENPS, KIF18A, KIF2C, NUF2, ZWINT]
R-HSA:68877	Mitotic Prometaphase	REACTOME_Pathways_16.07.2019	3.05376e-08	4.88601e-07	2.99106e-07	1.79464e-06	Group5	6.5	13	[CCNB2, CENPF, CENPK, CENPS, CETN2, KIF18A, KIF2C, NCAPD2, NCAPG, NEK2, NUF2, PLK4, ZWINT]
R-HSA:69618	Mitotic Spindle Checkpoint	REACTOME_Pathways_16.07.2019	7.18236e-05	0.000718236	2.99106e-07	1.79464e-06	Group5	6.25	7	[CENPF, CENPK, CENPS, KIF18A, KIF2C, NUF2, ZWINT]

## Sheet: cluster3
Reactome ID	Reactome term	Source	Term PValue	Term PValue Corrected with Bonferroni step down	Group PValue	Group PValue Corrected with Bonferroni step down	Groups	% Associated Genes	Nr. Genes	Associated Genes Found
R-HSA:1660516	Synthesis of PIPs at the early endosome membrane	REACTOME_Pathways_16.07.2019	0.0745804	1	0.0745804	1	Group000	18.75	3	[FIG4, INPP4A, MTMR10]
R-HSA:5223345	Miscellaneous transport and binding events	REACTOME_Pathways_16.07.2019	0.220924	1	0.220924	1	Group001	11.5385	3	[ADD3, NIPAL2, PQLC2]
R-HSA:5683826	Surfactant metabolism	REACTOME_Pathways_16.07.2019	0.115422	1	0.115422	1	Group002	13.3333	4	[CSF2RA, PGA3, PGA4, PGA5]
R-HSA:76009	Platelet Aggregation (Plug Formation)	REACTOME_Pathways_16.07.2019	0.445784	1	0.445784	1	Group003	7.69231	3	[APBB1IP, GP1BA, SRC]
R-HSA:77289	Mitochondrial Fatty Acid Beta-Oxidation	REACTOME_Pathways_16.07.2019	0.199635	1	0.199635	1	Group004	10.8108	4	[ACOT11, ACOT9, DBI, PCTP]
R-HSA:8853659	RET signaling	REACTOME_Pathways_16.07.2019	0.111411	1	0.111411	1	Group005	12.1951	5	[DOK1, DOK2, PIK3CD, SHANK3, SRC]
R-HSA:8854214	TBC/RABGAPs	REACTOME_Pathways_16.07.2019	0.557255	1	0.557255	1	Group006	6.52174	3	[TBC1D10C, TBC1D3, TBC1D3C]
R-HSA:8873719	RAB geranylgeranylation	REACTOME_Pathways_16.07.2019	0.386085	1	0.386085	1	Group007	7.69231	5	[RAB20, RAB31, RAB38, RAB43, RAB4B]
R-HSA:1679131	Trafficking and processing of endosomal TLR	REACTOME_Pathways_16.07.2019	0.0437413	1	0.0437413	1	Group008	23.0769	3	[CNPY3, CTSK, CTSS]
R-HSA:9609736	Assembly and cell surface presentation of NMDA receptors	REACTOME_Pathways_16.07.2019	0.478903	1	0.478903	1	Group009	7.31707	3	[GRIN2C, GRIN3A, TUBA1A]
R-HSA:9614085	FOXO-mediated transcription	REACTOME_Pathways_16.07.2019	0.386085	1	0.386085	1	Group010	7.69231	5	[BCL6, BTG1, CCNG2, KAT2B, RETN]
R-HSA:983231	Factors involved in megakaryocyte development and platelet production	REACTOME_Pathways_16.07.2019	0.0179669	1	0.0179669	1	Group011	10.7143	18	[ACTB, AKAP10, CABLES2, DOCK11, DOCK5, DOCK8, EHD1, HBG2, IRF1, IRF2, ITPK1, KIF1B, KIF3C, KIF5B, PHF21A, PRKAR1A, TUBA1A, VPS45]
R-HSA:198933	Immunoregulatory interactions between a Lymphoid and a non-Lymphoid cell	REACTOME_Pathways_16.07.2019	0.0038735	1	0.0038735	0.391224	Group012	12.782	17	[CD160, CD1D, CD22, CD300C, CLEC2D, HLA-B, HLA-C, HLA-E, ICAM1, ICAM5, ITGB2, ITGB7, LILRA5, LILRB1, SIGLEC10, SIGLEC7, TYROBP]
R-HSA:1482839	Acyl chain remodelling of PE	REACTOME_Pathways_16.07.2019	0.289767	1	0.289767	1	Group013	10	3	[ABHD4, PLAAT4, PNPLA8]
R-HSA:163841	Gamma carboxylation, hypusine formation and arylsulfatase activation	REACTOME_Pathways_16.07.2019	0.445784	1	0.445784	1	Group014	7.69231	3	[ARSA, PROS1, SUMF1]
R-HSA:2172127	DAP12 interactions	REACTOME_Pathways_16.07.2019	0.282405	1	0.282405	1	Group015	9.30233	4	[HLA-E, SIGLEC15, SIRPB1, TYROBP]
R-HSA:2173782	Binding and Uptake of Ligands by Scavenger Receptors	REACTOME_Pathways_16.07.2019	0.495112	1	0.495112	1	Group016	7.14286	3	[CD36, COL4A2, FTL]
R-HSA:2187338	Visual phototransduction	REACTOME_Pathways_16.07.2019	0.78172	1	0.78172	1	Group017	4.85437	5	[CYP4V2, DHRS3, HSPG2, LRP10, RDH5]
R-HSA:112310	Neurotransmitter release cycle	REACTOME_Pathways_16.07.2019	0.6281	1	0.6281	1	Group018	5.88235	3	[ABAT, ARL6IP5, PPFIA4]
R-HSA:2980736	Peptide hormone metabolism	REACTOME_Pathways_16.07.2019	0.673065	1	0.673065	1	Group019	5.55556	5	[CTNNB1, CTSZ, GHRL, KIF5B, UCN]
R-HSA:390918	Peroxisomal lipid metabolism	REACTOME_Pathways_16.07.2019	0.272332	1	0.272332	1	Group020	10.3448	3	[ABCD1, ACAA1, ACBD4]
R-HSA:429914	Deadenylation-dependent mRNA decay	REACTOME_Pathways_16.07.2019	0.469359	1	0.469359	1	Group021	7.14286	4	[PAN3, TUT4, TUT7, XRN1]
R-HSA:429947	Deadenylation of mRNA	REACTOME_Pathways_16.07.2019	0.204242	1	0.469359	1	Group021	12	3	[PAN3, TUT4, TUT7]
R-HSA:75105	Fatty acyl-CoA biosynthesis	REACTOME_Pathways_16.07.2019	0.411861	1	0.411861	1	Group022	8.10811	3	[ACSL4, HACD4, SLC27A3]
R-HSA:75876	Synthesis of very long-chain fatty acyl-CoAs	REACTOME_Pathways_16.07.2019	0.187872	1	0.411861	1	Group022	12.5	3	[ACSL4, HACD4, SLC27A3]
R-HSA:381426	Regulation of Insulin-like Growth Factor (IGF) transport and uptake by Insulin-like Growth Factor Binding Proteins (IGFBPs)	REACTOME_Pathways_16.07.2019	0.803677	1	0.803677	1	Group023	4.8	6	[ADAM10, FAM20C, LGALS1, LTBP1, MELTF, TIMP1]
R-HSA:8957275	Post-translational protein phosphorylation	REACTOME_Pathways_16.07.2019	0.677917	1	0.803677	1	Group023	5.55556	6	[ADAM10, FAM20C, LGALS1, LTBP1, MELTF, TIMP1]
R-HSA:166658	Complement cascade	REACTOME_Pathways_16.07.2019	0.0692245	1	0.0692245	1	Group024	12.069	7	[C1R, C5, CD55, CD59, CFP, CR1, PROS1]
R-HSA:977606	Regulation of Complement cascade	REACTOME_Pathways_16.07.2019	0.0259633	1	0.0692245	1	Group024	14.8936	7	[C1R, C5, CD55, CD59, CFP, CR1, PROS1]
R-HSA:1483148	Synthesis of PG	REACTOME_Pathways_16.07.2019	0.0108231	1	0.104949	1	Group025	37.5	3	[CDS2, PLD3, PLD4]
R-HSA:2029485	Role of phospholipids in phagocytosis	REACTOME_Pathways_16.07.2019	0.204242	1	0.104949	1	Group025	12	3	[ITPR2, PLD3, PLD4]
R-HSA:1566948	Elastic fibre formation	REACTOME_Pathways_16.07.2019	0.311144	1	0.311144	1	Group026	8.88889	4	[EFEMP2, ITGAV, LOXL3, LTBP1]
R-HSA:2129379	Molecules associated with elastic fibres	REACTOME_Pathways_16.07.2019	0.428913	1	0.311144	1	Group026	7.89474	3	[EFEMP2, ITGAV, LTBP1]
R-HSA:391903	Eicosanoid ligand-binding receptors	REACTOME_Pathways_16.07.2019	0.0119787	1	0.0119787	1	Group027	26.6667	4	[CYSLTR1, LTB4R, LTB4R2, PTGER2]
R-HSA:391906	Leukotriene receptors	REACTOME_Pathways_16.07.2019	0.00222848	0.824538	0.0119787	1	Group027	60	3	[CYSLTR1, LTB4R, LTB4R2]
R-HSA:417957	P2Y receptors	REACTOME_Pathways_16.07.2019	0.0352475	1	0.0745804	1	Group028	25	3	[P2RY10, P2RY13, P2RY14]
R-HSA:418038	Nucleotide-like (purinergic) receptors	REACTOME_Pathways_16.07.2019	0.0745804	1	0.0745804	1	Group028	18.75	3	[P2RY10, P2RY13, P2RY14]
R-HSA:1266738	Developmental Biology	REACTOME_Pathways_16.07.2019	0.664349	1	0.664349	1	Group029	6.01093	66	[ACTB, ADAM10, ADAM11, ARPC1B, ARPC5, CAP1, CD36, CDK19, CEBPD, COL4A2, COL9A2, CTNNA1, CTNNB1, DNM2, DOK1, DOK2, DSC2, EGR2, HIST1H2AC, HIST1H2BN, HIST2H2BE, HOXA1, ITGA9, ITGAV, KAT2B, KDM6A, LGI2, LYN, MAPK1, MAPK13, MAPK3, MYH9, MYL6, MYO9B, NCOA2, NCOA3, NCSTN, NRP1, NUMB, PBX1, PIK3CD, PLXNA2, PPARA, PSEN1, PSMB10, PSMB9, PSME1, PTPRC, RND1, ROCK1, RPS6KA1, RPS6KA2, RRAS, SCN1B, SCN4B, SDCB…
R-HSA:373760	L1CAM interactions	REACTOME_Pathways_16.07.2019	0.00732748	1	0.664349	1	Group029	12.605	15	[ACTB, DNM2, ITGA9, ITGAV, MAPK1, MAPK3, NRP1, NUMB, RPS6KA1, RPS6KA2, SCN1B, SCN4B, SDCBP, SRC, TUBA1A]
R-HSA:422475	Axon guidance	REACTOME_Pathways_16.07.2019	0.0290327	1	0.664349	1	Group029	8.31826	46	[ACTB, ADAM10, ARPC1B, ARPC5, CAP1, COL4A2, COL9A2, DNM2, DOK1, DOK2, ITGA9, ITGAV, LYN, MAPK1, MAPK13, MAPK3, MYH9, MYL6, MYO9B, NCSTN, NRP1, NUMB, PIK3CD, PLXNA2, PSEN1, PSMB10, PSMB9, PSME1, PTPRC, RND1, ROCK1, RPS6KA1, RPS6KA2, RRAS, SCN1B, SCN4B, SDCBP, SEMA4D, SEMA7A, SHANK3, SOS2, SRC, ST8SIA4, TUBA1A, TYROBP, ZSWIM8]
R-HSA:382551	Transport of small molecules	REACTOME_Pathways_16.07.2019	0.500343	1	0.500343	1	Group030	6.31868	46	[ABCA5, ABCA7, ABCC6, ABCD1, ADD3, APOBR, ATP11B, ATP2A1, ATP2B4, ATP6V0D1, ATP6V1A, ATP7A, ATP8B4, CYB5R1, FBXL5, FTL, GNG10, GNG2, GNGT2, LMF1, NIPAL2, PQLC2, PRKAR1A, PSMB10, PSMB9, PSME1, SGK1, SLC12A6, SLC13A4, SLC14A1, SLC16A8, SLC22A18, SLC2A11, SLC2A3, SLC44A1, SLC44A2, SLC44A3, SLC4A3, SLC6A6, SLC7A11, SLCO4C1, SMDT1, TCIRG1, TRPV2, TSC22D3, TTYH1]
R-HSA:425366	Transport of bile salts and organic acids, metal ions and amine compounds	REACTOME_Pathways_16.07.2019	0.162501	1	0.500343	1	Group030	9.41177	8	[SLC13A4, SLC14A1, SLC16A8, SLC22A18, SLC44A1, SLC44A2, SLC44A3, SLC6A6]
R-HSA:425407	SLC-mediated transmembrane transport	REACTOME_Pathways_16.07.2019	0.713571	1	0.500343	1	Group030	5.57769	14	[SLC12A6, SLC13A4, SLC14A1, SLC16A8, SLC22A18, SLC2A11, SLC2A3, SLC44A1, SLC44A2, SLC44A3, SLC4A3, SLC6A6, SLC7A11, SLCO4C1]
R-HSA:1660661	Sphingolipid de novo biosynthesis	REACTOME_Pathways_16.07.2019	0.282405	1	0.022856	1	Group031	9.30233	4	[ACER3, DEGS2, SGPL1, SPTLC2]
R-HSA:1660662	Glycosphingolipid metabolism	REACTOME_Pathways_16.07.2019	0.0233116	1	0.022856	1	Group031	15.2174	7	[ARSA, ASAH1, GALC, HEXA, PSAP, SMPD1, SUMF1]
R-HSA:428157	Sphingolipid metabolism	REACTOME_Pathways_16.07.2019	0.022856	1	0.022856	1	Group031	12.3596	11	[ACER3, ARSA, ASAH1, DEGS2, GALC, HEXA, PSAP, SGPL1, SMPD1, SPTLC2, SUMF1]
R-HSA:446652	Interleukin-1 family signaling	REACTOME_Pathways_16.07.2019	0.167642	1	0.167642	1	Group032	8.57143	12	[AGER, CASP1, IL18, IL1RAP, IRAK4, MAP3K3, PSMB10, PSMB9, PSME1, PTPN18, PTPN6, PTPN9]
R-HSA:9008059	Interleukin-37 signaling	REACTOME_Pathways_16.07.2019	0.0390163	1	0.167642	1	Group032	19.0476	4	[CASP1, PTPN18, PTPN6, PTPN9]
R-HSA:9020702	Interleukin-1 signaling	REACTOME_Pathways_16.07.2019	0.469186	1	0.167642	1	Group032	6.79612	7	[AGER, IL1RAP, IRAK4, MAP3K3, PSMB10, PSMB9, PSME1]
R-HSA:389356	CD28 co-stimulation	REACTOME_Pathways_16.07.2019	0.14937	1	0.180387	1	Group033	12.1212	4	[LYN, RICTOR, SRC, VAV1]
R-HSA:418990	Adherens junctions interactions	REACTOME_Pathways_16.07.2019	0.34237	1	0.180387	1	Group033	9.09091	3	[ACTB, CTNNA1, CTNNB1]
R-HSA:5218920	VEGFR2 mediated vascular permeability	REACTOME_Pathways_16.07.2019	0.104949	1	0.180387	1	Group033	13.7931	4	[CTNNA1, CTNNB1, RICTOR, VAV1]
R-HSA:1430728	Metabolism	REACTOME_Pathways_16.07.2019	0.36721	1	0.36721	1	Group034	6.44855	136	[ABCD1, ABHD4, ACAA1, ACBD4, ACER3, ACOT11, ACOT9, ACSL4, ADSSL1, AK1, AK9, AMT, ARNTL, ARSA, ASAH1, B3GALT4, B4GALT1, CD36, CD38, CDK19, CDS2, CHKB, CHST15, CKB, COQ10B, CSGALNACT1, CYP2E1, CYP4F3, CYP4V2, DBI, DEGS2, DHTKD1, DNM2, DPEP2, FIG4, GALC, GDPD3, GLRX, GNAI1, GNAI2, GNG10, GNG2, GNGT2, GNS, GUSB, HACD4, HAGH, HEXA, HGSNAT, HK1, HK3, HMGCL, HPD, HSPG2, INPP1, INPP4A, INPPL1, INSIG2, IQ…
R-HSA:1483257	Phospholipid metabolism	REACTOME_Pathways_16.07.2019	8.21662e-06	0.0033113	0.36721	1	Group034	14.6226	31	[ABHD4, CDS2, CHKB, FIG4, GDPD3, INPP4A, INPPL1, LPCAT2, LPIN2, MBOAT7, MTMR10, MTMR3, PCTP, PHOSPHO1, PIK3CD, PIK3CG, PIK3R5, PIP4K2C, PLAAT4, PLD3, PLD4, PNPLA3, PNPLA7, PNPLA8, PTEN, SLC44A1, SLC44A2, SLC44A3, SYNJ1, TNFAIP8L1, TNFAIP8L2]
R-HSA:556833	Metabolism of lipids	REACTOME_Pathways_16.07.2019	0.000455972	0.176461	0.36721	1	Group034	9.34959	69	[ABCD1, ABHD4, ACAA1, ACBD4, ACER3, ACOT11, ACOT9, ACSL4, ARNTL, ARSA, ASAH1, CD36, CDK19, CDS2, CHKB, CYP2E1, CYP4F3, DBI, DEGS2, DPEP2, FIG4, GALC, GDPD3, HACD4, HEXA, HMGCL, INPP4A, INPPL1, INSIG2, LBR, LPCAT2, LPIN2, MAPKAPK2, MBOAT7, MTMR10, MTMR3, NCOA2, NCOA3, OSBPL2, PCTP, PHOSPHO1, PIK3CD, PIK3CG, PIK3R5, PIP4K2C, PLAAT4, PLD3, PLD4, PNPLA3, PNPLA7, PNPLA8, PPARA, PSAP, PTEN, PTGS1, SGPL…
R-HSA:445095	Interaction between L1 and Ankyrins	REACTOME_Pathways_16.07.2019	0.307277	1	0.287216	1	Group035	9.67742	3	[ACTB, SCN1B, SCN4B]
R-HSA:5576891	Cardiac conduction	REACTOME_Pathways_16.07.2019	0.269534	1	0.287216	1	Group035	7.80142	11	[AKAP9, ATP2A1, ATP2B4, CACNA2D3, HIPK2, ITPR2, KAT2B, KCND1, KCNE3, SCN1B, SCN4B]
R-HSA:5576892	Phase 0 - rapid depolarisation	REACTOME_Pathways_16.07.2019	0.557255	1	0.287216	1	Group035	6.52174	3	[CACNA2D3, SCN1B, SCN4B]
R-HSA:194315	Signaling by Rho GTPases	REACTOME_Pathways_16.07.2019	1.6386e-05	0.006538	1.6386e-05	0.00188439	Group036	11.4286	52	[ACTB, AKAP13, ARAP1, ARHGAP12, ARHGAP21, ARHGAP25, ARHGAP26, ARHGAP30, ARHGAP4, ARHGAP9, ARHGEF1, ARPC1B, ARPC5, CTNNA1, CTNNB1, CYBA, CYBB, FAM13A, FGD3, FGD4, GMIP, HIST1H2AC, HIST1H2BN, HIST2H2BE, IQGAP1, IQGAP2, KIF5B, MAPK1, MAPK3, MRTFA, MYH9, MYL6, MYO9B, NCF1, NCF2, NCKAP1L, NCOA2, NOXA1, OPHN1, PKN1, PPP1R12A, PPP2R5B, PRKCB, RAC2, RHOQ, ROCK1, SOS2, SRC, TAGAP, TUBA1A, VAV1, WAS]
R-HSA:194840	Rho GTPase cycle	REACTOME_Pathways_16.07.2019	0.000130837	0.0512881	1.6386e-05	0.00188439	Group036	15.2174	21	[AKAP13, ARAP1, ARHGAP12, ARHGAP21, ARHGAP25, ARHGAP26, ARHGAP30, ARHGAP4, ARHGAP9, ARHGEF1, FAM13A, FGD3, FGD4, GMIP, MYO9B, OPHN1, RAC2, RHOQ, SOS2, TAGAP, VAV1]
R-HSA:195258	RHO GTPase Effectors	REACTOME_Pathways_16.07.2019	0.00450624	1	1.6386e-05	0.00188439	Group036	10.0917	33	[ACTB, ARPC1B, ARPC5, CTNNA1, CTNNB1, CYBA, CYBB, HIST1H2AC, HIST1H2BN, HIST2H2BE, IQGAP1, IQGAP2, KIF5B, MAPK1, MAPK3, MRTFA, MYH9, MYL6, NCF1, NCF2, NCKAP1L, NCOA2, NOXA1, PKN1, PPP1R12A, PPP2R5B, PRKCB, RAC2, RHOQ, ROCK1, SRC, TUBA1A, WAS]
R-HSA:392499	Metabolism of proteins	REACTOME_Pathways_16.07.2019	0.999141	1	0.999141	1	Group037	4.81809	98	[ACTB, ADAM10, ADAMTS13, ADAMTS14, ARRB2, ARSA, ASB16, ATP6V0D1, B3GNT8, B4GALT1, BIRC2, CCL2, CD52, CD55, CD59, CFP, COMMD3, CREB3L2, CREBRF, CSF2RA, CTDSP2, CTNNB1, CTSZ, DCAF5, DDX17, DDX58, DNMT3A, FAM20C, FBXL5, FBXW4, GALNT12, GALNT4, GHRL, GNAI1, GNAI2, GNG10, GNG2, GNGT2, HIC1, HIF1A, HIPK2, HIST1H2AC, HIST1H2BN, HIST2H2BE, HSPG2, ITM2B, JOSD2, KAT2B, KCTD7, KIF5B, KLHL22, LGALS1, LTBP1, …
R-HSA:5688426	Deubiquitination	REACTOME_Pathways_16.07.2019	0.402694	1	0.999141	1	Group037	6.73401	20	[ACTB, ARRB2, BIRC2, DDX58, HIF1A, HIST1H2AC, HIST1H2BN, HIST2H2BE, JOSD2, KAT2B, MAVS, MBD5, MBD6, PSMB10, PSMB9, PSME1, PTEN, RNF146, SMAD7, STAM2]
R-HSA:597592	Post-translational protein modification	REACTOME_Pathways_16.07.2019	0.979836	1	0.999141	1	Group037	5.1049	73	[ACTB, ADAM10, ADAMTS13, ADAMTS14, ARRB2, ARSA, ASB16, B3GNT8, B4GALT1, BIRC2, CD52, CD55, CD59, CFP, COMMD3, CTSZ, DCAF5, DDX17, DDX58, DNMT3A, FAM20C, FBXL5, FBXW4, GALNT12, GALNT4, HIC1, HIF1A, HIPK2, HIST1H2AC, HIST1H2BN, HIST2H2BE, JOSD2, KAT2B, KCTD7, KLHL22, LGALS1, LTBP1, MAVS, MBD5, MBD6, MELTF, MRTFA, NAGK, NCOA2, NUB1, PPARA, PROS1, PSMB10, PSMB9, PSME1, PTEN, RAB20, RAB31, RAB38, RAB4…
R-HSA:449147	Signaling by Interleukins	REACTOME_Pathways_16.07.2019	4.5353e-07	0.00018504	4.5353e-07	5.62378e-05	Group038	11.3565	72	[ACTB, AGER, APBB1IP, ARRB2, BCL6, CASP1, CBL, CCL2, CCL20, CCL22, CCL4, CCR1, CCR5, CD36, CD4, CEBPD, CSF1R, CSF2RA, FLT3LG, FRS3, HBEGF, HCK, HIF1A, ICAM1, IL10RA, IL10RB, IL11RA, IL16, IL18, IL1RAP, IL3RA, IL7R, INPPL1, IQGAP1, IRAK4, ITGAM, ITGAX, ITGB2, JAK1, KIT, LYN, MAP3K11, MAP3K3, MAPK1, MAPK3, MAPKAPK2, MCL1, PIK3CD, PIM1, PPP2R5B, PSMB10, PSMB9, PSME1, PTK2B, PTPN18, PTPN6, PTPN9, RAS…
R-HSA:6783783	Interleukin-10 signaling	REACTOME_Pathways_16.07.2019	8.86374e-08	3.643e-05	4.5353e-07	5.62378e-05	Group038	31.9149	15	[CCL2, CCL20, CCL22, CCL4, CCR1, CCR5, ICAM1, IL10RA, IL10RB, IL18, JAK1, TIMP1, TNFRSF1A, TNFRSF1B, TYK2]
R-HSA:6785807	Interleukin-4 and Interleukin-13 signaling	REACTOME_Pathways_16.07.2019	2.79619e-06	0.00113525	4.5353e-07	5.62378e-05	Group038	19.4444	21	[BCL6, CCL2, CCL22, CD36, CEBPD, HIF1A, ICAM1, IL18, ITGAM, ITGAX, ITGB2, JAK1, MCL1, PIM1, SOCS1, SOCS3, STAT1, STAT6, TIMP1, TNFRSF1B, TYK2]
R-HSA:6794361	Neurexins and neuroligins	REACTOME_Pathways_16.07.2019	0.469359	1	0.177753	1	Group039	7.14286	4	[DBNL, GRIN2C, HOMER2, SHANK3]
R-HSA:6794362	Protein-protein interactions at synapses	REACTOME_Pathways_16.07.2019	0.177753	1	0.177753	1	Group039	9.1954	8	[DBNL, FLOT1, GRIN2C, HOMER2, IL1RAP, LRFN1, PPFIA4, SHANK3]
R-HSA:8849932	Synaptic adhesion-like molecules	REACTOME_Pathways_16.07.2019	0.141154	1	0.177753	1	Group039	14.2857	3	[FLOT1, GRIN2C, LRFN1]
R-HSA:170834	Signaling by TGF-beta Receptor Complex	REACTOME_Pathways_16.07.2019	0.679585	1	0.774477	1	Group040	5.47945	4	[CBL, F11R, PPP1R15A, SMAD7]
R-HSA:2173789	TGF-beta receptor signaling activates SMADs	REACTOME_Pathways_16.07.2019	0.324825	1	0.774477	1	Group040	9.375	3	[CBL, PPP1R15A, SMAD7]
R-HSA:9006936	Signaling by TGF-beta family members	REACTOME_Pathways_16.07.2019	0.774477	1	0.774477	1	Group040	4.90196	5	[CBL, F11R, PPP1R15A, SMAD7, ZFYVE16]
R-HSA:1236974	ER-Phagosome pathway	REACTOME_Pathways_16.07.2019	0.00256592	0.94426	0.000637756	0.0682399	Group041	15.1163	13	[CD36, HLA-B, HLA-C, HLA-E, PSMB10, PSMB9, PSME1, TAP1, TAPBP, TIRAP, TLR1, TLR6, VAMP3]
R-HSA:1236977	Endosomal/Vacuolar pathway	REACTOME_Pathways_16.07.2019	0.00353948	1	0.000637756	0.0682399	Group041	36.3636	4	[CTSS, HLA-B, HLA-C, HLA-E]
R-HSA:983170	Antigen Presentation: Folding, assembly and peptide loading of class I MHC	REACTOME_Pathways_16.07.2019	0.000654464	0.250005	0.000637756	0.0682399	Group041	28	7	[ERAP1, ERAP2, HLA-B, HLA-C, HLA-E, TAP1, TAPBP]
R-HSA:199992	trans-Golgi Network Vesicle Budding	REACTOME_Pathways_16.07.2019	0.296164	1	0.296164	1	Group042	8.33333	6	[CPD, CTSZ, DNM2, FTL, GNS, HIP1R]
R-HSA:432720	Lysosome Vesicle Biogenesis	REACTOME_Pathways_16.07.2019	0.377316	1	0.296164	1	Group042	8.57143	3	[CTSZ, DNM2, GNS]
R-HSA:432722	Golgi Associated Vesicle Biogenesis	REACTOME_Pathways_16.07.2019	0.469359	1	0.296164	1	Group042	7.14286	4	[CPD, DNM2, FTL, HIP1R]
R-HSA:15869	Metabolism of nucleotides	REACTOME_Pathways_16.07.2019	0.100591	1	0.100591	1	Group043	9.90099	10	[ADSSL1, AK1, AK9, GLRX, LHPP, NUDT18, SAMHD1, TK2, UPB1, UPP1]
R-HSA:499943	Interconversion of nucleotide di- and triphosphates	REACTOME_Pathways_16.07.2019	0.289767	1	0.100591	1	Group043	10	3	[AK1, AK9, GLRX]
R-HSA:8956319	Nucleobase catabolism	REACTOME_Pathways_16.07.2019	0.199635	1	0.100591	1	Group043	10.8108	4	[NUDT18, SAMHD1, UPB1, UPP1]
R-HSA:211897	Cytochrome P450 - arranged by substrate type	REACTOME_Pathways_16.07.2019	0.231513	1	0.553045	1	Group044	9.09091	6	[CYP2E1, CYP4F3, CYP4V2, NCOA2, POR, TBXAS1]
R-HSA:211945	Phase I - Functionalization of compounds	REACTOME_Pathways_16.07.2019	0.499753	1	0.553045	1	Group044	6.60377	7	[CYP2E1, CYP4F3, CYP4V2, NCOA2, POR, PTGS1, TBXAS1]
R-HSA:2142753	Arachidonic acid metabolism	REACTOME_Pathways_16.07.2019	0.310238	1	0.553045	1	Group044	8.47458	5	[CYP4F3, DPEP2, MAPKAPK2, PTGS1, TBXAS1]
R-HSA:109582	Hemostasis	REACTOME_Pathways_16.07.2019	3.85079e-09	1.59038e-06	3.85079e-09	4.852e-07	Group045	12.3994	77	[ACTB, AKAP10, APBB1IP, ARRB2, ATP2A1, ATP2B4, BRPF3, CABLES2, CAP1, CD244, CD36, CEACAM1, CEACAM3, CYB5R1, DOCK11, DOCK5, DOCK8, DOK2, EHD1, F11R, FAM49B, FCAMR, GNAI1, GNAI2, GNG10, GNG2, GNGT2, GP1BA, GUCY1A2, HBG2, IRF1, IRF2, ITGAM, ITGAV, ITGAX, ITGB2, ITPK1, ITPR2, KIF1B, KIF3C, KIF5B, LYN, MAPK1, MAPK3, MERTK, OLR1, PAFAH2, PCYOX1L, PDE1B, PHACTR2, PHF21A, PICK1, PIK3CG, PIK3R5, PLAT, PLE…
R-HSA:202733	Cell surface interactions at the vascular wall	REACTOME_Pathways_16.07.2019	4.44409e-05	0.0175986	3.85079e-09	4.852e-07	Group045	15.942	22	[CD244, CEACAM1, CEACAM3, DOK2, F11R, FCAMR, ITGAM, ITGAV, ITGAX, ITGB2, LYN, MERTK, OLR1, PICK1, PROS1, PTPN6, SELP, SIRPA, SIRPG, SLC16A8, SLC7A11, SRC]
R-HSA:76002	Platelet activation, signaling and aggregation	REACTOME_Pathways_16.07.2019	4.0296e-05	0.0159975	3.85079e-09	4.852e-07	Group045	12.9771	34	[APBB1IP, ARRB2, BRPF3, CAP1, CD36, CYB5R1, FAM49B, GNAI1, GNAI2, GNG10, GNG2, GNGT2, GP1BA, ITPR2, LYN, MAPK1, MAPK3, PCYOX1L, PHACTR2, PIK3CG, PIK3R5, PLEK, PRKCB, PROS1, PSAP, PTPN6, RAC2, SELP, SRC, TIMP1, TMSB4X, TOR4A, TTN, VAV1]
R-HSA:212436	Generic Transcription Pathway	REACTOME_Pathways_16.07.2019	0.999881	0.999881	0.999881	0.999881	Group046	4.02961	49	[AGO4, APAF1, BCL6, BRPF3, BTG1, CASP1, CCNG2, CR1, CTNNB1, CTSK, GP1BA, HDAC6, HIPK2, HIST1H2AC, HIST1H2BN, HIST2H2BE, HIVEP3, KAT2B, KIT, LBR, MAPK1, MAPK3, MOV10, NLRC4, NOTCH2, PIP4K2C, PMAIP1, PPARA, PRKAB1, PRKCB, PSMB10, PSMB9, PSME1, PTEN, RETN, RFFL, RICTOR, RUNX3, SGK1, SLC2A3, SMAD7, SOCS3, SRC, STAT1, ZNF211, ZNF655, ZNF699, ZNF710, ZNF75D]
R-HSA:3700989	Transcriptional Regulation by TP53	REACTOME_Pathways_16.07.2019	0.97316	1	0.999881	0.999881	Group046	4.10959	15	[AGO4, APAF1, BCL6, BRPF3, CASP1, HIPK2, MOV10, NLRC4, PIP4K2C, PMAIP1, PRKAB1, PTEN, RFFL, RICTOR, SGK1]
R-HSA:8878171	Transcriptional regulation by RUNX1	REACTOME_Pathways_16.07.2019	0.429736	1	0.999881	0.999881	Group046	6.69456	16	[AGO4, CR1, CTSK, GP1BA, HIPK2, HIST1H2AC, HIST1H2BN, HIST2H2BE, KAT2B, MOV10, PRKCB, PSMB10, PSMB9, PSME1, SOCS3, SRC]
R-HSA:1834941	STING mediated induction of host immune responses	REACTOME_Pathways_16.07.2019	0.0745804	1	0.201035	1	Group047	18.75	3	[DTX4, STAT6, TRIM21]
R-HSA:1834949	Cytosolic sensors of pathogen-associated DNA	REACTOME_Pathways_16.07.2019	0.201035	1	0.201035	1	Group047	9.52381	6	[CTNNB1, DTX4, IRF7, STAT6, TRIM21, TRIM56]
R-HSA:3134975	Regulation of innate immune responses to cytosolic DNA	REACTOME_Pathways_16.07.2019	0.0634456	1	0.201035	1	Group047	20	3	[DTX4, TRIM21, TRIM56]
R-HSA:381038	XBP1(S) activates chaperone genes	REACTOME_Pathways_16.07.2019	0.202303	1	0.226963	1	Group048	10	5	[ATP6V0D1, CTDSP2, PPP2R5B, TPP1, WIPI1]
R-HSA:381070	IRE1alpha activates chaperones	REACTOME_Pathways_16.07.2019	0.225212	1	0.226963	1	Group048	9.61539	5	[ATP6V0D1, CTDSP2, PPP2R5B, TPP1, WIPI1]
R-HSA:381119	Unfolded Protein Response (UPR)	REACTOME_Pathways_16.07.2019	0.226963	1	0.226963	1	Group048	8.60215	8	[ATP6V0D1, CCL2, CREB3L2, CREBRF, CTDSP2, PPP2R5B, TPP1, WIPI1]
R-HSA:2990846	SUMOylation	REACTOME_Pathways_16.07.2019	0.909828	1	0.909828	1	Group049	4.25532	8	[DDX17, DNMT3A, HIC1, HIPK2, MRTFA, NCOA2, PPARA, SP100]
R-HSA:3108232	SUMO E3 ligases SUMOylate target proteins	REACTOME_Pathways_16.07.2019	0.891072	1	0.909828	1	Group049	4.3956	8	[DDX17, DNMT3A, HIC1, HIPK2, MRTFA, NCOA2, PPARA, SP100]
R-HSA:3899300	SUMOylation of transcription cofactors	REACTOME_Pathways_16.07.2019	0.311144	1	0.909828	1	Group049	8.88889	4	[DDX17, HIPK2, MRTFA, NCOA2]
R-HSA:1474228	Degradation of the extracellular matrix	REACTOME_Pathways_16.07.2019	0.0557442	1	0.0231959	1	Group050	10	14	[ADAM10, CAPN5, COL4A2, COL9A2, CTSK, CTSS, HSPG2, LAMB3, MMP25, NCSTN, PSEN1, SCUBE1, TIMP1, TIMP2]
R-HSA:1474244	Extracellular matrix organization	REACTOME_Pathways_16.07.2019	0.0231959	1	0.0231959	1	Group050	9.30233	28	[ADAM10, ADAMTS14, CAPN5, CEACAM1, COL4A2, COL9A2, CTSK, CTSS, EFEMP2, F11R, HSPG2, ICAM1, ICAM5, ITGA9, ITGAM, ITGAV, ITGAX, ITGB2, ITGB7, LAMB3, LOXL3, LTBP1, MMP25, NCSTN, PSEN1, SCUBE1, TIMP1, TIMP2]
R-HSA:216083	Integrin cell surface interactions	REACTOME_Pathways_16.07.2019	0.00648306	1	0.0231959	1	Group050	14.1176	12	[COL4A2, COL9A2, F11R, HSPG2, ICAM1, ICAM5, ITGA9, ITGAM, ITGAV, ITGAX, ITGB2, ITGB7]
R-HSA:3000178	ECM proteoglycans	REACTOME_Pathways_16.07.2019	0.341053	1	0.0231959	1	Group050	7.89474	6	[COL4A2, COL9A2, HSPG2, ITGA9, ITGAV, ITGAX]
R-HSA:1483191	Synthesis of PC	REACTOME_Pathways_16.07.2019	0.00136751	0.512815	8.21662e-06	0.000961345	Group051	25	7	[CHKB, LPIN2, PCTP, PHOSPHO1, SLC44A1, SLC44A2, SLC44A3]
R-HSA:1483206	Glycerophospholipid biosynthesis	REACTOME_Pathways_16.07.2019	0.00668363	1	8.21662e-06	0.000961345	Group051	12.4031	16	[ABHD4, CDS2, CHKB, LPCAT2, LPIN2, MBOAT7, PCTP, PHOSPHO1, PLAAT4, PLD3, PLD4, PNPLA3, PNPLA8, SLC44A1, SLC44A2, SLC44A3]
R-HSA:1483213	Synthesis of PE	REACTOME_Pathways_16.07.2019	0.0437413	1	8.21662e-06	0.000961345	Group051	23.0769	3	[CHKB, LPIN2, PHOSPHO1]
R-HSA:1483257	Phospholipid metabolism	REACTOME_Pathways_16.07.2019	8.21662e-06	0.0033113	8.21662e-06	0.000961345	Group051	14.6226	31	[ABHD4, CDS2, CHKB, FIG4, GDPD3, INPP4A, INPPL1, LPCAT2, LPIN2, MBOAT7, MTMR10, MTMR3, PCTP, PHOSPHO1, PIK3CD, PIK3CG, PIK3R5, PIP4K2C, PLAAT4, PLD3, PLD4, PNPLA3, PNPLA7, PNPLA8, PTEN, SLC44A1, SLC44A2, SLC44A3, SYNJ1, TNFAIP8L1, TNFAIP8L2]
R-HSA:1280215	Cytokine Signaling in Immune system	REACTOME_Pathways_16.07.2019	2.05342e-10	8.50114e-08	3.13149e-31	4.03963e-29	Group052	11.7716	101	[ACTB, AGER, APBB1IP, ARRB2, BCL6, BIRC2, CASP1, CBL, CCL2, CCL20, CCL22, CCL4, CCR1, CCR5, CD36, CD4, CEBPD, CSF1R, CSF2RA, DDX58, EGR1, FLT3LG, FRS3, GBP3, HBEGF, HCK, HIF1A, HLA-B, HLA-C, HLA-E, ICAM1, IFI35, IFI6, IFIT2, IFIT3, IFNAR2, IL10RA, IL10RB, IL11RA, IL16, IL18, IL1RAP, IL3RA, IL7R, INPPL1, IQGAP1, IRAK4, IRF1, IRF2, IRF7, ITGAM, ITGAX, ITGB2, JAK1, KIT, LYN, MAP3K11, MAP3K3, MAPK1, …
R-HSA:168249	Innate Immune System	REACTOME_Pathways_16.07.2019	1.85007e-21	7.7148e-19	3.13149e-31	4.03963e-29	Group052	13.7899	147	[ACAA1, ACPP, ACTB, ADAM10, ADGRE3, AGER, APAF1, ARHGAP9, ARL8A, ARPC1B, ARPC5, ARSA, ASAH1, ATP11B, ATP6V0D1, ATP6V1A, ATP7A, ATP8B4, B4GALT1, BIN2, BIRC2, BRI3, C1R, C5, CAP1, CARD9, CASP1, CASP9, CD36, CD4, CD55, CD59, CEACAM1, CEACAM3, CFP, CMTM6, CNPY3, COMMD3, COTL1, CPPED1, CR1, CTNNB1, CTSK, CTSS, CTSZ, CYBA, CYBB, DBNL, DDX58, DHX58, DNM2, DTX4, ELMO2, FGL2, FTL, GNS, GRN, GSDMD, GUSB, H…
R-HSA:168256	Immune System	REACTOME_Pathways_16.07.2019	3.13149e-31	1.30896e-28	3.13149e-31	4.03963e-29	Group052	12.1495	260	[ACAA1, ACPP, ACTB, ADAM10, ADGRE3, AGER, APAF1, APBB1IP, ARHGAP9, ARL8A, ARPC1B, ARPC5, ARRB2, ARSA, ASAH1, ASB16, ATP11B, ATP6V0D1, ATP6V1A, ATP7A, ATP8B4, B4GALT1, BCL6, BIN2, BIRC2, BRI3, BTN2A1, BTN3A1, C1R, C5, CAP1, CARD9, CASP1, CASP9, CBL, CCL2, CCL20, CCL22, CCL4, CCR1, CCR5, CD101, CD160, CD1D, CD22, CD300C, CD36, CD4, CD55, CD59, CEACAM1, CEACAM3, CEBPD, CFP, CLEC2D, CMTM6, CNPY3, COM…
R-HSA:6798695	Neutrophil degranulation	REACTOME_Pathways_16.07.2019	1.06661e-20	4.43709e-18	3.13149e-31	4.03963e-29	Group052	18.3333	88	[ACAA1, ACPP, ADAM10, ADGRE3, APAF1, ARHGAP9, ARL8A, ARPC5, ARSA, ASAH1, ATP11B, ATP8B4, B4GALT1, BIN2, BRI3, CAP1, CD36, CD55, CD59, CEACAM1, CEACAM3, CFP, CMTM6, COMMD3, COTL1, CPPED1, CR1, CTSS, CTSZ, CYBA, CYBB, DBNL, FGL2, FTL, GNS, GRN, GSDMD, GUSB, HGSNAT, HK3, HLA-B, HLA-C, IQGAP1, IQGAP2, ITGAM, ITGAV, ITGAX, ITGB2, LRG1, MAPK1, METTL7A, MMP25, MVP, NBEAL2, NCKAP1L, NCSTN, NHLRC3, OLR1, …
R-HSA:194138	Signaling by VEGF	REACTOME_Pathways_16.07.2019	8.99611e-06	0.00361643	0.000197806	0.0219564	Group053	18.6916	20	[ACTB, CTNNA1, CTNNB1, CYBA, CYBB, ELMO2, ITGAV, ITPR2, MAPK13, MAPKAPK2, NCF1, NCF2, NCKAP1L, NRP1, PRKCB, PTK2B, RICTOR, ROCK1, SRC, VAV1]
R-HSA:195258	RHO GTPase Effectors	REACTOME_Pathways_16.07.2019	0.00450624	1	0.000197806	0.0219564	Group053	10.0917	33	[ACTB, ARPC1B, ARPC5, CTNNA1, CTNNB1, CYBA, CYBB, HIST1H2AC, HIST1H2BN, HIST2H2BE, IQGAP1, IQGAP2, KIF5B, MAPK1, MAPK3, MRTFA, MYH9, MYL6, NCF1, NCF2, NCKAP1L, NCOA2, NOXA1, PKN1, PPP1R12A, PPP2R5B, PRKCB, RAC2, RHOQ, ROCK1, SRC, TUBA1A, WAS]
R-HSA:4420097	VEGFA-VEGFR2 Pathway	REACTOME_Pathways_16.07.2019	1.00967e-05	0.00404878	0.000197806	0.0219564	Group053	19.1919	19	[ACTB, CTNNA1, CTNNB1, CYBA, CYBB, ELMO2, ITGAV, ITPR2, MAPK13, MAPKAPK2, NCF1, NCF2, NCKAP1L, PRKCB, PTK2B, RICTOR, ROCK1, SRC, VAV1]
R-HSA:9006934	Signaling by Receptor Tyrosine Kinases	REACTOME_Pathways_16.07.2019	8.27079e-05	0.0325869	0.000197806	0.0219564	Group053	10.828	51	[ACTB, ADAM10, ATP6V0D1, ATP6V1A, CBL, COL4A2, COL9A2, CTNNA1, CTNNB1, CYBA, CYBB, DNM2, ELMO2, FLT3LG, FRS3, HBEGF, ITGAV, ITPR2, KIT, LAMB3, LYN, MAPK1, MAPK13, MAPK3, MAPKAPK2, NCF1, NCF2, NCKAP1L, NCSTN, NRP1, PLAT, PRKCB, PSEN1, PTK2B, PTPN18, PTPN6, RAB4B, RICTOR, RIT1, ROCK1, RPS6KA1, RPS6KA2, SOCS1, SPINT1, SPRY2, SRC, STAM2, STAT1, STAT6, TCIRG1, VAV1]
R-HSA:451927	Interleukin-2 family signaling	REACTOME_Pathways_16.07.2019	0.00138188	0.516825	2.63415e-05	0.00300293	Group054	20.4545	9	[CSF2RA, IL3RA, INPPL1, JAK1, PIK3CD, PTK2B, PTPN6, SOS2, STAT1]
R-HSA:512988	Interleukin-3, Interleukin-5 and GM-CSF signaling	REACTOME_Pathways_16.07.2019	0.000651206	0.249412	2.63415e-05	0.00300293	Group054	20.8333	10	[CBL, CSF2RA, HCK, IL3RA, INPPL1, JAK1, LYN, PIK3CD, PTPN6, VAV1]
R-HSA:877312	Regulation of IFNG signaling	REACTOME_Pathways_16.07.2019	0.00118626	0.447221	2.63415e-05	0.00300293	Group054	35.7143	5	[JAK1, PTPN6, SOCS1, SOCS3, STAT1]
R-HSA:912526	Interleukin receptor SHC signaling	REACTOME_Pathways_16.07.2019	0.00564562	1	2.63415e-05	0.00300293	Group054	22.2222	6	[CSF2RA, IL3RA, INPPL1, JAK1, PIK3CD, PTPN6]
R-HSA:1227986	Signaling by ERBB2	REACTOME_Pathways_16.07.2019	0.614576	1	0.260143	1	Group055	6	3	[HBEGF, PTPN18, SRC]
R-HSA:1236394	Signaling by ERBB4	REACTOME_Pathways_16.07.2019	0.496986	1	0.260143	1	Group055	6.89655	4	[HBEGF, NCSTN, PSEN1, SRC]
R-HSA:1251985	Nuclear signaling by ERBB4	REACTOME_Pathways_16.07.2019	0.137656	1	0.260143	1	Group055	12.5	4	[HBEGF, NCSTN, PSEN1, SRC]
R-HSA:177929	Signaling by EGFR	REACTOME_Pathways_16.07.2019	0.0841689	1	0.260143	1	Group055	12.2449	6	[ADAM10, CBL, HBEGF, SPRY2, SRC, STAM2]
R-HSA:3700989	Transcriptional Regulation by TP53	REACTOME_Pathways_16.07.2019	0.97316	1	0.97316	1	Group056	4.10959	15	[AGO4, APAF1, BCL6, BRPF3, CASP1, HIPK2, MOV10, NLRC4, PIP4K2C, PMAIP1, PRKAB1, PTEN, RFFL, RICTOR, SGK1]
R-HSA:5633007	Regulation of TP53 Activity	REACTOME_Pathways_16.07.2019	0.881528	1	0.97316	1	Group056	4.375	7	[BRPF3, HIPK2, PIP4K2C, PRKAB1, RFFL, RICTOR, SGK1]
R-HSA:6804757	Regulation of TP53 Degradation	REACTOME_Pathways_16.07.2019	0.394653	1	0.97316	1	Group056	8.33333	3	[RFFL, RICTOR, SGK1]
R-HSA:6806003	Regulation of TP53 Expression and Degradation	REACTOME_Pathways_16.07.2019	0.411861	1	0.97316	1	Group056	8.10811	3	[RFFL, RICTOR, SGK1]
R-HSA:1280215	Cytokine Signaling in Immune system	REACTOME_Pathways_16.07.2019	2.05342e-10	8.50114e-08	3.13149e-31	4.03963e-29	Group057	11.7716	101	[ACTB, AGER, APBB1IP, ARRB2, BCL6, BIRC2, CASP1, CBL, CCL2, CCL20, CCL22, CCL4, CCR1, CCR5, CD36, CD4, CEBPD, CSF1R, CSF2RA, DDX58, EGR1, FLT3LG, FRS3, GBP3, HBEGF, HCK, HIF1A, HLA-B, HLA-C, HLA-E, ICAM1, IFI35, IFI6, IFIT2, IFIT3, IFNAR2, IL10RA, IL10RB, IL11RA, IL16, IL18, IL1RAP, IL3RA, IL7R, INPPL1, IQGAP1, IRAK4, IRF1, IRF2, IRF7, ITGAM, ITGAX, ITGB2, JAK1, KIT, LYN, MAP3K11, MAP3K3, MAPK1, …
R-HSA:168256	Immune System	REACTOME_Pathways_16.07.2019	3.13149e-31	1.30896e-28	3.13149e-31	4.03963e-29	Group057	12.1495	260	[ACAA1, ACPP, ACTB, ADAM10, ADGRE3, AGER, APAF1, APBB1IP, ARHGAP9, ARL8A, ARPC1B, ARPC5, ARRB2, ARSA, ASAH1, ASB16, ATP11B, ATP6V0D1, ATP6V1A, ATP7A, ATP8B4, B4GALT1, BCL6, BIN2, BIRC2, BRI3, BTN2A1, BTN3A1, C1R, C5, CAP1, CARD9, CASP1, CASP9, CBL, CCL2, CCL20, CCL22, CCL4, CCR1, CCR5, CD101, CD160, CD1D, CD22, CD300C, CD36, CD4, CD55, CD59, CEACAM1, CEACAM3, CEBPD, CFP, CLEC2D, CMTM6, CNPY3, COM…
R-HSA:449147	Signaling by Interleukins	REACTOME_Pathways_16.07.2019	4.5353e-07	0.00018504	3.13149e-31	4.03963e-29	Group057	11.3565	72	[ACTB, AGER, APBB1IP, ARRB2, BCL6, CASP1, CBL, CCL2, CCL20, CCL22, CCL4, CCR1, CCR5, CD36, CD4, CEBPD, CSF1R, CSF2RA, FLT3LG, FRS3, HBEGF, HCK, HIF1A, ICAM1, IL10RA, IL10RB, IL11RA, IL16, IL18, IL1RAP, IL3RA, IL7R, INPPL1, IQGAP1, IRAK4, ITGAM, ITGAX, ITGB2, JAK1, KIT, LYN, MAP3K11, MAP3K3, MAPK1, MAPK3, MAPKAPK2, MCL1, PIK3CD, PIM1, PPP2R5B, PSMB10, PSMB9, PSME1, PTK2B, PTPN18, PTPN6, PTPN9, RAS…
R-HSA:913531	Interferon Signaling	REACTOME_Pathways_16.07.2019	8.15126e-08	3.35832e-05	3.13149e-31	4.03963e-29	Group057	17	34	[DDX58, EGR1, GBP3, HLA-B, HLA-C, HLA-E, ICAM1, IFI35, IFI6, IFIT2, IFIT3, IFNAR2, IRF1, IRF2, IRF7, JAK1, MAPK3, MX2, PTPN6, RNASEL, RSAD2, SAMHD1, SOCS1, SOCS3, SP100, STAT1, STAT2, TRIM17, TRIM21, TRIM22, TRIM38, TRIM8, TYK2, UBA7]
R-HSA:109582	Hemostasis	REACTOME_Pathways_16.07.2019	3.85079e-09	1.59038e-06	3.85079e-09	4.852e-07	Group058	12.3994	77	[ACTB, AKAP10, APBB1IP, ARRB2, ATP2A1, ATP2B4, BRPF3, CABLES2, CAP1, CD244, CD36, CEACAM1, CEACAM3, CYB5R1, DOCK11, DOCK5, DOCK8, DOK2, EHD1, F11R, FAM49B, FCAMR, GNAI1, GNAI2, GNG10, GNG2, GNGT2, GP1BA, GUCY1A2, HBG2, IRF1, IRF2, ITGAM, ITGAV, ITGAX, ITGB2, ITPK1, ITPR2, KIF1B, KIF3C, KIF5B, LYN, MAPK1, MAPK3, MERTK, OLR1, PAFAH2, PCYOX1L, PDE1B, PHACTR2, PHF21A, PICK1, PIK3CG, PIK3R5, PLAT, PLE…
R-HSA:114608	Platelet degranulation	REACTOME_Pathways_16.07.2019	0.0149062	1	3.85079e-09	4.852e-07	Group058	11.6279	15	[BRPF3, CAP1, CD36, CYB5R1, FAM49B, PCYOX1L, PHACTR2, PLEK, PROS1, PSAP, SELP, TIMP1, TMSB4X, TOR4A, TTN]
R-HSA:76002	Platelet activation, signaling and aggregation	REACTOME_Pathways_16.07.2019	4.0296e-05	0.0159975	3.85079e-09	4.852e-07	Group058	12.9771	34	[APBB1IP, ARRB2, BRPF3, CAP1, CD36, CYB5R1, FAM49B, GNAI1, GNAI2, GNG10, GNG2, GNGT2, GP1BA, ITPR2, LYN, MAPK1, MAPK3, PCYOX1L, PHACTR2, PIK3CG, PIK3R5, PLEK, PRKCB, PROS1, PSAP, PTPN6, RAC2, SELP, SRC, TIMP1, TMSB4X, TOR4A, TTN, VAV1]
R-HSA:76005	Response to elevated platelet cytosolic Ca2+	REACTOME_Pathways_16.07.2019	0.00955487	1	3.85079e-09	4.852e-07	Group058	11.9403	16	[BRPF3, CAP1, CD36, CYB5R1, FAM49B, PCYOX1L, PHACTR2, PLEK, PRKCB, PROS1, PSAP, SELP, TIMP1, TMSB4X, TOR4A, TTN]
R-HSA:194315	Signaling by Rho GTPases	REACTOME_Pathways_16.07.2019	1.6386e-05	0.006538	2.76297e-06	0.000331556	Group059	11.4286	52	[ACTB, AKAP13, ARAP1, ARHGAP12, ARHGAP21, ARHGAP25, ARHGAP26, ARHGAP30, ARHGAP4, ARHGAP9, ARHGEF1, ARPC1B, ARPC5, CTNNA1, CTNNB1, CYBA, CYBB, FAM13A, FGD3, FGD4, GMIP, HIST1H2AC, HIST1H2BN, HIST2H2BE, IQGAP1, IQGAP2, KIF5B, MAPK1, MAPK3, MRTFA, MYH9, MYL6, MYO9B, NCF1, NCF2, NCKAP1L, NCOA2, NOXA1, OPHN1, PKN1, PPP1R12A, PPP2R5B, PRKCB, RAC2, RHOQ, ROCK1, SOS2, SRC, TAGAP, TUBA1A, VAV1, WAS]
R-HSA:195258	RHO GTPase Effectors	REACTOME_Pathways_16.07.2019	0.00450624	1	2.76297e-06	0.000331556	Group059	10.0917	33	[ACTB, ARPC1B, ARPC5, CTNNA1, CTNNB1, CYBA, CYBB, HIST1H2AC, HIST1H2BN, HIST2H2BE, IQGAP1, IQGAP2, KIF5B, MAPK1, MAPK3, MRTFA, MYH9, MYL6, NCF1, NCF2, NCKAP1L, NCOA2, NOXA1, PKN1, PPP1R12A, PPP2R5B, PRKCB, RAC2, RHOQ, ROCK1, SRC, TUBA1A, WAS]
R-HSA:4420097	VEGFA-VEGFR2 Pathway	REACTOME_Pathways_16.07.2019	1.00967e-05	0.00404878	2.76297e-06	0.000331556	Group059	19.1919	19	[ACTB, CTNNA1, CTNNB1, CYBA, CYBB, ELMO2, ITGAV, ITPR2, MAPK13, MAPKAPK2, NCF1, NCF2, NCKAP1L, PRKCB, PTK2B, RICTOR, ROCK1, SRC, VAV1]
R-HSA:5668599	RHO GTPases Activate NADPH Oxidases	REACTOME_Pathways_16.07.2019	7.88491e-06	0.0031855	2.76297e-06	0.000331556	Group059	37.5	9	[CYBA, CYBB, MAPK1, MAPK3, NCF1, NCF2, NOXA1, PRKCB, RAC2]
R-HSA:177929	Signaling by EGFR	REACTOME_Pathways_16.07.2019	0.0841689	1	0.0395989	1	Group060	12.2449	6	[ADAM10, CBL, HBEGF, SPRY2, SRC, STAM2]
R-HSA:182971	EGFR downregulation	REACTOME_Pathways_16.07.2019	0.126332	1	0.0395989	1	Group060	12.9032	4	[CBL, HBEGF, SPRY2, STAM2]
R-HSA:8856825	Cargo recognition for clathrin-mediated endocytosis	REACTOME_Pathways_16.07.2019	0.346332	1	0.0395989	1	Group060	7.54717	8	[ARRB2, CBL, CD4, HBEGF, IL7R, NECAP2, STAM2, VAMP3]
R-HSA:8856828	Clathrin-mediated endocytosis	REACTOME_Pathways_16.07.2019	0.0736767	1	0.0395989	1	Group060	9.58904	14	[ACTB, ARPC5, ARRB2, CBL, CD4, DNM2, HBEGF, HIP1, HIP1R, IL7R, NECAP2, STAM2, SYNJ1, VAMP3]
R-HSA:1655829	Regulation of cholesterol biosynthesis by SREBP (SREBF)	REACTOME_Pathways_16.07.2019	0.678874	1	0.961042	1	Group061	5.45455	3	[INSIG2, NCOA2, PPARA]
R-HSA:194068	Bile acid and bile salt metabolism	REACTOME_Pathways_16.07.2019	0.511065	1	0.961042	1	Group061	6.97674	3	[NCOA2, OSBPL2, STARD5]
R-HSA:2151201	Transcriptional activation of mitochondrial biogenesis	REACTOME_Pathways_16.07.2019	0.690734	1	0.961042	1	Group061	5.35714	3	[CRTC2, NCOA2, PPARA]
R-HSA:8957322	Metabolism of steroids	REACTOME_Pathways_16.07.2019	0.915195	1	0.961042	1	Group061	4	6	[INSIG2, LBR, NCOA2, OSBPL2, PPARA, STARD5]
R-HSA:8848021	Signaling by PTK6	REACTOME_Pathways_16.07.2019	0.0184109	1	0.0184109	1	Group062	14.8148	8	[ARAP1, CBL, DOK1, ELMO2, HBEGF, HIF1A, LRRK2, SOCS3]
R-HSA:8849469	PTK6 Regulates RTKs and Their Effectors AKT1 and DOK1	REACTOME_Pathways_16.07.2019	0.0154871	1	0.0184109	1	Group062	33.3333	3	[ARAP1, CBL, DOK1]
R-HSA:8857538	PTK6 promotes HIF1A stabilization	REACTOME_Pathways_16.07.2019	0.00424966	1	0.0184109	1	Group062	50	3	[HBEGF, HIF1A, LRRK2]
R-HSA:9006927	Signaling by Non-Receptor Tyrosine Kinases	REACTOME_Pathways_16.07.2019	0.0184109	1	0.0184109	1	Group062	14.8148	8	[ARAP1, CBL, DOK1, ELMO2, HBEGF, HIF1A, LRRK2, SOCS3]
R-HSA:196807	Nicotinate metabolism	REACTOME_Pathways_16.07.2019	0.0113517	1	0.524781	1	Group063	19.3548	6	[CD38, NAXD, NMNAT1, NMRK1, PARP10, PARP9]
R-HSA:196849	Metabolism of water-soluble vitamins and cofactors	REACTOME_Pathways_16.07.2019	0.242045	1	0.524781	1	Group063	8.13008	10	[CD38, LMBRD1, MTHFR, NAXD, NMNAT1, NMRK1, PARP10, PARP9, PPCS, SLC2A3]
R-HSA:196854	Metabolism of vitamins and cofactors	REACTOME_Pathways_16.07.2019	0.524781	1	0.524781	1	Group063	6.34921	12	[CD38, HSPG2, LMBRD1, LRP10, MTHFR, NAXD, NMNAT1, NMRK1, PARP10, PARP9, PPCS, SLC2A3]
R-HSA:197264	Nicotinamide salvaging	REACTOME_Pathways_16.07.2019	0.112555	1	0.524781	1	Group063	15.7895	3	[NAXD, PARP10, PARP9]
R-HSA:1632852	Macroautophagy	REACTOME_Pathways_16.07.2019	0.50998	1	0.481392	1	Group064	6.59341	6	[CHMP3, MTMR3, PRKAB1, SRC, WDR45, WIPI1]
R-HSA:917729	Endosomal Sorting Complex Required For Transport (ESCRT)	REACTOME_Pathways_16.07.2019	0.324825	1	0.481392	1	Group064	9.375	3	[CHMP3, STAM2, VPS28]
R-HSA:9612973	Autophagy	REACTOME_Pathways_16.07.2019	0.53958	1	0.481392	1	Group064	6.36364	7	[CHMP3, MTMR3, PRKAB1, SRC, VPS28, WDR45, WIPI1]
R-HSA:9615710	Microautophagy	REACTOME_Pathways_16.07.2019	0.272332	1	0.481392	1	Group064	10.3448	3	[CHMP3, PRKAB1, VPS28]
R-HSA:1483249	Inositol phosphate metabolism	REACTOME_Pathways_16.07.2019	0.000913128	0.346989	0.000699226	0.074118	Group065	20	10	[INPP1, INPP4A, INPPL1, ISYNA1, ITPK1, ITPKB, PLCB2, PLD4, PTEN, SYNJ1]
R-HSA:1660499	Synthesis of PIPs at the plasma membrane	REACTOME_Pathways_16.07.2019	0.00522475	1	0.000699226	0.074118	Group065	16.9811	9	[INPP4A, INPPL1, MTMR3, PIK3CD, PIK3CG, PIK3R5, PIP4K2C, PTEN, SYNJ1]
R-HSA:1855183	Synthesis of IP2, IP, and Ins in the cytosol	REACTOME_Pathways_16.07.2019	0.00923461	1	0.000699226	0.074118	Group065	28.5714	4	[INPP1, INPP4A, ISYNA1, SYNJ1]
R-HSA:1855204	Synthesis of IP3 and IP4 in the cytosol	REACTOME_Pathways_16.07.2019	0.00136751	0.512815	0.000699226	0.074118	Group065	25	7	[INPPL1, ITPK1, ITPKB, PLCB2, PLD4, PTEN, SYNJ1]
R-HSA:1500931	Cell-Cell communication	REACTOME_Pathways_16.07.2019	0.00110994	0.419556	0.00110994	0.115433	Group066	13.9535	18	[ACTB, CLDN7, CLDN9, CTNNA1, CTNNB1, F11R, FYB1, IQGAP1, LAMB3, LIMS1, PTK2B, PTPN6, SIRPA, SIRPB1, SIRPG, SKAP2, SRC, TYROBP]
R-HSA:391160	Signal regulatory protein family interactions	REACTOME_Pathways_16.07.2019	1.0883e-07	4.46205e-05	0.00110994	0.115433	Group066	56.25	9	[FYB1, PTK2B, PTPN6, SIRPA, SIRPB1, SIRPG, SKAP2, SRC, TYROBP]
R-HSA:421270	Cell-cell junction organization	REACTOME_Pathways_16.07.2019	0.211029	1	0.00110994	0.115433	Group066	9.375	6	[ACTB, CLDN7, CLDN9, CTNNA1, CTNNB1, F11R]
R-HSA:446728	Cell junction organization	REACTOME_Pathways_16.07.2019	0.210027	1	0.00110994	0.115433	Group066	8.79121	8	[ACTB, CLDN7, CLDN9, CTNNA1, CTNNB1, F11R, LAMB3, LIMS1]
R-HSA:211945	Phase I - Functionalization of compounds	REACTOME_Pathways_16.07.2019	0.499753	1	0.204742	1	Group067	6.60377	7	[CYP2E1, CYP4F3, CYP4V2, NCOA2, POR, PTGS1, TBXAS1]
R-HSA:2142691	Synthesis of Leukotrienes (LT) and Eoxins (EX)	REACTOME_Pathways_16.07.2019	0.141154	1	0.204742	1	Group067	14.2857	3	[CYP4F3, DPEP2, MAPKAPK2]
R-HSA:2142753	Arachidonic acid metabolism	REACTOME_Pathways_16.07.2019	0.310238	1	0.204742	1	Group067	8.47458	5	[CYP4F3, DPEP2, MAPKAPK2, PTGS1, TBXAS1]
R-HSA:8978868	Fatty acid metabolism	REACTOME_Pathways_16.07.2019	0.0889885	1	0.204742	1	Group067	9.03955	16	[ABCD1, ACAA1, ACBD4, ACOT11, ACOT9, ACSL4, CYP4F3, DBI, DPEP2, HACD4, MAPKAPK2, PCTP, PTGS1, SLC25A20, SLC27A3, TBXAS1]
R-HSA:2022090	Assembly of collagen fibrils and other multimeric structures	REACTOME_Pathways_16.07.2019	0.335396	1	0.500818	1	Group068	8.19672	5	[COL4A2, COL9A2, CTSS, LAMB3, LOXL3]
R-HSA:3000157	Laminin interactions	REACTOME_Pathways_16.07.2019	0.115422	1	0.500818	1	Group068	13.3333	4	[COL4A2, HSPG2, ITGAV, LAMB3]
R-HSA:3000171	Non-integrin membrane-ECM interactions	REACTOME_Pathways_16.07.2019	0.510567	1	0.500818	1	Group068	6.77966	4	[COL4A2, HSPG2, ITGAV, LAMB3]
R-HSA:3000178	ECM proteoglycans	REACTOME_Pathways_16.07.2019	0.341053	1	0.500818	1	Group068	7.89474	6	[COL4A2, COL9A2, HSPG2, ITGA9, ITGAV, ITGAX]
R-HSA:373076	Class A/1 (Rhodopsin-like receptors)	REACTOME_Pathways_16.07.2019	0.115701	1	0.125508	1	Group069	8.02469	26	[C5, CCL20, CCR1, CCR3, CCR5, CCRL2, CHRM5, CNR1, CXCL16, CYSLTR1, FFAR2, FFAR3, GHRL, GPR132, GPR35, HRH2, LPAR2, LTB4R, LTB4R2, OPRL1, P2RY10, P2RY13, P2RY14, PSAP, PTGER2, QRFP]
R-HSA:375276	Peptide ligand-binding receptors	REACTOME_Pathways_16.07.2019	0.651624	1	0.125508	1	Group069	5.78947	11	[C5, CCL20, CCR1, CCR3, CCR5, CCRL2, CXCL16, GHRL, OPRL1, PSAP, QRFP]
R-HSA:380108	Chemokine receptors bind chemokines	REACTOME_Pathways_16.07.2019	0.0777647	1	0.125508	1	Group069	12.5	6	[CCL20, CCR1, CCR3, CCR5, CCRL2, CXCL16]
R-HSA:500792	GPCR ligand binding	REACTOME_Pathways_16.07.2019	0.125508	1	0.125508	1	Group069	7.65864	35	[ADGRE1, ADGRE3, C5, CCL20, CCR1, CCR3, CCR5, CCRL2, CD55, CHRM5, CNR1, CXCL16, CYSLTR1, FFAR2, FFAR3, GHRL, GIPR, GNG10, GNG2, GNGT2, GPR132, GPR35, HRH2, LPAR2, LTB4R, LTB4R2, OPRL1, P2RY10, P2RY13, P2RY14, PSAP, PTGER2, PTH2R, QRFP, UCN]
R-HSA:168638	NOD1/2 Signaling Pathway	REACTOME_Pathways_16.07.2019	0.0719787	1	0.940846	1	Group070	13.8889	5	[BIRC2, CARD9, CASP1, CASP9, MAPK13]
R-HSA:168643	Nucleotide-binding domain, leucine rich repeat containing receptor (NLR) signaling pathways	REACTOME_Pathways_16.07.2019	0.153968	1	0.940846	1	Group070	10.3448	6	[BIRC2, CARD9, CASP1, CASP9, MAPK13, NLRC4]
R-HSA:3700989	Transcriptional Regulation by TP53	REACTOME_Pathways_16.07.2019	0.97316	1	0.940846	1	Group070	4.10959	15	[AGO4, APAF1, BCL6, BRPF3, CASP1, HIPK2, MOV10, NLRC4, PIP4K2C, PMAIP1, PRKAB1, PTEN, RFFL, RICTOR, SGK1]
R-HSA:5633008	TP53 Regulates Transcription of Cell Death Genes	REACTOME_Pathways_16.07.2019	0.139145	1	0.940846	1	Group070	11.3636	5	[APAF1, BCL6, CASP1, NLRC4, PMAIP1]
R-HSA:6803207	TP53 Regulates Transcription of Caspase Activators and Caspases	REACTOME_Pathways_16.07.2019	0.0352475	1	0.940846	1	Group070	25	3	[APAF1, CASP1, NLRC4]
R-HSA:1445148	Translocation of SLC2A4 (GLUT4) to the plasma membrane	REACTOME_Pathways_16.07.2019	0.296164	1	0.00891378	0.855723	Group071	8.33333	6	[ACTB, MYH9, PRKAB1, RALGAPA2, RHOQ, TUBA1A]
R-HSA:157858	Gap junction trafficking and regulation	REACTOME_Pathways_16.07.2019	0.369207	1	0.00891378	0.855723	Group071	8.16327	4	[ACTB, DNM2, SRC, TUBA1A]
R-HSA:190828	Gap junction trafficking	REACTOME_Pathways_16.07.2019	0.572058	1	0.00891378	0.855723	Group071	6.38298	3	[ACTB, DNM2, TUBA1A]
R-HSA:437239	Recycling pathway of L1	REACTOME_Pathways_16.07.2019	0.00815927	1	0.00891378	0.855723	Group071	17.0213	8	[ACTB, DNM2, MAPK1, NUMB, RPS6KA1, RPS6KA2, SRC, TUBA1A]
R-HSA:5626467	RHO GTPases activate IQGAPs	REACTOME_Pathways_16.07.2019	0.0132503	1	0.00891378	0.855723	Group071	18.75	6	[ACTB, CTNNA1, CTNNB1, IQGAP1, IQGAP2, TUBA1A]
R-HSA:5688426	Deubiquitination	REACTOME_Pathways_16.07.2019	0.402694	1	0.990354	1	Group072	6.73401	20	[ACTB, ARRB2, BIRC2, DDX58, HIF1A, HIST1H2AC, HIST1H2BN, HIST2H2BE, JOSD2, KAT2B, MAVS, MBD5, MBD6, PSMB10, PSMB9, PSME1, PTEN, RNF146, SMAD7, STAM2]
R-HSA:5689603	UCH proteinases	REACTOME_Pathways_16.07.2019	0.308307	1	0.990354	1	Group072	7.84314	8	[ACTB, HIST1H2AC, MBD5, MBD6, PSMB10, PSMB9, PSME1, SMAD7]
R-HSA:5689880	Ub-specific processing proteases	REACTOME_Pathways_16.07.2019	0.51671	1	0.990354	1	Group072	6.36364	14	[ARRB2, BIRC2, DDX58, HIF1A, HIST1H2AC, HIST1H2BN, HIST2H2BE, PSMB10, PSMB9, PSME1, PTEN, RNF146, SMAD7, STAM2]
R-HSA:597592	Post-translational protein modification	REACTOME_Pathways_16.07.2019	0.979836	1	0.990354	1	Group072	5.1049	73	[ACTB, ADAM10, ADAMTS13, ADAMTS14, ARRB2, ARSA, ASB16, B3GNT8, B4GALT1, BIRC2, CD52, CD55, CD59, CFP, COMMD3, CTSZ, DCAF5, DDX17, DDX58, DNMT3A, FAM20C, FBXL5, FBXW4, GALNT12, GALNT4, HIC1, HIF1A, HIPK2, HIST1H2AC, HIST1H2BN, HIST2H2BE, JOSD2, KAT2B, KCTD7, KLHL22, LGALS1, LTBP1, MAVS, MBD5, MBD6, MELTF, MRTFA, NAGK, NCOA2, NUB1, PPARA, PROS1, PSMB10, PSMB9, PSME1, PTEN, RAB20, RAB31, RAB38, RAB4…
R-HSA:8939236	RUNX1 regulates transcription of genes involved in differentiation of HSCs	REACTOME_Pathways_16.07.2019	0.832383	1	0.990354	1	Group072	4.61538	6	[HIST1H2AC, HIST1H2BN, HIST2H2BE, PSMB10, PSMB9, PSME1]
R-HSA:114604	GPVI-mediated activation cascade	REACTOME_Pathways_16.07.2019	0.0202557	1	1.25206e-05	0.00145239	Group073	17.1429	6	[LYN, PIK3CG, PIK3R5, PTPN6, RAC2, VAV1]
R-HSA:1433559	Regulation of KIT signaling	REACTOME_Pathways_16.07.2019	0.000275857	0.107584	1.25206e-05	0.00145239	Group073	37.5	6	[CBL, KIT, LYN, PTPN6, SOCS1, SRC]
R-HSA:210990	PECAM1 interactions	REACTOME_Pathways_16.07.2019	0.00504852	1	1.25206e-05	0.00145239	Group073	33.3333	4	[ITGAV, LYN, PTPN6, SRC]
R-HSA:5690714	CD22 mediated BCR regulation	REACTOME_Pathways_16.07.2019	0.00222848	0.824538	1.25206e-05	0.00145239	Group073	60	3	[CD22, LYN, PTPN6]
R-HSA:983695	Antigen activates B Cell Receptor (BCR) leading to generation of second messengers	REACTOME_Pathways_16.07.2019	0.000625462	0.240178	1.25206e-05	0.00145239	Group073	25	8	[CD22, DAPP1, ITPR2, LYN, PIK3AP1, PIK3CD, PTPN6, VAV1]
R-HSA:1442490	Collagen degradation	REACTOME_Pathways_16.07.2019	0.575758	1	0.0231959	1	Group074	6.25	4	[ADAM10, COL4A2, COL9A2, CTSK]
R-HSA:1474228	Degradation of the extracellular matrix	REACTOME_Pathways_16.07.2019	0.0557442	1	0.0231959	1	Group074	10	14	[ADAM10, CAPN5, COL4A2, COL9A2, CTSK, CTSS, HSPG2, LAMB3, MMP25, NCSTN, PSEN1, SCUBE1, TIMP1, TIMP2]
R-HSA:1474244	Extracellular matrix organization	REACTOME_Pathways_16.07.2019	0.0231959	1	0.0231959	1	Group074	9.30233	28	[ADAM10, ADAMTS14, CAPN5, CEACAM1, COL4A2, COL9A2, CTSK, CTSS, EFEMP2, F11R, HSPG2, ICAM1, ICAM5, ITGA9, ITGAM, ITGAV, ITGAX, ITGB2, ITGB7, LAMB3, LOXL3, LTBP1, MMP25, NCSTN, PSEN1, SCUBE1, TIMP1, TIMP2]
R-HSA:1592389	Activation of Matrix Metalloproteinases	REACTOME_Pathways_16.07.2019	0.14937	1	0.0231959	1	Group074	12.1212	4	[CTSK, MMP25, TIMP1, TIMP2]
R-HSA:2022090	Assembly of collagen fibrils and other multimeric structures	REACTOME_Pathways_16.07.2019	0.335396	1	0.0231959	1	Group074	8.19672	5	[COL4A2, COL9A2, CTSS, LAMB3, LOXL3]
R-HSA:1483206	Glycerophospholipid biosynthesis	REACTOME_Pathways_16.07.2019	0.00668363	1	0.000455972	0.0492449	Group075	12.4031	16	[ABHD4, CDS2, CHKB, LPCAT2, LPIN2, MBOAT7, PCTP, PHOSPHO1, PLAAT4, PLD3, PLD4, PNPLA3, PNPLA8, SLC44A1, SLC44A2, SLC44A3]
R-HSA:1483255	PI Metabolism	REACTOME_Pathways_16.07.2019	0.000199483	0.077998	0.000455972	0.0492449	Group075	17.8571	15	[FIG4, GDPD3, INPP4A, INPPL1, MTMR10, MTMR3, PIK3CD, PIK3CG, PIK3R5, PIP4K2C, PNPLA7, PTEN, SYNJ1, TNFAIP8L1, TNFAIP8L2]
R-HSA:1483257	Phospholipid metabolism	REACTOME_Pathways_16.07.2019	8.21662e-06	0.0033113	0.000455972	0.0492449	Group075	14.6226	31	[ABHD4, CDS2, CHKB, FIG4, GDPD3, INPP4A, INPPL1, LPCAT2, LPIN2, MBOAT7, MTMR10, MTMR3, PCTP, PHOSPHO1, PIK3CD, PIK3CG, PIK3R5, PIP4K2C, PLAAT4, PLD3, PLD4, PNPLA3, PNPLA7, PNPLA8, PTEN, SLC44A1, SLC44A2, SLC44A3, SYNJ1, TNFAIP8L1, TNFAIP8L2]
R-HSA:1660499	Synthesis of PIPs at the plasma membrane	REACTOME_Pathways_16.07.2019	0.00522475	1	0.000455972	0.0492449	Group075	16.9811	9	[INPP4A, INPPL1, MTMR3, PIK3CD, PIK3CG, PIK3R5, PIP4K2C, PTEN, SYNJ1]
R-HSA:556833	Metabolism of lipids	REACTOME_Pathways_16.07.2019	0.000455972	0.176461	0.000455972	0.0492449	Group075	9.34959	69	[ABCD1, ABHD4, ACAA1, ACBD4, ACER3, ACOT11, ACOT9, ACSL4, ARNTL, ARSA, ASAH1, CD36, CDK19, CDS2, CHKB, CYP2E1, CYP4F3, DBI, DEGS2, DPEP2, FIG4, GALC, GDPD3, HACD4, HEXA, HMGCL, INPP4A, INPPL1, INSIG2, LBR, LPCAT2, LPIN2, MAPKAPK2, MBOAT7, MTMR10, MTMR3, NCOA2, NCOA3, OSBPL2, PCTP, PHOSPHO1, PIK3CD, PIK3CG, PIK3R5, PIP4K2C, PLAAT4, PLD3, PLD4, PNPLA3, PNPLA7, PNPLA8, PPARA, PSAP, PTEN, PTGS1, SGPL…
R-HSA:1630316	Glycosaminoglycan metabolism	REACTOME_Pathways_16.07.2019	0.249759	1	0.24007	1	Group076	8.06452	10	[B4GALT1, CHST15, CSGALNACT1, GNS, GUSB, HEXA, HGSNAT, HSPG2, NDST1, NDST2]
R-HSA:1638074	Keratan sulfate/keratin metabolism	REACTOME_Pathways_16.07.2019	0.359878	1	0.24007	1	Group076	8.82353	3	[B4GALT1, GNS, HEXA]
R-HSA:1793185	Chondroitin sulfate/dermatan sulfate metabolism	REACTOME_Pathways_16.07.2019	0.38372	1	0.24007	1	Group076	8	4	[CHST15, CSGALNACT1, HEXA, HSPG2]
R-HSA:3560782	Diseases associated with glycosaminoglycan metabolism	REACTOME_Pathways_16.07.2019	0.478903	1	0.24007	1	Group076	7.31707	3	[B4GALT1, HEXA, HSPG2]
R-HSA:3781865	Diseases of glycosylation	REACTOME_Pathways_16.07.2019	0.407469	1	0.24007	1	Group076	6.99301	10	[ADAMTS13, ADAMTS14, B4GALT1, CFP, GALNT12, HEXA, HSPG2, NOTCH2, SSPO, THSD1]
R-HSA:1650814	Collagen biosynthesis and modifying enzymes	REACTOME_Pathways_16.07.2019	0.799954	1	0.433226	1	Group077	4.47761	3	[ADAMTS14, COL4A2, COL9A2]
R-HSA:186763	Downstream signal transduction	REACTOME_Pathways_16.07.2019	0.272332	1	0.433226	1	Group077	10.3448	3	[SRC, STAT1, STAT6]
R-HSA:186797	Signaling by PDGF	REACTOME_Pathways_16.07.2019	0.153968	1	0.433226	1	Group077	10.3448	6	[COL4A2, COL9A2, PLAT, SRC, STAT1, STAT6]
R-HSA:375165	NCAM signaling for neurite out-growth	REACTOME_Pathways_16.07.2019	0.201035	1	0.433226	1	Group077	9.52381	6	[COL4A2, COL9A2, MAPK1, MAPK3, SRC, ST8SIA4]
R-HSA:419037	NCAM1 interactions	REACTOME_Pathways_16.07.2019	0.495112	1	0.433226	1	Group077	7.14286	3	[COL4A2, COL9A2, ST8SIA4]
R-HSA:199991	Membrane Trafficking	REACTOME_Pathways_16.07.2019	0.16482	1	0.189821	1	Group078	7.25552	46	[ACTB, ARPC5, ARRB2, CBL, CD4, CD55, CD59, CHMP3, CPD, CTSZ, DENND1B, DENND1C, DENND4C, DENND6A, DENND6B, DNM2, FTL, GNS, HBEGF, HIP1, HIP1R, IL7R, KIF1B, KIF3C, KIF5B, MON1B, MYH9, NECAP2, PRKAB1, RAB31, RAB38, RAB43, RALGAPA2, RHOQ, RIN3, RINL, SRC, STAM2, SYNJ1, TBC1D10C, TBC1D3, TBC1D3C, TUBA1A, VAMP3, VPS28, VPS45]
R-HSA:5653656	Vesicle-mediated transport	REACTOME_Pathways_16.07.2019	0.189821	1	0.189821	1	Group078	7.13224	48	[ACTB, ARPC5, ARRB2, CBL, CD36, CD4, CD55, CD59, CHMP3, COL4A2, CPD, CTSZ, DENND1B, DENND1C, DENND4C, DENND6A, DENND6B, DNM2, FTL, GNS, HBEGF, HIP1, HIP1R, IL7R, KIF1B, KIF3C, KIF5B, MON1B, MYH9, NECAP2, PRKAB1, RAB31, RAB38, RAB43, RALGAPA2, RHOQ, RIN3, RINL, SRC, STAM2, SYNJ1, TBC1D10C, TBC1D3, TBC1D3C, TUBA1A, VAMP3, VPS28, VPS45]
R-HSA:8856825	Cargo recognition for clathrin-mediated endocytosis	REACTOME_Pathways_16.07.2019	0.346332	1	0.189821	1	Group078	7.54717	8	[ARRB2, CBL, CD4, HBEGF, IL7R, NECAP2, STAM2, VAMP3]
R-HSA:8856828	Clathrin-mediated endocytosis	REACTOME_Pathways_16.07.2019	0.0736767	1	0.189821	1	Group078	9.58904	14	[ACTB, ARPC5, ARRB2, CBL, CD4, DNM2, HBEGF, HIP1, HIP1R, IL7R, NECAP2, STAM2, SYNJ1, VAMP3]
R-HSA:8876198	RAB GEFs exchange GTP for GDP on RABs	REACTOME_Pathways_16.07.2019	0.0545691	1	0.189821	1	Group078	11.1111	10	[DENND1B, DENND1C, DENND4C, DENND6A, DENND6B, MON1B, RAB31, RAB38, RIN3, RINL]
R-HSA:9007101	Rab regulation of trafficking	REACTOME_Pathways_16.07.2019	0.046704	1	0.189821	1	Group078	10.4839	13	[DENND1B, DENND1C, DENND4C, DENND6A, DENND6B, MON1B, RAB31, RAB38, RIN3, RINL, TBC1D10C, TBC1D3, TBC1D3C]
R-HSA:1280215	Cytokine Signaling in Immune system	REACTOME_Pathways_16.07.2019	2.05342e-10	8.50114e-08	2.05342e-10	2.62837e-08	Group079	11.7716	101	[ACTB, AGER, APBB1IP, ARRB2, BCL6, BIRC2, CASP1, CBL, CCL2, CCL20, CCL22, CCL4, CCR1, CCR5, CD36, CD4, CEBPD, CSF1R, CSF2RA, DDX58, EGR1, FLT3LG, FRS3, GBP3, HBEGF, HCK, HIF1A, HLA-B, HLA-C, HLA-E, ICAM1, IFI35, IFI6, IFIT2, IFIT3, IFNAR2, IL10RA, IL10RB, IL11RA, IL16, IL18, IL1RAP, IL3RA, IL7R, INPPL1, IQGAP1, IRAK4, IRF1, IRF2, IRF7, ITGAM, ITGAX, ITGB2, JAK1, KIT, LYN, MAP3K11, MAP3K3, MAPK1, …
R-HSA:877300	Interferon gamma signaling	REACTOME_Pathways_16.07.2019	3.26118e-06	0.00132078	2.05342e-10	2.62837e-08	Group079	20.6522	19	[GBP3, HLA-B, HLA-C, HLA-E, ICAM1, IRF1, IRF2, IRF7, JAK1, PTPN6, SOCS1, SOCS3, SP100, STAT1, TRIM17, TRIM21, TRIM22, TRIM38, TRIM8]
R-HSA:877312	Regulation of IFNG signaling	REACTOME_Pathways_16.07.2019	0.00118626	0.447221	2.05342e-10	2.62837e-08	Group079	35.7143	5	[JAK1, PTPN6, SOCS1, SOCS3, STAT1]
R-HSA:909733	Interferon alpha/beta signaling	REACTOME_Pathways_16.07.2019	1.15671e-11	4.80034e-09	2.05342e-10	2.62837e-08	Group079	33.3333	23	[EGR1, HLA-B, HLA-C, HLA-E, IFI35, IFI6, IFIT2, IFIT3, IFNAR2, IRF1, IRF2, IRF7, JAK1, MX2, PTPN6, RNASEL, RSAD2, SAMHD1, SOCS1, SOCS3, STAT1, STAT2, TYK2]
R-HSA:912694	Regulation of IFNA signaling	REACTOME_Pathways_16.07.2019	0.00012985	0.0510309	2.05342e-10	2.62837e-08	Group079	30.7692	8	[IFNAR2, JAK1, PTPN6, SOCS1, SOCS3, STAT1, STAT2, TYK2]
R-HSA:913531	Interferon Signaling	REACTOME_Pathways_16.07.2019	8.15126e-08	3.35832e-05	2.05342e-10	2.62837e-08	Group079	17	34	[DDX58, EGR1, GBP3, HLA-B, HLA-C, HLA-E, ICAM1, IFI35, IFI6, IFIT2, IFIT3, IFNAR2, IRF1, IRF2, IRF7, JAK1, MAPK3, MX2, PTPN6, RNASEL, RSAD2, SAMHD1, SOCS1, SOCS3, SP100, STAT1, STAT2, TRIM17, TRIM21, TRIM22, TRIM38, TRIM8, TYK2, UBA7]
R-HSA:418346	Platelet homeostasis	REACTOME_Pathways_16.07.2019	0.0211832	1	0.0768429	1	Group080	12.5	11	[ATP2A1, ATP2B4, GNG10, GNG2, GNGT2, GUCY1A2, ITPR2, PAFAH2, PDE1B, PPP2R5B, PTPN6]
R-HSA:418360	Platelet calcium homeostasis	REACTOME_Pathways_16.07.2019	0.289767	1	0.0768429	1	Group080	10	3	[ATP2A1, ATP2B4, ITPR2]
R-HSA:5576891	Cardiac conduction	REACTOME_Pathways_16.07.2019	0.269534	1	0.0768429	1	Group080	7.80142	11	[AKAP9, ATP2A1, ATP2B4, CACNA2D3, HIPK2, ITPR2, KAT2B, KCND1, KCNE3, SCN1B, SCN4B]
R-HSA:5578775	Ion homeostasis	REACTOME_Pathways_16.07.2019	0.690734	1	0.0768429	1	Group080	5.35714	3	[ATP2A1, ATP2B4, ITPR2]
R-HSA:936837	Ion transport by P-type ATPases	REACTOME_Pathways_16.07.2019	0.285362	1	0.0768429	1	Group080	8.77193	5	[ATP11B, ATP2A1, ATP2B4, ATP7A, ATP8B4]
R-HSA:983712	Ion channel transport	REACTOME_Pathways_16.07.2019	0.501994	1	0.0768429	1	Group080	6.45161	12	[ATP11B, ATP2A1, ATP2B4, ATP6V0D1, ATP6V1A, ATP7A, ATP8B4, SGK1, TCIRG1, TRPV2, TSC22D3, TTYH1]
R-HSA:1222556	ROS and RNS production in phagocytes	REACTOME_Pathways_16.07.2019	0.00144076	0.537405	4.68876e-05	0.0052983	Group081	22.2222	8	[ATP6V0D1, ATP6V1A, CYBA, CYBB, NCF1, NCF2, RAC2, TCIRG1]
R-HSA:1236973	Cross-presentation of particulate exogenous antigens (phagosomes)	REACTOME_Pathways_16.07.2019	1.49046e-06	0.000606617	4.68876e-05	0.0052983	Group081	75	6	[CD36, CYBA, CYBB, ITGAV, NCF1, NCF2]
R-HSA:1236975	Antigen processing-Cross presentation	REACTOME_Pathways_16.07.2019	1.57992e-05	0.00631967	4.68876e-05	0.0052983	Group081	18.6275	19	[CD36, CTSS, CYBA, CYBB, HLA-B, HLA-C, HLA-E, ITGAV, NCF1, NCF2, PSMB10, PSMB9, PSME1, TAP1, TAPBP, TIRAP, TLR1, TLR6, VAMP3]
R-HSA:195258	RHO GTPase Effectors	REACTOME_Pathways_16.07.2019	0.00450624	1	4.68876e-05	0.0052983	Group081	10.0917	33	[ACTB, ARPC1B, ARPC5, CTNNA1, CTNNB1, CYBA, CYBB, HIST1H2AC, HIST1H2BN, HIST2H2BE, IQGAP1, IQGAP2, KIF5B, MAPK1, MAPK3, MRTFA, MYH9, MYL6, NCF1, NCF2, NCKAP1L, NCOA2, NOXA1, PKN1, PPP1R12A, PPP2R5B, PRKCB, RAC2, RHOQ, ROCK1, SRC, TUBA1A, WAS]
R-HSA:3299685	Detoxification of Reactive Oxygen Species	REACTOME_Pathways_16.07.2019	0.0261137	1	4.68876e-05	0.0052983	Group081	16.2162	6	[ATP7A, CCS, CYBA, CYBB, NCF1, NCF2]
R-HSA:5668599	RHO GTPases Activate NADPH Oxidases	REACTOME_Pathways_16.07.2019	7.88491e-06	0.0031855	4.68876e-05	0.0052983	Group081	37.5	9	[CYBA, CYBB, MAPK1, MAPK3, NCF1, NCF2, NOXA1, PRKCB, RAC2]
R-HSA:1433557	Signaling by SCF-KIT	REACTOME_Pathways_16.07.2019	0.00468838	1	7.7614e-06	0.000915845	Group082	18.6047	8	[CBL, KIT, LYN, PTPN6, SOCS1, SRC, STAT1, VAV1]
R-HSA:451927	Interleukin-2 family signaling	REACTOME_Pathways_16.07.2019	0.00138188	0.516825	7.7614e-06	0.000915845	Group082	20.4545	9	[CSF2RA, IL3RA, INPPL1, JAK1, PIK3CD, PTK2B, PTPN6, SOS2, STAT1]
R-HSA:512988	Interleukin-3, Interleukin-5 and GM-CSF signaling	REACTOME_Pathways_16.07.2019	0.000651206	0.249412	7.7614e-06	0.000915845	Group082	20.8333	10	[CBL, CSF2RA, HCK, IL3RA, INPPL1, JAK1, LYN, PIK3CD, PTPN6, VAV1]
R-HSA:912526	Interleukin receptor SHC signaling	REACTOME_Pathways_16.07.2019	0.00564562	1	7.7614e-06	0.000915845	Group082	22.2222	6	[CSF2RA, IL3RA, INPPL1, JAK1, PIK3CD, PTPN6]
R-HSA:912631	Regulation of signaling by CBL	REACTOME_Pathways_16.07.2019	0.0102792	1	7.7614e-06	0.000915845	Group082	22.7273	5	[CBL, HCK, LYN, PIK3CD, VAV1]
R-HSA:983695	Antigen activates B Cell Receptor (BCR) leading to generation of second messengers	REACTOME_Pathways_16.07.2019	0.000625462	0.240178	7.7614e-06	0.000915845	Group082	25	8	[CD22, DAPP1, ITPR2, LYN, PIK3AP1, PIK3CD, PTPN6, VAV1]
R-HSA:397014	Muscle contraction	REACTOME_Pathways_16.07.2019	0.331058	1	0.399298	1	Group083	7.17703	15	[AKAP9, ATP2A1, ATP2B4, CACNA2D3, GUCY1A2, HIPK2, ITPR2, KAT2B, KCND1, KCNE3, MYL6, SCN1B, SCN4B, TNNI2, TTN]
R-HSA:418360	Platelet calcium homeostasis	REACTOME_Pathways_16.07.2019	0.289767	1	0.399298	1	Group083	10	3	[ATP2A1, ATP2B4, ITPR2]
R-HSA:5576891	Cardiac conduction	REACTOME_Pathways_16.07.2019	0.269534	1	0.399298	1	Group083	7.80142	11	[AKAP9, ATP2A1, ATP2B4, CACNA2D3, HIPK2, ITPR2, KAT2B, KCND1, KCNE3, SCN1B, SCN4B]
R-HSA:5576892	Phase 0 - rapid depolarisation	REACTOME_Pathways_16.07.2019	0.557255	1	0.399298	1	Group083	6.52174	3	[CACNA2D3, SCN1B, SCN4B]
R-HSA:5576893	Phase 2 - plateau phase	REACTOME_Pathways_16.07.2019	0.237865	1	0.399298	1	Group083	11.1111	3	[AKAP9, CACNA2D3, KCNE3]
R-HSA:5578775	Ion homeostasis	REACTOME_Pathways_16.07.2019	0.690734	1	0.399298	1	Group083	5.35714	3	[ATP2A1, ATP2B4, ITPR2]
R-HSA:1630316	Glycosaminoglycan metabolism	REACTOME_Pathways_16.07.2019	0.249759	1	0.608377	1	Group084	8.06452	10	[B4GALT1, CHST15, CSGALNACT1, GNS, GUSB, HEXA, HGSNAT, HSPG2, NDST1, NDST2]
R-HSA:1638091	Heparan sulfate/heparin (HS-GAG) metabolism	REACTOME_Pathways_16.07.2019	0.260889	1	0.608377	1	Group084	9.09091	5	[GUSB, HGSNAT, HSPG2, NDST1, NDST2]
R-HSA:2024096	HS-GAG degradation	REACTOME_Pathways_16.07.2019	0.156273	1	0.608377	1	Group084	13.6364	3	[GUSB, HGSNAT, HSPG2]
R-HSA:2206281	Mucopolysaccharidoses	REACTOME_Pathways_16.07.2019	0.0276978	1	0.608377	1	Group084	27.2727	3	[GNS, GUSB, HGSNAT]
R-HSA:5663084	Diseases of carbohydrate metabolism	REACTOME_Pathways_16.07.2019	0.359878	1	0.608377	1	Group084	8.82353	3	[GNS, GUSB, HGSNAT]
R-HSA:5668914	Diseases of metabolism	REACTOME_Pathways_16.07.2019	0.64189	1	0.608377	1	Group084	5.76923	6	[CSF2RA, GNS, GUSB, HGSNAT, LMBRD1, TBXAS1]
R-HSA:1433557	Signaling by SCF-KIT	REACTOME_Pathways_16.07.2019	0.00468838	1	0.00243119	0.247982	Group085	18.6047	8	[CBL, KIT, LYN, PTPN6, SOCS1, SRC, STAT1, VAV1]
R-HSA:1433559	Regulation of KIT signaling	REACTOME_Pathways_16.07.2019	0.000275857	0.107584	0.00243119	0.247982	Group085	37.5	6	[CBL, KIT, LYN, PTPN6, SOCS1, SRC]
R-HSA:2871796	FCERI mediated MAPK activation	REACTOME_Pathways_16.07.2019	0.137656	1	0.00243119	0.247982	Group085	12.5	4	[LYN, MAPK1, MAPK3, VAV1]
R-HSA:877312	Regulation of IFNG signaling	REACTOME_Pathways_16.07.2019	0.00118626	0.447221	0.00243119	0.247982	Group085	35.7143	5	[JAK1, PTPN6, SOCS1, SOCS3, STAT1]
R-HSA:912694	Regulation of IFNA signaling	REACTOME_Pathways_16.07.2019	0.00012985	0.0510309	0.00243119	0.247982	Group085	30.7692	8	[IFNAR2, JAK1, PTPN6, SOCS1, SOCS3, STAT1, STAT2, TYK2]
R-HSA:982772	Growth hormone receptor signaling	REACTOME_Pathways_16.07.2019	0.000497834	0.191666	0.00243119	0.247982	Group085	29.1667	7	[LYN, MAPK1, MAPK3, PTPN6, SOCS1, SOCS3, STAT1]
R-HSA:1483249	Inositol phosphate metabolism	REACTOME_Pathways_16.07.2019	0.000913128	0.346989	1.71518e-06	0.000209252	Group086	20	10	[INPP1, INPP4A, INPPL1, ISYNA1, ITPK1, ITPKB, PLCB2, PLD4, PTEN, SYNJ1]
R-HSA:1483255	PI Metabolism	REACTOME_Pathways_16.07.2019	0.000199483	0.077998	1.71518e-06	0.000209252	Group086	17.8571	15	[FIG4, GDPD3, INPP4A, INPPL1, MTMR10, MTMR3, PIK3CD, PIK3CG, PIK3R5, PIP4K2C, PNPLA7, PTEN, SYNJ1, TNFAIP8L1, TNFAIP8L2]
R-HSA:1483257	Phospholipid metabolism	REACTOME_Pathways_16.07.2019	8.21662e-06	0.0033113	1.71518e-06	0.000209252	Group086	14.6226	31	[ABHD4, CDS2, CHKB, FIG4, GDPD3, INPP4A, INPPL1, LPCAT2, LPIN2, MBOAT7, MTMR10, MTMR3, PCTP, PHOSPHO1, PIK3CD, PIK3CG, PIK3R5, PIP4K2C, PLAAT4, PLD3, PLD4, PNPLA3, PNPLA7, PNPLA8, PTEN, SLC44A1, SLC44A2, SLC44A3, SYNJ1, TNFAIP8L1, TNFAIP8L2]
R-HSA:1660499	Synthesis of PIPs at the plasma membrane	REACTOME_Pathways_16.07.2019	0.00522475	1	1.71518e-06	0.000209252	Group086	16.9811	9	[INPP4A, INPPL1, MTMR3, PIK3CD, PIK3CG, PIK3R5, PIP4K2C, PTEN, SYNJ1]
R-HSA:9006335	Signaling by Erythropoietin	REACTOME_Pathways_16.07.2019	0.0177619	1	1.71518e-06	0.000209252	Group086	20	5	[LYN, PIK3CD, PIK3CG, PIK3R5, VAV1]
R-HSA:9027276	Erythropoietin activates Phosphoinositide-3-kinase (PI3K)	REACTOME_Pathways_16.07.2019	0.00504852	1	1.71518e-06	0.000209252	Group086	33.3333	4	[LYN, PIK3CD, PIK3CG, PIK3R5]
R-HSA:2262752	Cellular responses to stress	REACTOME_Pathways_16.07.2019	0.757931	1	0.906957	1	Group087	5.56845	24	[AGO4, ATP7A, CCS, CYBA, CYBB, HDAC6, HIF1A, HIST1H2AC, HIST1H2BN, HIST2H2BE, HSPA1L, MAPK1, MAPK3, MAPKAPK2, MOV10, NCF1, NCF2, PSMB10, PSMB9, PSME1, RPS6KA1, RPS6KA2, TINF2, TUBA1A]
R-HSA:2559580	Oxidative Stress Induced Senescence	REACTOME_Pathways_16.07.2019	0.546664	1	0.906957	1	Group087	6.29921	8	[AGO4, HIST1H2AC, HIST1H2BN, HIST2H2BE, MAPK1, MAPK3, MAPKAPK2, MOV10]
R-HSA:2559582	Senescence-Associated Secretory Phenotype (SASP)	REACTOME_Pathways_16.07.2019	0.53958	1	0.906957	1	Group087	6.36364	7	[HIST1H2AC, HIST1H2BN, HIST2H2BE, MAPK1, MAPK3, RPS6KA1, RPS6KA2]
R-HSA:2559583	Cellular Senescence	REACTOME_Pathways_16.07.2019	0.697846	1	0.906957	1	Group087	5.58376	11	[AGO4, HIST1H2AC, HIST1H2BN, HIST2H2BE, MAPK1, MAPK3, MAPKAPK2, MOV10, RPS6KA1, RPS6KA2, TINF2]
R-HSA:68886	M Phase	REACTOME_Pathways_16.07.2019	0.9655	1	0.906957	1	Group087	4.3038	17	[AKAP9, HIST1H2AC, HIST1H2BN, HIST2H2BE, LEMD2, LPIN2, MAPK1, MAPK3, NEK7, NEK9, PPP2R5B, PRKCB, PSMB10, PSMB9, PSME1, TPTEP2-CSNK1E, TUBA1A]
R-HSA:8953897	Cellular responses to external stimuli	REACTOME_Pathways_16.07.2019	0.737942	1	0.906957	1	Group087	5.6926	30	[AGO4, ATP7A, CCS, CHMP3, CYBA, CYBB, HDAC6, HIF1A, HIST1H2AC, HIST1H2BN, HIST2H2BE, HSPA1L, MAPK1, MAPK3, MAPKAPK2, MOV10, MTMR3, NCF1, NCF2, PRKAB1, PSMB10, PSMB9, PSME1, RPS6KA1, RPS6KA2, SRC, TINF2, TUBA1A, WDR45, WIPI1]
R-HSA:1650814	Collagen biosynthesis and modifying enzymes	REACTOME_Pathways_16.07.2019	0.799954	1	0.291513	1	Group088	4.47761	3	[ADAMTS14, COL4A2, COL9A2]
R-HSA:216083	Integrin cell surface interactions	REACTOME_Pathways_16.07.2019	0.00648306	1	0.291513	1	Group088	14.1176	12	[COL4A2, COL9A2, F11R, HSPG2, ICAM1, ICAM5, ITGA9, ITGAM, ITGAV, ITGAX, ITGB2, ITGB7]
R-HSA:3000157	Laminin interactions	REACTOME_Pathways_16.07.2019	0.115422	1	0.291513	1	Group088	13.3333	4	[COL4A2, HSPG2, ITGAV, LAMB3]
R-HSA:3000171	Non-integrin membrane-ECM interactions	REACTOME_Pathways_16.07.2019	0.510567	1	0.291513	1	Group088	6.77966	4	[COL4A2, HSPG2, ITGAV, LAMB3]
R-HSA:3000178	ECM proteoglycans	REACTOME_Pathways_16.07.2019	0.341053	1	0.291513	1	Group088	7.89474	6	[COL4A2, COL9A2, HSPG2, ITGA9, ITGAV, ITGAX]
R-HSA:419037	NCAM1 interactions	REACTOME_Pathways_16.07.2019	0.495112	1	0.291513	1	Group088	7.14286	3	[COL4A2, COL9A2, ST8SIA4]
R-HSA:212436	Generic Transcription Pathway	REACTOME_Pathways_16.07.2019	0.999881	0.999881	0.999881	0.999881	Group089	4.02961	49	[AGO4, APAF1, BCL6, BRPF3, BTG1, CASP1, CCNG2, CR1, CTNNB1, CTSK, GP1BA, HDAC6, HIPK2, HIST1H2AC, HIST1H2BN, HIST2H2BE, HIVEP3, KAT2B, KIT, LBR, MAPK1, MAPK3, MOV10, NLRC4, NOTCH2, PIP4K2C, PMAIP1, PPARA, PRKAB1, PRKCB, PSMB10, PSMB9, PSME1, PTEN, RETN, RFFL, RICTOR, RUNX3, SGK1, SLC2A3, SMAD7, SOCS3, SRC, STAT1, ZNF211, ZNF655, ZNF699, ZNF710, ZNF75D]
R-HSA:3700989	Transcriptional Regulation by TP53	REACTOME_Pathways_16.07.2019	0.97316	1	0.999881	0.999881	Group089	4.10959	15	[AGO4, APAF1, BCL6, BRPF3, CASP1, HIPK2, MOV10, NLRC4, PIP4K2C, PMAIP1, PRKAB1, PTEN, RFFL, RICTOR, SGK1]
R-HSA:5628897	TP53 Regulates Metabolic Genes	REACTOME_Pathways_16.07.2019	0.795872	1	0.999881	0.999881	Group089	4.65116	4	[AGO4, MOV10, PRKAB1, PTEN]
R-HSA:5633007	Regulation of TP53 Activity	REACTOME_Pathways_16.07.2019	0.881528	1	0.999881	0.999881	Group089	4.375	7	[BRPF3, HIPK2, PIP4K2C, PRKAB1, RFFL, RICTOR, SGK1]
R-HSA:5633008	TP53 Regulates Transcription of Cell Death Genes	REACTOME_Pathways_16.07.2019	0.139145	1	0.999881	0.999881	Group089	11.3636	5	[APAF1, BCL6, CASP1, NLRC4, PMAIP1]
R-HSA:8986944	Transcriptional Regulation by MECP2	REACTOME_Pathways_16.07.2019	0.0917832	1	0.999881	0.999881	Group089	11.2903	7	[AGO4, HIPK2, LBR, MOV10, PTEN, SGK1, SLC2A3]
R-HSA:373755	Semaphorin interactions	REACTOME_Pathways_16.07.2019	0.00216758	0.804174	0.00216758	0.223261	Group090	16.9231	11	[MYH9, MYL6, NRP1, PLXNA2, PTPRC, RND1, ROCK1, RRAS, SEMA4D, SEMA7A, TYROBP]
R-HSA:399955	SEMA3A-Plexin repulsion signaling by inhibiting Integrin adhesion	REACTOME_Pathways_16.07.2019	0.00923461	1	0.00216758	0.223261	Group090	28.5714	4	[NRP1, PLXNA2, RND1, RRAS]
R-HSA:400685	Sema4D in semaphorin signaling	REACTOME_Pathways_16.07.2019	0.00375855	1	0.00216758	0.223261	Group090	24	6	[MYH9, MYL6, RND1, ROCK1, RRAS, SEMA4D]
R-HSA:416550	Sema4D mediated inhibition of cell attachment and migration	REACTOME_Pathways_16.07.2019	0.0108231	1	0.00216758	0.223261	Group090	37.5	3	[RND1, RRAS, SEMA4D]
R-HSA:416572	Sema4D induced cell migration and growth-cone collapse	REACTOME_Pathways_16.07.2019	0.00836569	1	0.00216758	0.223261	Group090	23.8095	5	[MYH9, MYL6, RND1, ROCK1, SEMA4D]
R-HSA:416700	Other semaphorin interactions	REACTOME_Pathways_16.07.2019	0.00530421	1	0.00216758	0.223261	Group090	26.3158	5	[PLXNA2, PTPRC, SEMA4D, SEMA7A, TYROBP]
R-HSA:1236973	Cross-presentation of particulate exogenous antigens (phagosomes)	REACTOME_Pathways_16.07.2019	1.49046e-06	0.000606617	3.52918e-07	4.41148e-05	Group091	75	6	[CD36, CYBA, CYBB, ITGAV, NCF1, NCF2]
R-HSA:1236974	ER-Phagosome pathway	REACTOME_Pathways_16.07.2019	0.00256592	0.94426	3.52918e-07	4.41148e-05	Group091	15.1163	13	[CD36, HLA-B, HLA-C, HLA-E, PSMB10, PSMB9, PSME1, TAP1, TAPBP, TIRAP, TLR1, TLR6, VAMP3]
R-HSA:1236975	Antigen processing-Cross presentation	REACTOME_Pathways_16.07.2019	1.57992e-05	0.00631967	3.52918e-07	4.41148e-05	Group091	18.6275	19	[CD36, CTSS, CYBA, CYBB, HLA-B, HLA-C, HLA-E, ITGAV, NCF1, NCF2, PSMB10, PSMB9, PSME1, TAP1, TAPBP, TIRAP, TLR1, TLR6, VAMP3]
R-HSA:1280218	Adaptive Immune System	REACTOME_Pathways_16.07.2019	3.35778e-07	0.000137333	3.52918e-07	4.41148e-05	Group091	10.8924	83	[ASB16, BTN2A1, BTN3A1, CD101, CD160, CD1D, CD22, CD300C, CD36, CD4, CLEC2D, CTSK, CTSO, CTSS, CYBA, CYBB, DAPP1, DET1, DNM2, DTX3L, DZIP3, ERAP1, ERAP2, FBXL5, FBXW4, FYB1, HERC1, HERC6, HLA-B, HLA-C, HLA-DMB, HLA-E, ICAM1, ICAM5, ITGAV, ITGB2, ITGB7, ITPR2, KCTD7, KIF3C, KIF5B, KLHL22, LILRA5, LILRB1, LYN, NCF1, NCF2, PIK3AP1, PIK3CD, PPP2R5B, PRKCB, PSMB10, PSMB9, PSME1, PTEN, PTPN6, PTPRC, RI…
R-HSA:8951664	Neddylation	REACTOME_Pathways_16.07.2019	0.298704	1	3.52918e-07	4.41148e-05	Group091	7.26496	17	[ASB16, COMMD3, DCAF5, FBXL5, FBXW4, HIF1A, KCTD7, KLHL22, NUB1, PSMB10, PSMB9, PSME1, SOCS3, SPSB2, SPSB3, WSB1, WSB2]
R-HSA:983168	Antigen processing: Ubiquitination & Proteasome degradation	REACTOME_Pathways_16.07.2019	0.223428	1	3.52918e-07	4.41148e-05	Group091	7.44337	23	[ASB16, DET1, DTX3L, DZIP3, FBXL5, FBXW4, HERC1, HERC6, KCTD7, KLHL22, PSMB10, PSMB9, PSME1, SOCS1, SOCS3, SPSB2, TRIM21, TRIM50, TRIM69, UBA7, UBE2J1, UBE4A, WSB1]
R-HSA:983169	Class I MHC mediated antigen processing & presentation	REACTOME_Pathways_16.07.2019	0.000316466	0.123105	3.52918e-07	4.41148e-05	Group091	10.9626	41	[ASB16, CD36, CTSS, CYBA, CYBB, DET1, DTX3L, DZIP3, ERAP1, ERAP2, FBXL5, FBXW4, HERC1, HERC6, HLA-B, HLA-C, HLA-E, ITGAV, KCTD7, KLHL22, NCF1, NCF2, PSMB10, PSMB9, PSME1, SOCS1, SOCS3, SPSB2, TAP1, TAPBP, TIRAP, TLR1, TLR6, TRIM21, TRIM50, TRIM69, UBA7, UBE2J1, UBE4A, VAMP3, WSB1]
R-HSA:1592230	Mitochondrial biogenesis	REACTOME_Pathways_16.07.2019	0.854503	1	0.935038	1	Group092	4.21053	4	[CRTC2, NCOA2, PPARA, PRKAB1]
R-HSA:1852241	Organelle biogenesis and maintenance	REACTOME_Pathways_16.07.2019	0.894454	1	0.935038	1	Group092	4.72973	14	[AKAP9, BBS10, BBS4, CRTC2, DYNC2H1, HDAC6, IFT27, KIF3C, NCOA2, PPARA, PRKAB1, RP2, TPTEP2-CSNK1E, TUBA1A]
R-HSA:2132295	MHC class II antigen presentation	REACTOME_Pathways_16.07.2019	0.509717	1	0.935038	1	Group092	6.50407	8	[CTSK, CTSO, CTSS, DNM2, HLA-DMB, KIF3C, KIF5B, TUBA1A]
R-HSA:5617833	Cilium Assembly	REACTOME_Pathways_16.07.2019	0.817168	1	0.935038	1	Group092	4.97512	10	[AKAP9, BBS10, BBS4, DYNC2H1, HDAC6, IFT27, KIF3C, RP2, TPTEP2-CSNK1E, TUBA1A]
R-HSA:5620924	Intraflagellar transport	REACTOME_Pathways_16.07.2019	0.441196	1	0.935038	1	Group092	7.40741	4	[DYNC2H1, IFT27, KIF3C, TUBA1A]
R-HSA:6811434	COPI-dependent Golgi-to-ER retrograde traffic	REACTOME_Pathways_16.07.2019	0.875584	1	0.935038	1	Group092	4.0404	4	[KIF1B, KIF3C, KIF5B, TUBA1A]
R-HSA:983189	Kinesins	REACTOME_Pathways_16.07.2019	0.510567	1	0.935038	1	Group092	6.77966	4	[KIF1B, KIF3C, KIF5B, TUBA1A]
R-HSA:2029480	Fcgamma receptor (FCGR) dependent phagocytosis	REACTOME_Pathways_16.07.2019	1.96067e-05	0.00780346	0.000112848	0.012639	Group093	19.7674	17	[ACTB, ARPC1B, ARPC5, ELMO2, HCK, ITPR2, LYN, MAPK1, MAPK3, MYH9, MYO9B, NCKAP1L, PLD3, PLD4, SRC, VAV1, WAS]
R-HSA:2029482	Regulation of actin dynamics for phagocytic cup formation	REACTOME_Pathways_16.07.2019	0.00127123	0.477982	0.000112848	0.012639	Group093	18.0328	11	[ACTB, ARPC1B, ARPC5, ELMO2, MAPK1, MAPK3, MYH9, MYO9B, NCKAP1L, VAV1, WAS]
R-HSA:2682334	EPH-Ephrin signaling	REACTOME_Pathways_16.07.2019	0.012021	1	0.000112848	0.012639	Group093	13.0435	12	[ACTB, ADAM10, ARPC1B, ARPC5, LYN, MYH9, MYL6, NCSTN, PSEN1, ROCK1, SDCBP, SRC]
R-HSA:3928662	EPHB-mediated forward signaling	REACTOME_Pathways_16.07.2019	0.0453635	1	0.000112848	0.012639	Group093	14.2857	6	[ACTB, ARPC1B, ARPC5, LYN, ROCK1, SRC]
R-HSA:5663213	RHO GTPases Activate WASPs and WAVEs	REACTOME_Pathways_16.07.2019	0.00623383	1	0.000112848	0.012639	Group093	19.4444	7	[ACTB, ARPC1B, ARPC5, MAPK1, MAPK3, NCKAP1L, WAS]
R-HSA:5674135	MAP2K and MAPK activation	REACTOME_Pathways_16.07.2019	0.0112123	1	0.000112848	0.012639	Group093	17.5	7	[ACTB, APBB1IP, ARRB2, IQGAP1, MAPK1, MAPK3, SRC]
R-HSA:6802948	Signaling by high-kinase activity BRAF mutants	REACTOME_Pathways_16.07.2019	0.00623383	1	0.000112848	0.012639	Group093	19.4444	7	[ACTB, APBB1IP, ARRB2, IQGAP1, MAPK1, MAPK3, SRC]
R-HSA:3560782	Diseases associated with glycosaminoglycan metabolism	REACTOME_Pathways_16.07.2019	0.478903	1	0.539798	1	Group094	7.31707	3	[B4GALT1, HEXA, HSPG2]
R-HSA:3781865	Diseases of glycosylation	REACTOME_Pathways_16.07.2019	0.407469	1	0.539798	1	Group094	6.99301	10	[ADAMTS13, ADAMTS14, B4GALT1, CFP, GALNT12, HEXA, HSPG2, NOTCH2, SSPO, THSD1]
R-HSA:3906995	Diseases associated with O-glycosylation of proteins	REACTOME_Pathways_16.07.2019	0.132382	1	0.539798	1	Group094	10.2941	7	[ADAMTS13, ADAMTS14, CFP, GALNT12, NOTCH2, SSPO, THSD1]
R-HSA:5083635	Defective B3GALTL causes Peters-plus syndrome (PpS)	REACTOME_Pathways_16.07.2019	0.0791451	1	0.539798	1	Group094	13.5135	5	[ADAMTS13, ADAMTS14, CFP, SSPO, THSD1]
R-HSA:5173105	O-linked glycosylation	REACTOME_Pathways_16.07.2019	0.404318	1	0.539798	1	Group094	7.14286	8	[ADAMTS13, ADAMTS14, B3GNT8, CFP, GALNT12, GALNT4, SSPO, THSD1]
R-HSA:5173214	O-glycosylation of TSR domain-containing proteins	REACTOME_Pathways_16.07.2019	0.0866786	1	0.539798	1	Group094	13.1579	5	[ADAMTS13, ADAMTS14, CFP, SSPO, THSD1]
R-HSA:913709	O-linked glycosylation of mucins	REACTOME_Pathways_16.07.2019	0.773884	1	0.539798	1	Group094	4.6875	3	[B3GNT8, GALNT12, GALNT4]
R-HSA:110056	MAPK3 (ERK1) activation	REACTOME_Pathways_16.07.2019	0.0211092	1	0.700648	1	Group095	30	3	[JAK1, MAPK3, TYK2]
R-HSA:1169408	ISG15 antiviral mechanism	REACTOME_Pathways_16.07.2019	0.307291	1	0.700648	1	Group095	8.21918	6	[DDX58, JAK1, MAPK3, MX2, STAT1, UBA7]
R-HSA:1169410	Antiviral mechanism by IFN-stimulated genes	REACTOME_Pathways_16.07.2019	0.244057	1	0.700648	1	Group095	8.64198	7	[DDX58, JAK1, MAPK3, MX2, RNASEL, STAT1, UBA7]
R-HSA:447115	Interleukin-12 family signaling	REACTOME_Pathways_16.07.2019	0.702261	1	0.700648	1	Group095	5.26316	3	[JAK1, STAT1, TYK2]
R-HSA:8984722	Interleukin-35 Signalling	REACTOME_Pathways_16.07.2019	0.0352475	1	0.700648	1	Group095	25	3	[JAK1, STAT1, TYK2]
R-HSA:9020956	Interleukin-27 signaling	REACTOME_Pathways_16.07.2019	0.0276978	1	0.700648	1	Group095	27.2727	3	[JAK1, STAT1, TYK2]
R-HSA:936440	Negative regulators of DDX58/IFIH1 signaling	REACTOME_Pathways_16.07.2019	0.359878	1	0.700648	1	Group095	8.82353	3	[DDX58, MAVS, UBA7]
R-HSA:1280215	Cytokine Signaling in Immune system	REACTOME_Pathways_16.07.2019	2.05342e-10	8.50114e-08	2.19486e-10	2.78747e-08	Group096	11.7716	101	[ACTB, AGER, APBB1IP, ARRB2, BCL6, BIRC2, CASP1, CBL, CCL2, CCL20, CCL22, CCL4, CCR1, CCR5, CD36, CD4, CEBPD, CSF1R, CSF2RA, DDX58, EGR1, FLT3LG, FRS3, GBP3, HBEGF, HCK, HIF1A, HLA-B, HLA-C, HLA-E, ICAM1, IFI35, IFI6, IFIT2, IFIT3, IFNAR2, IL10RA, IL10RB, IL11RA, IL16, IL18, IL1RAP, IL3RA, IL7R, INPPL1, IQGAP1, IRAK4, IRF1, IRF2, IRF7, ITGAM, ITGAX, ITGB2, JAK1, KIT, LYN, MAP3K11, MAP3K3, MAPK1, …
R-HSA:449147	Signaling by Interleukins	REACTOME_Pathways_16.07.2019	4.5353e-07	0.00018504	2.19486e-10	2.78747e-08	Group096	11.3565	72	[ACTB, AGER, APBB1IP, ARRB2, BCL6, CASP1, CBL, CCL2, CCL20, CCL22, CCL4, CCR1, CCR5, CD36, CD4, CEBPD, CSF1R, CSF2RA, FLT3LG, FRS3, HBEGF, HCK, HIF1A, ICAM1, IL10RA, IL10RB, IL11RA, IL16, IL18, IL1RAP, IL3RA, IL7R, INPPL1, IQGAP1, IRAK4, ITGAM, ITGAX, ITGB2, JAK1, KIT, LYN, MAP3K11, MAP3K3, MAPK1, MAPK3, MAPKAPK2, MCL1, PIK3CD, PIM1, PPP2R5B, PSMB10, PSMB9, PSME1, PTK2B, PTPN18, PTPN6, PTPN9, RAS…
R-HSA:449836	Other interleukin signaling	REACTOME_Pathways_16.07.2019	0.0412711	1	2.19486e-10	2.78747e-08	Group096	8.96552	26	[ACTB, APBB1IP, ARRB2, CD4, CSF1R, CSF2RA, FLT3LG, FRS3, HBEGF, HCK, IL10RB, IL16, IL3RA, IQGAP1, JAK1, KIT, MAP3K11, MAPK1, MAPK3, PPP2R5B, PSMB10, PSMB9, PSME1, RASGRP4, SRC, TYK2]
R-HSA:5673001	RAF/MAP kinase cascade	REACTOME_Pathways_16.07.2019	0.15157	1	2.19486e-10	2.78747e-08	Group096	8.03213	20	[ACTB, APBB1IP, ARRB2, CSF2RA, FLT3LG, FRS3, HBEGF, IL3RA, IQGAP1, JAK1, KIT, MAP3K11, MAPK1, MAPK3, PPP2R5B, PSMB10, PSMB9, PSME1, RASGRP4, SRC]
R-HSA:5684996	MAPK1/MAPK3 signaling	REACTOME_Pathways_16.07.2019	0.120937	1	2.19486e-10	2.78747e-08	Group096	8.23529	21	[ACTB, APBB1IP, ARRB2, CSF2RA, FLT3LG, FRS3, HBEGF, IL3RA, IQGAP1, JAK1, KIT, MAP3K11, MAPK1, MAPK3, PPP2R5B, PSMB10, PSMB9, PSME1, RASGRP4, SRC, TYK2]
R-HSA:6785807	Interleukin-4 and Interleukin-13 signaling	REACTOME_Pathways_16.07.2019	2.79619e-06	0.00113525	2.19486e-10	2.78747e-08	Group096	19.4444	21	[BCL6, CCL2, CCL22, CD36, CEBPD, HIF1A, ICAM1, IL18, ITGAM, ITGAX, ITGB2, JAK1, MCL1, PIM1, SOCS1, SOCS3, STAT1, STAT6, TIMP1, TNFRSF1B, TYK2]
R-HSA:9607240	FLT3 Signaling	REACTOME_Pathways_16.07.2019	0.166864	1	2.19486e-10	2.78747e-08	Group096	7.86517	21	[ACTB, APBB1IP, ARRB2, CSF2RA, FLT3LG, FRS3, HBEGF, HCK, IL3RA, IQGAP1, JAK1, KIT, MAP3K11, MAPK1, MAPK3, PPP2R5B, PSMB10, PSMB9, PSME1, RASGRP4, SRC]
R-HSA:1169408	ISG15 antiviral mechanism	REACTOME_Pathways_16.07.2019	0.307291	1	0.309352	1	Group097	8.21918	6	[DDX58, JAK1, MAPK3, MX2, STAT1, UBA7]
R-HSA:168928	DDX58/IFIH1-mediated induction of interferon-alpha/beta	REACTOME_Pathways_16.07.2019	0.215901	1	0.309352	1	Group097	8.97436	7	[AGER, DDX58, DHX58, IRF7, MAVS, TANK, UBA7]
R-HSA:5689896	Ovarian tumor domain proteases	REACTOME_Pathways_16.07.2019	0.428913	1	0.309352	1	Group097	7.89474	3	[DDX58, MAVS, PTEN]
R-HSA:918233	TRAF3-dependent IRF activation pathway	REACTOME_Pathways_16.07.2019	0.0531522	1	0.309352	1	Group097	21.4286	3	[DDX58, IRF7, MAVS]
R-HSA:933541	TRAF6 mediated IRF7 activation	REACTOME_Pathways_16.07.2019	0.104949	1	0.309352	1	Group097	13.7931	4	[DDX58, IRF7, MAVS, TANK]
R-HSA:933542	TRAF6 mediated NF-kB activation	REACTOME_Pathways_16.07.2019	0.187872	1	0.309352	1	Group097	12.5	3	[AGER, DDX58, MAVS]
R-HSA:936440	Negative regulators of DDX58/IFIH1 signaling	REACTOME_Pathways_16.07.2019	0.359878	1	0.309352	1	Group097	8.82353	3	[DDX58, MAVS, UBA7]
R-HSA:157118	Signaling by NOTCH	REACTOME_Pathways_16.07.2019	0.00655408	1	0.0223303	1	Group098	10.6383	25	[ADAM10, AGO4, ARRB2, ATP2A1, B4GALT1, DTX2, DTX4, HDAC6, HIF1A, HIST1H2AC, HIST1H2BN, HIST2H2BE, KAT2B, MDK, MOV10, NCSTN, NOTCH2, NUMB, PBX1, PSEN1, PSMB10, PSMB9, PSME1, STAT1, TLE4]
R-HSA:1912408	Pre-NOTCH Transcription and Translation	REACTOME_Pathways_16.07.2019	0.36518	1	0.0223303	1	Group098	7.52688	7	[AGO4, HIST1H2AC, HIST1H2BN, HIST2H2BE, KAT2B, MOV10, NOTCH2]
R-HSA:1912422	Pre-NOTCH Expression and Processing	REACTOME_Pathways_16.07.2019	0.243575	1	0.0223303	1	Group098	8.25688	9	[AGO4, ATP2A1, B4GALT1, HIST1H2AC, HIST1H2BN, HIST2H2BE, KAT2B, MOV10, NOTCH2]
R-HSA:1980143	Signaling by NOTCH1	REACTOME_Pathways_16.07.2019	0.00547581	1	0.0223303	1	Group098	15.0685	11	[ADAM10, ARRB2, DTX2, DTX4, HDAC6, HIF1A, KAT2B, NCSTN, NUMB, PSEN1, TLE4]
R-HSA:2122948	Activated NOTCH1 Transmits Signal to the Nucleus	REACTOME_Pathways_16.07.2019	0.0025777	0.946016	0.0223303	1	Group098	22.5806	7	[ADAM10, ARRB2, DTX2, DTX4, NCSTN, NUMB, PSEN1]
R-HSA:8878171	Transcriptional regulation by RUNX1	REACTOME_Pathways_16.07.2019	0.429736	1	0.0223303	1	Group098	6.69456	16	[AGO4, CR1, CTSK, GP1BA, HIPK2, HIST1H2AC, HIST1H2BN, HIST2H2BE, KAT2B, MOV10, PRKCB, PSMB10, PSMB9, PSME1, SOCS3, SRC]
R-HSA:9013694	Signaling by NOTCH4	REACTOME_Pathways_16.07.2019	0.140836	1	0.0223303	1	Group098	9.7561	8	[ADAM10, KAT2B, NCSTN, NOTCH2, PSEN1, PSMB10, PSMB9, PSME1]
R-HSA:1500931	Cell-Cell communication	REACTOME_Pathways_16.07.2019	0.00110994	0.419556	0.00417672	0.417672	Group099	13.9535	18	[ACTB, CLDN7, CLDN9, CTNNA1, CTNNB1, F11R, FYB1, IQGAP1, LAMB3, LIMS1, PTK2B, PTPN6, SIRPA, SIRPB1, SIRPG, SKAP2, SRC, TYROBP]
R-HSA:190828	Gap junction trafficking	REACTOME_Pathways_16.07.2019	0.572058	1	0.00417672	0.417672	Group099	6.38298	3	[ACTB, DNM2, TUBA1A]
R-HSA:418990	Adherens junctions interactions	REACTOME_Pathways_16.07.2019	0.34237	1	0.00417672	0.417672	Group099	9.09091	3	[ACTB, CTNNA1, CTNNB1]
R-HSA:420029	Tight junction interactions	REACTOME_Pathways_16.07.2019	0.272332	1	0.00417672	0.417672	Group099	10.3448	3	[CLDN7, CLDN9, F11R]
R-HSA:421270	Cell-cell junction organization	REACTOME_Pathways_16.07.2019	0.211029	1	0.00417672	0.417672	Group099	9.375	6	[ACTB, CLDN7, CLDN9, CTNNA1, CTNNB1, F11R]
R-HSA:446728	Cell junction organization	REACTOME_Pathways_16.07.2019	0.210027	1	0.00417672	0.417672	Group099	8.79121	8	[ACTB, CLDN7, CLDN9, CTNNA1, CTNNB1, F11R, LAMB3, LIMS1]
R-HSA:5218920	VEGFR2 mediated vascular permeability	REACTOME_Pathways_16.07.2019	0.104949	1	0.00417672	0.417672	Group099	13.7931	4	[CTNNA1, CTNNB1, RICTOR, VAV1]
R-HSA:5626467	RHO GTPases activate IQGAPs	REACTOME_Pathways_16.07.2019	0.0132503	1	0.00417672	0.417672	Group099	18.75	6	[ACTB, CTNNA1, CTNNB1, IQGAP1, IQGAP2, TUBA1A]
R-HSA:5213460	RIPK1-mediated regulated necrosis	REACTOME_Pathways_16.07.2019	0.156273	1	0.0450498	1	Group100	13.6364	3	[BIRC2, CFLAR, TRADD]
R-HSA:5218859	Regulated Necrosis	REACTOME_Pathways_16.07.2019	0.156273	1	0.0450498	1	Group100	13.6364	3	[BIRC2, CFLAR, TRADD]
R-HSA:5357769	Caspase activation via extrinsic apoptotic signalling pathway	REACTOME_Pathways_16.07.2019	0.104949	1	0.0450498	1	Group100	13.7931	4	[CASP9, CFLAR, DAPK2, TRADD]
R-HSA:5357905	Regulation of TNFR1 signaling	REACTOME_Pathways_16.07.2019	0.0651845	1	0.0450498	1	Group100	14.2857	5	[BIRC2, CLIP3, SPPL2A, TNFRSF1A, TRADD]
R-HSA:5357956	TNFR1-induced NFkappaB signaling pathway	REACTOME_Pathways_16.07.2019	0.289767	1	0.0450498	1	Group100	10	3	[BIRC2, TNFRSF1A, TRADD]
R-HSA:5675482	Regulation of necroptotic cell death	REACTOME_Pathways_16.07.2019	0.126563	1	0.0450498	1	Group100	15	3	[BIRC2, CFLAR, TRADD]
R-HSA:73887	Death Receptor Signalling	REACTOME_Pathways_16.07.2019	0.0642928	1	0.0450498	1	Group100	9.79021	14	[AKAP13, ARHGEF1, BIRC2, CFLAR, CLIP3, FGD3, FGD4, NCSTN, PSEN1, SOS2, SPPL2A, TNFRSF1A, TRADD, VAV1]
R-HSA:75893	TNF signaling	REACTOME_Pathways_16.07.2019	0.149004	1	0.0450498	1	Group100	11.1111	5	[BIRC2, CLIP3, SPPL2A, TNFRSF1A, TRADD]
R-HSA:1222556	ROS and RNS production in phagocytes	REACTOME_Pathways_16.07.2019	0.00144076	0.537405	0.0127189	1	Group101	22.2222	8	[ATP6V0D1, ATP6V1A, CYBA, CYBB, NCF1, NCF2, RAC2, TCIRG1]
R-HSA:1236973	Cross-presentation of particulate exogenous antigens (phagosomes)	REACTOME_Pathways_16.07.2019	1.49046e-06	0.000606617	0.0127189	1	Group101	75	6	[CD36, CYBA, CYBB, ITGAV, NCF1, NCF2]
R-HSA:3299685	Detoxification of Reactive Oxygen Species	REACTOME_Pathways_16.07.2019	0.0261137	1	0.0127189	1	Group101	16.2162	6	[ATP7A, CCS, CYBA, CYBB, NCF1, NCF2]
R-HSA:5668599	RHO GTPases Activate NADPH Oxidases	REACTOME_Pathways_16.07.2019	7.88491e-06	0.0031855	0.0127189	1	Group101	37.5	9	[CYBA, CYBB, MAPK1, MAPK3, NCF1, NCF2, NOXA1, PRKCB, RAC2]
R-HSA:74752	Signaling by Insulin receptor	REACTOME_Pathways_16.07.2019	0.363773	1	0.0127189	1	Group101	7.69231	6	[ATP6V0D1, ATP6V1A, FLT3LG, MAPK1, MAPK3, TCIRG1]
R-HSA:77387	Insulin receptor recycling	REACTOME_Pathways_16.07.2019	0.220924	1	0.0127189	1	Group101	11.5385	3	[ATP6V0D1, ATP6V1A, TCIRG1]
R-HSA:917937	Iron uptake and transport	REACTOME_Pathways_16.07.2019	0.297757	1	0.0127189	1	Group101	8.62069	5	[ATP6V0D1, ATP6V1A, FBXL5, FTL, TCIRG1]
R-HSA:917977	Transferrin endocytosis and recycling	REACTOME_Pathways_16.07.2019	0.307277	1	0.0127189	1	Group101	9.67742	3	[ATP6V0D1, ATP6V1A, TCIRG1]
R-HSA:1852241	Organelle biogenesis and maintenance	REACTOME_Pathways_16.07.2019	0.894454	1	0.895984	1	Group102	4.72973	14	[AKAP9, BBS10, BBS4, CRTC2, DYNC2H1, HDAC6, IFT27, KIF3C, NCOA2, PPARA, PRKAB1, RP2, TPTEP2-CSNK1E, TUBA1A]
R-HSA:2565942	Regulation of PLK1 Activity at G2/M Transition	REACTOME_Pathways_16.07.2019	0.810341	1	0.895984	1	Group102	4.54545	4	[AKAP9, PPP1R12A, TPTEP2-CSNK1E, TUBA1A]
R-HSA:380259	Loss of Nlp from mitotic centrosomes	REACTOME_Pathways_16.07.2019	0.823459	1	0.895984	1	Group102	4.28571	3	[AKAP9, TPTEP2-CSNK1E, TUBA1A]
R-HSA:380284	Loss of proteins required for interphase microtubule organization from the centrosome	REACTOME_Pathways_16.07.2019	0.823459	1	0.895984	1	Group102	4.28571	3	[AKAP9, TPTEP2-CSNK1E, TUBA1A]
R-HSA:5617833	Cilium Assembly	REACTOME_Pathways_16.07.2019	0.817168	1	0.895984	1	Group102	4.97512	10	[AKAP9, BBS10, BBS4, DYNC2H1, HDAC6, IFT27, KIF3C, RP2, TPTEP2-CSNK1E, TUBA1A]
R-HSA:5620920	Cargo trafficking to the periciliary membrane	REACTOME_Pathways_16.07.2019	0.6281	1	0.895984	1	Group102	5.88235	3	[BBS10, BBS4, RP2]
R-HSA:5620924	Intraflagellar transport	REACTOME_Pathways_16.07.2019	0.441196	1	0.895984	1	Group102	7.40741	4	[DYNC2H1, IFT27, KIF3C, TUBA1A]
R-HSA:8854518	AURKA Activation by TPX2	REACTOME_Pathways_16.07.2019	0.844566	1	0.895984	1	Group102	4.10959	3	[AKAP9, TPTEP2-CSNK1E, TUBA1A]
R-HSA:1236974	ER-Phagosome pathway	REACTOME_Pathways_16.07.2019	0.00256592	0.94426	0.00031468	0.0343001	Group103	15.1163	13	[CD36, HLA-B, HLA-C, HLA-E, PSMB10, PSMB9, PSME1, TAP1, TAPBP, TIRAP, TLR1, TLR6, VAMP3]
R-HSA:1236975	Antigen processing-Cross presentation	REACTOME_Pathways_16.07.2019	1.57992e-05	0.00631967	0.00031468	0.0343001	Group103	18.6275	19	[CD36, CTSS, CYBA, CYBB, HLA-B, HLA-C, HLA-E, ITGAV, NCF1, NCF2, PSMB10, PSMB9, PSME1, TAP1, TAPBP, TIRAP, TLR1, TLR6, VAMP3]
R-HSA:5260271	Diseases of Immune System	REACTOME_Pathways_16.07.2019	0.0281653	1	0.00031468	0.0343001	Group103	17.8571	5	[CD36, IRAK4, TIRAP, TLR1, TLR6]
R-HSA:5602358	Diseases associated with the TLR signaling cascade	REACTOME_Pathways_16.07.2019	0.0281653	1	0.00031468	0.0343001	Group103	17.8571	5	[CD36, IRAK4, TIRAP, TLR1, TLR6]
R-HSA:5602498	MyD88 deficiency (TLR2/4)	REACTOME_Pathways_16.07.2019	0.00693508	1	0.00031468	0.0343001	Group103	30.7692	4	[CD36, TIRAP, TLR1, TLR6]
R-HSA:5603041	IRAK4 deficiency (TLR2/4)	REACTOME_Pathways_16.07.2019	0.00118626	0.447221	0.00031468	0.0343001	Group103	35.7143	5	[CD36, IRAK4, TIRAP, TLR1, TLR6]
R-HSA:983169	Class I MHC mediated antigen processing & presentation	REACTOME_Pathways_16.07.2019	0.000316466	0.123105	0.00031468	0.0343001	Group103	10.9626	41	[ASB16, CD36, CTSS, CYBA, CYBB, DET1, DTX3L, DZIP3, ERAP1, ERAP2, FBXL5, FBXW4, HERC1, HERC6, HLA-B, HLA-C, HLA-E, ITGAV, KCTD7, KLHL22, NCF1, NCF2, PSMB10, PSMB9, PSME1, SOCS1, SOCS3, SPSB2, TAP1, TAPBP, TIRAP, TLR1, TLR6, TRIM21, TRIM50, TRIM69, UBA7, UBE2J1, UBE4A, VAMP3, WSB1]
R-HSA:983170	Antigen Presentation: Folding, assembly and peptide loading of class I MHC	REACTOME_Pathways_16.07.2019	0.000654464	0.250005	0.00031468	0.0343001	Group103	28	7	[ERAP1, ERAP2, HLA-B, HLA-C, HLA-E, TAP1, TAPBP]
R-HSA:2559585	Oncogene Induced Senescence	REACTOME_Pathways_16.07.2019	0.173872	1	0.944366	1	Group104	11.4286	4	[AGO4, MAPK1, MAPK3, MOV10]
R-HSA:3700989	Transcriptional Regulation by TP53	REACTOME_Pathways_16.07.2019	0.97316	1	0.944366	1	Group104	4.10959	15	[AGO4, APAF1, BCL6, BRPF3, CASP1, HIPK2, MOV10, NLRC4, PIP4K2C, PMAIP1, PRKAB1, PTEN, RFFL, RICTOR, SGK1]
R-HSA:5628897	TP53 Regulates Metabolic Genes	REACTOME_Pathways_16.07.2019	0.795872	1	0.944366	1	Group104	4.65116	4	[AGO4, MOV10, PRKAB1, PTEN]
R-HSA:6807070	PTEN Regulation	REACTOME_Pathways_16.07.2019	0.373192	1	0.944366	1	Group104	7.19424	10	[AGO4, EGR1, MAPK1, MAPK3, MOV10, PSMB10, PSMB9, PSME1, PTEN, RNF146]
R-HSA:8934593	Regulation of RUNX1 Expression and Activity	REACTOME_Pathways_16.07.2019	0.0865106	1	0.944366	1	Group104	17.6471	3	[AGO4, MOV10, SRC]
R-HSA:8943723	Regulation of PTEN mRNA translation	REACTOME_Pathways_16.07.2019	0.0154871	1	0.944366	1	Group104	33.3333	3	[AGO4, MOV10, PTEN]
R-HSA:8986944	Transcriptional Regulation by MECP2	REACTOME_Pathways_16.07.2019	0.0917832	1	0.944366	1	Group104	11.2903	7	[AGO4, HIPK2, LBR, MOV10, PTEN, SGK1, SLC2A3]
R-HSA:9022692	Regulation of MECP2 expression and activity	REACTOME_Pathways_16.07.2019	0.14937	1	0.944366	1	Group104	12.1212	4	[AGO4, HIPK2, LBR, MOV10]
R-HSA:111885	Opioid Signalling	REACTOME_Pathways_16.07.2019	0.0264882	1	0.00631783	0.619147	Group105	12.0879	11	[CAMKK1, GNAI1, GNAI2, GNG10, GNG2, GNGT2, ITPR2, MAPK1, PDE1B, PLCB2, PRKAR1A]
R-HSA:111933	Calmodulin induced events	REACTOME_Pathways_16.07.2019	0.394653	1	0.00631783	0.619147	Group105	8.33333	3	[CAMKK1, PDE1B, PRKAR1A]
R-HSA:111996	Ca-dependent events	REACTOME_Pathways_16.07.2019	0.212924	1	0.00631783	0.619147	Group105	10.5263	4	[CAMKK1, MAPK1, PDE1B, PRKAR1A]
R-HSA:111997	CaM pathway	REACTOME_Pathways_16.07.2019	0.394653	1	0.00631783	0.619147	Group105	8.33333	3	[CAMKK1, PDE1B, PRKAR1A]
R-HSA:112040	G-protein mediated events	REACTOME_Pathways_16.07.2019	0.020403	1	0.00631783	0.619147	Group105	14.5455	8	[CAMKK1, GNAI1, GNAI2, ITPR2, MAPK1, PDE1B, PLCB2, PRKAR1A]
R-HSA:112043	PLC beta mediated events	REACTOME_Pathways_16.07.2019	0.0184109	1	0.00631783	0.619147	Group105	14.8148	8	[CAMKK1, GNAI1, GNAI2, ITPR2, MAPK1, PDE1B, PLCB2, PRKAR1A]
R-HSA:1489509	DAG and IP3 signaling	REACTOME_Pathways_16.07.2019	0.26819	1	0.00631783	0.619147	Group105	9.52381	4	[CAMKK1, ITPR2, PDE1B, PRKAR1A]
R-HSA:438064	Post NMDA receptor activation events	REACTOME_Pathways_16.07.2019	0.0294159	1	0.00631783	0.619147	Group105	12.3457	10	[CAMKK1, GRIN2C, MAPK1, MAPK3, PRKAB1, PRKAR1A, RPS6KA1, RPS6KA2, SRC, TUBA1A]
R-HSA:193648	NRAGE signals death through JNK	REACTOME_Pathways_16.07.2019	0.162963	1	4.59596e-06	0.000546919	Group106	10.1695	6	[AKAP13, ARHGEF1, FGD3, FGD4, SOS2, VAV1]
R-HSA:193704	p75 NTR receptor-mediated signalling	REACTOME_Pathways_16.07.2019	0.262204	1	4.59596e-06	0.000546919	Group106	8.24742	8	[AKAP13, ARHGEF1, FGD3, FGD4, NCSTN, PSEN1, SOS2, VAV1]
R-HSA:194315	Signaling by Rho GTPases	REACTOME_Pathways_16.07.2019	1.6386e-05	0.006538	4.59596e-06	0.000546919	Group106	11.4286	52	[ACTB, AKAP13, ARAP1, ARHGAP12, ARHGAP21, ARHGAP25, ARHGAP26, ARHGAP30, ARHGAP4, ARHGAP9, ARHGEF1, ARPC1B, ARPC5, CTNNA1, CTNNB1, CYBA, CYBB, FAM13A, FGD3, FGD4, GMIP, HIST1H2AC, HIST1H2BN, HIST2H2BE, IQGAP1, IQGAP2, KIF5B, MAPK1, MAPK3, MRTFA, MYH9, MYL6, MYO9B, NCF1, NCF2, NCKAP1L, NCOA2, NOXA1, OPHN1, PKN1, PPP1R12A, PPP2R5B, PRKCB, RAC2, RHOQ, ROCK1, SOS2, SRC, TAGAP, TUBA1A, VAV1, WAS]
R-HSA:194840	Rho GTPase cycle	REACTOME_Pathways_16.07.2019	0.000130837	0.0512881	4.59596e-06	0.000546919	Group106	15.2174	21	[AKAP13, ARAP1, ARHGAP12, ARHGAP21, ARHGAP25, ARHGAP26, ARHGAP30, ARHGAP4, ARHGAP9, ARHGEF1, FAM13A, FGD3, FGD4, GMIP, MYO9B, OPHN1, RAC2, RHOQ, SOS2, TAGAP, VAV1]
R-HSA:204998	Cell death signalling via NRAGE, NRIF and NADE	REACTOME_Pathways_16.07.2019	0.102251	1	4.59596e-06	0.000546919	Group106	10.5263	8	[AKAP13, ARHGEF1, FGD3, FGD4, NCSTN, PSEN1, SOS2, VAV1]
R-HSA:416482	G alpha (12/13) signalling events	REACTOME_Pathways_16.07.2019	0.0272513	1	4.59596e-06	0.000546919	Group106	12.5	10	[AKAP13, ARHGEF1, FGD3, FGD4, GNG10, GNG2, GNGT2, ROCK1, SOS2, VAV1]
R-HSA:5357905	Regulation of TNFR1 signaling	REACTOME_Pathways_16.07.2019	0.0651845	1	4.59596e-06	0.000546919	Group106	14.2857	5	[BIRC2, CLIP3, SPPL2A, TNFRSF1A, TRADD]
R-HSA:73887	Death Receptor Signalling	REACTOME_Pathways_16.07.2019	0.0642928	1	4.59596e-06	0.000546919	Group106	9.79021	14	[AKAP13, ARHGEF1, BIRC2, CFLAR, CLIP3, FGD3, FGD4, NCSTN, PSEN1, SOS2, SPPL2A, TNFRSF1A, TRADD, VAV1]
R-HSA:75893	TNF signaling	REACTOME_Pathways_16.07.2019	0.149004	1	4.59596e-06	0.000546919	Group106	11.1111	5	[BIRC2, CLIP3, SPPL2A, TNFRSF1A, TRADD]
R-HSA:111885	Opioid Signalling	REACTOME_Pathways_16.07.2019	0.0264882	1	0.000896933	0.0941779	Group107	12.0879	11	[CAMKK1, GNAI1, GNAI2, GNG10, GNG2, GNGT2, ITPR2, MAPK1, PDE1B, PLCB2, PRKAR1A]
R-HSA:162582	Signal Transduction	REACTOME_Pathways_16.07.2019	0.000896933	0.341731	0.000896933	0.0941779	Group107	7.55963	206	[ACTB, ADAM10, ADGRE1, ADGRE3, AGO4, AKAP13, APBB1IP, ARAP1, ARHGAP12, ARHGAP21, ARHGAP25, ARHGAP26, ARHGAP30, ARHGAP4, ARHGAP9, ARHGEF1, ARPC1B, ARPC5, ARRB2, ATP2A1, ATP6V0D1, ATP6V1A, B4GALT1, BCL9L, BIRC2, C5, CAMKK1, CASP9, CBL, CCL20, CCL4, CCL4L2, CCR1, CCR3, CCR5, CCRL2, CD55, CDC14A, CFLAR, CHRM5, CLIP3, CNR1, COL4A2, COL9A2, CSF2RA, CTNNA1, CTNNB1, CXCL16, CYBA, CYBB, CYP4V2, CYSLTR1, D…
R-HSA:372790	Signaling by GPCR	REACTOME_Pathways_16.07.2019	0.695289	1	0.000896933	0.0941779	Group107	5.96252	70	[ADGRE1, ADGRE3, AKAP13, ARHGEF1, ARRB2, C5, CAMKK1, CCL20, CCL4, CCL4L2, CCR1, CCR3, CCR5, CCRL2, CD55, CHRM5, CNR1, CXCL16, CYP4V2, CYSLTR1, DHRS3, FFAR2, FFAR3, FGD3, FGD4, GHRL, GIPR, GNAI1, GNAI2, GNG10, GNG2, GNGT2, GPR132, GPR35, GPSM3, HBEGF, HRH2, HSPG2, ITPR2, LPAR2, LRP10, LTB4R, LTB4R2, MAPK1, MAPK3, OPRL1, P2RY10, P2RY13, P2RY14, PDE1B, PIK3CG, PIK3R5, PLCB2, PRKAR1A, PRKCB, PSAP, PT…
R-HSA:373076	Class A/1 (Rhodopsin-like receptors)	REACTOME_Pathways_16.07.2019	0.115701	1	0.000896933	0.0941779	Group107	8.02469	26	[C5, CCL20, CCR1, CCR3, CCR5, CCRL2, CHRM5, CNR1, CXCL16, CYSLTR1, FFAR2, FFAR3, GHRL, GPR132, GPR35, HRH2, LPAR2, LTB4R, LTB4R2, OPRL1, P2RY10, P2RY13, P2RY14, PSAP, PTGER2, QRFP]
R-HSA:375276	Peptide ligand-binding receptors	REACTOME_Pathways_16.07.2019	0.651624	1	0.000896933	0.0941779	Group107	5.78947	11	[C5, CCL20, CCR1, CCR3, CCR5, CCRL2, CXCL16, GHRL, OPRL1, PSAP, QRFP]
R-HSA:388396	GPCR downstream signalling	REACTOME_Pathways_16.07.2019	0.789685	1	0.000896933	0.0941779	Group107	5.7554	64	[AKAP13, ARHGEF1, ARRB2, C5, CAMKK1, CCL20, CCL4, CCL4L2, CCR1, CCR3, CCR5, CHRM5, CNR1, CXCL16, CYP4V2, CYSLTR1, DHRS3, FFAR2, FFAR3, FGD3, FGD4, GHRL, GIPR, GNAI1, GNAI2, GNG10, GNG2, GNGT2, GPR132, GPSM3, HBEGF, HRH2, HSPG2, ITPR2, LPAR2, LRP10, LTB4R, LTB4R2, MAPK1, MAPK3, OPRL1, P2RY10, P2RY13, P2RY14, PDE1B, PIK3CG, PIK3R5, PLCB2, PRKAR1A, PRKCB, PSAP, PTGER2, PTH2R, QRFP, RDH5, REEP3, RGS1…
R-HSA:416476	G alpha (q) signalling events	REACTOME_Pathways_16.07.2019	0.00927427	1	0.000896933	0.0941779	Group107	10.5991	23	[CHRM5, CYSLTR1, FFAR2, FFAR3, GHRL, GNG10, GNG2, GNGT2, GPR132, HBEGF, ITPR2, LPAR2, LTB4R, LTB4R2, MAPK1, MAPK3, P2RY10, PLCB2, QRFP, RGS1, RGS19, RPS6KA1, RPS6KA2]
R-HSA:418594	G alpha (i) signalling events	REACTOME_Pathways_16.07.2019	0.0522639	1	0.000896933	0.0941779	Group107	8.35381	34	[C5, CAMKK1, CCL20, CCL4, CCL4L2, CCR1, CCR3, CCR5, CNR1, CXCL16, CYP4V2, DHRS3, GNAI1, GNAI2, GNG10, GNG2, GNGT2, GPSM3, HSPG2, ITPR2, LPAR2, LRP10, MAPK1, OPRL1, P2RY13, P2RY14, PDE1B, PLCB2, PRKAR1A, PSAP, RDH5, RGS1, RGS19, SRC]
R-HSA:500792	GPCR ligand binding	REACTOME_Pathways_16.07.2019	0.125508	1	0.000896933	0.0941779	Group107	7.65864	35	[ADGRE1, ADGRE3, C5, CCL20, CCR1, CCR3, CCR5, CCRL2, CD55, CHRM5, CNR1, CXCL16, CYSLTR1, FFAR2, FFAR3, GHRL, GIPR, GNG10, GNG2, GNGT2, GPR132, GPR35, HRH2, LPAR2, LTB4R, LTB4R2, OPRL1, P2RY10, P2RY13, P2RY14, PSAP, PTGER2, PTH2R, QRFP, UCN]
R-HSA:373755	Semaphorin interactions	REACTOME_Pathways_16.07.2019	0.00216758	0.804174	0.0159024	1	Group108	16.9231	11	[MYH9, MYL6, NRP1, PLXNA2, PTPRC, RND1, ROCK1, RRAS, SEMA4D, SEMA7A, TYROBP]
R-HSA:3928663	EPHA-mediated growth cone collapse	REACTOME_Pathways_16.07.2019	0.036873	1	0.0159024	1	Group108	16.6667	5	[LYN, MYH9, MYL6, ROCK1, SRC]
R-HSA:400685	Sema4D in semaphorin signaling	REACTOME_Pathways_16.07.2019	0.00375855	1	0.0159024	1	Group108	24	6	[MYH9, MYL6, RND1, ROCK1, RRAS, SEMA4D]
R-HSA:416550	Sema4D mediated inhibition of cell attachment and migration	REACTOME_Pathways_16.07.2019	0.0108231	1	0.0159024	1	Group108	37.5	3	[RND1, RRAS, SEMA4D]
R-HSA:416572	Sema4D induced cell migration and growth-cone collapse	REACTOME_Pathways_16.07.2019	0.00836569	1	0.0159024	1	Group108	23.8095	5	[MYH9, MYL6, RND1, ROCK1, SEMA4D]
R-HSA:5625740	RHO GTPases activate PKNs	REACTOME_Pathways_16.07.2019	0.244372	1	0.0159024	1	Group108	8.42105	8	[HIST1H2AC, HIST1H2BN, HIST2H2BE, MYH9, MYL6, NCOA2, PKN1, PPP1R12A]
R-HSA:5625900	RHO GTPases activate CIT	REACTOME_Pathways_16.07.2019	0.126563	1	0.0159024	1	Group108	15	3	[MYH9, MYL6, PPP1R12A]
R-HSA:5627117	RHO GTPases Activate ROCKs	REACTOME_Pathways_16.07.2019	0.0331781	1	0.0159024	1	Group108	20	4	[MYH9, MYL6, PPP1R12A, ROCK1]
R-HSA:5627123	RHO GTPases activate PAKs	REACTOME_Pathways_16.07.2019	0.187872	1	0.0159024	1	Group108	12.5	3	[MYH9, MYL6, PPP1R12A]
R-HSA:109581	Apoptosis	REACTOME_Pathways_16.07.2019	0.0542876	1	0.0668666	1	Group109	9.55056	17	[APAF1, BIRC2, CARD8, CASP7, CASP9, CFLAR, CTNNB1, DAPK2, DBNL, MAPK1, MAPK3, PMAIP1, PSMB10, PSMB9, PSME1, ROCK1, TRADD]
R-HSA:109606	Intrinsic Pathway for Apoptosis	REACTOME_Pathways_16.07.2019	0.0386099	1	0.0668666	1	Group109	13.7255	7	[APAF1, CARD8, CASP7, CASP9, MAPK1, MAPK3, PMAIP1]
R-HSA:111458	Formation of apoptosome	REACTOME_Pathways_16.07.2019	0.000320617	0.124399	0.0668666	1	Group109	45.4545	5	[APAF1, CARD8, CASP9, MAPK1, MAPK3]
R-HSA:111461	Cytochrome c-mediated apoptotic response	REACTOME_Pathways_16.07.2019	6.95569e-05	0.027475	0.0668666	1	Group109	46.1538	6	[APAF1, CARD8, CASP7, CASP9, MAPK1, MAPK3]
R-HSA:111465	Apoptotic cleavage of cellular proteins	REACTOME_Pathways_16.07.2019	0.0866786	1	0.0668666	1	Group109	13.1579	5	[BIRC2, CASP7, CTNNB1, DBNL, ROCK1]
R-HSA:111471	Apoptotic factor-mediated response	REACTOME_Pathways_16.07.2019	0.000275857	0.107584	0.0668666	1	Group109	37.5	6	[APAF1, CARD8, CASP7, CASP9, MAPK1, MAPK3]
R-HSA:5357801	Programmed Cell Death	REACTOME_Pathways_16.07.2019	0.0668666	1	0.0668666	1	Group109	9.28962	17	[APAF1, BIRC2, CARD8, CASP7, CASP9, CFLAR, CTNNB1, DAPK2, DBNL, MAPK1, MAPK3, PMAIP1, PSMB10, PSMB9, PSME1, ROCK1, TRADD]
R-HSA:75153	Apoptotic execution phase	REACTOME_Pathways_16.07.2019	0.225212	1	0.0668666	1	Group109	9.61539	5	[BIRC2, CASP7, CTNNB1, DBNL, ROCK1]
R-HSA:9627069	Regulation of the apoptosome activity	REACTOME_Pathways_16.07.2019	0.000320617	0.124399	0.0668666	1	Group109	45.4545	5	[APAF1, CARD8, CASP9, MAPK1, MAPK3]
R-HSA:195253	Degradation of beta-catenin by the destruction complex	REACTOME_Pathways_16.07.2019	0.253691	1	0.777864	1	Group110	8.53659	7	[CTNNB1, FRAT1, PPP2R5B, PSMB10, PSMB9, PSME1, TLE4]
R-HSA:195721	Signaling by WNT	REACTOME_Pathways_16.07.2019	0.18725	1	0.777864	1	Group110	7.57576	25	[AGO4, ARRB2, BCL9L, CTNNB1, FRAT1, GNG10, GNG2, GNGT2, HIST1H2AC, HIST1H2BN, HIST2H2BE, ITPR2, MOV10, PLCB2, PPP2R5B, PRKCB, PSMB10, PSMB9, PSME1, RAC2, RNF146, RUNX3, TLE4, TPTEP2-CSNK1E, WNT5B]
R-HSA:201681	TCF dependent signaling in response to WNT	REACTOME_Pathways_16.07.2019	0.605036	1	0.777864	1	Group110	6.00858	14	[BCL9L, CTNNB1, FRAT1, HIST1H2AC, HIST1H2BN, HIST2H2BE, PPP2R5B, PSMB10, PSMB9, PSME1, RNF146, RUNX3, TLE4, TPTEP2-CSNK1E]
R-HSA:201722	Formation of the beta-catenin:TCF transactivating complex	REACTOME_Pathways_16.07.2019	0.344402	1	0.777864	1	Group110	7.69231	7	[BCL9L, CTNNB1, HIST1H2AC, HIST1H2BN, HIST2H2BE, RUNX3, TLE4]
R-HSA:3858494	Beta-catenin independent WNT signaling	REACTOME_Pathways_16.07.2019	0.03806	1	0.777864	1	Group110	10.3448	15	[AGO4, ARRB2, CTNNB1, GNG10, GNG2, GNGT2, ITPR2, MOV10, PLCB2, PRKCB, PSMB10, PSMB9, PSME1, RAC2, WNT5B]
R-HSA:4086398	Ca2+ pathway	REACTOME_Pathways_16.07.2019	0.0356415	1	0.777864	1	Group110	13.1148	8	[AGO4, CTNNB1, GNG10, GNG2, GNGT2, ITPR2, MOV10, PLCB2]
R-HSA:4086400	PCP/CE pathway	REACTOME_Pathways_16.07.2019	0.354776	1	0.777864	1	Group110	7.6087	7	[ARRB2, PRKCB, PSMB10, PSMB9, PSME1, RAC2, WNT5B]
R-HSA:68886	M Phase	REACTOME_Pathways_16.07.2019	0.9655	1	0.777864	1	Group110	4.3038	17	[AKAP9, HIST1H2AC, HIST1H2BN, HIST2H2BE, LEMD2, LPIN2, MAPK1, MAPK3, NEK7, NEK9, PPP2R5B, PRKCB, PSMB10, PSMB9, PSME1, TPTEP2-CSNK1E, TUBA1A]
R-HSA:8878171	Transcriptional regulation by RUNX1	REACTOME_Pathways_16.07.2019	0.429736	1	0.777864	1	Group110	6.69456	16	[AGO4, CR1, CTSK, GP1BA, HIPK2, HIST1H2AC, HIST1H2BN, HIST2H2BE, KAT2B, MOV10, PRKCB, PSMB10, PSMB9, PSME1, SOCS3, SRC]
R-HSA:1168372	Downstream signaling events of B Cell Receptor (BCR)	REACTOME_Pathways_16.07.2019	0.772519	1	0.13197	1	Group111	4.81928	4	[PRKCB, PSMB10, PSMB9, PSME1]
R-HSA:1169091	Activation of NF-kappaB in B cells	REACTOME_Pathways_16.07.2019	0.612419	1	0.13197	1	Group111	5.97015	4	[PRKCB, PSMB10, PSMB9, PSME1]
R-HSA:2454202	Fc epsilon receptor (FCERI) signaling	REACTOME_Pathways_16.07.2019	0.465074	1	0.13197	1	Group111	6.71642	9	[ITPR2, LYN, MAPK1, MAPK3, PSMB10, PSMB9, PSME1, RASGRP4, VAV1]
R-HSA:2871837	FCERI mediated NF-kB activation	REACTOME_Pathways_16.07.2019	0.590728	1	0.13197	1	Group111	6.09756	5	[LYN, PSMB10, PSMB9, PSME1, RASGRP4]
R-HSA:4086400	PCP/CE pathway	REACTOME_Pathways_16.07.2019	0.354776	1	0.13197	1	Group111	7.6087	7	[ARRB2, PRKCB, PSMB10, PSMB9, PSME1, RAC2, WNT5B]
R-HSA:5607764	CLEC7A (Dectin-1) signaling	REACTOME_Pathways_16.07.2019	0.61335	1	0.13197	1	Group111	5.94059	6	[CARD9, ITPR2, PSMB10, PSMB9, PSME1, SRC]
R-HSA:5621481	C-type lectin receptors (CLRs)	REACTOME_Pathways_16.07.2019	0.800487	1	0.13197	1	Group111	4.8951	7	[CARD9, ITPR2, LYN, PSMB10, PSMB9, PSME1, SRC]
R-HSA:983695	Antigen activates B Cell Receptor (BCR) leading to generation of second messengers	REACTOME_Pathways_16.07.2019	0.000625462	0.240178	0.13197	1	Group111	25	8	[CD22, DAPP1, ITPR2, LYN, PIK3AP1, PIK3CD, PTPN6, VAV1]
R-HSA:983705	Signaling by the B Cell Receptor (BCR)	REACTOME_Pathways_16.07.2019	0.0475579	1	0.13197	1	Group111	10.7143	12	[CD22, DAPP1, ITPR2, LYN, PIK3AP1, PIK3CD, PRKCB, PSMB10, PSMB9, PSME1, PTPN6, VAV1]
R-HSA:1368108	BMAL1:CLOCK,NPAS2 activates circadian gene expression	REACTOME_Pathways_16.07.2019	0.0853951	1	0.942578	1	Group112	14.8148	4	[ARNTL, BHLHE40, NCOA2, PPARA]
R-HSA:1592230	Mitochondrial biogenesis	REACTOME_Pathways_16.07.2019	0.854503	1	0.942578	1	Group112	4.21053	4	[CRTC2, NCOA2, PPARA, PRKAB1]
R-HSA:1655829	Regulation of cholesterol biosynthesis by SREBP (SREBF)	REACTOME_Pathways_16.07.2019	0.678874	1	0.942578	1	Group112	5.45455	3	[INSIG2, NCOA2, PPARA]
R-HSA:1852241	Organelle biogenesis and maintenance	REACTOME_Pathways_16.07.2019	0.894454	1	0.942578	1	Group112	4.72973	14	[AKAP9, BBS10, BBS4, CRTC2, DYNC2H1, HDAC6, IFT27, KIF3C, NCOA2, PPARA, PRKAB1, RP2, TPTEP2-CSNK1E, TUBA1A]
R-HSA:1989781	PPARA activates gene expression	REACTOME_Pathways_16.07.2019	0.750047	1	0.942578	1	Group112	5.12821	6	[ARNTL, CD36, CDK19, NCOA2, NCOA3, PPARA]
R-HSA:2151201	Transcriptional activation of mitochondrial biogenesis	REACTOME_Pathways_16.07.2019	0.690734	1	0.942578	1	Group112	5.35714	3	[CRTC2, NCOA2, PPARA]
R-HSA:381340	Transcriptional regulation of white adipocyte differentiation	REACTOME_Pathways_16.07.2019	0.155113	1	0.942578	1	Group112	9.52381	8	[CD36, CDK19, CEBPD, EGR2, NCOA2, NCOA3, PPARA, ZNF467]
R-HSA:400206	Regulation of lipid metabolism by Peroxisome proliferator-activated receptor alpha (PPARalpha)	REACTOME_Pathways_16.07.2019	0.76437	1	0.942578	1	Group112	5.04202	6	[ARNTL, CD36, CDK19, NCOA2, NCOA3, PPARA]
R-HSA:400253	Circadian Clock	REACTOME_Pathways_16.07.2019	0.0704454	1	0.942578	1	Group112	11.4286	8	[ARNTL, BHLHE40, CRTC2, HIF1A, NCOA2, NFIL3, PPARA, TPTEP2-CSNK1E]
R-HSA:8957322	Metabolism of steroids	REACTOME_Pathways_16.07.2019	0.915195	1	0.942578	1	Group112	4	6	[INSIG2, LBR, NCOA2, OSBPL2, PPARA, STARD5]
R-HSA:195721	Signaling by WNT	REACTOME_Pathways_16.07.2019	0.18725	1	0.847812	1	Group113	7.57576	25	[AGO4, ARRB2, BCL9L, CTNNB1, FRAT1, GNG10, GNG2, GNGT2, HIST1H2AC, HIST1H2BN, HIST2H2BE, ITPR2, MOV10, PLCB2, PPP2R5B, PRKCB, PSMB10, PSMB9, PSME1, RAC2, RNF146, RUNX3, TLE4, TPTEP2-CSNK1E, WNT5B]
R-HSA:201681	TCF dependent signaling in response to WNT	REACTOME_Pathways_16.07.2019	0.605036	1	0.847812	1	Group113	6.00858	14	[BCL9L, CTNNB1, FRAT1, HIST1H2AC, HIST1H2BN, HIST2H2BE, PPP2R5B, PSMB10, PSMB9, PSME1, RNF146, RUNX3, TLE4, TPTEP2-CSNK1E]
R-HSA:2262752	Cellular responses to stress	REACTOME_Pathways_16.07.2019	0.757931	1	0.847812	1	Group113	5.56845	24	[AGO4, ATP7A, CCS, CYBA, CYBB, HDAC6, HIF1A, HIST1H2AC, HIST1H2BN, HIST2H2BE, HSPA1L, MAPK1, MAPK3, MAPKAPK2, MOV10, NCF1, NCF2, PSMB10, PSMB9, PSME1, RPS6KA1, RPS6KA2, TINF2, TUBA1A]
R-HSA:2559582	Senescence-Associated Secretory Phenotype (SASP)	REACTOME_Pathways_16.07.2019	0.53958	1	0.847812	1	Group113	6.36364	7	[HIST1H2AC, HIST1H2BN, HIST2H2BE, MAPK1, MAPK3, RPS6KA1, RPS6KA2]
R-HSA:2980766	Nuclear Envelope Breakdown	REACTOME_Pathways_16.07.2019	0.225212	1	0.847812	1	Group113	9.61539	5	[LEMD2, LPIN2, NEK7, NEK9, PRKCB]
R-HSA:68875	Mitotic Prophase	REACTOME_Pathways_16.07.2019	0.398885	1	0.847812	1	Group113	7.04225	10	[HIST1H2AC, HIST1H2BN, HIST2H2BE, LEMD2, LPIN2, MAPK1, MAPK3, NEK7, NEK9, PRKCB]
R-HSA:68886	M Phase	REACTOME_Pathways_16.07.2019	0.9655	1	0.847812	1	Group113	4.3038	17	[AKAP9, HIST1H2AC, HIST1H2BN, HIST2H2BE, LEMD2, LPIN2, MAPK1, MAPK3, NEK7, NEK9, PPP2R5B, PRKCB, PSMB10, PSMB9, PSME1, TPTEP2-CSNK1E, TUBA1A]
R-HSA:69278	Cell Cycle, Mitotic	REACTOME_Pathways_16.07.2019	0.990538	1	0.847812	1	Group113	4.08922	22	[AKAP9, CDC14A, HIST1H2AC, HIST1H2BN, HIST2H2BE, LEMD2, LPIN2, LYN, MAPK1, MAPK3, NEK7, NEK9, POLD4, PPP1R12A, PPP2R5B, PRKCB, PSMB10, PSMB9, PSME1, SRC, TPTEP2-CSNK1E, TUBA1A]
R-HSA:8878171	Transcriptional regulation by RUNX1	REACTOME_Pathways_16.07.2019	0.429736	1	0.847812	1	Group113	6.69456	16	[AGO4, CR1, CTSK, GP1BA, HIPK2, HIST1H2AC, HIST1H2BN, HIST2H2BE, KAT2B, MOV10, PRKCB, PSMB10, PSMB9, PSME1, SOCS3, SRC]
R-HSA:8939236	RUNX1 regulates transcription of genes involved in differentiation of HSCs	REACTOME_Pathways_16.07.2019	0.832383	1	0.847812	1	Group113	4.61538	6	[HIST1H2AC, HIST1H2BN, HIST2H2BE, PSMB10, PSMB9, PSME1]
R-HSA:1222556	ROS and RNS production in phagocytes	REACTOME_Pathways_16.07.2019	0.00144076	0.537405	0.373975	1	Group114	22.2222	8	[ATP6V0D1, ATP6V1A, CYBA, CYBB, NCF1, NCF2, RAC2, TCIRG1]
R-HSA:5675221	Negative regulation of MAPK pathway	REACTOME_Pathways_16.07.2019	0.462455	1	0.373975	1	Group114	7.5	3	[MAPK1, MAPK3, PPP2R5B]
R-HSA:74751	Insulin receptor signalling cascade	REACTOME_Pathways_16.07.2019	0.666681	1	0.373975	1	Group114	5.55556	3	[FLT3LG, MAPK1, MAPK3]
R-HSA:74752	Signaling by Insulin receptor	REACTOME_Pathways_16.07.2019	0.363773	1	0.373975	1	Group114	7.69231	6	[ATP6V0D1, ATP6V1A, FLT3LG, MAPK1, MAPK3, TCIRG1]
R-HSA:77387	Insulin receptor recycling	REACTOME_Pathways_16.07.2019	0.220924	1	0.373975	1	Group114	11.5385	3	[ATP6V0D1, ATP6V1A, TCIRG1]
R-HSA:879415	Advanced glycosylation endproduct receptor signaling	REACTOME_Pathways_16.07.2019	0.0437413	1	0.373975	1	Group114	23.0769	3	[AGER, MAPK1, MAPK3]
R-HSA:8943724	Regulation of PTEN gene transcription	REACTOME_Pathways_16.07.2019	0.734871	1	0.373975	1	Group114	5	3	[EGR1, MAPK1, MAPK3]
R-HSA:917937	Iron uptake and transport	REACTOME_Pathways_16.07.2019	0.297757	1	0.373975	1	Group114	8.62069	5	[ATP6V0D1, ATP6V1A, FBXL5, FTL, TCIRG1]
R-HSA:917977	Transferrin endocytosis and recycling	REACTOME_Pathways_16.07.2019	0.307277	1	0.373975	1	Group114	9.67742	3	[ATP6V0D1, ATP6V1A, TCIRG1]
R-HSA:9634638	Estrogen-dependent nuclear events downstream of ESR-membrane signaling	REACTOME_Pathways_16.07.2019	0.187872	1	0.373975	1	Group114	12.5	3	[HBEGF, MAPK1, MAPK3]
R-HSA:1630316	Glycosaminoglycan metabolism	REACTOME_Pathways_16.07.2019	0.249759	1	0.89707	1	Group115	8.06452	10	[B4GALT1, CHST15, CSGALNACT1, GNS, GUSB, HEXA, HGSNAT, HSPG2, NDST1, NDST2]
R-HSA:1638074	Keratan sulfate/keratin metabolism	REACTOME_Pathways_16.07.2019	0.359878	1	0.89707	1	Group115	8.82353	3	[B4GALT1, GNS, HEXA]
R-HSA:1638091	Heparan sulfate/heparin (HS-GAG) metabolism	REACTOME_Pathways_16.07.2019	0.260889	1	0.89707	1	Group115	9.09091	5	[GUSB, HGSNAT, HSPG2, NDST1, NDST2]
R-HSA:1793185	Chondroitin sulfate/dermatan sulfate metabolism	REACTOME_Pathways_16.07.2019	0.38372	1	0.89707	1	Group115	8	4	[CHST15, CSGALNACT1, HEXA, HSPG2]
R-HSA:2022928	HS-GAG biosynthesis	REACTOME_Pathways_16.07.2019	0.307277	1	0.89707	1	Group115	9.67742	3	[HSPG2, NDST1, NDST2]
R-HSA:2024096	HS-GAG degradation	REACTOME_Pathways_16.07.2019	0.156273	1	0.89707	1	Group115	13.6364	3	[GUSB, HGSNAT, HSPG2]
R-HSA:2206281	Mucopolysaccharidoses	REACTOME_Pathways_16.07.2019	0.0276978	1	0.89707	1	Group115	27.2727	3	[GNS, GUSB, HGSNAT]
R-HSA:3560782	Diseases associated with glycosaminoglycan metabolism	REACTOME_Pathways_16.07.2019	0.478903	1	0.89707	1	Group115	7.31707	3	[B4GALT1, HEXA, HSPG2]
R-HSA:5663084	Diseases of carbohydrate metabolism	REACTOME_Pathways_16.07.2019	0.359878	1	0.89707	1	Group115	8.82353	3	[GNS, GUSB, HGSNAT]
R-HSA:71387	Metabolism of carbohydrates	REACTOME_Pathways_16.07.2019	0.891785	1	0.89707	1	Group115	4.74576	14	[B3GALT4, B4GALT1, CHST15, CSGALNACT1, GNS, GUSB, HEXA, HGSNAT, HK1, HK3, HSPG2, MAN2B2, NDST1, NDST2]
R-HSA:1168372	Downstream signaling events of B Cell Receptor (BCR)	REACTOME_Pathways_16.07.2019	0.772519	1	0.322638	1	Group116	4.81928	4	[PRKCB, PSMB10, PSMB9, PSME1]
R-HSA:1169091	Activation of NF-kappaB in B cells	REACTOME_Pathways_16.07.2019	0.612419	1	0.322638	1	Group116	5.97015	4	[PRKCB, PSMB10, PSMB9, PSME1]
R-HSA:195721	Signaling by WNT	REACTOME_Pathways_16.07.2019	0.18725	1	0.322638	1	Group116	7.57576	25	[AGO4, ARRB2, BCL9L, CTNNB1, FRAT1, GNG10, GNG2, GNGT2, HIST1H2AC, HIST1H2BN, HIST2H2BE, ITPR2, MOV10, PLCB2, PPP2R5B, PRKCB, PSMB10, PSMB9, PSME1, RAC2, RNF146, RUNX3, TLE4, TPTEP2-CSNK1E, WNT5B]
R-HSA:3858494	Beta-catenin independent WNT signaling	REACTOME_Pathways_16.07.2019	0.03806	1	0.322638	1	Group116	10.3448	15	[AGO4, ARRB2, CTNNB1, GNG10, GNG2, GNGT2, ITPR2, MOV10, PLCB2, PRKCB, PSMB10, PSMB9, PSME1, RAC2, WNT5B]
R-HSA:4086398	Ca2+ pathway	REACTOME_Pathways_16.07.2019	0.0356415	1	0.322638	1	Group116	13.1148	8	[AGO4, CTNNB1, GNG10, GNG2, GNGT2, ITPR2, MOV10, PLCB2]
R-HSA:4086400	PCP/CE pathway	REACTOME_Pathways_16.07.2019	0.354776	1	0.322638	1	Group116	7.6087	7	[ARRB2, PRKCB, PSMB10, PSMB9, PSME1, RAC2, WNT5B]
R-HSA:418217	G beta:gamma signalling through PLC beta	REACTOME_Pathways_16.07.2019	0.0331781	1	0.322638	1	Group116	20	4	[GNG10, GNG2, GNGT2, PLCB2]
R-HSA:451326	Activation of kainate receptors upon glutamate binding	REACTOME_Pathways_16.07.2019	0.137656	1	0.322638	1	Group116	12.5	4	[GNG10, GNG2, GNGT2, PLCB2]
R-HSA:500657	Presynaptic function of Kainate receptors	REACTOME_Pathways_16.07.2019	0.0390163	1	0.322638	1	Group116	19.0476	4	[GNG10, GNG2, GNGT2, PLCB2]
R-HSA:5687128	MAPK6/MAPK4 signaling	REACTOME_Pathways_16.07.2019	0.323775	1	0.322638	1	Group116	7.86517	7	[AGO4, CDC14A, MOV10, NCOA3, PSMB10, PSMB9, PSME1]
R-HSA:1442490	Collagen degradation	REACTOME_Pathways_16.07.2019	0.575758	1	0.0908483	1	Group117	6.25	4	[ADAM10, COL4A2, COL9A2, CTSK]
R-HSA:1474228	Degradation of the extracellular matrix	REACTOME_Pathways_16.07.2019	0.0557442	1	0.0908483	1	Group117	10	14	[ADAM10, CAPN5, COL4A2, COL9A2, CTSK, CTSS, HSPG2, LAMB3, MMP25, NCSTN, PSEN1, SCUBE1, TIMP1, TIMP2]
R-HSA:1474290	Collagen formation	REACTOME_Pathways_16.07.2019	0.499063	1	0.0908483	1	Group117	6.66667	6	[ADAMTS14, COL4A2, COL9A2, CTSS, LAMB3, LOXL3]
R-HSA:1650814	Collagen biosynthesis and modifying enzymes	REACTOME_Pathways_16.07.2019	0.799954	1	0.0908483	1	Group117	4.47761	3	[ADAMTS14, COL4A2, COL9A2]
R-HSA:186797	Signaling by PDGF	REACTOME_Pathways_16.07.2019	0.153968	1	0.0908483	1	Group117	10.3448	6	[COL4A2, COL9A2, PLAT, SRC, STAT1, STAT6]
R-HSA:2022090	Assembly of collagen fibrils and other multimeric structures	REACTOME_Pathways_16.07.2019	0.335396	1	0.0908483	1	Group117	8.19672	5	[COL4A2, COL9A2, CTSS, LAMB3, LOXL3]
R-HSA:3000157	Laminin interactions	REACTOME_Pathways_16.07.2019	0.115422	1	0.0908483	1	Group117	13.3333	4	[COL4A2, HSPG2, ITGAV, LAMB3]
R-HSA:3000171	Non-integrin membrane-ECM interactions	REACTOME_Pathways_16.07.2019	0.510567	1	0.0908483	1	Group117	6.77966	4	[COL4A2, HSPG2, ITGAV, LAMB3]
R-HSA:3000178	ECM proteoglycans	REACTOME_Pathways_16.07.2019	0.341053	1	0.0908483	1	Group117	7.89474	6	[COL4A2, COL9A2, HSPG2, ITGA9, ITGAV, ITGAX]
R-HSA:375165	NCAM signaling for neurite out-growth	REACTOME_Pathways_16.07.2019	0.201035	1	0.0908483	1	Group117	9.52381	6	[COL4A2, COL9A2, MAPK1, MAPK3, SRC, ST8SIA4]
R-HSA:419037	NCAM1 interactions	REACTOME_Pathways_16.07.2019	0.495112	1	0.0908483	1	Group117	7.14286	3	[COL4A2, COL9A2, ST8SIA4]
R-HSA:1236974	ER-Phagosome pathway	REACTOME_Pathways_16.07.2019	0.00256592	0.94426	0.00028613	0.0314743	Group118	15.1163	13	[CD36, HLA-B, HLA-C, HLA-E, PSMB10, PSMB9, PSME1, TAP1, TAPBP, TIRAP, TLR1, TLR6, VAMP3]
R-HSA:166016	Toll Like Receptor 4 (TLR4) Cascade	REACTOME_Pathways_16.07.2019	0.00145085	0.539715	0.00028613	0.0314743	Group118	13.6364	18	[AGER, BIRC2, CD36, DNM2, IRAK4, IRF7, ITGAM, ITGB2, MAPK1, MAPK3, MAPKAPK2, RPS6KA1, RPS6KA2, SOCS1, TANK, TIRAP, TLR1, TLR6]
R-HSA:166058	MyD88:MAL(TIRAP) cascade initiated on plasma membrane	REACTOME_Pathways_16.07.2019	0.0191786	1	0.00028613	0.0314743	Group118	12.2449	12	[AGER, CD36, IRAK4, MAPK1, MAPK3, MAPKAPK2, RPS6KA1, RPS6KA2, SOCS1, TIRAP, TLR1, TLR6]
R-HSA:168179	Toll Like Receptor TLR1:TLR2 Cascade	REACTOME_Pathways_16.07.2019	0.0237698	1	0.00028613	0.0314743	Group118	11.8812	12	[AGER, CD36, IRAK4, MAPK1, MAPK3, MAPKAPK2, RPS6KA1, RPS6KA2, SOCS1, TIRAP, TLR1, TLR6]
R-HSA:168188	Toll Like Receptor TLR6:TLR2 Cascade	REACTOME_Pathways_16.07.2019	0.0191786	1	0.00028613	0.0314743	Group118	12.2449	12	[AGER, CD36, IRAK4, MAPK1, MAPK3, MAPKAPK2, RPS6KA1, RPS6KA2, SOCS1, TIRAP, TLR1, TLR6]
R-HSA:181438	Toll Like Receptor 2 (TLR2) Cascade	REACTOME_Pathways_16.07.2019	0.0237698	1	0.00028613	0.0314743	Group118	11.8812	12	[AGER, CD36, IRAK4, MAPK1, MAPK3, MAPKAPK2, RPS6KA1, RPS6KA2, SOCS1, TIRAP, TLR1, TLR6]
R-HSA:5260271	Diseases of Immune System	REACTOME_Pathways_16.07.2019	0.0281653	1	0.00028613	0.0314743	Group118	17.8571	5	[CD36, IRAK4, TIRAP, TLR1, TLR6]
R-HSA:5602358	Diseases associated with the TLR signaling cascade	REACTOME_Pathways_16.07.2019	0.0281653	1	0.00028613	0.0314743	Group118	17.8571	5	[CD36, IRAK4, TIRAP, TLR1, TLR6]
R-HSA:5602498	MyD88 deficiency (TLR2/4)	REACTOME_Pathways_16.07.2019	0.00693508	1	0.00028613	0.0314743	Group118	30.7692	4	[CD36, TIRAP, TLR1, TLR6]
R-HSA:5603041	IRAK4 deficiency (TLR2/4)	REACTOME_Pathways_16.07.2019	0.00118626	0.447221	0.00028613	0.0314743	Group118	35.7143	5	[CD36, IRAK4, TIRAP, TLR1, TLR6]
R-HSA:5686938	Regulation of TLR by endogenous ligand	REACTOME_Pathways_16.07.2019	0.112555	1	0.00028613	0.0314743	Group118	15.7895	3	[CD36, TLR1, TLR6]
R-HSA:1234174	Cellular response to hypoxia	REACTOME_Pathways_16.07.2019	0.700076	1	0.807982	1	Group119	5.33333	4	[HIF1A, PSMB10, PSMB9, PSME1]
R-HSA:1234176	Oxygen-dependent proline hydroxylation of Hypoxia-inducible Factor Alpha	REACTOME_Pathways_16.07.2019	0.600417	1	0.807982	1	Group119	6.06061	4	[HIF1A, PSMB10, PSMB9, PSME1]
R-HSA:201681	TCF dependent signaling in response to WNT	REACTOME_Pathways_16.07.2019	0.605036	1	0.807982	1	Group119	6.00858	14	[BCL9L, CTNNB1, FRAT1, HIST1H2AC, HIST1H2BN, HIST2H2BE, PPP2R5B, PSMB10, PSMB9, PSME1, RNF146, RUNX3, TLE4, TPTEP2-CSNK1E]
R-HSA:202424	Downstream TCR signaling	REACTOME_Pathways_16.07.2019	0.743669	1	0.807982	1	Group119	5.10204	5	[CD4, PSMB10, PSMB9, PSME1, PTEN]
R-HSA:4641257	Degradation of AXIN	REACTOME_Pathways_16.07.2019	0.455338	1	0.807982	1	Group119	7.27273	4	[PSMB10, PSMB9, PSME1, RNF146]
R-HSA:5688426	Deubiquitination	REACTOME_Pathways_16.07.2019	0.402694	1	0.807982	1	Group119	6.73401	20	[ACTB, ARRB2, BIRC2, DDX58, HIF1A, HIST1H2AC, HIST1H2BN, HIST2H2BE, JOSD2, KAT2B, MAVS, MBD5, MBD6, PSMB10, PSMB9, PSME1, PTEN, RNF146, SMAD7, STAM2]
R-HSA:5689603	UCH proteinases	REACTOME_Pathways_16.07.2019	0.308307	1	0.807982	1	Group119	7.84314	8	[ACTB, HIST1H2AC, MBD5, MBD6, PSMB10, PSMB9, PSME1, SMAD7]
R-HSA:5689880	Ub-specific processing proteases	REACTOME_Pathways_16.07.2019	0.51671	1	0.807982	1	Group119	6.36364	14	[ARRB2, BIRC2, DDX58, HIF1A, HIST1H2AC, HIST1H2BN, HIST2H2BE, PSMB10, PSMB9, PSME1, PTEN, RNF146, SMAD7, STAM2]
R-HSA:6807070	PTEN Regulation	REACTOME_Pathways_16.07.2019	0.373192	1	0.807982	1	Group119	7.19424	10	[AGO4, EGR1, MAPK1, MAPK3, MOV10, PSMB10, PSMB9, PSME1, PTEN, RNF146]
R-HSA:8939236	RUNX1 regulates transcription of genes involved in differentiation of HSCs	REACTOME_Pathways_16.07.2019	0.832383	1	0.807982	1	Group119	4.61538	6	[HIST1H2AC, HIST1H2BN, HIST2H2BE, PSMB10, PSMB9, PSME1]
R-HSA:8948751	Regulation of PTEN stability and activity	REACTOME_Pathways_16.07.2019	0.436555	1	0.807982	1	Group119	7.24638	5	[PSMB10, PSMB9, PSME1, PTEN, RNF146]
R-HSA:195253	Degradation of beta-catenin by the destruction complex	REACTOME_Pathways_16.07.2019	0.253691	1	0.965545	1	Group120	8.53659	7	[CTNNB1, FRAT1, PPP2R5B, PSMB10, PSMB9, PSME1, TLE4]
R-HSA:195721	Signaling by WNT	REACTOME_Pathways_16.07.2019	0.18725	1	0.965545	1	Group120	7.57576	25	[AGO4, ARRB2, BCL9L, CTNNB1, FRAT1, GNG10, GNG2, GNGT2, HIST1H2AC, HIST1H2BN, HIST2H2BE, ITPR2, MOV10, PLCB2, PPP2R5B, PRKCB, PSMB10, PSMB9, PSME1, RAC2, RNF146, RUNX3, TLE4, TPTEP2-CSNK1E, WNT5B]
R-HSA:201681	TCF dependent signaling in response to WNT	REACTOME_Pathways_16.07.2019	0.605036	1	0.965545	1	Group120	6.00858	14	[BCL9L, CTNNB1, FRAT1, HIST1H2AC, HIST1H2BN, HIST2H2BE, PPP2R5B, PSMB10, PSMB9, PSME1, RNF146, RUNX3, TLE4, TPTEP2-CSNK1E]
R-HSA:201722	Formation of the beta-catenin:TCF transactivating complex	REACTOME_Pathways_16.07.2019	0.344402	1	0.965545	1	Group120	7.69231	7	[BCL9L, CTNNB1, HIST1H2AC, HIST1H2BN, HIST2H2BE, RUNX3, TLE4]
R-HSA:4641257	Degradation of AXIN	REACTOME_Pathways_16.07.2019	0.455338	1	0.965545	1	Group120	7.27273	4	[PSMB10, PSMB9, PSME1, RNF146]
R-HSA:5689880	Ub-specific processing proteases	REACTOME_Pathways_16.07.2019	0.51671	1	0.965545	1	Group120	6.36364	14	[ARRB2, BIRC2, DDX58, HIF1A, HIST1H2AC, HIST1H2BN, HIST2H2BE, PSMB10, PSMB9, PSME1, PTEN, RNF146, SMAD7, STAM2]
R-HSA:68886	M Phase	REACTOME_Pathways_16.07.2019	0.9655	1	0.965545	1	Group120	4.3038	17	[AKAP9, HIST1H2AC, HIST1H2BN, HIST2H2BE, LEMD2, LPIN2, MAPK1, MAPK3, NEK7, NEK9, PPP2R5B, PRKCB, PSMB10, PSMB9, PSME1, TPTEP2-CSNK1E, TUBA1A]
R-HSA:69278	Cell Cycle, Mitotic	REACTOME_Pathways_16.07.2019	0.990538	1	0.965545	1	Group120	4.08922	22	[AKAP9, CDC14A, HIST1H2AC, HIST1H2BN, HIST2H2BE, LEMD2, LPIN2, LYN, MAPK1, MAPK3, NEK7, NEK9, POLD4, PPP1R12A, PPP2R5B, PRKCB, PSMB10, PSMB9, PSME1, SRC, TPTEP2-CSNK1E, TUBA1A]
R-HSA:8878159	Transcriptional regulation by RUNX3	REACTOME_Pathways_16.07.2019	0.406933	1	0.965545	1	Group120	7.2165	7	[CTNNB1, KAT2B, PSMB10, PSMB9, PSME1, RUNX3, SRC]
R-HSA:8939236	RUNX1 regulates transcription of genes involved in differentiation of HSCs	REACTOME_Pathways_16.07.2019	0.832383	1	0.965545	1	Group120	4.61538	6	[HIST1H2AC, HIST1H2BN, HIST2H2BE, PSMB10, PSMB9, PSME1]
R-HSA:8941858	Regulation of RUNX3 expression and activity	REACTOME_Pathways_16.07.2019	0.260889	1	0.965545	1	Group120	9.09091	5	[PSMB10, PSMB9, PSME1, RUNX3, SRC]
R-HSA:8948751	Regulation of PTEN stability and activity	REACTOME_Pathways_16.07.2019	0.436555	1	0.965545	1	Group120	7.24638	5	[PSMB10, PSMB9, PSME1, PTEN, RNF146]
R-HSA:157118	Signaling by NOTCH	REACTOME_Pathways_16.07.2019	0.00655408	1	0.999031	1	Group121	10.6383	25	[ADAM10, AGO4, ARRB2, ATP2A1, B4GALT1, DTX2, DTX4, HDAC6, HIF1A, HIST1H2AC, HIST1H2BN, HIST2H2BE, KAT2B, MDK, MOV10, NCSTN, NOTCH2, NUMB, PBX1, PSEN1, PSMB10, PSMB9, PSME1, STAT1, TLE4]
R-HSA:1912408	Pre-NOTCH Transcription and Translation	REACTOME_Pathways_16.07.2019	0.36518	1	0.999031	1	Group121	7.52688	7	[AGO4, HIST1H2AC, HIST1H2BN, HIST2H2BE, KAT2B, MOV10, NOTCH2]
R-HSA:1912422	Pre-NOTCH Expression and Processing	REACTOME_Pathways_16.07.2019	0.243575	1	0.999031	1	Group121	8.25688	9	[AGO4, ATP2A1, B4GALT1, HIST1H2AC, HIST1H2BN, HIST2H2BE, KAT2B, MOV10, NOTCH2]
R-HSA:195721	Signaling by WNT	REACTOME_Pathways_16.07.2019	0.18725	1	0.999031	1	Group121	7.57576	25	[AGO4, ARRB2, BCL9L, CTNNB1, FRAT1, GNG10, GNG2, GNGT2, HIST1H2AC, HIST1H2BN, HIST2H2BE, ITPR2, MOV10, PLCB2, PPP2R5B, PRKCB, PSMB10, PSMB9, PSME1, RAC2, RNF146, RUNX3, TLE4, TPTEP2-CSNK1E, WNT5B]
R-HSA:212436	Generic Transcription Pathway	REACTOME_Pathways_16.07.2019	0.999881	0.999881	0.999031	1	Group121	4.02961	49	[AGO4, APAF1, BCL6, BRPF3, BTG1, CASP1, CCNG2, CR1, CTNNB1, CTSK, GP1BA, HDAC6, HIPK2, HIST1H2AC, HIST1H2BN, HIST2H2BE, HIVEP3, KAT2B, KIT, LBR, MAPK1, MAPK3, MOV10, NLRC4, NOTCH2, PIP4K2C, PMAIP1, PPARA, PRKAB1, PRKCB, PSMB10, PSMB9, PSME1, PTEN, RETN, RFFL, RICTOR, RUNX3, SGK1, SLC2A3, SMAD7, SOCS3, SRC, STAT1, ZNF211, ZNF655, ZNF699, ZNF710, ZNF75D]
R-HSA:2559580	Oxidative Stress Induced Senescence	REACTOME_Pathways_16.07.2019	0.546664	1	0.999031	1	Group121	6.29921	8	[AGO4, HIST1H2AC, HIST1H2BN, HIST2H2BE, MAPK1, MAPK3, MAPKAPK2, MOV10]
R-HSA:5687128	MAPK6/MAPK4 signaling	REACTOME_Pathways_16.07.2019	0.323775	1	0.999031	1	Group121	7.86517	7	[AGO4, CDC14A, MOV10, NCOA3, PSMB10, PSMB9, PSME1]
R-HSA:68886	M Phase	REACTOME_Pathways_16.07.2019	0.9655	1	0.999031	1	Group121	4.3038	17	[AKAP9, HIST1H2AC, HIST1H2BN, HIST2H2BE, LEMD2, LPIN2, MAPK1, MAPK3, NEK7, NEK9, PPP2R5B, PRKCB, PSMB10, PSMB9, PSME1, TPTEP2-CSNK1E, TUBA1A]
R-HSA:69278	Cell Cycle, Mitotic	REACTOME_Pathways_16.07.2019	0.990538	1	0.999031	1	Group121	4.08922	22	[AKAP9, CDC14A, HIST1H2AC, HIST1H2BN, HIST2H2BE, LEMD2, LPIN2, LYN, MAPK1, MAPK3, NEK7, NEK9, POLD4, PPP1R12A, PPP2R5B, PRKCB, PSMB10, PSMB9, PSME1, SRC, TPTEP2-CSNK1E, TUBA1A]
R-HSA:8878159	Transcriptional regulation by RUNX3	REACTOME_Pathways_16.07.2019	0.406933	1	0.999031	1	Group121	7.2165	7	[CTNNB1, KAT2B, PSMB10, PSMB9, PSME1, RUNX3, SRC]
R-HSA:8878171	Transcriptional regulation by RUNX1	REACTOME_Pathways_16.07.2019	0.429736	1	0.999031	1	Group121	6.69456	16	[AGO4, CR1, CTSK, GP1BA, HIPK2, HIST1H2AC, HIST1H2BN, HIST2H2BE, KAT2B, MOV10, PRKCB, PSMB10, PSMB9, PSME1, SOCS3, SRC]
R-HSA:8936459	RUNX1 regulates genes involved in megakaryocyte differentiation and platelet function	REACTOME_Pathways_16.07.2019	0.406933	1	0.999031	1	Group121	7.2165	7	[AGO4, GP1BA, HIST1H2AC, HIST1H2BN, HIST2H2BE, KAT2B, MOV10]
R-HSA:8939236	RUNX1 regulates transcription of genes involved in differentiation of HSCs	REACTOME_Pathways_16.07.2019	0.832383	1	0.999031	1	Group121	4.61538	6	[HIST1H2AC, HIST1H2BN, HIST2H2BE, PSMB10, PSMB9, PSME1]
R-HSA:9018519	Estrogen-dependent gene expression	REACTOME_Pathways_16.07.2019	0.602958	1	0.999031	1	Group121	6	9	[AGO4, HIST1H2AC, HIST1H2BN, HIST2H2BE, KAT2B, MOV10, NCOA2, NCOA3, USF1]
R-HSA:111885	Opioid Signalling	REACTOME_Pathways_16.07.2019	0.0264882	1	0.075712	1	Group122	12.0879	11	[CAMKK1, GNAI1, GNAI2, GNG10, GNG2, GNGT2, ITPR2, MAPK1, PDE1B, PLCB2, PRKAR1A]
R-HSA:1296041	Activation of G protein gated Potassium channels	REACTOME_Pathways_16.07.2019	0.204242	1	0.075712	1	Group122	12	3	[GNG10, GNG2, GNGT2]
R-HSA:1296059	G protein gated Potassium channels	REACTOME_Pathways_16.07.2019	0.204242	1	0.075712	1	Group122	12	3	[GNG10, GNG2, GNGT2]
R-HSA:1296065	Inwardly rectifying K+ channels	REACTOME_Pathways_16.07.2019	0.307277	1	0.075712	1	Group122	9.67742	3	[GNG10, GNG2, GNGT2]
R-HSA:381676	Glucagon-like Peptide-1 (GLP1) regulates insulin secretion	REACTOME_Pathways_16.07.2019	0.0453635	1	0.075712	1	Group122	14.2857	6	[GNG10, GNG2, GNGT2, IQGAP1, ITPR2, PRKAR1A]
R-HSA:392851	Prostacyclin signalling through prostacyclin receptor	REACTOME_Pathways_16.07.2019	0.112555	1	0.075712	1	Group122	15.7895	3	[GNG10, GNG2, GNGT2]
R-HSA:4086398	Ca2+ pathway	REACTOME_Pathways_16.07.2019	0.0356415	1	0.075712	1	Group122	13.1148	8	[AGO4, CTNNB1, GNG10, GNG2, GNGT2, ITPR2, MOV10, PLCB2]
R-HSA:418346	Platelet homeostasis	REACTOME_Pathways_16.07.2019	0.0211832	1	0.075712	1	Group122	12.5	11	[ATP2A1, ATP2B4, GNG10, GNG2, GNGT2, GUCY1A2, ITPR2, PAFAH2, PDE1B, PPP2R5B, PTPN6]
R-HSA:418360	Platelet calcium homeostasis	REACTOME_Pathways_16.07.2019	0.289767	1	0.075712	1	Group122	10	3	[ATP2A1, ATP2B4, ITPR2]
R-HSA:428930	Thromboxane signalling through TP receptor	REACTOME_Pathways_16.07.2019	0.171864	1	0.075712	1	Group122	13.0435	3	[GNG10, GNG2, GNGT2]
R-HSA:5578775	Ion homeostasis	REACTOME_Pathways_16.07.2019	0.690734	1	0.075712	1	Group122	5.35714	3	[ATP2A1, ATP2B4, ITPR2]
R-HSA:8964315	G beta:gamma signalling through BTK	REACTOME_Pathways_16.07.2019	0.0991865	1	0.075712	1	Group122	16.6667	3	[GNG10, GNG2, GNGT2]
R-HSA:8964616	G beta:gamma signalling through CDC42	REACTOME_Pathways_16.07.2019	0.126563	1	0.075712	1	Group122	15	3	[GNG10, GNG2, GNGT2]
R-HSA:997272	Inhibition of voltage gated Ca2+ channels via Gbeta/gamma subunits	REACTOME_Pathways_16.07.2019	0.204242	1	0.075712	1	Group122	12	3	[GNG10, GNG2, GNGT2]
R-HSA:1227986	Signaling by ERBB2	REACTOME_Pathways_16.07.2019	0.614576	1	0.442742	1	Group123	6	3	[HBEGF, PTPN18, SRC]
R-HSA:1295596	Spry regulation of FGF signaling	REACTOME_Pathways_16.07.2019	0.00233045	0.859936	0.442742	1	Group123	31.25	5	[CBL, MAPK1, MAPK3, SPRY2, SRC]
R-HSA:177929	Signaling by EGFR	REACTOME_Pathways_16.07.2019	0.0841689	1	0.442742	1	Group123	12.2449	6	[ADAM10, CBL, HBEGF, SPRY2, SRC, STAM2]
R-HSA:182971	EGFR downregulation	REACTOME_Pathways_16.07.2019	0.126332	1	0.442742	1	Group123	12.9032	4	[CBL, HBEGF, SPRY2, STAM2]
R-HSA:190236	Signaling by FGFR	REACTOME_Pathways_16.07.2019	0.465843	1	0.442742	1	Group123	6.89655	6	[CBL, FRS3, MAPK1, MAPK3, SPRY2, SRC]
R-HSA:5654726	Negative regulation of FGFR1 signaling	REACTOME_Pathways_16.07.2019	0.0527258	1	0.442742	1	Group123	15.1515	5	[CBL, MAPK1, MAPK3, SPRY2, SRC]
R-HSA:5654727	Negative regulation of FGFR2 signaling	REACTOME_Pathways_16.07.2019	0.0587661	1	0.442742	1	Group123	14.7059	5	[CBL, MAPK1, MAPK3, SPRY2, SRC]
R-HSA:5654732	Negative regulation of FGFR3 signaling	REACTOME_Pathways_16.07.2019	0.0323364	1	0.442742	1	Group123	17.2414	5	[CBL, MAPK1, MAPK3, SPRY2, SRC]
R-HSA:5654733	Negative regulation of FGFR4 signaling	REACTOME_Pathways_16.07.2019	0.0417809	1	0.442742	1	Group123	16.129	5	[CBL, MAPK1, MAPK3, SPRY2, SRC]
R-HSA:5654736	Signaling by FGFR1	REACTOME_Pathways_16.07.2019	0.0908557	1	0.442742	1	Group123	12	6	[CBL, FRS3, MAPK1, MAPK3, SPRY2, SRC]
R-HSA:5654738	Signaling by FGFR2	REACTOME_Pathways_16.07.2019	0.307291	1	0.442742	1	Group123	8.21918	6	[CBL, FRS3, MAPK1, MAPK3, SPRY2, SRC]
R-HSA:5654741	Signaling by FGFR3	REACTOME_Pathways_16.07.2019	0.0368439	1	0.442742	1	Group123	15	6	[CBL, FRS3, MAPK1, MAPK3, SPRY2, SRC]
R-HSA:5654743	Signaling by FGFR4	REACTOME_Pathways_16.07.2019	0.0409639	1	0.442742	1	Group123	14.6341	6	[CBL, FRS3, MAPK1, MAPK3, SPRY2, SRC]
R-HSA:6806834	Signaling by MET	REACTOME_Pathways_16.07.2019	0.375167	1	0.442742	1	Group123	7.59494	6	[CBL, LAMB3, RAB4B, SPINT1, SRC, STAM2]
R-HSA:8856825	Cargo recognition for clathrin-mediated endocytosis	REACTOME_Pathways_16.07.2019	0.346332	1	0.442742	1	Group123	7.54717	8	[ARRB2, CBL, CD4, HBEGF, IL7R, NECAP2, STAM2, VAMP3]
R-HSA:8876384	Listeria monocytogenes entry into host cells	REACTOME_Pathways_16.07.2019	0.0454023	1	0.442742	1	Group123	18.1818	4	[CBL, CTNNB1, SRC, STAM2]
R-HSA:111885	Opioid Signalling	REACTOME_Pathways_16.07.2019	0.0264882	1	0.263739	1	Group124	12.0879	11	[CAMKK1, GNAI1, GNAI2, GNG10, GNG2, GNGT2, ITPR2, MAPK1, PDE1B, PLCB2, PRKAR1A]
R-HSA:112040	G-protein mediated events	REACTOME_Pathways_16.07.2019	0.020403	1	0.263739	1	Group124	14.5455	8	[CAMKK1, GNAI1, GNAI2, ITPR2, MAPK1, PDE1B, PLCB2, PRKAR1A]
R-HSA:112043	PLC beta mediated events	REACTOME_Pathways_16.07.2019	0.0184109	1	0.263739	1	Group124	14.8148	8	[CAMKK1, GNAI1, GNAI2, ITPR2, MAPK1, PDE1B, PLCB2, PRKAR1A]
R-HSA:112314	Neurotransmitter receptors and postsynaptic signal transmission	REACTOME_Pathways_16.07.2019	0.0339052	1	0.263739	1	Group124	9.70874	20	[CAMKK1, GNAI1, GNAI2, GNG10, GNG2, GNGT2, GRIN2C, GRIN3A, MAPK1, MAPK3, PICK1, PLCB2, PPM1F, PRKAB1, PRKAR1A, PRKCB, RPS6KA1, RPS6KA2, SRC, TUBA1A]
R-HSA:112315	Transmission across Chemical Synapses	REACTOME_Pathways_16.07.2019	0.0348011	1	0.263739	1	Group124	9.19118	25	[ABAT, ARL6IP5, CACFD1, CACNA2D3, CAMKK1, GNAI1, GNAI2, GNG10, GNG2, GNGT2, GRIN2C, GRIN3A, MAPK1, MAPK3, PICK1, PLCB2, PPFIA4, PPM1F, PRKAB1, PRKAR1A, PRKCB, RPS6KA1, RPS6KA2, SRC, TUBA1A]
R-HSA:112316	Neuronal System	REACTOME_Pathways_16.07.2019	0.124167	1	0.263739	1	Group124	7.74818	32	[ABAT, ARL6IP5, CACFD1, CACNA2D3, CAMKK1, DBNL, FLOT1, GNAI1, GNAI2, GNG10, GNG2, GNGT2, GRIN2C, GRIN3A, HOMER2, IL1RAP, KCND1, LRFN1, MAPK1, MAPK3, PICK1, PLCB2, PPFIA4, PPM1F, PRKAB1, PRKAR1A, PRKCB, RPS6KA1, RPS6KA2, SHANK3, SRC, TUBA1A]
R-HSA:163685	Integration of energy metabolism	REACTOME_Pathways_16.07.2019	0.0752697	1	0.263739	1	Group124	10.1852	11	[ACSL4, CD36, GNAI1, GNAI2, GNG10, GNG2, GNGT2, IQGAP1, ITPR2, PLCB2, PRKAR1A]
R-HSA:390466	Chaperonin-mediated protein folding	REACTOME_Pathways_16.07.2019	0.140344	1	0.263739	1	Group124	9.47368	9	[ACTB, FBXL5, FBXW4, GNAI1, GNAI2, GNG10, GNG2, GNGT2, TUBA1A]
R-HSA:391251	Protein folding	REACTOME_Pathways_16.07.2019	0.18151	1	0.263739	1	Group124	8.91089	9	[ACTB, FBXL5, FBXW4, GNAI1, GNAI2, GNG10, GNG2, GNGT2, TUBA1A]
R-HSA:392518	Signal amplification	REACTOME_Pathways_16.07.2019	0.0132503	1	0.263739	1	Group124	18.75	6	[GNAI1, GNAI2, GNG10, GNG2, GNGT2, SRC]
R-HSA:418597	G alpha (z) signalling events	REACTOME_Pathways_16.07.2019	0.0288136	1	0.263739	1	Group124	14.5833	7	[GNAI1, GNAI2, GNG10, GNG2, GNGT2, PRKCB, RGS19]
R-HSA:422356	Regulation of insulin secretion	REACTOME_Pathways_16.07.2019	0.00902648	1	0.263739	1	Group124	14.1026	11	[ACSL4, CD36, GNAI1, GNAI2, GNG10, GNG2, GNGT2, IQGAP1, ITPR2, PLCB2, PRKAR1A]
R-HSA:438064	Post NMDA receptor activation events	REACTOME_Pathways_16.07.2019	0.0294159	1	0.263739	1	Group124	12.3457	10	[CAMKK1, GRIN2C, MAPK1, MAPK3, PRKAB1, PRKAR1A, RPS6KA1, RPS6KA2, SRC, TUBA1A]
R-HSA:442755	Activation of NMDA receptors and postsynaptic events	REACTOME_Pathways_16.07.2019	0.0130429	1	0.263739	1	Group124	12.9032	12	[CAMKK1, GRIN2C, GRIN3A, MAPK1, MAPK3, PPM1F, PRKAB1, PRKAR1A, RPS6KA1, RPS6KA2, SRC, TUBA1A]
R-HSA:456926	Thrombin signalling through proteinase activated receptors (PARs)	REACTOME_Pathways_16.07.2019	0.00312433	1	0.263739	1	Group124	21.875	7	[ARRB2, GNG10, GNG2, GNGT2, MAPK1, MAPK3, SRC]
R-HSA:8939211	ESR-mediated signaling	REACTOME_Pathways_16.07.2019	0.161893	1	0.263739	1	Group124	8.07175	18	[AGO4, GNAI1, GNAI2, GNG10, GNG2, GNGT2, HBEGF, HIST1H2AC, HIST1H2BN, HIST2H2BE, KAT2B, MAPK1, MAPK3, MOV10, NCOA2, NCOA3, SRC, USF1]
R-HSA:9009391	Extra-nuclear estrogen signaling	REACTOME_Pathways_16.07.2019	0.0507528	1	0.263739	1	Group124	11.6883	9	[GNAI1, GNAI2, GNG10, GNG2, GNGT2, HBEGF, MAPK1, MAPK3, SRC]
R-HSA:157858	Gap junction trafficking and regulation	REACTOME_Pathways_16.07.2019	0.369207	1	0.0571975	1	Group125	8.16327	4	[ACTB, DNM2, SRC, TUBA1A]
R-HSA:166520	Signaling by NTRKs	REACTOME_Pathways_16.07.2019	0.0909213	1	0.0571975	1	Group125	10.101	10	[DNM2, FRS3, MAPK1, MAPK13, MAPK3, MAPKAPK2, RIT1, RPS6KA1, RPS6KA2, SRC]
R-HSA:187037	Signaling by NTRK1 (TRKA)	REACTOME_Pathways_16.07.2019	0.0543378	1	0.0571975	1	Group125	11.5385	9	[DNM2, MAPK1, MAPK13, MAPK3, MAPKAPK2, RIT1, RPS6KA1, RPS6KA2, SRC]
R-HSA:190828	Gap junction trafficking	REACTOME_Pathways_16.07.2019	0.572058	1	0.0571975	1	Group125	6.38298	3	[ACTB, DNM2, TUBA1A]
R-HSA:198725	Nuclear Events (kinase and transcription factor activation)	REACTOME_Pathways_16.07.2019	0.0177619	1	0.0571975	1	Group125	20	5	[MAPK1, MAPK3, MAPKAPK2, RPS6KA1, RPS6KA2]
R-HSA:198753	ERK/MAPK targets	REACTOME_Pathways_16.07.2019	0.0454023	1	0.0571975	1	Group125	18.1818	4	[MAPK1, MAPK3, RPS6KA1, RPS6KA2]
R-HSA:373760	L1CAM interactions	REACTOME_Pathways_16.07.2019	0.00732748	1	0.0571975	1	Group125	12.605	15	[ACTB, DNM2, ITGA9, ITGAV, MAPK1, MAPK3, NRP1, NUMB, RPS6KA1, RPS6KA2, SCN1B, SCN4B, SDCBP, SRC, TUBA1A]
R-HSA:422475	Axon guidance	REACTOME_Pathways_16.07.2019	0.0290327	1	0.0571975	1	Group125	8.31826	46	[ACTB, ADAM10, ARPC1B, ARPC5, CAP1, COL4A2, COL9A2, DNM2, DOK1, DOK2, ITGA9, ITGAV, LYN, MAPK1, MAPK13, MAPK3, MYH9, MYL6, MYO9B, NCSTN, NRP1, NUMB, PIK3CD, PLXNA2, PSEN1, PSMB10, PSMB9, PSME1, PTPRC, RND1, ROCK1, RPS6KA1, RPS6KA2, RRAS, SCN1B, SCN4B, SDCBP, SEMA4D, SEMA7A, SHANK3, SOS2, SRC, ST8SIA4, TUBA1A, TYROBP, ZSWIM8]
R-HSA:437239	Recycling pathway of L1	REACTOME_Pathways_16.07.2019	0.00815927	1	0.0571975	1	Group125	17.0213	8	[ACTB, DNM2, MAPK1, NUMB, RPS6KA1, RPS6KA2, SRC, TUBA1A]
R-HSA:438064	Post NMDA receptor activation events	REACTOME_Pathways_16.07.2019	0.0294159	1	0.0571975	1	Group125	12.3457	10	[CAMKK1, GRIN2C, MAPK1, MAPK3, PRKAB1, PRKAR1A, RPS6KA1, RPS6KA2, SRC, TUBA1A]
R-HSA:442742	CREB1 phosphorylation through NMDA receptor-mediated activation of RAS signaling	REACTOME_Pathways_16.07.2019	0.115422	1	0.0571975	1	Group125	13.3333	4	[MAPK1, MAPK3, RPS6KA1, RPS6KA2]
R-HSA:442755	Activation of NMDA receptors and postsynaptic events	REACTOME_Pathways_16.07.2019	0.0130429	1	0.0571975	1	Group125	12.9032	12	[CAMKK1, GRIN2C, GRIN3A, MAPK1, MAPK3, PPM1F, PRKAB1, PRKAR1A, RPS6KA1, RPS6KA2, SRC, TUBA1A]
R-HSA:444257	RSK activation	REACTOME_Pathways_16.07.2019	0.000459691	0.177441	0.0571975	1	Group125	57.1429	4	[MAPK1, MAPK3, RPS6KA1, RPS6KA2]
R-HSA:445144	Signal transduction by L1	REACTOME_Pathways_16.07.2019	0.00836569	1	0.0571975	1	Group125	23.8095	5	[ITGA9, ITGAV, MAPK1, MAPK3, NRP1]
R-HSA:448424	Interleukin-17 signaling	REACTOME_Pathways_16.07.2019	0.473801	1	0.0571975	1	Group125	6.94444	5	[MAPK1, MAPK3, MAPKAPK2, RPS6KA1, RPS6KA2]
R-HSA:450282	MAPK targets/ Nuclear events mediated by MAP kinases	REACTOME_Pathways_16.07.2019	0.0417809	1	0.0571975	1	Group125	16.129	5	[MAPK1, MAPK3, MAPKAPK2, RPS6KA1, RPS6KA2]
R-HSA:450294	MAP kinase activation	REACTOME_Pathways_16.07.2019	0.373401	1	0.0571975	1	Group125	7.8125	5	[MAPK1, MAPK3, MAPKAPK2, RPS6KA1, RPS6KA2]
R-HSA:881907	Gastrin-CREB signalling pathway via PKC and MAPK	REACTOME_Pathways_16.07.2019	0.00411752	1	0.0571975	1	Group125	27.7778	5	[HBEGF, MAPK1, MAPK3, RPS6KA1, RPS6KA2]
R-HSA:1059683	Interleukin-6 signaling	REACTOME_Pathways_16.07.2019	0.000320617	0.124399	2.45088e-06	0.000296557	Group126	45.4545	5	[CBL, JAK1, SOCS3, STAT1, TYK2]
R-HSA:110056	MAPK3 (ERK1) activation	REACTOME_Pathways_16.07.2019	0.0211092	1	2.45088e-06	0.000296557	Group126	30	3	[JAK1, MAPK3, TYK2]
R-HSA:112409	RAF-independent MAPK1/3 activation	REACTOME_Pathways_16.07.2019	0.052335	1	2.45088e-06	0.000296557	Group126	17.3913	4	[JAK1, MAPK1, MAPK3, TYK2]
R-HSA:112411	MAPK1 (ERK2) activation	REACTOME_Pathways_16.07.2019	0.0154871	1	2.45088e-06	0.000296557	Group126	33.3333	3	[JAK1, MAPK1, TYK2]
R-HSA:1169408	ISG15 antiviral mechanism	REACTOME_Pathways_16.07.2019	0.307291	1	2.45088e-06	0.000296557	Group126	8.21918	6	[DDX58, JAK1, MAPK3, MX2, STAT1, UBA7]
R-HSA:1266695	Interleukin-7 signaling	REACTOME_Pathways_16.07.2019	0.394653	1	2.45088e-06	0.000296557	Group126	8.33333	3	[IL7R, JAK1, SOCS1]
R-HSA:1433557	Signaling by SCF-KIT	REACTOME_Pathways_16.07.2019	0.00468838	1	2.45088e-06	0.000296557	Group126	18.6047	8	[CBL, KIT, LYN, PTPN6, SOCS1, SRC, STAT1, VAV1]
R-HSA:447115	Interleukin-12 family signaling	REACTOME_Pathways_16.07.2019	0.702261	1	2.45088e-06	0.000296557	Group126	5.26316	3	[JAK1, STAT1, TYK2]
R-HSA:451927	Interleukin-2 family signaling	REACTOME_Pathways_16.07.2019	0.00138188	0.516825	2.45088e-06	0.000296557	Group126	20.4545	9	[CSF2RA, IL3RA, INPPL1, JAK1, PIK3CD, PTK2B, PTPN6, SOS2, STAT1]
R-HSA:6783589	Interleukin-6 family signaling	REACTOME_Pathways_16.07.2019	0.00301357	1	2.45088e-06	0.000296557	Group126	25	6	[CBL, IL11RA, JAK1, SOCS3, STAT1, TYK2]
R-HSA:6788467	IL-6-type cytokine receptor ligand interactions	REACTOME_Pathways_16.07.2019	0.0865106	1	2.45088e-06	0.000296557	Group126	17.6471	3	[IL11RA, JAK1, TYK2]
R-HSA:877300	Interferon gamma signaling	REACTOME_Pathways_16.07.2019	3.26118e-06	0.00132078	2.45088e-06	0.000296557	Group126	20.6522	19	[GBP3, HLA-B, HLA-C, HLA-E, ICAM1, IRF1, IRF2, IRF7, JAK1, PTPN6, SOCS1, SOCS3, SP100, STAT1, TRIM17, TRIM21, TRIM22, TRIM38, TRIM8]
R-HSA:877312	Regulation of IFNG signaling	REACTOME_Pathways_16.07.2019	0.00118626	0.447221	2.45088e-06	0.000296557	Group126	35.7143	5	[JAK1, PTPN6, SOCS1, SOCS3, STAT1]
R-HSA:8854691	Interleukin-20 family signaling	REACTOME_Pathways_16.07.2019	0.0177619	1	2.45088e-06	0.000296557	Group126	20	5	[IL10RB, JAK1, STAT1, STAT2, TYK2]
R-HSA:8984722	Interleukin-35 Signalling	REACTOME_Pathways_16.07.2019	0.0352475	1	2.45088e-06	0.000296557	Group126	25	3	[JAK1, STAT1, TYK2]
R-HSA:9020956	Interleukin-27 signaling	REACTOME_Pathways_16.07.2019	0.0276978	1	2.45088e-06	0.000296557	Group126	27.2727	3	[JAK1, STAT1, TYK2]
R-HSA:909733	Interferon alpha/beta signaling	REACTOME_Pathways_16.07.2019	1.15671e-11	4.80034e-09	2.45088e-06	0.000296557	Group126	33.3333	23	[EGR1, HLA-B, HLA-C, HLA-E, IFI35, IFI6, IFIT2, IFIT3, IFNAR2, IRF1, IRF2, IRF7, JAK1, MX2, PTPN6, RNASEL, RSAD2, SAMHD1, SOCS1, SOCS3, STAT1, STAT2, TYK2]
R-HSA:912694	Regulation of IFNA signaling	REACTOME_Pathways_16.07.2019	0.00012985	0.0510309	2.45088e-06	0.000296557	Group126	30.7692	8	[IFNAR2, JAK1, PTPN6, SOCS1, SOCS3, STAT1, STAT2, TYK2]
R-HSA:982772	Growth hormone receptor signaling	REACTOME_Pathways_16.07.2019	0.000497834	0.191666	2.45088e-06	0.000296557	Group126	29.1667	7	[LYN, MAPK1, MAPK3, PTPN6, SOCS1, SOCS3, STAT1]
R-HSA:1296041	Activation of G protein gated Potassium channels	REACTOME_Pathways_16.07.2019	0.204242	1	0.34436	1	Group127	12	3	[GNG10, GNG2, GNGT2]
R-HSA:1296059	G protein gated Potassium channels	REACTOME_Pathways_16.07.2019	0.204242	1	0.34436	1	Group127	12	3	[GNG10, GNG2, GNGT2]
R-HSA:1296065	Inwardly rectifying K+ channels	REACTOME_Pathways_16.07.2019	0.307277	1	0.34436	1	Group127	9.67742	3	[GNG10, GNG2, GNGT2]
R-HSA:1296071	Potassium Channels	REACTOME_Pathways_16.07.2019	0.875584	1	0.34436	1	Group127	4.0404	4	[GNG10, GNG2, GNGT2, KCND1]
R-HSA:193648	NRAGE signals death through JNK	REACTOME_Pathways_16.07.2019	0.162963	1	0.34436	1	Group127	10.1695	6	[AKAP13, ARHGEF1, FGD3, FGD4, SOS2, VAV1]
R-HSA:193704	p75 NTR receptor-mediated signalling	REACTOME_Pathways_16.07.2019	0.262204	1	0.34436	1	Group127	8.24742	8	[AKAP13, ARHGEF1, FGD3, FGD4, NCSTN, PSEN1, SOS2, VAV1]
R-HSA:204998	Cell death signalling via NRAGE, NRIF and NADE	REACTOME_Pathways_16.07.2019	0.102251	1	0.34436	1	Group127	10.5263	8	[AKAP13, ARHGEF1, FGD3, FGD4, NCSTN, PSEN1, SOS2, VAV1]
R-HSA:392851	Prostacyclin signalling through prostacyclin receptor	REACTOME_Pathways_16.07.2019	0.112555	1	0.34436	1	Group127	15.7895	3	[GNG10, GNG2, GNGT2]
R-HSA:416482	G alpha (12/13) signalling events	REACTOME_Pathways_16.07.2019	0.0272513	1	0.34436	1	Group127	12.5	10	[AKAP13, ARHGEF1, FGD3, FGD4, GNG10, GNG2, GNGT2, ROCK1, SOS2, VAV1]
R-HSA:418217	G beta:gamma signalling through PLC beta	REACTOME_Pathways_16.07.2019	0.0331781	1	0.34436	1	Group127	20	4	[GNG10, GNG2, GNGT2, PLCB2]
R-HSA:418592	ADP signalling through P2Y purinoceptor 1	REACTOME_Pathways_16.07.2019	0.0678188	1	0.34436	1	Group127	16	4	[GNG10, GNG2, GNGT2, SRC]
R-HSA:420092	Glucagon-type ligand receptors	REACTOME_Pathways_16.07.2019	0.14937	1	0.34436	1	Group127	12.1212	4	[GIPR, GNG10, GNG2, GNGT2]
R-HSA:428930	Thromboxane signalling through TP receptor	REACTOME_Pathways_16.07.2019	0.171864	1	0.34436	1	Group127	13.0435	3	[GNG10, GNG2, GNGT2]
R-HSA:432040	Vasopressin regulates renal water homeostasis via Aquaporins	REACTOME_Pathways_16.07.2019	0.282405	1	0.34436	1	Group127	9.30233	4	[GNG10, GNG2, GNGT2, PRKAR1A]
R-HSA:445717	Aquaporin-mediated transport	REACTOME_Pathways_16.07.2019	0.412608	1	0.34436	1	Group127	7.69231	4	[GNG10, GNG2, GNGT2, PRKAR1A]
R-HSA:451326	Activation of kainate receptors upon glutamate binding	REACTOME_Pathways_16.07.2019	0.137656	1	0.34436	1	Group127	12.5	4	[GNG10, GNG2, GNGT2, PLCB2]
R-HSA:500657	Presynaptic function of Kainate receptors	REACTOME_Pathways_16.07.2019	0.0390163	1	0.34436	1	Group127	19.0476	4	[GNG10, GNG2, GNGT2, PLCB2]
R-HSA:73887	Death Receptor Signalling	REACTOME_Pathways_16.07.2019	0.0642928	1	0.34436	1	Group127	9.79021	14	[AKAP13, ARHGEF1, BIRC2, CFLAR, CLIP3, FGD3, FGD4, NCSTN, PSEN1, SOS2, SPPL2A, TNFRSF1A, TRADD, VAV1]
R-HSA:8964315	G beta:gamma signalling through BTK	REACTOME_Pathways_16.07.2019	0.0991865	1	0.34436	1	Group127	16.6667	3	[GNG10, GNG2, GNGT2]
R-HSA:8964616	G beta:gamma signalling through CDC42	REACTOME_Pathways_16.07.2019	0.126563	1	0.34436	1	Group127	15	3	[GNG10, GNG2, GNGT2]
R-HSA:997272	Inhibition of voltage gated Ca2+ channels via Gbeta/gamma subunits	REACTOME_Pathways_16.07.2019	0.204242	1	0.34436	1	Group127	12	3	[GNG10, GNG2, GNGT2]
R-HSA:111885	Opioid Signalling	REACTOME_Pathways_16.07.2019	0.0264882	1	0.730231	1	Group128	12.0879	11	[CAMKK1, GNAI1, GNAI2, GNG10, GNG2, GNGT2, ITPR2, MAPK1, PDE1B, PLCB2, PRKAR1A]
R-HSA:112314	Neurotransmitter receptors and postsynaptic signal transmission	REACTOME_Pathways_16.07.2019	0.0339052	1	0.730231	1	Group128	9.70874	20	[CAMKK1, GNAI1, GNAI2, GNG10, GNG2, GNGT2, GRIN2C, GRIN3A, MAPK1, MAPK3, PICK1, PLCB2, PPM1F, PRKAB1, PRKAR1A, PRKCB, RPS6KA1, RPS6KA2, SRC, TUBA1A]
R-HSA:1912408	Pre-NOTCH Transcription and Translation	REACTOME_Pathways_16.07.2019	0.36518	1	0.730231	1	Group128	7.52688	7	[AGO4, HIST1H2AC, HIST1H2BN, HIST2H2BE, KAT2B, MOV10, NOTCH2]
R-HSA:1912422	Pre-NOTCH Expression and Processing	REACTOME_Pathways_16.07.2019	0.243575	1	0.730231	1	Group128	8.25688	9	[AGO4, ATP2A1, B4GALT1, HIST1H2AC, HIST1H2BN, HIST2H2BE, KAT2B, MOV10, NOTCH2]
R-HSA:202040	G-protein activation	REACTOME_Pathways_16.07.2019	0.0281653	1	0.730231	1	Group128	17.8571	5	[GNAI1, GNAI2, GNG10, GNG2, GNGT2]
R-HSA:2559580	Oxidative Stress Induced Senescence	REACTOME_Pathways_16.07.2019	0.546664	1	0.730231	1	Group128	6.29921	8	[AGO4, HIST1H2AC, HIST1H2BN, HIST2H2BE, MAPK1, MAPK3, MAPKAPK2, MOV10]
R-HSA:2559583	Cellular Senescence	REACTOME_Pathways_16.07.2019	0.697846	1	0.730231	1	Group128	5.58376	11	[AGO4, HIST1H2AC, HIST1H2BN, HIST2H2BE, MAPK1, MAPK3, MAPKAPK2, MOV10, RPS6KA1, RPS6KA2, TINF2]
R-HSA:392170	ADP signalling through P2Y purinoceptor 12	REACTOME_Pathways_16.07.2019	0.0102792	1	0.730231	1	Group128	22.7273	5	[GNAI1, GNAI2, GNG10, GNG2, GNGT2]
R-HSA:392518	Signal amplification	REACTOME_Pathways_16.07.2019	0.0132503	1	0.730231	1	Group128	18.75	6	[GNAI1, GNAI2, GNG10, GNG2, GNGT2, SRC]
R-HSA:400042	Adrenaline,noradrenaline inhibits insulin secretion	REACTOME_Pathways_16.07.2019	0.0281653	1	0.730231	1	Group128	17.8571	5	[GNAI1, GNAI2, GNG10, GNG2, GNGT2]
R-HSA:456926	Thrombin signalling through proteinase activated receptors (PARs)	REACTOME_Pathways_16.07.2019	0.00312433	1	0.730231	1	Group128	21.875	7	[ARRB2, GNG10, GNG2, GNGT2, MAPK1, MAPK3, SRC]
R-HSA:6814122	Cooperation of PDCL (PhLP1) and TRiC/CCT in G-protein beta folding	REACTOME_Pathways_16.07.2019	0.120336	1	0.730231	1	Group128	11.9048	5	[GNAI1, GNAI2, GNG10, GNG2, GNGT2]
R-HSA:73854	RNA Polymerase I Promoter Clearance	REACTOME_Pathways_16.07.2019	0.703353	1	0.730231	1	Group128	5.40541	6	[ERCC6, HIST1H2AC, HIST1H2BN, HIST2H2BE, KAT2B, MAPK3]
R-HSA:73864	RNA Polymerase I Transcription	REACTOME_Pathways_16.07.2019	0.7274	1	0.730231	1	Group128	5.26316	6	[ERCC6, HIST1H2AC, HIST1H2BN, HIST2H2BE, KAT2B, MAPK3]
R-HSA:8936459	RUNX1 regulates genes involved in megakaryocyte differentiation and platelet function	REACTOME_Pathways_16.07.2019	0.406933	1	0.730231	1	Group128	7.2165	7	[AGO4, GP1BA, HIST1H2AC, HIST1H2BN, HIST2H2BE, KAT2B, MOV10]
R-HSA:8939211	ESR-mediated signaling	REACTOME_Pathways_16.07.2019	0.161893	1	0.730231	1	Group128	8.07175	18	[AGO4, GNAI1, GNAI2, GNG10, GNG2, GNGT2, HBEGF, HIST1H2AC, HIST1H2BN, HIST2H2BE, KAT2B, MAPK1, MAPK3, MOV10, NCOA2, NCOA3, SRC, USF1]
R-HSA:9006931	Signaling by Nuclear Receptors	REACTOME_Pathways_16.07.2019	0.229245	1	0.730231	1	Group128	7.5188	20	[AGO4, DHRS3, GNAI1, GNAI2, GNG10, GNG2, GNGT2, HBEGF, HIST1H2AC, HIST1H2BN, HIST2H2BE, KAT2B, MAPK1, MAPK3, MOV10, NCOA2, NCOA3, RDH5, SRC, USF1]
R-HSA:9009391	Extra-nuclear estrogen signaling	REACTOME_Pathways_16.07.2019	0.0507528	1	0.730231	1	Group128	11.6883	9	[GNAI1, GNAI2, GNG10, GNG2, GNGT2, HBEGF, MAPK1, MAPK3, SRC]
R-HSA:9018519	Estrogen-dependent gene expression	REACTOME_Pathways_16.07.2019	0.602958	1	0.730231	1	Group128	6	9	[AGO4, HIST1H2AC, HIST1H2BN, HIST2H2BE, KAT2B, MOV10, NCOA2, NCOA3, USF1]
R-HSA:977443	GABA receptor activation	REACTOME_Pathways_16.07.2019	0.273067	1	0.730231	1	Group128	8.92857	5	[GNAI1, GNAI2, GNG10, GNG2, GNGT2]
R-HSA:977444	GABA B receptor activation	REACTOME_Pathways_16.07.2019	0.0945726	1	0.730231	1	Group128	12.8205	5	[GNAI1, GNAI2, GNG10, GNG2, GNGT2]
R-HSA:991365	Activation of GABAB receptors	REACTOME_Pathways_16.07.2019	0.0945726	1	0.730231	1	Group128	12.8205	5	[GNAI1, GNAI2, GNG10, GNG2, GNGT2]
R-HSA:1227986	Signaling by ERBB2	REACTOME_Pathways_16.07.2019	0.614576	1	0.00805059	0.780908	Group129	6	3	[HBEGF, PTPN18, SRC]
R-HSA:1236394	Signaling by ERBB4	REACTOME_Pathways_16.07.2019	0.496986	1	0.00805059	0.780908	Group129	6.89655	4	[HBEGF, NCSTN, PSEN1, SRC]
R-HSA:1251985	Nuclear signaling by ERBB4	REACTOME_Pathways_16.07.2019	0.137656	1	0.00805059	0.780908	Group129	12.5	4	[HBEGF, NCSTN, PSEN1, SRC]
R-HSA:157118	Signaling by NOTCH	REACTOME_Pathways_16.07.2019	0.00655408	1	0.00805059	0.780908	Group129	10.6383	25	[ADAM10, AGO4, ARRB2, ATP2A1, B4GALT1, DTX2, DTX4, HDAC6, HIF1A, HIST1H2AC, HIST1H2BN, HIST2H2BE, KAT2B, MDK, MOV10, NCSTN, NOTCH2, NUMB, PBX1, PSEN1, PSMB10, PSMB9, PSME1, STAT1, TLE4]
R-HSA:1980143	Signaling by NOTCH1	REACTOME_Pathways_16.07.2019	0.00547581	1	0.00805059	0.780908	Group129	15.0685	11	[ADAM10, ARRB2, DTX2, DTX4, HDAC6, HIF1A, KAT2B, NCSTN, NUMB, PSEN1, TLE4]
R-HSA:1980145	Signaling by NOTCH2	REACTOME_Pathways_16.07.2019	0.0527258	1	0.00805059	0.780908	Group129	15.1515	5	[ADAM10, MDK, NCSTN, NOTCH2, PSEN1]
R-HSA:2029481	FCGR activation	REACTOME_Pathways_16.07.2019	0.0352475	1	0.00805059	0.780908	Group129	25	3	[HCK, LYN, SRC]
R-HSA:2122947	NOTCH1 Intracellular Domain Regulates Transcription	REACTOME_Pathways_16.07.2019	0.340136	1	0.00805059	0.780908	Group129	8.51064	4	[HDAC6, HIF1A, KAT2B, TLE4]
R-HSA:2122948	Activated NOTCH1 Transmits Signal to the Nucleus	REACTOME_Pathways_16.07.2019	0.0025777	0.946016	0.00805059	0.780908	Group129	22.5806	7	[ADAM10, ARRB2, DTX2, DTX4, NCSTN, NUMB, PSEN1]
R-HSA:2644602	Signaling by NOTCH1 PEST Domain Mutants in Cancer	REACTOME_Pathways_16.07.2019	0.297757	1	0.00805059	0.780908	Group129	8.62069	5	[ADAM10, HDAC6, KAT2B, NCSTN, PSEN1]
R-HSA:2644603	Signaling by NOTCH1 in Cancer	REACTOME_Pathways_16.07.2019	0.297757	1	0.00805059	0.780908	Group129	8.62069	5	[ADAM10, HDAC6, KAT2B, NCSTN, PSEN1]
R-HSA:2644606	Constitutive Signaling by NOTCH1 PEST Domain Mutants	REACTOME_Pathways_16.07.2019	0.297757	1	0.00805059	0.780908	Group129	8.62069	5	[ADAM10, HDAC6, KAT2B, NCSTN, PSEN1]
R-HSA:2682334	EPH-Ephrin signaling	REACTOME_Pathways_16.07.2019	0.012021	1	0.00805059	0.780908	Group129	13.0435	12	[ACTB, ADAM10, ARPC1B, ARPC5, LYN, MYH9, MYL6, NCSTN, PSEN1, ROCK1, SDCBP, SRC]
R-HSA:2894858	Signaling by NOTCH1 HD+PEST Domain Mutants in Cancer	REACTOME_Pathways_16.07.2019	0.297757	1	0.00805059	0.780908	Group129	8.62069	5	[ADAM10, HDAC6, KAT2B, NCSTN, PSEN1]
R-HSA:2894862	Constitutive Signaling by NOTCH1 HD+PEST Domain Mutants	REACTOME_Pathways_16.07.2019	0.297757	1	0.00805059	0.780908	Group129	8.62069	5	[ADAM10, HDAC6, KAT2B, NCSTN, PSEN1]
R-HSA:2979096	NOTCH2 Activation and Transmission of Signal to the Nucleus	REACTOME_Pathways_16.07.2019	0.0102792	1	0.00805059	0.780908	Group129	22.7273	5	[ADAM10, MDK, NCSTN, NOTCH2, PSEN1]
R-HSA:350054	Notch-HLH transcription pathway	REACTOME_Pathways_16.07.2019	0.255017	1	0.00805059	0.780908	Group129	10.7143	3	[HDAC6, KAT2B, NOTCH2]
R-HSA:389513	CTLA4 inhibitory signaling	REACTOME_Pathways_16.07.2019	0.141154	1	0.00805059	0.780908	Group129	14.2857	3	[LYN, PPP2R5B, SRC]
R-HSA:3928662	EPHB-mediated forward signaling	REACTOME_Pathways_16.07.2019	0.0453635	1	0.00805059	0.780908	Group129	14.2857	6	[ACTB, ARPC1B, ARPC5, LYN, ROCK1, SRC]
R-HSA:3928665	EPH-ephrin mediated repulsion of cells	REACTOME_Pathways_16.07.2019	0.0978218	1	0.00805059	0.780908	Group129	11.7647	6	[ACTB, ADAM10, LYN, NCSTN, PSEN1, SRC]
R-HSA:9012852	Signaling by NOTCH3	REACTOME_Pathways_16.07.2019	0.0841689	1	0.00805059	0.780908	Group129	12.2449	6	[ADAM10, KAT2B, NCSTN, PBX1, PSEN1, STAT1]
R-HSA:9013507	NOTCH3 Activation and Transmission of Signal to the Nucleus	REACTOME_Pathways_16.07.2019	0.204242	1	0.00805059	0.780908	Group129	12	3	[ADAM10, NCSTN, PSEN1]
R-HSA:9013508	NOTCH3 Intracellular Domain Regulates Transcription	REACTOME_Pathways_16.07.2019	0.204242	1	0.00805059	0.780908	Group129	12	3	[KAT2B, PBX1, STAT1]
R-HSA:9013694	Signaling by NOTCH4	REACTOME_Pathways_16.07.2019	0.140836	1	0.00805059	0.780908	Group129	9.7561	8	[ADAM10, KAT2B, NCSTN, NOTCH2, PSEN1, PSMB10, PSMB9, PSME1]
R-HSA:9013700	NOTCH4 Activation and Transmission of Signal to the Nucleus	REACTOME_Pathways_16.07.2019	0.0276978	1	0.00805059	0.780908	Group129	27.2727	3	[ADAM10, NCSTN, PSEN1]
R-HSA:109581	Apoptosis	REACTOME_Pathways_16.07.2019	0.0542876	1	0.451542	1	Group130	9.55056	17	[APAF1, BIRC2, CARD8, CASP7, CASP9, CFLAR, CTNNB1, DAPK2, DBNL, MAPK1, MAPK3, PMAIP1, PSMB10, PSMB9, PSME1, ROCK1, TRADD]
R-HSA:109606	Intrinsic Pathway for Apoptosis	REACTOME_Pathways_16.07.2019	0.0386099	1	0.451542	1	Group130	13.7255	7	[APAF1, CARD8, CASP7, CASP9, MAPK1, MAPK3, PMAIP1]
R-HSA:111458	Formation of apoptosome	REACTOME_Pathways_16.07.2019	0.000320617	0.124399	0.451542	1	Group130	45.4545	5	[APAF1, CARD8, CASP9, MAPK1, MAPK3]
R-HSA:111459	Activation of caspases through apoptosome-mediated cleavage	REACTOME_Pathways_16.07.2019	0.00424966	1	0.451542	1	Group130	50	3	[APAF1, CASP7, CASP9]
R-HSA:111461	Cytochrome c-mediated apoptotic response	REACTOME_Pathways_16.07.2019	6.95569e-05	0.027475	0.451542	1	Group130	46.1538	6	[APAF1, CARD8, CASP7, CASP9, MAPK1, MAPK3]
R-HSA:111463	SMAC (DIABLO) binds to IAPs	REACTOME_Pathways_16.07.2019	0.00709213	1	0.451542	1	Group130	42.8571	3	[APAF1, CASP7, CASP9]
R-HSA:111464	SMAC(DIABLO)-mediated dissociation of IAP:caspase complexes	REACTOME_Pathways_16.07.2019	0.00709213	1	0.451542	1	Group130	42.8571	3	[APAF1, CASP7, CASP9]
R-HSA:111469	SMAC, XIAP-regulated apoptotic response	REACTOME_Pathways_16.07.2019	0.0108231	1	0.451542	1	Group130	37.5	3	[APAF1, CASP7, CASP9]
R-HSA:111471	Apoptotic factor-mediated response	REACTOME_Pathways_16.07.2019	0.000275857	0.107584	0.451542	1	Group130	37.5	6	[APAF1, CARD8, CASP7, CASP9, MAPK1, MAPK3]
R-HSA:112409	RAF-independent MAPK1/3 activation	REACTOME_Pathways_16.07.2019	0.052335	1	0.451542	1	Group130	17.3913	4	[JAK1, MAPK1, MAPK3, TYK2]
R-HSA:198753	ERK/MAPK targets	REACTOME_Pathways_16.07.2019	0.0454023	1	0.451542	1	Group130	18.1818	4	[MAPK1, MAPK3, RPS6KA1, RPS6KA2]
R-HSA:2559585	Oncogene Induced Senescence	REACTOME_Pathways_16.07.2019	0.173872	1	0.451542	1	Group130	11.4286	4	[AGO4, MAPK1, MAPK3, MOV10]
R-HSA:2871796	FCERI mediated MAPK activation	REACTOME_Pathways_16.07.2019	0.137656	1	0.451542	1	Group130	12.5	4	[LYN, MAPK1, MAPK3, VAV1]
R-HSA:3371453	Regulation of HSF1-mediated heat shock response	REACTOME_Pathways_16.07.2019	0.635742	1	0.451542	1	Group130	5.7971	4	[HSPA1L, MAPK1, MAPK3, MAPKAPK2]
R-HSA:442742	CREB1 phosphorylation through NMDA receptor-mediated activation of RAS signaling	REACTOME_Pathways_16.07.2019	0.115422	1	0.451542	1	Group130	13.3333	4	[MAPK1, MAPK3, RPS6KA1, RPS6KA2]
R-HSA:444257	RSK activation	REACTOME_Pathways_16.07.2019	0.000459691	0.177441	0.451542	1	Group130	57.1429	4	[MAPK1, MAPK3, RPS6KA1, RPS6KA2]
R-HSA:5357801	Programmed Cell Death	REACTOME_Pathways_16.07.2019	0.0668666	1	0.451542	1	Group130	9.28962	17	[APAF1, BIRC2, CARD8, CASP7, CASP9, CFLAR, CTNNB1, DAPK2, DBNL, MAPK1, MAPK3, PMAIP1, PSMB10, PSMB9, PSME1, ROCK1, TRADD]
R-HSA:5675221	Negative regulation of MAPK pathway	REACTOME_Pathways_16.07.2019	0.462455	1	0.451542	1	Group130	7.5	3	[MAPK1, MAPK3, PPP2R5B]
R-HSA:74751	Insulin receptor signalling cascade	REACTOME_Pathways_16.07.2019	0.666681	1	0.451542	1	Group130	5.55556	3	[FLT3LG, MAPK1, MAPK3]
R-HSA:879415	Advanced glycosylation endproduct receptor signaling	REACTOME_Pathways_16.07.2019	0.0437413	1	0.451542	1	Group130	23.0769	3	[AGER, MAPK1, MAPK3]
R-HSA:8940973	RUNX2 regulates osteoblast differentiation	REACTOME_Pathways_16.07.2019	0.0598097	1	0.451542	1	Group130	16.6667	4	[HDAC6, MAPK1, MAPK3, SRC]
R-HSA:8941326	RUNX2 regulates bone development	REACTOME_Pathways_16.07.2019	0.137656	1	0.451542	1	Group130	12.5	4	[HDAC6, MAPK1, MAPK3, SRC]
R-HSA:8943724	Regulation of PTEN gene transcription	REACTOME_Pathways_16.07.2019	0.734871	1	0.451542	1	Group130	5	3	[EGR1, MAPK1, MAPK3]
R-HSA:9627069	Regulation of the apoptosome activity	REACTOME_Pathways_16.07.2019	0.000320617	0.124399	0.451542	1	Group130	45.4545	5	[APAF1, CARD8, CASP9, MAPK1, MAPK3]
R-HSA:9634638	Estrogen-dependent nuclear events downstream of ESR-membrane signaling	REACTOME_Pathways_16.07.2019	0.187872	1	0.451542	1	Group130	12.5	3	[HBEGF, MAPK1, MAPK3]
R-HSA:114604	GPVI-mediated activation cascade	REACTOME_Pathways_16.07.2019	0.0202557	1	5.95271e-07	7.32184e-05	Group131	17.1429	6	[LYN, PIK3CG, PIK3R5, PTPN6, RAC2, VAV1]
R-HSA:1433557	Signaling by SCF-KIT	REACTOME_Pathways_16.07.2019	0.00468838	1	5.95271e-07	7.32184e-05	Group131	18.6047	8	[CBL, KIT, LYN, PTPN6, SOCS1, SRC, STAT1, VAV1]
R-HSA:1433559	Regulation of KIT signaling	REACTOME_Pathways_16.07.2019	0.000275857	0.107584	5.95271e-07	7.32184e-05	Group131	37.5	6	[CBL, KIT, LYN, PTPN6, SOCS1, SRC]
R-HSA:1660499	Synthesis of PIPs at the plasma membrane	REACTOME_Pathways_16.07.2019	0.00522475	1	5.95271e-07	7.32184e-05	Group131	16.9811	9	[INPP4A, INPPL1, MTMR3, PIK3CD, PIK3CG, PIK3R5, PIP4K2C, PTEN, SYNJ1]
R-HSA:2029480	Fcgamma receptor (FCGR) dependent phagocytosis	REACTOME_Pathways_16.07.2019	1.96067e-05	0.00780346	5.95271e-07	7.32184e-05	Group131	19.7674	17	[ACTB, ARPC1B, ARPC5, ELMO2, HCK, ITPR2, LYN, MAPK1, MAPK3, MYH9, MYO9B, NCKAP1L, PLD3, PLD4, SRC, VAV1, WAS]
R-HSA:2029481	FCGR activation	REACTOME_Pathways_16.07.2019	0.0352475	1	5.95271e-07	7.32184e-05	Group131	25	3	[HCK, LYN, SRC]
R-HSA:210990	PECAM1 interactions	REACTOME_Pathways_16.07.2019	0.00504852	1	5.95271e-07	7.32184e-05	Group131	33.3333	4	[ITGAV, LYN, PTPN6, SRC]
R-HSA:2219528	PI3K/AKT Signaling in Cancer	REACTOME_Pathways_16.07.2019	0.100591	1	5.95271e-07	7.32184e-05	Group131	9.90099	10	[CASP9, HBEGF, KIT, PIK3AP1, PIK3CD, PTEN, RAC2, RICTOR, SRC, VAV1]
R-HSA:2454202	Fc epsilon receptor (FCERI) signaling	REACTOME_Pathways_16.07.2019	0.465074	1	5.95271e-07	7.32184e-05	Group131	6.71642	9	[ITPR2, LYN, MAPK1, MAPK3, PSMB10, PSMB9, PSME1, RASGRP4, VAV1]
R-HSA:2682334	EPH-Ephrin signaling	REACTOME_Pathways_16.07.2019	0.012021	1	5.95271e-07	7.32184e-05	Group131	13.0435	12	[ACTB, ADAM10, ARPC1B, ARPC5, LYN, MYH9, MYL6, NCSTN, PSEN1, ROCK1, SDCBP, SRC]
R-HSA:2871796	FCERI mediated MAPK activation	REACTOME_Pathways_16.07.2019	0.137656	1	5.95271e-07	7.32184e-05	Group131	12.5	4	[LYN, MAPK1, MAPK3, VAV1]
R-HSA:2871809	FCERI mediated Ca+2 mobilization	REACTOME_Pathways_16.07.2019	0.34237	1	5.95271e-07	7.32184e-05	Group131	9.09091	3	[ITPR2, LYN, VAV1]
R-HSA:388841	Costimulation by the CD28 family	REACTOME_Pathways_16.07.2019	0.0704454	1	5.95271e-07	7.32184e-05	Group131	11.4286	8	[CD4, LYN, PPP2R5B, PTPN6, RICTOR, SRC, TNFRSF14, VAV1]
R-HSA:389356	CD28 co-stimulation	REACTOME_Pathways_16.07.2019	0.14937	1	5.95271e-07	7.32184e-05	Group131	12.1212	4	[LYN, RICTOR, SRC, VAV1]
R-HSA:389513	CTLA4 inhibitory signaling	REACTOME_Pathways_16.07.2019	0.141154	1	5.95271e-07	7.32184e-05	Group131	14.2857	3	[LYN, PPP2R5B, SRC]
R-HSA:392451	G beta:gamma signalling through PI3Kgamma	REACTOME_Pathways_16.07.2019	0.0177619	1	5.95271e-07	7.32184e-05	Group131	20	5	[GNG10, GNG2, GNGT2, PIK3CG, PIK3R5]
R-HSA:3928662	EPHB-mediated forward signaling	REACTOME_Pathways_16.07.2019	0.0453635	1	5.95271e-07	7.32184e-05	Group131	14.2857	6	[ACTB, ARPC1B, ARPC5, LYN, ROCK1, SRC]
R-HSA:3928663	EPHA-mediated growth cone collapse	REACTOME_Pathways_16.07.2019	0.036873	1	5.95271e-07	7.32184e-05	Group131	16.6667	5	[LYN, MYH9, MYL6, ROCK1, SRC]
R-HSA:3928665	EPH-ephrin mediated repulsion of cells	REACTOME_Pathways_16.07.2019	0.0978218	1	5.95271e-07	7.32184e-05	Group131	11.7647	6	[ACTB, ADAM10, LYN, NCSTN, PSEN1, SRC]
R-HSA:400685	Sema4D in semaphorin signaling	REACTOME_Pathways_16.07.2019	0.00375855	1	5.95271e-07	7.32184e-05	Group131	24	6	[MYH9, MYL6, RND1, ROCK1, RRAS, SEMA4D]
R-HSA:416572	Sema4D induced cell migration and growth-cone collapse	REACTOME_Pathways_16.07.2019	0.00836569	1	5.95271e-07	7.32184e-05	Group131	23.8095	5	[MYH9, MYL6, RND1, ROCK1, SEMA4D]
R-HSA:512988	Interleukin-3, Interleukin-5 and GM-CSF signaling	REACTOME_Pathways_16.07.2019	0.000651206	0.249412	5.95271e-07	7.32184e-05	Group131	20.8333	10	[CBL, CSF2RA, HCK, IL3RA, INPPL1, JAK1, LYN, PIK3CD, PTPN6, VAV1]
R-HSA:5218920	VEGFR2 mediated vascular permeability	REACTOME_Pathways_16.07.2019	0.104949	1	5.95271e-07	7.32184e-05	Group131	13.7931	4	[CTNNA1, CTNNB1, RICTOR, VAV1]
R-HSA:5625900	RHO GTPases activate CIT	REACTOME_Pathways_16.07.2019	0.126563	1	5.95271e-07	7.32184e-05	Group131	15	3	[MYH9, MYL6, PPP1R12A]
R-HSA:5627117	RHO GTPases Activate ROCKs	REACTOME_Pathways_16.07.2019	0.0331781	1	5.95271e-07	7.32184e-05	Group131	20	4	[MYH9, MYL6, PPP1R12A, ROCK1]
R-HSA:5627123	RHO GTPases activate PAKs	REACTOME_Pathways_16.07.2019	0.187872	1	5.95271e-07	7.32184e-05	Group131	12.5	3	[MYH9, MYL6, PPP1R12A]
R-HSA:5663213	RHO GTPases Activate WASPs and WAVEs	REACTOME_Pathways_16.07.2019	0.00623383	1	5.95271e-07	7.32184e-05	Group131	19.4444	7	[ACTB, ARPC1B, ARPC5, MAPK1, MAPK3, NCKAP1L, WAS]
R-HSA:5673000	RAF activation	REACTOME_Pathways_16.07.2019	0.324825	1	5.95271e-07	7.32184e-05	Group131	9.375	3	[MAP3K11, PPP2R5B, SRC]
R-HSA:5690714	CD22 mediated BCR regulation	REACTOME_Pathways_16.07.2019	0.00222848	0.824538	5.95271e-07	7.32184e-05	Group131	60	3	[CD22, LYN, PTPN6]
R-HSA:877312	Regulation of IFNG signaling	REACTOME_Pathways_16.07.2019	0.00118626	0.447221	5.95271e-07	7.32184e-05	Group131	35.7143	5	[JAK1, PTPN6, SOCS1, SOCS3, STAT1]
R-HSA:9006335	Signaling by Erythropoietin	REACTOME_Pathways_16.07.2019	0.0177619	1	5.95271e-07	7.32184e-05	Group131	20	5	[LYN, PIK3CD, PIK3CG, PIK3R5, VAV1]
R-HSA:9027276	Erythropoietin activates Phosphoinositide-3-kinase (PI3K)	REACTOME_Pathways_16.07.2019	0.00504852	1	5.95271e-07	7.32184e-05	Group131	33.3333	4	[LYN, PIK3CD, PIK3CG, PIK3R5]
R-HSA:912631	Regulation of signaling by CBL	REACTOME_Pathways_16.07.2019	0.0102792	1	5.95271e-07	7.32184e-05	Group131	22.7273	5	[CBL, HCK, LYN, PIK3CD, VAV1]
R-HSA:982772	Growth hormone receptor signaling	REACTOME_Pathways_16.07.2019	0.000497834	0.191666	5.95271e-07	7.32184e-05	Group131	29.1667	7	[LYN, MAPK1, MAPK3, PTPN6, SOCS1, SOCS3, STAT1]
R-HSA:983695	Antigen activates B Cell Receptor (BCR) leading to generation of second messengers	REACTOME_Pathways_16.07.2019	0.000625462	0.240178	5.95271e-07	7.32184e-05	Group131	25	8	[CD22, DAPP1, ITPR2, LYN, PIK3AP1, PIK3CD, PTPN6, VAV1]
R-HSA:983705	Signaling by the B Cell Receptor (BCR)	REACTOME_Pathways_16.07.2019	0.0475579	1	5.95271e-07	7.32184e-05	Group131	10.7143	12	[CD22, DAPP1, ITPR2, LYN, PIK3AP1, PIK3CD, PRKCB, PSMB10, PSMB9, PSME1, PTPN6, VAV1]
R-HSA:111885	Opioid Signalling	REACTOME_Pathways_16.07.2019	0.0264882	1	0.044842	1	Group132	12.0879	11	[CAMKK1, GNAI1, GNAI2, GNG10, GNG2, GNGT2, ITPR2, MAPK1, PDE1B, PLCB2, PRKAR1A]
R-HSA:111933	Calmodulin induced events	REACTOME_Pathways_16.07.2019	0.394653	1	0.044842	1	Group132	8.33333	3	[CAMKK1, PDE1B, PRKAR1A]
R-HSA:111996	Ca-dependent events	REACTOME_Pathways_16.07.2019	0.212924	1	0.044842	1	Group132	10.5263	4	[CAMKK1, MAPK1, PDE1B, PRKAR1A]
R-HSA:111997	CaM pathway	REACTOME_Pathways_16.07.2019	0.394653	1	0.044842	1	Group132	8.33333	3	[CAMKK1, PDE1B, PRKAR1A]
R-HSA:112040	G-protein mediated events	REACTOME_Pathways_16.07.2019	0.020403	1	0.044842	1	Group132	14.5455	8	[CAMKK1, GNAI1, GNAI2, ITPR2, MAPK1, PDE1B, PLCB2, PRKAR1A]
R-HSA:112043	PLC beta mediated events	REACTOME_Pathways_16.07.2019	0.0184109	1	0.044842	1	Group132	14.8148	8	[CAMKK1, GNAI1, GNAI2, ITPR2, MAPK1, PDE1B, PLCB2, PRKAR1A]
R-HSA:112314	Neurotransmitter receptors and postsynaptic signal transmission	REACTOME_Pathways_16.07.2019	0.0339052	1	0.044842	1	Group132	9.70874	20	[CAMKK1, GNAI1, GNAI2, GNG10, GNG2, GNGT2, GRIN2C, GRIN3A, MAPK1, MAPK3, PICK1, PLCB2, PPM1F, PRKAB1, PRKAR1A, PRKCB, RPS6KA1, RPS6KA2, SRC, TUBA1A]
R-HSA:112315	Transmission across Chemical Synapses	REACTOME_Pathways_16.07.2019	0.0348011	1	0.044842	1	Group132	9.19118	25	[ABAT, ARL6IP5, CACFD1, CACNA2D3, CAMKK1, GNAI1, GNAI2, GNG10, GNG2, GNGT2, GRIN2C, GRIN3A, MAPK1, MAPK3, PICK1, PLCB2, PPFIA4, PPM1F, PRKAB1, PRKAR1A, PRKCB, RPS6KA1, RPS6KA2, SRC, TUBA1A]
R-HSA:112316	Neuronal System	REACTOME_Pathways_16.07.2019	0.124167	1	0.044842	1	Group132	7.74818	32	[ABAT, ARL6IP5, CACFD1, CACNA2D3, CAMKK1, DBNL, FLOT1, GNAI1, GNAI2, GNG10, GNG2, GNGT2, GRIN2C, GRIN3A, HOMER2, IL1RAP, KCND1, LRFN1, MAPK1, MAPK3, PICK1, PLCB2, PPFIA4, PPM1F, PRKAB1, PRKAR1A, PRKCB, RPS6KA1, RPS6KA2, SHANK3, SRC, TUBA1A]
R-HSA:1295596	Spry regulation of FGF signaling	REACTOME_Pathways_16.07.2019	0.00233045	0.859936	0.044842	1	Group132	31.25	5	[CBL, MAPK1, MAPK3, SPRY2, SRC]
R-HSA:1296041	Activation of G protein gated Potassium channels	REACTOME_Pathways_16.07.2019	0.204242	1	0.044842	1	Group132	12	3	[GNG10, GNG2, GNGT2]
R-HSA:1296059	G protein gated Potassium channels	REACTOME_Pathways_16.07.2019	0.204242	1	0.044842	1	Group132	12	3	[GNG10, GNG2, GNGT2]
R-HSA:1296065	Inwardly rectifying K+ channels	REACTOME_Pathways_16.07.2019	0.307277	1	0.044842	1	Group132	9.67742	3	[GNG10, GNG2, GNGT2]
R-HSA:1296071	Potassium Channels	REACTOME_Pathways_16.07.2019	0.875584	1	0.044842	1	Group132	4.0404	4	[GNG10, GNG2, GNGT2, KCND1]
R-HSA:1489509	DAG and IP3 signaling	REACTOME_Pathways_16.07.2019	0.26819	1	0.044842	1	Group132	9.52381	4	[CAMKK1, ITPR2, PDE1B, PRKAR1A]
R-HSA:163359	Glucagon signaling in metabolic regulation	REACTOME_Pathways_16.07.2019	0.34237	1	0.044842	1	Group132	9.09091	3	[GNG10, GNG2, PRKAR1A]
R-HSA:163685	Integration of energy metabolism	REACTOME_Pathways_16.07.2019	0.0752697	1	0.044842	1	Group132	10.1852	11	[ACSL4, CD36, GNAI1, GNAI2, GNG10, GNG2, GNGT2, IQGAP1, ITPR2, PLCB2, PRKAR1A]
R-HSA:187687	Signalling to ERKs	REACTOME_Pathways_16.07.2019	0.0132503	1	0.044842	1	Group132	18.75	6	[MAPK1, MAPK13, MAPK3, MAPKAPK2, RIT1, SRC]
R-HSA:190236	Signaling by FGFR	REACTOME_Pathways_16.07.2019	0.465843	1	0.044842	1	Group132	6.89655	6	[CBL, FRS3, MAPK1, MAPK3, SPRY2, SRC]
R-HSA:195721	Signaling by WNT	REACTOME_Pathways_16.07.2019	0.18725	1	0.044842	1	Group132	7.57576	25	[AGO4, ARRB2, BCL9L, CTNNB1, FRAT1, GNG10, GNG2, GNGT2, HIST1H2AC, HIST1H2BN, HIST2H2BE, ITPR2, MOV10, PLCB2, PPP2R5B, PRKCB, PSMB10, PSMB9, PSME1, RAC2, RNF146, RUNX3, TLE4, TPTEP2-CSNK1E, WNT5B]
R-HSA:202040	G-protein activation	REACTOME_Pathways_16.07.2019	0.0281653	1	0.044842	1	Group132	17.8571	5	[GNAI1, GNAI2, GNG10, GNG2, GNGT2]
R-HSA:373080	Class B/2 (Secretin family receptors)	REACTOME_Pathways_16.07.2019	0.140344	1	0.044842	1	Group132	9.47368	9	[ADGRE1, ADGRE3, CD55, GIPR, GNG10, GNG2, GNGT2, PTH2R, UCN]
R-HSA:375165	NCAM signaling for neurite out-growth	REACTOME_Pathways_16.07.2019	0.201035	1	0.044842	1	Group132	9.52381	6	[COL4A2, COL9A2, MAPK1, MAPK3, SRC, ST8SIA4]
R-HSA:381676	Glucagon-like Peptide-1 (GLP1) regulates insulin secretion	REACTOME_Pathways_16.07.2019	0.0453635	1	0.044842	1	Group132	14.2857	6	[GNG10, GNG2, GNGT2, IQGAP1, ITPR2, PRKAR1A]
R-HSA:3858494	Beta-catenin independent WNT signaling	REACTOME_Pathways_16.07.2019	0.03806	1	0.044842	1	Group132	10.3448	15	[AGO4, ARRB2, CTNNB1, GNG10, GNG2, GNGT2, ITPR2, MOV10, PLCB2, PRKCB, PSMB10, PSMB9, PSME1, RAC2, WNT5B]
R-HSA:390466	Chaperonin-mediated protein folding	REACTOME_Pathways_16.07.2019	0.140344	1	0.044842	1	Group132	9.47368	9	[ACTB, FBXL5, FBXW4, GNAI1, GNAI2, GNG10, GNG2, GNGT2, TUBA1A]
R-HSA:391251	Protein folding	REACTOME_Pathways_16.07.2019	0.18151	1	0.044842	1	Group132	8.91089	9	[ACTB, FBXL5, FBXW4, GNAI1, GNAI2, GNG10, GNG2, GNGT2, TUBA1A]
R-HSA:392170	ADP signalling through P2Y purinoceptor 12	REACTOME_Pathways_16.07.2019	0.0102792	1	0.044842	1	Group132	22.7273	5	[GNAI1, GNAI2, GNG10, GNG2, GNGT2]
R-HSA:392451	G beta:gamma signalling through PI3Kgamma	REACTOME_Pathways_16.07.2019	0.0177619	1	0.044842	1	Group132	20	5	[GNG10, GNG2, GNGT2, PIK3CG, PIK3R5]
R-HSA:392518	Signal amplification	REACTOME_Pathways_16.07.2019	0.0132503	1	0.044842	1	Group132	18.75	6	[GNAI1, GNAI2, GNG10, GNG2, GNGT2, SRC]
R-HSA:392851	Prostacyclin signalling through prostacyclin receptor	REACTOME_Pathways_16.07.2019	0.112555	1	0.044842	1	Group132	15.7895	3	[GNG10, GNG2, GNGT2]
R-HSA:397795	G-protein beta:gamma signalling	REACTOME_Pathways_16.07.2019	0.0132503	1	0.044842	1	Group132	18.75	6	[GNG10, GNG2, GNGT2, PIK3CG, PIK3R5, PLCB2]
R-HSA:400042	Adrenaline,noradrenaline inhibits insulin secretion	REACTOME_Pathways_16.07.2019	0.0281653	1	0.044842	1	Group132	17.8571	5	[GNAI1, GNAI2, GNG10, GNG2, GNGT2]
R-HSA:400451	Free fatty acids regulate insulin secretion	REACTOME_Pathways_16.07.2019	0.0276978	1	0.044842	1	Group132	27.2727	3	[ACSL4, CD36, PLCB2]
R-HSA:4086398	Ca2+ pathway	REACTOME_Pathways_16.07.2019	0.0356415	1	0.044842	1	Group132	13.1148	8	[AGO4, CTNNB1, GNG10, GNG2, GNGT2, ITPR2, MOV10, PLCB2]
R-HSA:416482	G alpha (12/13) signalling events	REACTOME_Pathways_16.07.2019	0.0272513	1	0.044842	1	Group132	12.5	10	[AKAP13, ARHGEF1, FGD3, FGD4, GNG10, GNG2, GNGT2, ROCK1, SOS2, VAV1]
R-HSA:418217	G beta:gamma signalling through PLC beta	REACTOME_Pathways_16.07.2019	0.0331781	1	0.044842	1	Group132	20	4	[GNG10, GNG2, GNGT2, PLCB2]
R-HSA:418346	Platelet homeostasis	REACTOME_Pathways_16.07.2019	0.0211832	1	0.044842	1	Group132	12.5	11	[ATP2A1, ATP2B4, GNG10, GNG2, GNGT2, GUCY1A2, ITPR2, PAFAH2, PDE1B, PPP2R5B, PTPN6]
R-HSA:418592	ADP signalling through P2Y purinoceptor 1	REACTOME_Pathways_16.07.2019	0.0678188	1	0.044842	1	Group132	16	4	[GNG10, GNG2, GNGT2, SRC]
R-HSA:418594	G alpha (i) signalling events	REACTOME_Pathways_16.07.2019	0.0522639	1	0.044842	1	Group132	8.35381	34	[C5, CAMKK1, CCL20, CCL4, CCL4L2, CCR1, CCR3, CCR5, CNR1, CXCL16, CYP4V2, DHRS3, GNAI1, GNAI2, GNG10, GNG2, GNGT2, GPSM3, HSPG2, ITPR2, LPAR2, LRP10, MAPK1, OPRL1, P2RY13, P2RY14, PDE1B, PLCB2, PRKAR1A, PSAP, RDH5, RGS1, RGS19, SRC]
R-HSA:418597	G alpha (z) signalling events	REACTOME_Pathways_16.07.2019	0.0288136	1	0.044842	1	Group132	14.5833	7	[GNAI1, GNAI2, GNG10, GNG2, GNGT2, PRKCB, RGS19]
R-HSA:420092	Glucagon-type ligand receptors	REACTOME_Pathways_16.07.2019	0.14937	1	0.044842	1	Group132	12.1212	4	[GIPR, GNG10, GNG2, GNGT2]
R-HSA:422356	Regulation of insulin secretion	REACTOME_Pathways_16.07.2019	0.00902648	1	0.044842	1	Group132	14.1026	11	[ACSL4, CD36, GNAI1, GNAI2, GNG10, GNG2, GNGT2, IQGAP1, ITPR2, PLCB2, PRKAR1A]
R-HSA:428930	Thromboxane signalling through TP receptor	REACTOME_Pathways_16.07.2019	0.171864	1	0.044842	1	Group132	13.0435	3	[GNG10, GNG2, GNGT2]
R-HSA:432040	Vasopressin regulates renal water homeostasis via Aquaporins	REACTOME_Pathways_16.07.2019	0.282405	1	0.044842	1	Group132	9.30233	4	[GNG10, GNG2, GNGT2, PRKAR1A]
R-HSA:445717	Aquaporin-mediated transport	REACTOME_Pathways_16.07.2019	0.412608	1	0.044842	1	Group132	7.69231	4	[GNG10, GNG2, GNGT2, PRKAR1A]
R-HSA:451326	Activation of kainate receptors upon glutamate binding	REACTOME_Pathways_16.07.2019	0.137656	1	0.044842	1	Group132	12.5	4	[GNG10, GNG2, GNGT2, PLCB2]
R-HSA:456926	Thrombin signalling through proteinase activated receptors (PARs)	REACTOME_Pathways_16.07.2019	0.00312433	1	0.044842	1	Group132	21.875	7	[ARRB2, GNG10, GNG2, GNGT2, MAPK1, MAPK3, SRC]
R-HSA:500657	Presynaptic function of Kainate receptors	REACTOME_Pathways_16.07.2019	0.0390163	1	0.044842	1	Group132	19.0476	4	[GNG10, GNG2, GNGT2, PLCB2]
R-HSA:5654726	Negative regulation of FGFR1 signaling	REACTOME_Pathways_16.07.2019	0.0527258	1	0.044842	1	Group132	15.1515	5	[CBL, MAPK1, MAPK3, SPRY2, SRC]
R-HSA:5654727	Negative regulation of FGFR2 signaling	REACTOME_Pathways_16.07.2019	0.0587661	1	0.044842	1	Group132	14.7059	5	[CBL, MAPK1, MAPK3, SPRY2, SRC]
R-HSA:5654732	Negative regulation of FGFR3 signaling	REACTOME_Pathways_16.07.2019	0.0323364	1	0.044842	1	Group132	17.2414	5	[CBL, MAPK1, MAPK3, SPRY2, SRC]
R-HSA:5654733	Negative regulation of FGFR4 signaling	REACTOME_Pathways_16.07.2019	0.0417809	1	0.044842	1	Group132	16.129	5	[CBL, MAPK1, MAPK3, SPRY2, SRC]
R-HSA:5654736	Signaling by FGFR1	REACTOME_Pathways_16.07.2019	0.0908557	1	0.044842	1	Group132	12	6	[CBL, FRS3, MAPK1, MAPK3, SPRY2, SRC]
R-HSA:5654738	Signaling by FGFR2	REACTOME_Pathways_16.07.2019	0.307291	1	0.044842	1	Group132	8.21918	6	[CBL, FRS3, MAPK1, MAPK3, SPRY2, SRC]
R-HSA:5654741	Signaling by FGFR3	REACTOME_Pathways_16.07.2019	0.0368439	1	0.044842	1	Group132	15	6	[CBL, FRS3, MAPK1, MAPK3, SPRY2, SRC]
R-HSA:5654743	Signaling by FGFR4	REACTOME_Pathways_16.07.2019	0.0409639	1	0.044842	1	Group132	14.6341	6	[CBL, FRS3, MAPK1, MAPK3, SPRY2, SRC]
R-HSA:5674135	MAP2K and MAPK activation	REACTOME_Pathways_16.07.2019	0.0112123	1	0.044842	1	Group132	17.5	7	[ACTB, APBB1IP, ARRB2, IQGAP1, MAPK1, MAPK3, SRC]
R-HSA:6802946	Signaling by moderate kinase activity BRAF mutants	REACTOME_Pathways_16.07.2019	0.00815927	1	0.044842	1	Group132	17.0213	8	[ACTB, APBB1IP, ARRB2, IQGAP1, MAP3K11, MAPK1, MAPK3, SRC]
R-HSA:6802948	Signaling by high-kinase activity BRAF mutants	REACTOME_Pathways_16.07.2019	0.00623383	1	0.044842	1	Group132	19.4444	7	[ACTB, APBB1IP, ARRB2, IQGAP1, MAPK1, MAPK3, SRC]
R-HSA:6802949	Signaling by RAS mutants	REACTOME_Pathways_16.07.2019	0.0326876	1	0.044842	1	Group132	13.3333	8	[ACTB, APBB1IP, ARRB2, IQGAP1, MAP3K11, MAPK1, MAPK3, SRC]
R-HSA:6802952	Signaling by BRAF and RAF fusions	REACTOME_Pathways_16.07.2019	0.0571495	1	0.044842	1	Group132	11.9403	8	[ACTB, AKAP9, APBB1IP, ARRB2, IQGAP1, MAPK1, MAPK3, SRC]
R-HSA:6802955	Paradoxical activation of RAF signaling by kinase inactive BRAF	REACTOME_Pathways_16.07.2019	0.00815927	1	0.044842	1	Group132	17.0213	8	[ACTB, APBB1IP, ARRB2, IQGAP1, MAP3K11, MAPK1, MAPK3, SRC]
R-HSA:6802957	Oncogenic MAPK signaling	REACTOME_Pathways_16.07.2019	0.0747031	1	0.044842	1	Group132	10.8434	9	[ACTB, AKAP9, APBB1IP, ARRB2, IQGAP1, MAP3K11, MAPK1, MAPK3, SRC]
R-HSA:6814122	Cooperation of PDCL (PhLP1) and TRiC/CCT in G-protein beta folding	REACTOME_Pathways_16.07.2019	0.120336	1	0.044842	1	Group132	11.9048	5	[GNAI1, GNAI2, GNG10, GNG2, GNGT2]
R-HSA:881907	Gastrin-CREB signalling pathway via PKC and MAPK	REACTOME_Pathways_16.07.2019	0.00411752	1	0.044842	1	Group132	27.7778	5	[HBEGF, MAPK1, MAPK3, RPS6KA1, RPS6KA2]
R-HSA:8939211	ESR-mediated signaling	REACTOME_Pathways_16.07.2019	0.161893	1	0.044842	1	Group132	8.07175	18	[AGO4, GNAI1, GNAI2, GNG10, GNG2, GNGT2, HBEGF, HIST1H2AC, HIST1H2BN, HIST2H2BE, KAT2B, MAPK1, MAPK3, MOV10, NCOA2, NCOA3, SRC, USF1]
R-HSA:8940973	RUNX2 regulates osteoblast differentiation	REACTOME_Pathways_16.07.2019	0.0598097	1	0.044842	1	Group132	16.6667	4	[HDAC6, MAPK1, MAPK3, SRC]
R-HSA:8941326	RUNX2 regulates bone development	REACTOME_Pathways_16.07.2019	0.137656	1	0.044842	1	Group132	12.5	4	[HDAC6, MAPK1, MAPK3, SRC]
R-HSA:8964315	G beta:gamma signalling through BTK	REACTOME_Pathways_16.07.2019	0.0991865	1	0.044842	1	Group132	16.6667	3	[GNG10, GNG2, GNGT2]
R-HSA:8964616	G beta:gamma signalling through CDC42	REACTOME_Pathways_16.07.2019	0.126563	1	0.044842	1	Group132	15	3	[GNG10, GNG2, GNGT2]
R-HSA:9006931	Signaling by Nuclear Receptors	REACTOME_Pathways_16.07.2019	0.229245	1	0.044842	1	Group132	7.5188	20	[AGO4, DHRS3, GNAI1, GNAI2, GNG10, GNG2, GNGT2, HBEGF, HIST1H2AC, HIST1H2BN, HIST2H2BE, KAT2B, MAPK1, MAPK3, MOV10, NCOA2, NCOA3, RDH5, SRC, USF1]
R-HSA:9009391	Extra-nuclear estrogen signaling	REACTOME_Pathways_16.07.2019	0.0507528	1	0.044842	1	Group132	11.6883	9	[GNAI1, GNAI2, GNG10, GNG2, GNGT2, HBEGF, MAPK1, MAPK3, SRC]
R-HSA:9027276	Erythropoietin activates Phosphoinositide-3-kinase (PI3K)	REACTOME_Pathways_16.07.2019	0.00504852	1	0.044842	1	Group132	33.3333	4	[LYN, PIK3CD, PIK3CG, PIK3R5]
R-HSA:9634638	Estrogen-dependent nuclear events downstream of ESR-membrane signaling	REACTOME_Pathways_16.07.2019	0.187872	1	0.044842	1	Group132	12.5	3	[HBEGF, MAPK1, MAPK3]
R-HSA:977443	GABA receptor activation	REACTOME_Pathways_16.07.2019	0.273067	1	0.044842	1	Group132	8.92857	5	[GNAI1, GNAI2, GNG10, GNG2, GNGT2]
R-HSA:977444	GABA B receptor activation	REACTOME_Pathways_16.07.2019	0.0945726	1	0.044842	1	Group132	12.8205	5	[GNAI1, GNAI2, GNG10, GNG2, GNGT2]
R-HSA:991365	Activation of GABAB receptors	REACTOME_Pathways_16.07.2019	0.0945726	1	0.044842	1	Group132	12.8205	5	[GNAI1, GNAI2, GNG10, GNG2, GNGT2]
R-HSA:997272	Inhibition of voltage gated Ca2+ channels via Gbeta/gamma subunits	REACTOME_Pathways_16.07.2019	0.204242	1	0.044842	1	Group132	12	3	[GNG10, GNG2, GNGT2]
R-HSA:110328	Recognition and association of DNA glycosylase with site containing an affected pyrimidine	REACTOME_Pathways_16.07.2019	0.537214	1	0.428666	1	Group133	6.55738	4	[HIST1H2AC, HIST1H2BN, HIST2H2BE, TINF2]
R-HSA:110329	Cleavage of the damaged pyrimidine	REACTOME_Pathways_16.07.2019	0.537214	1	0.428666	1	Group133	6.55738	4	[HIST1H2AC, HIST1H2BN, HIST2H2BE, TINF2]
R-HSA:110330	Recognition and association of DNA glycosylase with site containing an affected purine	REACTOME_Pathways_16.07.2019	0.469359	1	0.428666	1	Group133	7.14286	4	[HIST1H2AC, HIST1H2BN, HIST2H2BE, TINF2]
R-HSA:110331	Cleavage of the damaged purine	REACTOME_Pathways_16.07.2019	0.469359	1	0.428666	1	Group133	7.14286	4	[HIST1H2AC, HIST1H2BN, HIST2H2BE, TINF2]
R-HSA:1221632	Meiotic synapsis	REACTOME_Pathways_16.07.2019	0.557085	1	0.428666	1	Group133	6.32911	5	[HIST1H2AC, HIST1H2BN, HIST2H2BE, SUN2, TINF2]
R-HSA:1474165	Reproduction	REACTOME_Pathways_16.07.2019	0.806214	1	0.428666	1	Group133	4.86111	7	[B4GALT1, HIST1H2AC, HIST1H2BN, HIST2H2BE, IZUMO4, SUN2, TINF2]
R-HSA:1500620	Meiosis	REACTOME_Pathways_16.07.2019	0.869896	1	0.428666	1	Group133	4.23729	5	[HIST1H2AC, HIST1H2BN, HIST2H2BE, SUN2, TINF2]
R-HSA:157118	Signaling by NOTCH	REACTOME_Pathways_16.07.2019	0.00655408	1	0.428666	1	Group133	10.6383	25	[ADAM10, AGO4, ARRB2, ATP2A1, B4GALT1, DTX2, DTX4, HDAC6, HIF1A, HIST1H2AC, HIST1H2BN, HIST2H2BE, KAT2B, MDK, MOV10, NCSTN, NOTCH2, NUMB, PBX1, PSEN1, PSMB10, PSMB9, PSME1, STAT1, TLE4]
R-HSA:157579	Telomere Maintenance	REACTOME_Pathways_16.07.2019	0.590728	1	0.428666	1	Group133	6.09756	5	[HIST1H2AC, HIST1H2BN, HIST2H2BE, POLD4, TINF2]
R-HSA:166058	MyD88:MAL(TIRAP) cascade initiated on plasma membrane	REACTOME_Pathways_16.07.2019	0.0191786	1	0.428666	1	Group133	12.2449	12	[AGER, CD36, IRAK4, MAPK1, MAPK3, MAPKAPK2, RPS6KA1, RPS6KA2, SOCS1, TIRAP, TLR1, TLR6]
R-HSA:166166	MyD88-independent TLR4 cascade	REACTOME_Pathways_16.07.2019	0.167224	1	0.428666	1	Group133	9.09091	9	[AGER, BIRC2, IRF7, MAPK1, MAPK3, MAPKAPK2, RPS6KA1, RPS6KA2, TANK]
R-HSA:166520	Signaling by NTRKs	REACTOME_Pathways_16.07.2019	0.0909213	1	0.428666	1	Group133	10.101	10	[DNM2, FRS3, MAPK1, MAPK13, MAPK3, MAPKAPK2, RIT1, RPS6KA1, RPS6KA2, SRC]
R-HSA:168138	Toll Like Receptor 9 (TLR9) Cascade	REACTOME_Pathways_16.07.2019	0.262204	1	0.428666	1	Group133	8.24742	8	[AGER, IRAK4, IRF7, MAPK1, MAPK3, MAPKAPK2, RPS6KA1, RPS6KA2]
R-HSA:168142	Toll Like Receptor 10 (TLR10) Cascade	REACTOME_Pathways_16.07.2019	0.293254	1	0.428666	1	Group133	8.13953	7	[AGER, IRAK4, MAPK1, MAPK3, MAPKAPK2, RPS6KA1, RPS6KA2]
R-HSA:168164	Toll Like Receptor 3 (TLR3) Cascade	REACTOME_Pathways_16.07.2019	0.133994	1	0.428666	1	Group133	9.57447	9	[AGER, BIRC2, IRF7, MAPK1, MAPK3, MAPKAPK2, RPS6KA1, RPS6KA2, TANK]
R-HSA:168176	Toll Like Receptor 5 (TLR5) Cascade	REACTOME_Pathways_16.07.2019	0.293254	1	0.428666	1	Group133	8.13953	7	[AGER, IRAK4, MAPK1, MAPK3, MAPKAPK2, RPS6KA1, RPS6KA2]
R-HSA:168179	Toll Like Receptor TLR1:TLR2 Cascade	REACTOME_Pathways_16.07.2019	0.0237698	1	0.428666	1	Group133	11.8812	12	[AGER, CD36, IRAK4, MAPK1, MAPK3, MAPKAPK2, RPS6KA1, RPS6KA2, SOCS1, TIRAP, TLR1, TLR6]
R-HSA:168181	Toll Like Receptor 7/8 (TLR7/8) Cascade	REACTOME_Pathways_16.07.2019	0.226963	1	0.428666	1	Group133	8.60215	8	[AGER, IRAK4, IRF7, MAPK1, MAPK3, MAPKAPK2, RPS6KA1, RPS6KA2]
R-HSA:168188	Toll Like Receptor TLR6:TLR2 Cascade	REACTOME_Pathways_16.07.2019	0.0191786	1	0.428666	1	Group133	12.2449	12	[AGER, CD36, IRAK4, MAPK1, MAPK3, MAPKAPK2, RPS6KA1, RPS6KA2, SOCS1, TIRAP, TLR1, TLR6]
R-HSA:171306	Packaging Of Telomere Ends	REACTOME_Pathways_16.07.2019	0.412608	1	0.428666	1	Group133	7.69231	4	[HIST1H2AC, HIST1H2BN, HIST2H2BE, TINF2]
R-HSA:181438	Toll Like Receptor 2 (TLR2) Cascade	REACTOME_Pathways_16.07.2019	0.0237698	1	0.428666	1	Group133	11.8812	12	[AGER, CD36, IRAK4, MAPK1, MAPK3, MAPKAPK2, RPS6KA1, RPS6KA2, SOCS1, TIRAP, TLR1, TLR6]
R-HSA:187037	Signaling by NTRK1 (TRKA)	REACTOME_Pathways_16.07.2019	0.0543378	1	0.428666	1	Group133	11.5385	9	[DNM2, MAPK1, MAPK13, MAPK3, MAPKAPK2, RIT1, RPS6KA1, RPS6KA2, SRC]
R-HSA:187687	Signalling to ERKs	REACTOME_Pathways_16.07.2019	0.0132503	1	0.428666	1	Group133	18.75	6	[MAPK1, MAPK13, MAPK3, MAPKAPK2, RIT1, SRC]
R-HSA:1912408	Pre-NOTCH Transcription and Translation	REACTOME_Pathways_16.07.2019	0.36518	1	0.428666	1	Group133	7.52688	7	[AGO4, HIST1H2AC, HIST1H2BN, HIST2H2BE, KAT2B, MOV10, NOTCH2]
R-HSA:1912420	Pre-NOTCH Processing in Golgi	REACTOME_Pathways_16.07.2019	0.0991865	1	0.428666	1	Group133	16.6667	3	[ATP2A1, B4GALT1, NOTCH2]
R-HSA:1912422	Pre-NOTCH Expression and Processing	REACTOME_Pathways_16.07.2019	0.243575	1	0.428666	1	Group133	8.25688	9	[AGO4, ATP2A1, B4GALT1, HIST1H2AC, HIST1H2BN, HIST2H2BE, KAT2B, MOV10, NOTCH2]
R-HSA:195721	Signaling by WNT	REACTOME_Pathways_16.07.2019	0.18725	1	0.428666	1	Group133	7.57576	25	[AGO4, ARRB2, BCL9L, CTNNB1, FRAT1, GNG10, GNG2, GNGT2, HIST1H2AC, HIST1H2BN, HIST2H2BE, ITPR2, MOV10, PLCB2, PPP2R5B, PRKCB, PSMB10, PSMB9, PSME1, RAC2, RNF146, RUNX3, TLE4, TPTEP2-CSNK1E, WNT5B]
R-HSA:198725	Nuclear Events (kinase and transcription factor activation)	REACTOME_Pathways_16.07.2019	0.0177619	1	0.428666	1	Group133	20	5	[MAPK1, MAPK3, MAPKAPK2, RPS6KA1, RPS6KA2]
R-HSA:198753	ERK/MAPK targets	REACTOME_Pathways_16.07.2019	0.0454023	1	0.428666	1	Group133	18.1818	4	[MAPK1, MAPK3, RPS6KA1, RPS6KA2]
R-HSA:199920	CREB phosphorylation	REACTOME_Pathways_16.07.2019	0.00709213	1	0.428666	1	Group133	42.8571	3	[MAPKAPK2, RPS6KA1, RPS6KA2]
R-HSA:201681	TCF dependent signaling in response to WNT	REACTOME_Pathways_16.07.2019	0.605036	1	0.428666	1	Group133	6.00858	14	[BCL9L, CTNNB1, FRAT1, HIST1H2AC, HIST1H2BN, HIST2H2BE, PPP2R5B, PSMB10, PSMB9, PSME1, RNF146, RUNX3, TLE4, TPTEP2-CSNK1E]
R-HSA:201722	Formation of the beta-catenin:TCF transactivating complex	REACTOME_Pathways_16.07.2019	0.344402	1	0.428666	1	Group133	7.69231	7	[BCL9L, CTNNB1, HIST1H2AC, HIST1H2BN, HIST2H2BE, RUNX3, TLE4]
R-HSA:212165	Epigenetic regulation of gene expression	REACTOME_Pathways_16.07.2019	0.611009	1	0.428666	1	Group133	5.96026	9	[ACTB, ARID4B, DNMT3A, ERCC6, HIST1H2AC, HIST1H2BN, HIST2H2BE, KAT2B, TET2]
R-HSA:212300	PRC2 methylates histones and DNA	REACTOME_Pathways_16.07.2019	0.679585	1	0.428666	1	Group133	5.47945	4	[DNMT3A, HIST1H2AC, HIST1H2BN, HIST2H2BE]
R-HSA:2262752	Cellular responses to stress	REACTOME_Pathways_16.07.2019	0.757931	1	0.428666	1	Group133	5.56845	24	[AGO4, ATP7A, CCS, CYBA, CYBB, HDAC6, HIF1A, HIST1H2AC, HIST1H2BN, HIST2H2BE, HSPA1L, MAPK1, MAPK3, MAPKAPK2, MOV10, NCF1, NCF2, PSMB10, PSMB9, PSME1, RPS6KA1, RPS6KA2, TINF2, TUBA1A]
R-HSA:2299718	Condensation of Prophase Chromosomes	REACTOME_Pathways_16.07.2019	0.851099	1	0.428666	1	Group133	4.05405	3	[HIST1H2AC, HIST1H2BN, HIST2H2BE]
R-HSA:2559580	Oxidative Stress Induced Senescence	REACTOME_Pathways_16.07.2019	0.546664	1	0.428666	1	Group133	6.29921	8	[AGO4, HIST1H2AC, HIST1H2BN, HIST2H2BE, MAPK1, MAPK3, MAPKAPK2, MOV10]
R-HSA:2559582	Senescence-Associated Secretory Phenotype (SASP)	REACTOME_Pathways_16.07.2019	0.53958	1	0.428666	1	Group133	6.36364	7	[HIST1H2AC, HIST1H2BN, HIST2H2BE, MAPK1, MAPK3, RPS6KA1, RPS6KA2]
R-HSA:2559583	Cellular Senescence	REACTOME_Pathways_16.07.2019	0.697846	1	0.428666	1	Group133	5.58376	11	[AGO4, HIST1H2AC, HIST1H2BN, HIST2H2BE, MAPK1, MAPK3, MAPKAPK2, MOV10, RPS6KA1, RPS6KA2, TINF2]
R-HSA:2559585	Oncogene Induced Senescence	REACTOME_Pathways_16.07.2019	0.173872	1	0.428666	1	Group133	11.4286	4	[AGO4, MAPK1, MAPK3, MOV10]
R-HSA:2559586	DNA Damage/Telomere Stress Induced Senescence	REACTOME_Pathways_16.07.2019	0.747119	1	0.428666	1	Group133	5	4	[HIST1H2AC, HIST1H2BN, HIST2H2BE, TINF2]
R-HSA:2980766	Nuclear Envelope Breakdown	REACTOME_Pathways_16.07.2019	0.225212	1	0.428666	1	Group133	9.61539	5	[LEMD2, LPIN2, NEK7, NEK9, PRKCB]
R-HSA:3214815	HDACs deacetylate histones	REACTOME_Pathways_16.07.2019	0.709871	1	0.428666	1	Group133	5.31915	5	[ARID4B, HIST1H2AC, HIST1H2BN, HIST2H2BE, PHF21A]
R-HSA:3214847	HATs acetylate histones	REACTOME_Pathways_16.07.2019	0.53586	1	0.428666	1	Group133	6.33803	9	[ACTB, BRPF3, HIST1H2AC, HIST1H2BN, HIST2H2BE, ING4, KANSL3, KAT2B, NCOA2]
R-HSA:3247509	Chromatin modifying enzymes	REACTOME_Pathways_16.07.2019	0.884572	1	0.428666	1	Group133	4.74453	13	[ACTB, ARID4B, BRPF3, DNMT3A, HIST1H2AC, HIST1H2BN, HIST2H2BE, ING4, KANSL3, KAT2B, KDM6A, NCOA2, PHF21A]
R-HSA:3371453	Regulation of HSF1-mediated heat shock response	REACTOME_Pathways_16.07.2019	0.635742	1	0.428666	1	Group133	5.7971	4	[HSPA1L, MAPK1, MAPK3, MAPKAPK2]
R-HSA:3371556	Cellular response to heat stress	REACTOME_Pathways_16.07.2019	0.663399	1	0.428666	1	Group133	5.61798	5	[HDAC6, HSPA1L, MAPK1, MAPK3, MAPKAPK2]
R-HSA:3769402	Deactivation of the beta-catenin transactivating complex	REACTOME_Pathways_16.07.2019	0.495112	1	0.428666	1	Group133	7.14286	3	[BCL9L, CTNNB1, TLE4]
R-HSA:427359	SIRT1 negatively regulates rRNA expression	REACTOME_Pathways_16.07.2019	0.808066	1	0.428666	1	Group133	4.41176	3	[HIST1H2AC, HIST1H2BN, HIST2H2BE]
R-HSA:427389	ERCC6 (CSB) and EHMT2 (G9a) positively regulate rRNA expression	REACTOME_Pathways_16.07.2019	0.719608	1	0.428666	1	Group133	5.19481	4	[ERCC6, HIST1H2AC, HIST1H2BN, HIST2H2BE]
R-HSA:438064	Post NMDA receptor activation events	REACTOME_Pathways_16.07.2019	0.0294159	1	0.428666	1	Group133	12.3457	10	[CAMKK1, GRIN2C, MAPK1, MAPK3, PRKAB1, PRKAR1A, RPS6KA1, RPS6KA2, SRC, TUBA1A]
R-HSA:4419969	Depolymerisation of the Nuclear Lamina	REACTOME_Pathways_16.07.2019	0.0634456	1	0.428666	1	Group133	20	3	[LEMD2, LPIN2, PRKCB]
R-HSA:442742	CREB1 phosphorylation through NMDA receptor-mediated activation of RAS signaling	REACTOME_Pathways_16.07.2019	0.115422	1	0.428666	1	Group133	13.3333	4	[MAPK1, MAPK3, RPS6KA1, RPS6KA2]
R-HSA:442755	Activation of NMDA receptors and postsynaptic events	REACTOME_Pathways_16.07.2019	0.0130429	1	0.428666	1	Group133	12.9032	12	[CAMKK1, GRIN2C, GRIN3A, MAPK1, MAPK3, PPM1F, PRKAB1, PRKAR1A, RPS6KA1, RPS6KA2, SRC, TUBA1A]
R-HSA:444257	RSK activation	REACTOME_Pathways_16.07.2019	0.000459691	0.177441	0.428666	1	Group133	57.1429	4	[MAPK1, MAPK3, RPS6KA1, RPS6KA2]
R-HSA:448424	Interleukin-17 signaling	REACTOME_Pathways_16.07.2019	0.473801	1	0.428666	1	Group133	6.94444	5	[MAPK1, MAPK3, MAPKAPK2, RPS6KA1, RPS6KA2]
R-HSA:450282	MAPK targets/ Nuclear events mediated by MAP kinases	REACTOME_Pathways_16.07.2019	0.0417809	1	0.428666	1	Group133	16.129	5	[MAPK1, MAPK3, MAPKAPK2, RPS6KA1, RPS6KA2]
R-HSA:450294	MAP kinase activation	REACTOME_Pathways_16.07.2019	0.373401	1	0.428666	1	Group133	7.8125	5	[MAPK1, MAPK3, MAPKAPK2, RPS6KA1, RPS6KA2]
R-HSA:4839726	Chromatin organization	REACTOME_Pathways_16.07.2019	0.884572	1	0.428666	1	Group133	4.74453	13	[ACTB, ARID4B, BRPF3, DNMT3A, HIST1H2AC, HIST1H2BN, HIST2H2BE, ING4, KANSL3, KAT2B, KDM6A, NCOA2, PHF21A]
R-HSA:5250913	Positive epigenetic regulation of rRNA expression	REACTOME_Pathways_16.07.2019	0.669134	1	0.428666	1	Group133	5.60748	6	[ACTB, ERCC6, HIST1H2AC, HIST1H2BN, HIST2H2BE, KAT2B]
R-HSA:5250924	B-WICH complex positively regulates rRNA expression	REACTOME_Pathways_16.07.2019	0.50998	1	0.428666	1	Group133	6.59341	6	[ACTB, ERCC6, HIST1H2AC, HIST1H2BN, HIST2H2BE, KAT2B]
R-HSA:5334118	DNA methylation	REACTOME_Pathways_16.07.2019	0.588195	1	0.428666	1	Group133	6.15385	4	[DNMT3A, HIST1H2AC, HIST1H2BN, HIST2H2BE]
R-HSA:5617472	Activation of anterior HOX genes in hindbrain development during early embryogenesis	REACTOME_Pathways_16.07.2019	0.500326	1	0.428666	1	Group133	6.55738	8	[EGR2, HIST1H2AC, HIST1H2BN, HIST2H2BE, HOXA1, KDM6A, NCOA3, PBX1]
R-HSA:5619507	Activation of HOX genes during differentiation	REACTOME_Pathways_16.07.2019	0.500326	1	0.428666	1	Group133	6.55738	8	[EGR2, HIST1H2AC, HIST1H2BN, HIST2H2BE, HOXA1, KDM6A, NCOA3, PBX1]
R-HSA:5625740	RHO GTPases activate PKNs	REACTOME_Pathways_16.07.2019	0.244372	1	0.428666	1	Group133	8.42105	8	[HIST1H2AC, HIST1H2BN, HIST2H2BE, MYH9, MYL6, NCOA2, PKN1, PPP1R12A]
R-HSA:5625886	Activated PKN1 stimulates transcription of AR (androgen receptor) regulated genes KLK2 and KLK3	REACTOME_Pathways_16.07.2019	0.411398	1	0.428666	1	Group133	7.46269	5	[HIST1H2AC, HIST1H2BN, HIST2H2BE, NCOA2, PKN1]
R-HSA:5625900	RHO GTPases activate CIT	REACTOME_Pathways_16.07.2019	0.126563	1	0.428666	1	Group133	15	3	[MYH9, MYL6, PPP1R12A]
R-HSA:5627117	RHO GTPases Activate ROCKs	REACTOME_Pathways_16.07.2019	0.0331781	1	0.428666	1	Group133	20	4	[MYH9, MYL6, PPP1R12A, ROCK1]
R-HSA:5627123	RHO GTPases activate PAKs	REACTOME_Pathways_16.07.2019	0.187872	1	0.428666	1	Group133	12.5	3	[MYH9, MYL6, PPP1R12A]
R-HSA:606279	Deposition of new CENPA-containing nucleosomes at the centromere	REACTOME_Pathways_16.07.2019	0.851099	1	0.428666	1	Group133	4.05405	3	[HIST1H2AC, HIST1H2BN, HIST2H2BE]
R-HSA:6807070	PTEN Regulation	REACTOME_Pathways_16.07.2019	0.373192	1	0.428666	1	Group133	7.19424	10	[AGO4, EGR1, MAPK1, MAPK3, MOV10, PSMB10, PSMB9, PSME1, PTEN, RNF146]
R-HSA:68875	Mitotic Prophase	REACTOME_Pathways_16.07.2019	0.398885	1	0.428666	1	Group133	7.04225	10	[HIST1H2AC, HIST1H2BN, HIST2H2BE, LEMD2, LPIN2, MAPK1, MAPK3, NEK7, NEK9, PRKCB]
R-HSA:68886	M Phase	REACTOME_Pathways_16.07.2019	0.9655	1	0.428666	1	Group133	4.3038	17	[AKAP9, HIST1H2AC, HIST1H2BN, HIST2H2BE, LEMD2, LPIN2, MAPK1, MAPK3, NEK7, NEK9, PPP2R5B, PRKCB, PSMB10, PSMB9, PSME1, TPTEP2-CSNK1E, TUBA1A]
R-HSA:69278	Cell Cycle, Mitotic	REACTOME_Pathways_16.07.2019	0.990538	1	0.428666	1	Group133	4.08922	22	[AKAP9, CDC14A, HIST1H2AC, HIST1H2BN, HIST2H2BE, LEMD2, LPIN2, LYN, MAPK1, MAPK3, NEK7, NEK9, POLD4, PPP1R12A, PPP2R5B, PRKCB, PSMB10, PSMB9, PSME1, SRC, TPTEP2-CSNK1E, TUBA1A]
R-HSA:73728	RNA Polymerase I Promoter Opening	REACTOME_Pathways_16.07.2019	0.563111	1	0.428666	1	Group133	6.34921	4	[HIST1H2AC, HIST1H2BN, HIST2H2BE, MAPK3]
R-HSA:73854	RNA Polymerase I Promoter Clearance	REACTOME_Pathways_16.07.2019	0.703353	1	0.428666	1	Group133	5.40541	6	[ERCC6, HIST1H2AC, HIST1H2BN, HIST2H2BE, KAT2B, MAPK3]
R-HSA:73864	RNA Polymerase I Transcription	REACTOME_Pathways_16.07.2019	0.7274	1	0.428666	1	Group133	5.26316	6	[ERCC6, HIST1H2AC, HIST1H2BN, HIST2H2BE, KAT2B, MAPK3]
R-HSA:73884	Base Excision Repair	REACTOME_Pathways_16.07.2019	0.691843	1	0.428666	1	Group133	5.43478	5	[HIST1H2AC, HIST1H2BN, HIST2H2BE, POLD4, TINF2]
R-HSA:73886	Chromosome Maintenance	REACTOME_Pathways_16.07.2019	0.82747	1	0.428666	1	Group133	4.54545	5	[HIST1H2AC, HIST1H2BN, HIST2H2BE, POLD4, TINF2]
R-HSA:73927	Depurination	REACTOME_Pathways_16.07.2019	0.469359	1	0.428666	1	Group133	7.14286	4	[HIST1H2AC, HIST1H2BN, HIST2H2BE, TINF2]
R-HSA:73928	Depyrimidination	REACTOME_Pathways_16.07.2019	0.537214	1	0.428666	1	Group133	6.55738	4	[HIST1H2AC, HIST1H2BN, HIST2H2BE, TINF2]
R-HSA:73929	Base-Excision Repair, AP Site Formation	REACTOME_Pathways_16.07.2019	0.563111	1	0.428666	1	Group133	6.34921	4	[HIST1H2AC, HIST1H2BN, HIST2H2BE, TINF2]
R-HSA:774815	Nucleosome assembly	REACTOME_Pathways_16.07.2019	0.851099	1	0.428666	1	Group133	4.05405	3	[HIST1H2AC, HIST1H2BN, HIST2H2BE]
R-HSA:881907	Gastrin-CREB signalling pathway via PKC and MAPK	REACTOME_Pathways_16.07.2019	0.00411752	1	0.428666	1	Group133	27.7778	5	[HBEGF, MAPK1, MAPK3, RPS6KA1, RPS6KA2]
R-HSA:8878171	Transcriptional regulation by RUNX1	REACTOME_Pathways_16.07.2019	0.429736	1	0.428666	1	Group133	6.69456	16	[AGO4, CR1, CTSK, GP1BA, HIPK2, HIST1H2AC, HIST1H2BN, HIST2H2BE, KAT2B, MOV10, PRKCB, PSMB10, PSMB9, PSME1, SOCS3, SRC]
R-HSA:8936459	RUNX1 regulates genes involved in megakaryocyte differentiation and platelet function	REACTOME_Pathways_16.07.2019	0.406933	1	0.428666	1	Group133	7.2165	7	[AGO4, GP1BA, HIST1H2AC, HIST1H2BN, HIST2H2BE, KAT2B, MOV10]
R-HSA:8939211	ESR-mediated signaling	REACTOME_Pathways_16.07.2019	0.161893	1	0.428666	1	Group133	8.07175	18	[AGO4, GNAI1, GNAI2, GNG10, GNG2, GNGT2, HBEGF, HIST1H2AC, HIST1H2BN, HIST2H2BE, KAT2B, MAPK1, MAPK3, MOV10, NCOA2, NCOA3, SRC, USF1]
R-HSA:8939236	RUNX1 regulates transcription of genes involved in differentiation of HSCs	REACTOME_Pathways_16.07.2019	0.832383	1	0.428666	1	Group133	4.61538	6	[HIST1H2AC, HIST1H2BN, HIST2H2BE, PSMB10, PSMB9, PSME1]
R-HSA:8953897	Cellular responses to external stimuli	REACTOME_Pathways_16.07.2019	0.737942	1	0.428666	1	Group133	5.6926	30	[AGO4, ATP7A, CCS, CHMP3, CYBA, CYBB, HDAC6, HIF1A, HIST1H2AC, HIST1H2BN, HIST2H2BE, HSPA1L, MAPK1, MAPK3, MAPKAPK2, MOV10, MTMR3, NCF1, NCF2, PRKAB1, PSMB10, PSMB9, PSME1, RPS6KA1, RPS6KA2, SRC, TINF2, TUBA1A, WDR45, WIPI1]
R-HSA:9006931	Signaling by Nuclear Receptors	REACTOME_Pathways_16.07.2019	0.229245	1	0.428666	1	Group133	7.5188	20	[AGO4, DHRS3, GNAI1, GNAI2, GNG10, GNG2, GNGT2, HBEGF, HIST1H2AC, HIST1H2BN, HIST2H2BE, KAT2B, MAPK1, MAPK3, MOV10, NCOA2, NCOA3, RDH5, SRC, USF1]
R-HSA:9018519	Estrogen-dependent gene expression	REACTOME_Pathways_16.07.2019	0.602958	1	0.428666	1	Group133	6	9	[AGO4, HIST1H2AC, HIST1H2BN, HIST2H2BE, KAT2B, MOV10, NCOA2, NCOA3, USF1]
R-HSA:937061	TRIF(TICAM1)-mediated TLR4 signaling	REACTOME_Pathways_16.07.2019	0.167224	1	0.428666	1	Group133	9.09091	9	[AGER, BIRC2, IRF7, MAPK1, MAPK3, MAPKAPK2, RPS6KA1, RPS6KA2, TANK]
R-HSA:975138	TRAF6 mediated induction of NFkB and MAP kinases upon TLR7/8 or 9 activation	REACTOME_Pathways_16.07.2019	0.354776	1	0.428666	1	Group133	7.6087	7	[AGER, IRAK4, MAPK1, MAPK3, MAPKAPK2, RPS6KA1, RPS6KA2]
R-HSA:975155	MyD88 dependent cascade initiated on endosome	REACTOME_Pathways_16.07.2019	0.226963	1	0.428666	1	Group133	8.60215	8	[AGER, IRAK4, IRF7, MAPK1, MAPK3, MAPKAPK2, RPS6KA1, RPS6KA2]
R-HSA:975871	MyD88 cascade initiated on plasma membrane	REACTOME_Pathways_16.07.2019	0.293254	1	0.428666	1	Group133	8.13953	7	[AGER, IRAK4, MAPK1, MAPK3, MAPKAPK2, RPS6KA1, RPS6KA2]
R-HSA:977225	Amyloid fiber formation	REACTOME_Pathways_16.07.2019	0.375248	1	0.428666	1	Group133	7.33945	8	[ADAM10, HIST1H2AC, HIST1H2BN, HIST2H2BE, HSPG2, ITM2B, NCSTN, SORL1]
R-HSA:1059683	Interleukin-6 signaling	REACTOME_Pathways_16.07.2019	0.000320617	0.124399	0.00570847	0.565138	Group134	45.4545	5	[CBL, JAK1, SOCS3, STAT1, TYK2]
R-HSA:110056	MAPK3 (ERK1) activation	REACTOME_Pathways_16.07.2019	0.0211092	1	0.00570847	0.565138	Group134	30	3	[JAK1, MAPK3, TYK2]
R-HSA:111458	Formation of apoptosome	REACTOME_Pathways_16.07.2019	0.000320617	0.124399	0.00570847	0.565138	Group134	45.4545	5	[APAF1, CARD8, CASP9, MAPK1, MAPK3]
R-HSA:111461	Cytochrome c-mediated apoptotic response	REACTOME_Pathways_16.07.2019	6.95569e-05	0.027475	0.00570847	0.565138	Group134	46.1538	6	[APAF1, CARD8, CASP7, CASP9, MAPK1, MAPK3]
R-HSA:111471	Apoptotic factor-mediated response	REACTOME_Pathways_16.07.2019	0.000275857	0.107584	0.00570847	0.565138	Group134	37.5	6	[APAF1, CARD8, CASP7, CASP9, MAPK1, MAPK3]
R-HSA:111996	Ca-dependent events	REACTOME_Pathways_16.07.2019	0.212924	1	0.00570847	0.565138	Group134	10.5263	4	[CAMKK1, MAPK1, PDE1B, PRKAR1A]
R-HSA:112314	Neurotransmitter receptors and postsynaptic signal transmission	REACTOME_Pathways_16.07.2019	0.0339052	1	0.00570847	0.565138	Group134	9.70874	20	[CAMKK1, GNAI1, GNAI2, GNG10, GNG2, GNGT2, GRIN2C, GRIN3A, MAPK1, MAPK3, PICK1, PLCB2, PPM1F, PRKAB1, PRKAR1A, PRKCB, RPS6KA1, RPS6KA2, SRC, TUBA1A]
R-HSA:112315	Transmission across Chemical Synapses	REACTOME_Pathways_16.07.2019	0.0348011	1	0.00570847	0.565138	Group134	9.19118	25	[ABAT, ARL6IP5, CACFD1, CACNA2D3, CAMKK1, GNAI1, GNAI2, GNG10, GNG2, GNGT2, GRIN2C, GRIN3A, MAPK1, MAPK3, PICK1, PLCB2, PPFIA4, PPM1F, PRKAB1, PRKAR1A, PRKCB, RPS6KA1, RPS6KA2, SRC, TUBA1A]
R-HSA:112316	Neuronal System	REACTOME_Pathways_16.07.2019	0.124167	1	0.00570847	0.565138	Group134	7.74818	32	[ABAT, ARL6IP5, CACFD1, CACNA2D3, CAMKK1, DBNL, FLOT1, GNAI1, GNAI2, GNG10, GNG2, GNGT2, GRIN2C, GRIN3A, HOMER2, IL1RAP, KCND1, LRFN1, MAPK1, MAPK3, PICK1, PLCB2, PPFIA4, PPM1F, PRKAB1, PRKAR1A, PRKCB, RPS6KA1, RPS6KA2, SHANK3, SRC, TUBA1A]
R-HSA:112409	RAF-independent MAPK1/3 activation	REACTOME_Pathways_16.07.2019	0.052335	1	0.00570847	0.565138	Group134	17.3913	4	[JAK1, MAPK1, MAPK3, TYK2]
R-HSA:112411	MAPK1 (ERK2) activation	REACTOME_Pathways_16.07.2019	0.0154871	1	0.00570847	0.565138	Group134	33.3333	3	[JAK1, MAPK1, TYK2]
R-HSA:1257604	PIP3 activates AKT signaling	REACTOME_Pathways_16.07.2019	0.0657279	1	0.00570847	0.565138	Group134	8.74525	23	[AGO4, CASP9, EGR1, HBEGF, IL1RAP, IRAK4, KIT, MAPK1, MAPK3, MOV10, PIK3AP1, PIK3CD, PIP4K2C, PPP2R5B, PSMB10, PSMB9, PSME1, PTEN, RAC2, RICTOR, RNF146, SRC, VAV1]
R-HSA:1295596	Spry regulation of FGF signaling	REACTOME_Pathways_16.07.2019	0.00233045	0.859936	0.00570847	0.565138	Group134	31.25	5	[CBL, MAPK1, MAPK3, SPRY2, SRC]
R-HSA:1643685	Disease	REACTOME_Pathways_16.07.2019	0.770326	1	0.00570847	0.565138	Group134	5.80475	66	[ABCC6, ABCD1, ACTB, ADAM10, ADAMTS13, ADAMTS14, AKAP9, ANTXR2, APBB1IP, APOBEC3G, ARRB2, B4GALT1, CASP9, CBL, CCR5, CD36, CD4, CFP, CHMP3, CSF2RA, CTNNB1, GALNT12, GNS, GUSB, HBEGF, HCK, HDAC6, HEXA, HGSNAT, HHAT, HK1, HSPG2, IQGAP1, IRAK4, KAT2B, KIT, LMBRD1, MAP3K11, MAPK1, MAPK3, NCSTN, NOTCH2, PIK3AP1, PIK3CD, PPP2R5B, PSEN1, PSMB10, PSMB9, PSME1, PTEN, RAC2, RDH5, RICTOR, SLC12A6, SLC22A18,…
R-HSA:1650814	Collagen biosynthesis and modifying enzymes	REACTOME_Pathways_16.07.2019	0.799954	1	0.00570847	0.565138	Group134	4.47761	3	[ADAMTS14, COL4A2, COL9A2]
R-HSA:166016	Toll Like Receptor 4 (TLR4) Cascade	REACTOME_Pathways_16.07.2019	0.00145085	0.539715	0.00570847	0.565138	Group134	13.6364	18	[AGER, BIRC2, CD36, DNM2, IRAK4, IRF7, ITGAM, ITGB2, MAPK1, MAPK3, MAPKAPK2, RPS6KA1, RPS6KA2, SOCS1, TANK, TIRAP, TLR1, TLR6]
R-HSA:166058	MyD88:MAL(TIRAP) cascade initiated on plasma membrane	REACTOME_Pathways_16.07.2019	0.0191786	1	0.00570847	0.565138	Group134	12.2449	12	[AGER, CD36, IRAK4, MAPK1, MAPK3, MAPKAPK2, RPS6KA1, RPS6KA2, SOCS1, TIRAP, TLR1, TLR6]
R-HSA:166166	MyD88-independent TLR4 cascade	REACTOME_Pathways_16.07.2019	0.167224	1	0.00570847	0.565138	Group134	9.09091	9	[AGER, BIRC2, IRF7, MAPK1, MAPK3, MAPKAPK2, RPS6KA1, RPS6KA2, TANK]
R-HSA:166520	Signaling by NTRKs	REACTOME_Pathways_16.07.2019	0.0909213	1	0.00570847	0.565138	Group134	10.101	10	[DNM2, FRS3, MAPK1, MAPK13, MAPK3, MAPKAPK2, RIT1, RPS6KA1, RPS6KA2, SRC]
R-HSA:167044	Signalling to RAS	REACTOME_Pathways_16.07.2019	0.126563	1	0.00570847	0.565138	Group134	15	3	[MAPK13, MAPKAPK2, SRC]
R-HSA:168138	Toll Like Receptor 9 (TLR9) Cascade	REACTOME_Pathways_16.07.2019	0.262204	1	0.00570847	0.565138	Group134	8.24742	8	[AGER, IRAK4, IRF7, MAPK1, MAPK3, MAPKAPK2, RPS6KA1, RPS6KA2]
R-HSA:168142	Toll Like Receptor 10 (TLR10) Cascade	REACTOME_Pathways_16.07.2019	0.293254	1	0.00570847	0.565138	Group134	8.13953	7	[AGER, IRAK4, MAPK1, MAPK3, MAPKAPK2, RPS6KA1, RPS6KA2]
R-HSA:168164	Toll Like Receptor 3 (TLR3) Cascade	REACTOME_Pathways_16.07.2019	0.133994	1	0.00570847	0.565138	Group134	9.57447	9	[AGER, BIRC2, IRF7, MAPK1, MAPK3, MAPKAPK2, RPS6KA1, RPS6KA2, TANK]
R-HSA:168176	Toll Like Receptor 5 (TLR5) Cascade	REACTOME_Pathways_16.07.2019	0.293254	1	0.00570847	0.565138	Group134	8.13953	7	[AGER, IRAK4, MAPK1, MAPK3, MAPKAPK2, RPS6KA1, RPS6KA2]
R-HSA:168179	Toll Like Receptor TLR1:TLR2 Cascade	REACTOME_Pathways_16.07.2019	0.0237698	1	0.00570847	0.565138	Group134	11.8812	12	[AGER, CD36, IRAK4, MAPK1, MAPK3, MAPKAPK2, RPS6KA1, RPS6KA2, SOCS1, TIRAP, TLR1, TLR6]
R-HSA:168181	Toll Like Receptor 7/8 (TLR7/8) Cascade	REACTOME_Pathways_16.07.2019	0.226963	1	0.00570847	0.565138	Group134	8.60215	8	[AGER, IRAK4, IRF7, MAPK1, MAPK3, MAPKAPK2, RPS6KA1, RPS6KA2]
R-HSA:168188	Toll Like Receptor TLR6:TLR2 Cascade	REACTOME_Pathways_16.07.2019	0.0191786	1	0.00570847	0.565138	Group134	12.2449	12	[AGER, CD36, IRAK4, MAPK1, MAPK3, MAPKAPK2, RPS6KA1, RPS6KA2, SOCS1, TIRAP, TLR1, TLR6]
R-HSA:168898	Toll-like Receptor Cascades	REACTOME_Pathways_16.07.2019	0.000925241	0.350666	0.00570847	0.565138	Group134	13.2075	21	[AGER, BIRC2, CD36, CNPY3, CTSK, CTSS, DNM2, IRAK4, IRF7, ITGAM, ITGB2, MAPK1, MAPK3, MAPKAPK2, RPS6KA1, RPS6KA2, SOCS1, TANK, TIRAP, TLR1, TLR6]
R-HSA:171007	p38MAPK events	REACTOME_Pathways_16.07.2019	0.0437413	1	0.00570847	0.565138	Group134	23.0769	3	[MAPK13, MAPKAPK2, SRC]
R-HSA:177929	Signaling by EGFR	REACTOME_Pathways_16.07.2019	0.0841689	1	0.00570847	0.565138	Group134	12.2449	6	[ADAM10, CBL, HBEGF, SPRY2, SRC, STAM2]
R-HSA:181438	Toll Like Receptor 2 (TLR2) Cascade	REACTOME_Pathways_16.07.2019	0.0237698	1	0.00570847	0.565138	Group134	11.8812	12	[AGER, CD36, IRAK4, MAPK1, MAPK3, MAPKAPK2, RPS6KA1, RPS6KA2, SOCS1, TIRAP, TLR1, TLR6]
R-HSA:182971	EGFR downregulation	REACTOME_Pathways_16.07.2019	0.126332	1	0.00570847	0.565138	Group134	12.9032	4	[CBL, HBEGF, SPRY2, STAM2]
R-HSA:186797	Signaling by PDGF	REACTOME_Pathways_16.07.2019	0.153968	1	0.00570847	0.565138	Group134	10.3448	6	[COL4A2, COL9A2, PLAT, SRC, STAT1, STAT6]
R-HSA:187037	Signaling by NTRK1 (TRKA)	REACTOME_Pathways_16.07.2019	0.0543378	1	0.00570847	0.565138	Group134	11.5385	9	[DNM2, MAPK1, MAPK13, MAPK3, MAPKAPK2, RIT1, RPS6KA1, RPS6KA2, SRC]
R-HSA:187687	Signalling to ERKs	REACTOME_Pathways_16.07.2019	0.0132503	1	0.00570847	0.565138	Group134	18.75	6	[MAPK1, MAPK13, MAPK3, MAPKAPK2, RIT1, SRC]
R-HSA:190236	Signaling by FGFR	REACTOME_Pathways_16.07.2019	0.465843	1	0.00570847	0.565138	Group134	6.89655	6	[CBL, FRS3, MAPK1, MAPK3, SPRY2, SRC]
R-HSA:198725	Nuclear Events (kinase and transcription factor activation)	REACTOME_Pathways_16.07.2019	0.0177619	1	0.00570847	0.565138	Group134	20	5	[MAPK1, MAPK3, MAPKAPK2, RPS6KA1, RPS6KA2]
R-HSA:198753	ERK/MAPK targets	REACTOME_Pathways_16.07.2019	0.0454023	1	0.00570847	0.565138	Group134	18.1818	4	[MAPK1, MAPK3, RPS6KA1, RPS6KA2]
R-HSA:199418	Negative regulation of the PI3K/AKT network	REACTOME_Pathways_16.07.2019	0.00865028	1	0.00570847	0.565138	Group134	12.7273	14	[HBEGF, IL1RAP, IRAK4, KIT, MAPK1, MAPK3, PIK3AP1, PIK3CD, PIP4K2C, PPP2R5B, PTEN, RAC2, SRC, VAV1]
R-HSA:199920	CREB phosphorylation	REACTOME_Pathways_16.07.2019	0.00709213	1	0.00570847	0.565138	Group134	42.8571	3	[MAPKAPK2, RPS6KA1, RPS6KA2]
R-HSA:2219528	PI3K/AKT Signaling in Cancer	REACTOME_Pathways_16.07.2019	0.100591	1	0.00570847	0.565138	Group134	9.90099	10	[CASP9, HBEGF, KIT, PIK3AP1, PIK3CD, PTEN, RAC2, RICTOR, SRC, VAV1]
R-HSA:2219530	Constitutive Signaling by Aberrant PI3K in Cancer	REACTOME_Pathways_16.07.2019	0.189026	1	0.00570847	0.565138	Group134	9.33333	7	[HBEGF, KIT, PIK3AP1, PIK3CD, RAC2, SRC, VAV1]
R-HSA:2454202	Fc epsilon receptor (FCERI) signaling	REACTOME_Pathways_16.07.2019	0.465074	1	0.00570847	0.565138	Group134	6.71642	9	[ITPR2, LYN, MAPK1, MAPK3, PSMB10, PSMB9, PSME1, RASGRP4, VAV1]
R-HSA:2559580	Oxidative Stress Induced Senescence	REACTOME_Pathways_16.07.2019	0.546664	1	0.00570847	0.565138	Group134	6.29921	8	[AGO4, HIST1H2AC, HIST1H2BN, HIST2H2BE, MAPK1, MAPK3, MAPKAPK2, MOV10]
R-HSA:2559582	Senescence-Associated Secretory Phenotype (SASP)	REACTOME_Pathways_16.07.2019	0.53958	1	0.00570847	0.565138	Group134	6.36364	7	[HIST1H2AC, HIST1H2BN, HIST2H2BE, MAPK1, MAPK3, RPS6KA1, RPS6KA2]
R-HSA:2559583	Cellular Senescence	REACTOME_Pathways_16.07.2019	0.697846	1	0.00570847	0.565138	Group134	5.58376	11	[AGO4, HIST1H2AC, HIST1H2BN, HIST2H2BE, MAPK1, MAPK3, MAPKAPK2, MOV10, RPS6KA1, RPS6KA2, TINF2]
R-HSA:2559585	Oncogene Induced Senescence	REACTOME_Pathways_16.07.2019	0.173872	1	0.00570847	0.565138	Group134	11.4286	4	[AGO4, MAPK1, MAPK3, MOV10]
R-HSA:2871796	FCERI mediated MAPK activation	REACTOME_Pathways_16.07.2019	0.137656	1	0.00570847	0.565138	Group134	12.5	4	[LYN, MAPK1, MAPK3, VAV1]
R-HSA:2871809	FCERI mediated Ca+2 mobilization	REACTOME_Pathways_16.07.2019	0.34237	1	0.00570847	0.565138	Group134	9.09091	3	[ITPR2, LYN, VAV1]
R-HSA:3371453	Regulation of HSF1-mediated heat shock response	REACTOME_Pathways_16.07.2019	0.635742	1	0.00570847	0.565138	Group134	5.7971	4	[HSPA1L, MAPK1, MAPK3, MAPKAPK2]
R-HSA:3371556	Cellular response to heat stress	REACTOME_Pathways_16.07.2019	0.663399	1	0.00570847	0.565138	Group134	5.61798	5	[HDAC6, HSPA1L, MAPK1, MAPK3, MAPKAPK2]
R-HSA:373760	L1CAM interactions	REACTOME_Pathways_16.07.2019	0.00732748	1	0.00570847	0.565138	Group134	12.605	15	[ACTB, DNM2, ITGA9, ITGAV, MAPK1, MAPK3, NRP1, NUMB, RPS6KA1, RPS6KA2, SCN1B, SCN4B, SDCBP, SRC, TUBA1A]
R-HSA:375165	NCAM signaling for neurite out-growth	REACTOME_Pathways_16.07.2019	0.201035	1	0.00570847	0.565138	Group134	9.52381	6	[COL4A2, COL9A2, MAPK1, MAPK3, SRC, ST8SIA4]
R-HSA:389356	CD28 co-stimulation	REACTOME_Pathways_16.07.2019	0.14937	1	0.00570847	0.565138	Group134	12.1212	4	[LYN, RICTOR, SRC, VAV1]
R-HSA:419037	NCAM1 interactions	REACTOME_Pathways_16.07.2019	0.495112	1	0.00570847	0.565138	Group134	7.14286	3	[COL4A2, COL9A2, ST8SIA4]
R-HSA:437239	Recycling pathway of L1	REACTOME_Pathways_16.07.2019	0.00815927	1	0.00570847	0.565138	Group134	17.0213	8	[ACTB, DNM2, MAPK1, NUMB, RPS6KA1, RPS6KA2, SRC, TUBA1A]
R-HSA:438064	Post NMDA receptor activation events	REACTOME_Pathways_16.07.2019	0.0294159	1	0.00570847	0.565138	Group134	12.3457	10	[CAMKK1, GRIN2C, MAPK1, MAPK3, PRKAB1, PRKAR1A, RPS6KA1, RPS6KA2, SRC, TUBA1A]
R-HSA:442742	CREB1 phosphorylation through NMDA receptor-mediated activation of RAS signaling	REACTOME_Pathways_16.07.2019	0.115422	1	0.00570847	0.565138	Group134	13.3333	4	[MAPK1, MAPK3, RPS6KA1, RPS6KA2]
R-HSA:442755	Activation of NMDA receptors and postsynaptic events	REACTOME_Pathways_16.07.2019	0.0130429	1	0.00570847	0.565138	Group134	12.9032	12	[CAMKK1, GRIN2C, GRIN3A, MAPK1, MAPK3, PPM1F, PRKAB1, PRKAR1A, RPS6KA1, RPS6KA2, SRC, TUBA1A]
R-HSA:444257	RSK activation	REACTOME_Pathways_16.07.2019	0.000459691	0.177441	0.00570847	0.565138	Group134	57.1429	4	[MAPK1, MAPK3, RPS6KA1, RPS6KA2]
R-HSA:445144	Signal transduction by L1	REACTOME_Pathways_16.07.2019	0.00836569	1	0.00570847	0.565138	Group134	23.8095	5	[ITGA9, ITGAV, MAPK1, MAPK3, NRP1]
R-HSA:447115	Interleukin-12 family signaling	REACTOME_Pathways_16.07.2019	0.702261	1	0.00570847	0.565138	Group134	5.26316	3	[JAK1, STAT1, TYK2]
R-HSA:448424	Interleukin-17 signaling	REACTOME_Pathways_16.07.2019	0.473801	1	0.00570847	0.565138	Group134	6.94444	5	[MAPK1, MAPK3, MAPKAPK2, RPS6KA1, RPS6KA2]
R-HSA:449147	Signaling by Interleukins	REACTOME_Pathways_16.07.2019	4.5353e-07	0.00018504	0.00570847	0.565138	Group134	11.3565	72	[ACTB, AGER, APBB1IP, ARRB2, BCL6, CASP1, CBL, CCL2, CCL20, CCL22, CCL4, CCR1, CCR5, CD36, CD4, CEBPD, CSF1R, CSF2RA, FLT3LG, FRS3, HBEGF, HCK, HIF1A, ICAM1, IL10RA, IL10RB, IL11RA, IL16, IL18, IL1RAP, IL3RA, IL7R, INPPL1, IQGAP1, IRAK4, ITGAM, ITGAX, ITGB2, JAK1, KIT, LYN, MAP3K11, MAP3K3, MAPK1, MAPK3, MAPKAPK2, MCL1, PIK3CD, PIM1, PPP2R5B, PSMB10, PSMB9, PSME1, PTK2B, PTPN18, PTPN6, PTPN9, RAS…
R-HSA:449836	Other interleukin signaling	REACTOME_Pathways_16.07.2019	0.0412711	1	0.00570847	0.565138	Group134	8.96552	26	[ACTB, APBB1IP, ARRB2, CD4, CSF1R, CSF2RA, FLT3LG, FRS3, HBEGF, HCK, IL10RB, IL16, IL3RA, IQGAP1, JAK1, KIT, MAP3K11, MAPK1, MAPK3, PPP2R5B, PSMB10, PSMB9, PSME1, RASGRP4, SRC, TYK2]
R-HSA:450282	MAPK targets/ Nuclear events mediated by MAP kinases	REACTOME_Pathways_16.07.2019	0.0417809	1	0.00570847	0.565138	Group134	16.129	5	[MAPK1, MAPK3, MAPKAPK2, RPS6KA1, RPS6KA2]
R-HSA:450294	MAP kinase activation	REACTOME_Pathways_16.07.2019	0.373401	1	0.00570847	0.565138	Group134	7.8125	5	[MAPK1, MAPK3, MAPKAPK2, RPS6KA1, RPS6KA2]
R-HSA:456926	Thrombin signalling through proteinase activated receptors (PARs)	REACTOME_Pathways_16.07.2019	0.00312433	1	0.00570847	0.565138	Group134	21.875	7	[ARRB2, GNG10, GNG2, GNGT2, MAPK1, MAPK3, SRC]
R-HSA:5260271	Diseases of Immune System	REACTOME_Pathways_16.07.2019	0.0281653	1	0.00570847	0.565138	Group134	17.8571	5	[CD36, IRAK4, TIRAP, TLR1, TLR6]
R-HSA:5602358	Diseases associated with the TLR signaling cascade	REACTOME_Pathways_16.07.2019	0.0281653	1	0.00570847	0.565138	Group134	17.8571	5	[CD36, IRAK4, TIRAP, TLR1, TLR6]
R-HSA:5602498	MyD88 deficiency (TLR2/4)	REACTOME_Pathways_16.07.2019	0.00693508	1	0.00570847	0.565138	Group134	30.7692	4	[CD36, TIRAP, TLR1, TLR6]
R-HSA:5603041	IRAK4 deficiency (TLR2/4)	REACTOME_Pathways_16.07.2019	0.00118626	0.447221	0.00570847	0.565138	Group134	35.7143	5	[CD36, IRAK4, TIRAP, TLR1, TLR6]
R-HSA:5628897	TP53 Regulates Metabolic Genes	REACTOME_Pathways_16.07.2019	0.795872	1	0.00570847	0.565138	Group134	4.65116	4	[AGO4, MOV10, PRKAB1, PTEN]
R-HSA:5654726	Negative regulation of FGFR1 signaling	REACTOME_Pathways_16.07.2019	0.0527258	1	0.00570847	0.565138	Group134	15.1515	5	[CBL, MAPK1, MAPK3, SPRY2, SRC]
R-HSA:5654727	Negative regulation of FGFR2 signaling	REACTOME_Pathways_16.07.2019	0.0587661	1	0.00570847	0.565138	Group134	14.7059	5	[CBL, MAPK1, MAPK3, SPRY2, SRC]
R-HSA:5654732	Negative regulation of FGFR3 signaling	REACTOME_Pathways_16.07.2019	0.0323364	1	0.00570847	0.565138	Group134	17.2414	5	[CBL, MAPK1, MAPK3, SPRY2, SRC]
R-HSA:5654733	Negative regulation of FGFR4 signaling	REACTOME_Pathways_16.07.2019	0.0417809	1	0.00570847	0.565138	Group134	16.129	5	[CBL, MAPK1, MAPK3, SPRY2, SRC]
R-HSA:5654736	Signaling by FGFR1	REACTOME_Pathways_16.07.2019	0.0908557	1	0.00570847	0.565138	Group134	12	6	[CBL, FRS3, MAPK1, MAPK3, SPRY2, SRC]
R-HSA:5654738	Signaling by FGFR2	REACTOME_Pathways_16.07.2019	0.307291	1	0.00570847	0.565138	Group134	8.21918	6	[CBL, FRS3, MAPK1, MAPK3, SPRY2, SRC]
R-HSA:5654741	Signaling by FGFR3	REACTOME_Pathways_16.07.2019	0.0368439	1	0.00570847	0.565138	Group134	15	6	[CBL, FRS3, MAPK1, MAPK3, SPRY2, SRC]
R-HSA:5654743	Signaling by FGFR4	REACTOME_Pathways_16.07.2019	0.0409639	1	0.00570847	0.565138	Group134	14.6341	6	[CBL, FRS3, MAPK1, MAPK3, SPRY2, SRC]
R-HSA:5663202	Diseases of signal transduction	REACTOME_Pathways_16.07.2019	0.0687955	1	0.00570847	0.565138	Group134	8.22622	32	[ACTB, ADAM10, AKAP9, APBB1IP, ARRB2, CASP9, CBL, CTNNB1, HBEGF, HDAC6, HHAT, IQGAP1, KAT2B, KIT, MAP3K11, MAPK1, MAPK3, NCSTN, PIK3AP1, PIK3CD, PPP2R5B, PSEN1, PSMB10, PSMB9, PSME1, PTEN, RAC2, RDH5, RICTOR, SRC, STAT1, VAV1]
R-HSA:5663213	RHO GTPases Activate WASPs and WAVEs	REACTOME_Pathways_16.07.2019	0.00623383	1	0.00570847	0.565138	Group134	19.4444	7	[ACTB, ARPC1B, ARPC5, MAPK1, MAPK3, NCKAP1L, WAS]
R-HSA:5673001	RAF/MAP kinase cascade	REACTOME_Pathways_16.07.2019	0.15157	1	0.00570847	0.565138	Group134	8.03213	20	[ACTB, APBB1IP, ARRB2, CSF2RA, FLT3LG, FRS3, HBEGF, IL3RA, IQGAP1, JAK1, KIT, MAP3K11, MAPK1, MAPK3, PPP2R5B, PSMB10, PSMB9, PSME1, RASGRP4, SRC]
R-HSA:5674135	MAP2K and MAPK activation	REACTOME_Pathways_16.07.2019	0.0112123	1	0.00570847	0.565138	Group134	17.5	7	[ACTB, APBB1IP, ARRB2, IQGAP1, MAPK1, MAPK3, SRC]
R-HSA:5675221	Negative regulation of MAPK pathway	REACTOME_Pathways_16.07.2019	0.462455	1	0.00570847	0.565138	Group134	7.5	3	[MAPK1, MAPK3, PPP2R5B]
R-HSA:5683057	MAPK family signaling cascades	REACTOME_Pathways_16.07.2019	0.0737698	1	0.00570847	0.565138	Group134	8.5034	25	[ACTB, AGO4, APBB1IP, ARRB2, CDC14A, CSF2RA, FLT3LG, FRS3, HBEGF, IL3RA, IQGAP1, JAK1, KIT, MAP3K11, MAPK1, MAPK3, MOV10, NCOA3, PPP2R5B, PSMB10, PSMB9, PSME1, RASGRP4, SRC, TYK2]
R-HSA:5684996	MAPK1/MAPK3 signaling	REACTOME_Pathways_16.07.2019	0.120937	1	0.00570847	0.565138	Group134	8.23529	21	[ACTB, APBB1IP, ARRB2, CSF2RA, FLT3LG, FRS3, HBEGF, IL3RA, IQGAP1, JAK1, KIT, MAP3K11, MAPK1, MAPK3, PPP2R5B, PSMB10, PSMB9, PSME1, RASGRP4, SRC, TYK2]
R-HSA:5687128	MAPK6/MAPK4 signaling	REACTOME_Pathways_16.07.2019	0.323775	1	0.00570847	0.565138	Group134	7.86517	7	[AGO4, CDC14A, MOV10, NCOA3, PSMB10, PSMB9, PSME1]
R-HSA:6788467	IL-6-type cytokine receptor ligand interactions	REACTOME_Pathways_16.07.2019	0.0865106	1	0.00570847	0.565138	Group134	17.6471	3	[IL11RA, JAK1, TYK2]
R-HSA:6802946	Signaling by moderate kinase activity BRAF mutants	REACTOME_Pathways_16.07.2019	0.00815927	1	0.00570847	0.565138	Group134	17.0213	8	[ACTB, APBB1IP, ARRB2, IQGAP1, MAP3K11, MAPK1, MAPK3, SRC]
R-HSA:6802948	Signaling by high-kinase activity BRAF mutants	REACTOME_Pathways_16.07.2019	0.00623383	1	0.00570847	0.565138	Group134	19.4444	7	[ACTB, APBB1IP, ARRB2, IQGAP1, MAPK1, MAPK3, SRC]
R-HSA:6802949	Signaling by RAS mutants	REACTOME_Pathways_16.07.2019	0.0326876	1	0.00570847	0.565138	Group134	13.3333	8	[ACTB, APBB1IP, ARRB2, IQGAP1, MAP3K11, MAPK1, MAPK3, SRC]
R-HSA:6802952	Signaling by BRAF and RAF fusions	REACTOME_Pathways_16.07.2019	0.0571495	1	0.00570847	0.565138	Group134	11.9403	8	[ACTB, AKAP9, APBB1IP, ARRB2, IQGAP1, MAPK1, MAPK3, SRC]
R-HSA:6802955	Paradoxical activation of RAF signaling by kinase inactive BRAF	REACTOME_Pathways_16.07.2019	0.00815927	1	0.00570847	0.565138	Group134	17.0213	8	[ACTB, APBB1IP, ARRB2, IQGAP1, MAP3K11, MAPK1, MAPK3, SRC]
R-HSA:6802957	Oncogenic MAPK signaling	REACTOME_Pathways_16.07.2019	0.0747031	1	0.00570847	0.565138	Group134	10.8434	9	[ACTB, AKAP9, APBB1IP, ARRB2, IQGAP1, MAP3K11, MAPK1, MAPK3, SRC]
R-HSA:6807070	PTEN Regulation	REACTOME_Pathways_16.07.2019	0.373192	1	0.00570847	0.565138	Group134	7.19424	10	[AGO4, EGR1, MAPK1, MAPK3, MOV10, PSMB10, PSMB9, PSME1, PTEN, RNF146]
R-HSA:6811558	PI5P, PP2A and IER3 Regulate PI3K/AKT Signaling	REACTOME_Pathways_16.07.2019	0.0119426	1	0.00570847	0.565138	Group134	12.6214	13	[HBEGF, IL1RAP, IRAK4, KIT, MAPK1, MAPK3, PIK3AP1, PIK3CD, PIP4K2C, PPP2R5B, RAC2, SRC, VAV1]
R-HSA:74751	Insulin receptor signalling cascade	REACTOME_Pathways_16.07.2019	0.666681	1	0.00570847	0.565138	Group134	5.55556	3	[FLT3LG, MAPK1, MAPK3]
R-HSA:74752	Signaling by Insulin receptor	REACTOME_Pathways_16.07.2019	0.363773	1	0.00570847	0.565138	Group134	7.69231	6	[ATP6V0D1, ATP6V1A, FLT3LG, MAPK1, MAPK3, TCIRG1]
R-HSA:879415	Advanced glycosylation endproduct receptor signaling	REACTOME_Pathways_16.07.2019	0.0437413	1	0.00570847	0.565138	Group134	23.0769	3	[AGER, MAPK1, MAPK3]
R-HSA:881907	Gastrin-CREB signalling pathway via PKC and MAPK	REACTOME_Pathways_16.07.2019	0.00411752	1	0.00570847	0.565138	Group134	27.7778	5	[HBEGF, MAPK1, MAPK3, RPS6KA1, RPS6KA2]
R-HSA:8854691	Interleukin-20 family signaling	REACTOME_Pathways_16.07.2019	0.0177619	1	0.00570847	0.565138	Group134	20	5	[IL10RB, JAK1, STAT1, STAT2, TYK2]
R-HSA:8876384	Listeria monocytogenes entry into host cells	REACTOME_Pathways_16.07.2019	0.0454023	1	0.00570847	0.565138	Group134	18.1818	4	[CBL, CTNNB1, SRC, STAM2]
R-HSA:8878166	Transcriptional regulation by RUNX2	REACTOME_Pathways_16.07.2019	0.347327	1	0.00570847	0.565138	Group134	7.43802	9	[HDAC6, HIVEP3, MAPK1, MAPK3, PSMB10, PSMB9, PSME1, SRC, STAT1]
R-HSA:8934593	Regulation of RUNX1 Expression and Activity	REACTOME_Pathways_16.07.2019	0.0865106	1	0.00570847	0.565138	Group134	17.6471	3	[AGO4, MOV10, SRC]
R-HSA:8940973	RUNX2 regulates osteoblast differentiation	REACTOME_Pathways_16.07.2019	0.0598097	1	0.00570847	0.565138	Group134	16.6667	4	[HDAC6, MAPK1, MAPK3, SRC]
R-HSA:8941326	RUNX2 regulates bone development	REACTOME_Pathways_16.07.2019	0.137656	1	0.00570847	0.565138	Group134	12.5	4	[HDAC6, MAPK1, MAPK3, SRC]
R-HSA:8943723	Regulation of PTEN mRNA translation	REACTOME_Pathways_16.07.2019	0.0154871	1	0.00570847	0.565138	Group134	33.3333	3	[AGO4, MOV10, PTEN]
R-HSA:8943724	Regulation of PTEN gene transcription	REACTOME_Pathways_16.07.2019	0.734871	1	0.00570847	0.565138	Group134	5	3	[EGR1, MAPK1, MAPK3]
R-HSA:8984722	Interleukin-35 Signalling	REACTOME_Pathways_16.07.2019	0.0352475	1	0.00570847	0.565138	Group134	25	3	[JAK1, STAT1, TYK2]
R-HSA:9006335	Signaling by Erythropoietin	REACTOME_Pathways_16.07.2019	0.0177619	1	0.00570847	0.565138	Group134	20	5	[LYN, PIK3CD, PIK3CG, PIK3R5, VAV1]
R-HSA:9006925	Intracellular signaling by second messengers	REACTOME_Pathways_16.07.2019	0.0420646	1	0.00570847	0.565138	Group134	8.88158	27	[AGO4, CAMKK1, CASP9, EGR1, HBEGF, IL1RAP, IRAK4, ITPR2, KIT, MAPK1, MAPK3, MOV10, PDE1B, PIK3AP1, PIK3CD, PIP4K2C, PPP2R5B, PRKAR1A, PSMB10, PSMB9, PSME1, PTEN, RAC2, RICTOR, RNF146, SRC, VAV1]
R-HSA:9009391	Extra-nuclear estrogen signaling	REACTOME_Pathways_16.07.2019	0.0507528	1	0.00570847	0.565138	Group134	11.6883	9	[GNAI1, GNAI2, GNG10, GNG2, GNGT2, HBEGF, MAPK1, MAPK3, SRC]
R-HSA:9020956	Interleukin-27 signaling	REACTOME_Pathways_16.07.2019	0.0276978	1	0.00570847	0.565138	Group134	27.2727	3	[JAK1, STAT1, TYK2]
R-HSA:9022692	Regulation of MECP2 expression and activity	REACTOME_Pathways_16.07.2019	0.14937	1	0.00570847	0.565138	Group134	12.1212	4	[AGO4, HIPK2, LBR, MOV10]
R-HSA:912631	Regulation of signaling by CBL	REACTOME_Pathways_16.07.2019	0.0102792	1	0.00570847	0.565138	Group134	22.7273	5	[CBL, HCK, LYN, PIK3CD, VAV1]
R-HSA:937061	TRIF(TICAM1)-mediated TLR4 signaling	REACTOME_Pathways_16.07.2019	0.167224	1	0.00570847	0.565138	Group134	9.09091	9	[AGER, BIRC2, IRF7, MAPK1, MAPK3, MAPKAPK2, RPS6KA1, RPS6KA2, TANK]
R-HSA:9607240	FLT3 Signaling	REACTOME_Pathways_16.07.2019	0.166864	1	0.00570847	0.565138	Group134	7.86517	21	[ACTB, APBB1IP, ARRB2, CSF2RA, FLT3LG, FRS3, HBEGF, HCK, IL3RA, IQGAP1, JAK1, KIT, MAP3K11, MAPK1, MAPK3, PPP2R5B, PSMB10, PSMB9, PSME1, RASGRP4, SRC]
R-HSA:9627069	Regulation of the apoptosome activity	REACTOME_Pathways_16.07.2019	0.000320617	0.124399	0.00570847	0.565138	Group134	45.4545	5	[APAF1, CARD8, CASP9, MAPK1, MAPK3]
R-HSA:9634638	Estrogen-dependent nuclear events downstream of ESR-membrane signaling	REACTOME_Pathways_16.07.2019	0.187872	1	0.00570847	0.565138	Group134	12.5	3	[HBEGF, MAPK1, MAPK3]
R-HSA:975138	TRAF6 mediated induction of NFkB and MAP kinases upon TLR7/8 or 9 activation	REACTOME_Pathways_16.07.2019	0.354776	1	0.00570847	0.565138	Group134	7.6087	7	[AGER, IRAK4, MAPK1, MAPK3, MAPKAPK2, RPS6KA1, RPS6KA2]
R-HSA:975155	MyD88 dependent cascade initiated on endosome	REACTOME_Pathways_16.07.2019	0.226963	1	0.00570847	0.565138	Group134	8.60215	8	[AGER, IRAK4, IRF7, MAPK1, MAPK3, MAPKAPK2, RPS6KA1, RPS6KA2]
R-HSA:975871	MyD88 cascade initiated on plasma membrane	REACTOME_Pathways_16.07.2019	0.293254	1	0.00570847	0.565138	Group134	8.13953	7	[AGER, IRAK4, MAPK1, MAPK3, MAPKAPK2, RPS6KA1, RPS6KA2]
R-HSA:982772	Growth hormone receptor signaling	REACTOME_Pathways_16.07.2019	0.000497834	0.191666	0.00570847	0.565138	Group134	29.1667	7	[LYN, MAPK1, MAPK3, PTPN6, SOCS1, SOCS3, STAT1]
R-HSA:110328	Recognition and association of DNA glycosylase with site containing an affected pyrimidine	REACTOME_Pathways_16.07.2019	0.537214	1	0.423274	1	Group135	6.55738	4	[HIST1H2AC, HIST1H2BN, HIST2H2BE, TINF2]
R-HSA:110329	Cleavage of the damaged pyrimidine	REACTOME_Pathways_16.07.2019	0.537214	1	0.423274	1	Group135	6.55738	4	[HIST1H2AC, HIST1H2BN, HIST2H2BE, TINF2]
R-HSA:110330	Recognition and association of DNA glycosylase with site containing an affected purine	REACTOME_Pathways_16.07.2019	0.469359	1	0.423274	1	Group135	7.14286	4	[HIST1H2AC, HIST1H2BN, HIST2H2BE, TINF2]
R-HSA:110331	Cleavage of the damaged purine	REACTOME_Pathways_16.07.2019	0.469359	1	0.423274	1	Group135	7.14286	4	[HIST1H2AC, HIST1H2BN, HIST2H2BE, TINF2]
R-HSA:1168372	Downstream signaling events of B Cell Receptor (BCR)	REACTOME_Pathways_16.07.2019	0.772519	1	0.423274	1	Group135	4.81928	4	[PRKCB, PSMB10, PSMB9, PSME1]
R-HSA:1169091	Activation of NF-kappaB in B cells	REACTOME_Pathways_16.07.2019	0.612419	1	0.423274	1	Group135	5.97015	4	[PRKCB, PSMB10, PSMB9, PSME1]
R-HSA:1221632	Meiotic synapsis	REACTOME_Pathways_16.07.2019	0.557085	1	0.423274	1	Group135	6.32911	5	[HIST1H2AC, HIST1H2BN, HIST2H2BE, SUN2, TINF2]
R-HSA:1234174	Cellular response to hypoxia	REACTOME_Pathways_16.07.2019	0.700076	1	0.423274	1	Group135	5.33333	4	[HIF1A, PSMB10, PSMB9, PSME1]
R-HSA:1234176	Oxygen-dependent proline hydroxylation of Hypoxia-inducible Factor Alpha	REACTOME_Pathways_16.07.2019	0.600417	1	0.423274	1	Group135	6.06061	4	[HIF1A, PSMB10, PSMB9, PSME1]
R-HSA:1236978	Cross-presentation of soluble exogenous antigens (endosomes)	REACTOME_Pathways_16.07.2019	0.614576	1	0.423274	1	Group135	6	3	[PSMB10, PSMB9, PSME1]
R-HSA:1257604	PIP3 activates AKT signaling	REACTOME_Pathways_16.07.2019	0.0657279	1	0.423274	1	Group135	8.74525	23	[AGO4, CASP9, EGR1, HBEGF, IL1RAP, IRAK4, KIT, MAPK1, MAPK3, MOV10, PIK3AP1, PIK3CD, PIP4K2C, PPP2R5B, PSMB10, PSMB9, PSME1, PTEN, RAC2, RICTOR, RNF146, SRC, VAV1]
R-HSA:1295596	Spry regulation of FGF signaling	REACTOME_Pathways_16.07.2019	0.00233045	0.859936	0.423274	1	Group135	31.25	5	[CBL, MAPK1, MAPK3, SPRY2, SRC]
R-HSA:1369062	ABC transporters in lipid homeostasis	REACTOME_Pathways_16.07.2019	0.0991865	1	0.423274	1	Group135	16.6667	3	[ABCA5, ABCA7, ABCD1]
R-HSA:1474165	Reproduction	REACTOME_Pathways_16.07.2019	0.806214	1	0.423274	1	Group135	4.86111	7	[B4GALT1, HIST1H2AC, HIST1H2BN, HIST2H2BE, IZUMO4, SUN2, TINF2]
R-HSA:1500620	Meiosis	REACTOME_Pathways_16.07.2019	0.869896	1	0.423274	1	Group135	4.23729	5	[HIST1H2AC, HIST1H2BN, HIST2H2BE, SUN2, TINF2]
R-HSA:157118	Signaling by NOTCH	REACTOME_Pathways_16.07.2019	0.00655408	1	0.423274	1	Group135	10.6383	25	[ADAM10, AGO4, ARRB2, ATP2A1, B4GALT1, DTX2, DTX4, HDAC6, HIF1A, HIST1H2AC, HIST1H2BN, HIST2H2BE, KAT2B, MDK, MOV10, NCSTN, NOTCH2, NUMB, PBX1, PSEN1, PSMB10, PSMB9, PSME1, STAT1, TLE4]
R-HSA:157579	Telomere Maintenance	REACTOME_Pathways_16.07.2019	0.590728	1	0.423274	1	Group135	6.09756	5	[HIST1H2AC, HIST1H2BN, HIST2H2BE, POLD4, TINF2]
R-HSA:162909	Host Interactions of HIV factors	REACTOME_Pathways_16.07.2019	0.857627	1	0.423274	1	Group135	4.44444	6	[APOBEC3G, CD4, HCK, PSMB10, PSMB9, PSME1]
R-HSA:169911	Regulation of Apoptosis	REACTOME_Pathways_16.07.2019	0.654155	1	0.423274	1	Group135	5.66038	3	[PSMB10, PSMB9, PSME1]
R-HSA:171306	Packaging Of Telomere Ends	REACTOME_Pathways_16.07.2019	0.412608	1	0.423274	1	Group135	7.69231	4	[HIST1H2AC, HIST1H2BN, HIST2H2BE, TINF2]
R-HSA:174084	Autodegradation of Cdh1 by Cdh1:APC/C	REACTOME_Pathways_16.07.2019	0.764596	1	0.423274	1	Group135	4.7619	3	[PSMB10, PSMB9, PSME1]
R-HSA:174113	SCF-beta-TrCP mediated degradation of Emi1	REACTOME_Pathways_16.07.2019	0.678874	1	0.423274	1	Group135	5.45455	3	[PSMB10, PSMB9, PSME1]
R-HSA:174143	APC/C-mediated degradation of cell cycle proteins	REACTOME_Pathways_16.07.2019	0.795872	1	0.423274	1	Group135	4.65116	4	[CDC14A, PSMB10, PSMB9, PSME1]
R-HSA:174154	APC/C:Cdc20 mediated degradation of Securin	REACTOME_Pathways_16.07.2019	0.799954	1	0.423274	1	Group135	4.47761	3	[PSMB10, PSMB9, PSME1]
R-HSA:174178	APC/C:Cdh1 mediated degradation of Cdc20 and other APC/C:Cdh1 targeted proteins in late mitosis/early G1	REACTOME_Pathways_16.07.2019	0.837786	1	0.423274	1	Group135	4.16667	3	[PSMB10, PSMB9, PSME1]
R-HSA:174184	Cdc20:Phospho-APC/C mediated degradation of Cyclin A	REACTOME_Pathways_16.07.2019	0.837786	1	0.423274	1	Group135	4.16667	3	[PSMB10, PSMB9, PSME1]
R-HSA:176409	APC/C:Cdc20 mediated degradation of mitotic proteins	REACTOME_Pathways_16.07.2019	0.857392	1	0.423274	1	Group135	4	3	[PSMB10, PSMB9, PSME1]
R-HSA:179419	APC:Cdc20 mediated degradation of cell cycle proteins prior to satisfation of the cell cycle checkpoint	REACTOME_Pathways_16.07.2019	0.844566	1	0.423274	1	Group135	4.10959	3	[PSMB10, PSMB9, PSME1]
R-HSA:180534	Vpu mediated degradation of CD4	REACTOME_Pathways_16.07.2019	0.412608	1	0.423274	1	Group135	7.69231	4	[CD4, PSMB10, PSMB9, PSME1]
R-HSA:180585	Vif-mediated degradation of APOBEC3G	REACTOME_Pathways_16.07.2019	0.455338	1	0.423274	1	Group135	7.27273	4	[APOBEC3G, PSMB10, PSMB9, PSME1]
R-HSA:187577	SCF(Skp2)-mediated degradation of p27/p21	REACTOME_Pathways_16.07.2019	0.734871	1	0.423274	1	Group135	5	3	[PSMB10, PSMB9, PSME1]
R-HSA:1912408	Pre-NOTCH Transcription and Translation	REACTOME_Pathways_16.07.2019	0.36518	1	0.423274	1	Group135	7.52688	7	[AGO4, HIST1H2AC, HIST1H2BN, HIST2H2BE, KAT2B, MOV10, NOTCH2]
R-HSA:195253	Degradation of beta-catenin by the destruction complex	REACTOME_Pathways_16.07.2019	0.253691	1	0.423274	1	Group135	8.53659	7	[CTNNB1, FRAT1, PPP2R5B, PSMB10, PSMB9, PSME1, TLE4]
R-HSA:195721	Signaling by WNT	REACTOME_Pathways_16.07.2019	0.18725	1	0.423274	1	Group135	7.57576	25	[AGO4, ARRB2, BCL9L, CTNNB1, FRAT1, GNG10, GNG2, GNGT2, HIST1H2AC, HIST1H2BN, HIST2H2BE, ITPR2, MOV10, PLCB2, PPP2R5B, PRKCB, PSMB10, PSMB9, PSME1, RAC2, RNF146, RUNX3, TLE4, TPTEP2-CSNK1E, WNT5B]
R-HSA:196299	Beta-catenin phosphorylation cascade	REACTOME_Pathways_16.07.2019	0.0865106	1	0.423274	1	Group135	17.6471	3	[CTNNB1, FRAT1, PPP2R5B]
R-HSA:1980143	Signaling by NOTCH1	REACTOME_Pathways_16.07.2019	0.00547581	1	0.423274	1	Group135	15.0685	11	[ADAM10, ARRB2, DTX2, DTX4, HDAC6, HIF1A, KAT2B, NCSTN, NUMB, PSEN1, TLE4]
R-HSA:1980145	Signaling by NOTCH2	REACTOME_Pathways_16.07.2019	0.0527258	1	0.423274	1	Group135	15.1515	5	[ADAM10, MDK, NCSTN, NOTCH2, PSEN1]
R-HSA:201681	TCF dependent signaling in response to WNT	REACTOME_Pathways_16.07.2019	0.605036	1	0.423274	1	Group135	6.00858	14	[BCL9L, CTNNB1, FRAT1, HIST1H2AC, HIST1H2BN, HIST2H2BE, PPP2R5B, PSMB10, PSMB9, PSME1, RNF146, RUNX3, TLE4, TPTEP2-CSNK1E]
R-HSA:201722	Formation of the beta-catenin:TCF transactivating complex	REACTOME_Pathways_16.07.2019	0.344402	1	0.423274	1	Group135	7.69231	7	[BCL9L, CTNNB1, HIST1H2AC, HIST1H2BN, HIST2H2BE, RUNX3, TLE4]
R-HSA:202403	TCR signaling	REACTOME_Pathways_16.07.2019	0.32945	1	0.423274	1	Group135	7.56302	9	[CD101, CD4, FYB1, PSMB10, PSMB9, PSME1, PTEN, PTPRC, WAS]
R-HSA:202424	Downstream TCR signaling	REACTOME_Pathways_16.07.2019	0.743669	1	0.423274	1	Group135	5.10204	5	[CD4, PSMB10, PSMB9, PSME1, PTEN]
R-HSA:202433	Generation of second messenger molecules	REACTOME_Pathways_16.07.2019	0.14937	1	0.423274	1	Group135	12.1212	4	[CD101, CD4, FYB1, WAS]
R-HSA:211733	Regulation of activated PAK-2p34 by proteasome mediated degradation	REACTOME_Pathways_16.07.2019	0.614576	1	0.423274	1	Group135	6	3	[PSMB10, PSMB9, PSME1]
R-HSA:212300	PRC2 methylates histones and DNA	REACTOME_Pathways_16.07.2019	0.679585	1	0.423274	1	Group135	5.47945	4	[DNMT3A, HIST1H2AC, HIST1H2BN, HIST2H2BE]
R-HSA:2299718	Condensation of Prophase Chromosomes	REACTOME_Pathways_16.07.2019	0.851099	1	0.423274	1	Group135	4.05405	3	[HIST1H2AC, HIST1H2BN, HIST2H2BE]
R-HSA:2454202	Fc epsilon receptor (FCERI) signaling	REACTOME_Pathways_16.07.2019	0.465074	1	0.423274	1	Group135	6.71642	9	[ITPR2, LYN, MAPK1, MAPK3, PSMB10, PSMB9, PSME1, RASGRP4, VAV1]
R-HSA:2559580	Oxidative Stress Induced Senescence	REACTOME_Pathways_16.07.2019	0.546664	1	0.423274	1	Group135	6.29921	8	[AGO4, HIST1H2AC, HIST1H2BN, HIST2H2BE, MAPK1, MAPK3, MAPKAPK2, MOV10]
R-HSA:2559582	Senescence-Associated Secretory Phenotype (SASP)	REACTOME_Pathways_16.07.2019	0.53958	1	0.423274	1	Group135	6.36364	7	[HIST1H2AC, HIST1H2BN, HIST2H2BE, MAPK1, MAPK3, RPS6KA1, RPS6KA2]
R-HSA:2559585	Oncogene Induced Senescence	REACTOME_Pathways_16.07.2019	0.173872	1	0.423274	1	Group135	11.4286	4	[AGO4, MAPK1, MAPK3, MOV10]
R-HSA:2559586	DNA Damage/Telomere Stress Induced Senescence	REACTOME_Pathways_16.07.2019	0.747119	1	0.423274	1	Group135	5	4	[HIST1H2AC, HIST1H2BN, HIST2H2BE, TINF2]
R-HSA:2644602	Signaling by NOTCH1 PEST Domain Mutants in Cancer	REACTOME_Pathways_16.07.2019	0.297757	1	0.423274	1	Group135	8.62069	5	[ADAM10, HDAC6, KAT2B, NCSTN, PSEN1]
R-HSA:2644603	Signaling by NOTCH1 in Cancer	REACTOME_Pathways_16.07.2019	0.297757	1	0.423274	1	Group135	8.62069	5	[ADAM10, HDAC6, KAT2B, NCSTN, PSEN1]
R-HSA:2644606	Constitutive Signaling by NOTCH1 PEST Domain Mutants	REACTOME_Pathways_16.07.2019	0.297757	1	0.423274	1	Group135	8.62069	5	[ADAM10, HDAC6, KAT2B, NCSTN, PSEN1]
R-HSA:2871796	FCERI mediated MAPK activation	REACTOME_Pathways_16.07.2019	0.137656	1	0.423274	1	Group135	12.5	4	[LYN, MAPK1, MAPK3, VAV1]
R-HSA:2871809	FCERI mediated Ca+2 mobilization	REACTOME_Pathways_16.07.2019	0.34237	1	0.423274	1	Group135	9.09091	3	[ITPR2, LYN, VAV1]
R-HSA:2871837	FCERI mediated NF-kB activation	REACTOME_Pathways_16.07.2019	0.590728	1	0.423274	1	Group135	6.09756	5	[LYN, PSMB10, PSMB9, PSME1, RASGRP4]
R-HSA:2894858	Signaling by NOTCH1 HD+PEST Domain Mutants in Cancer	REACTOME_Pathways_16.07.2019	0.297757	1	0.423274	1	Group135	8.62069	5	[ADAM10, HDAC6, KAT2B, NCSTN, PSEN1]
R-HSA:2894862	Constitutive Signaling by NOTCH1 HD+PEST Domain Mutants	REACTOME_Pathways_16.07.2019	0.297757	1	0.423274	1	Group135	8.62069	5	[ADAM10, HDAC6, KAT2B, NCSTN, PSEN1]
R-HSA:2979096	NOTCH2 Activation and Transmission of Signal to the Nucleus	REACTOME_Pathways_16.07.2019	0.0102792	1	0.423274	1	Group135	22.7273	5	[ADAM10, MDK, NCSTN, NOTCH2, PSEN1]
R-HSA:3214815	HDACs deacetylate histones	REACTOME_Pathways_16.07.2019	0.709871	1	0.423274	1	Group135	5.31915	5	[ARID4B, HIST1H2AC, HIST1H2BN, HIST2H2BE, PHF21A]
R-HSA:3371556	Cellular response to heat stress	REACTOME_Pathways_16.07.2019	0.663399	1	0.423274	1	Group135	5.61798	5	[HDAC6, HSPA1L, MAPK1, MAPK3, MAPKAPK2]
R-HSA:349425	Autodegradation of the E3 ubiquitin ligase COP1	REACTOME_Pathways_16.07.2019	0.641294	1	0.423274	1	Group135	5.76923	3	[PSMB10, PSMB9, PSME1]
R-HSA:350562	Regulation of ornithine decarboxylase (ODC)	REACTOME_Pathways_16.07.2019	0.398193	1	0.423274	1	Group135	7.84314	4	[OAZ2, PSMB10, PSMB9, PSME1]
R-HSA:351202	Metabolism of polyamines	REACTOME_Pathways_16.07.2019	0.310238	1	0.423274	1	Group135	8.47458	5	[OAZ2, PSMB10, PSMB9, PSME1, SAT1]
R-HSA:376176	Signaling by ROBO receptors	REACTOME_Pathways_16.07.2019	0.935176	1	0.423274	1	Group135	4.12844	9	[CAP1, MYO9B, NRP1, PSMB10, PSMB9, PSME1, SOS2, SRC, ZSWIM8]
R-HSA:382556	ABC-family proteins mediated transport	REACTOME_Pathways_16.07.2019	0.469186	1	0.423274	1	Group135	6.79612	7	[ABCA5, ABCA7, ABCC6, ABCD1, PSMB10, PSMB9, PSME1]
R-HSA:3858494	Beta-catenin independent WNT signaling	REACTOME_Pathways_16.07.2019	0.03806	1	0.423274	1	Group135	10.3448	15	[AGO4, ARRB2, CTNNB1, GNG10, GNG2, GNGT2, ITPR2, MOV10, PLCB2, PRKCB, PSMB10, PSMB9, PSME1, RAC2, WNT5B]
R-HSA:3928665	EPH-ephrin mediated repulsion of cells	REACTOME_Pathways_16.07.2019	0.0978218	1	0.423274	1	Group135	11.7647	6	[ACTB, ADAM10, LYN, NCSTN, PSEN1, SRC]
R-HSA:4086400	PCP/CE pathway	REACTOME_Pathways_16.07.2019	0.354776	1	0.423274	1	Group135	7.6087	7	[ARRB2, PRKCB, PSMB10, PSMB9, PSME1, RAC2, WNT5B]
R-HSA:427359	SIRT1 negatively regulates rRNA expression	REACTOME_Pathways_16.07.2019	0.808066	1	0.423274	1	Group135	4.41176	3	[HIST1H2AC, HIST1H2BN, HIST2H2BE]
R-HSA:427389	ERCC6 (CSB) and EHMT2 (G9a) positively regulate rRNA expression	REACTOME_Pathways_16.07.2019	0.719608	1	0.423274	1	Group135	5.19481	4	[ERCC6, HIST1H2AC, HIST1H2BN, HIST2H2BE]
R-HSA:446652	Interleukin-1 family signaling	REACTOME_Pathways_16.07.2019	0.167642	1	0.423274	1	Group135	8.57143	12	[AGER, CASP1, IL18, IL1RAP, IRAK4, MAP3K3, PSMB10, PSMB9, PSME1, PTPN18, PTPN6, PTPN9]
R-HSA:450408	AUF1 (hnRNP D0) binds and destabilizes mRNA	REACTOME_Pathways_16.07.2019	0.690734	1	0.423274	1	Group135	5.35714	3	[PSMB10, PSMB9, PSME1]
R-HSA:450513	Tristetraprolin (TTP, ZFP36) binds and destabilizes mRNA	REACTOME_Pathways_16.07.2019	0.0865106	1	0.423274	1	Group135	17.6471	3	[MAPKAPK2, XRN1, ZFP36]
R-HSA:450531	Regulation of mRNA stability by proteins that bind AU-rich elements	REACTOME_Pathways_16.07.2019	0.476987	1	0.423274	1	Group135	6.81818	6	[MAPKAPK2, PSMB10, PSMB9, PSME1, XRN1, ZFP36]
R-HSA:453276	Regulation of mitotic cell cycle	REACTOME_Pathways_16.07.2019	0.795872	1	0.423274	1	Group135	4.65116	4	[CDC14A, PSMB10, PSMB9, PSME1]
R-HSA:4608870	Asymmetric localization of PCP proteins	REACTOME_Pathways_16.07.2019	0.773884	1	0.423274	1	Group135	4.6875	3	[PSMB10, PSMB9, PSME1]
R-HSA:4641257	Degradation of AXIN	REACTOME_Pathways_16.07.2019	0.455338	1	0.423274	1	Group135	7.27273	4	[PSMB10, PSMB9, PSME1, RNF146]
R-HSA:4641258	Degradation of DVL	REACTOME_Pathways_16.07.2019	0.702261	1	0.423274	1	Group135	5.26316	3	[PSMB10, PSMB9, PSME1]
R-HSA:4641262	Disassembly of the destruction complex and recruitment of AXIN to the membrane	REACTOME_Pathways_16.07.2019	0.307277	1	0.423274	1	Group135	9.67742	3	[CTNNB1, FRAT1, PPP2R5B]
R-HSA:5218921	VEGFR2 mediated cell proliferation	REACTOME_Pathways_16.07.2019	0.141154	1	0.423274	1	Group135	14.2857	3	[ITPR2, PRKCB, SRC]
R-HSA:5250913	Positive epigenetic regulation of rRNA expression	REACTOME_Pathways_16.07.2019	0.669134	1	0.423274	1	Group135	5.60748	6	[ACTB, ERCC6, HIST1H2AC, HIST1H2BN, HIST2H2BE, KAT2B]
R-HSA:5250924	B-WICH complex positively regulates rRNA expression	REACTOME_Pathways_16.07.2019	0.50998	1	0.423274	1	Group135	6.59341	6	[ACTB, ERCC6, HIST1H2AC, HIST1H2BN, HIST2H2BE, KAT2B]
R-HSA:5334118	DNA methylation	REACTOME_Pathways_16.07.2019	0.588195	1	0.423274	1	Group135	6.15385	4	[DNMT3A, HIST1H2AC, HIST1H2BN, HIST2H2BE]
R-HSA:5358346	Hedgehog ligand biogenesis	REACTOME_Pathways_16.07.2019	0.588195	1	0.423274	1	Group135	6.15385	4	[HHAT, PSMB10, PSMB9, PSME1]
R-HSA:5358351	Signaling by Hedgehog	REACTOME_Pathways_16.07.2019	0.331595	1	0.423274	1	Group135	7.38255	11	[ARRB2, DYNC2H1, GLI1, HHAT, NUMB, PRKAR1A, PSMB10, PSMB9, PSME1, SUFU, TUBA1A]
R-HSA:5362768	Hh mutants that don't undergo autocatalytic processing are degraded by ERAD	REACTOME_Pathways_16.07.2019	0.690734	1	0.423274	1	Group135	5.35714	3	[PSMB10, PSMB9, PSME1]
R-HSA:5387390	Hh mutants abrogate ligand secretion	REACTOME_Pathways_16.07.2019	0.510567	1	0.423274	1	Group135	6.77966	4	[HHAT, PSMB10, PSMB9, PSME1]
R-HSA:5607761	Dectin-1 mediated noncanonical NF-kB signaling	REACTOME_Pathways_16.07.2019	0.734871	1	0.423274	1	Group135	5	3	[PSMB10, PSMB9, PSME1]
R-HSA:5607764	CLEC7A (Dectin-1) signaling	REACTOME_Pathways_16.07.2019	0.61335	1	0.423274	1	Group135	5.94059	6	[CARD9, ITPR2, PSMB10, PSMB9, PSME1, SRC]
R-HSA:5610780	Degradation of GLI1 by the proteasome	REACTOME_Pathways_16.07.2019	0.172176	1	0.423274	1	Group135	10	6	[GLI1, NUMB, PSMB10, PSMB9, PSME1, SUFU]
R-HSA:5610783	Degradation of GLI2 by the proteasome	REACTOME_Pathways_16.07.2019	0.52398	1	0.423274	1	Group135	6.66667	4	[PSMB10, PSMB9, PSME1, SUFU]
R-HSA:5610785	GLI3 is processed to GLI3R by the proteasome	REACTOME_Pathways_16.07.2019	0.52398	1	0.423274	1	Group135	6.66667	4	[PSMB10, PSMB9, PSME1, SUFU]
R-HSA:5610787	Hedgehog 'off' state	REACTOME_Pathways_16.07.2019	0.277056	1	0.423274	1	Group135	7.9646	9	[DYNC2H1, GLI1, NUMB, PRKAR1A, PSMB10, PSMB9, PSME1, SUFU, TUBA1A]
R-HSA:5617472	Activation of anterior HOX genes in hindbrain development during early embryogenesis	REACTOME_Pathways_16.07.2019	0.500326	1	0.423274	1	Group135	6.55738	8	[EGR2, HIST1H2AC, HIST1H2BN, HIST2H2BE, HOXA1, KDM6A, NCOA3, PBX1]
R-HSA:5619084	ABC transporter disorders	REACTOME_Pathways_16.07.2019	0.533918	1	0.423274	1	Group135	6.49351	5	[ABCC6, ABCD1, PSMB10, PSMB9, PSME1]
R-HSA:5619115	Disorders of transmembrane transporters	REACTOME_Pathways_16.07.2019	0.869171	1	0.423274	1	Group135	4.54545	8	[ABCC6, ABCD1, HK1, PSMB10, PSMB9, PSME1, SLC12A6, SLC22A18]
R-HSA:5619507	Activation of HOX genes during differentiation	REACTOME_Pathways_16.07.2019	0.500326	1	0.423274	1	Group135	6.55738	8	[EGR2, HIST1H2AC, HIST1H2BN, HIST2H2BE, HOXA1, KDM6A, NCOA3, PBX1]
R-HSA:5621481	C-type lectin receptors (CLRs)	REACTOME_Pathways_16.07.2019	0.800487	1	0.423274	1	Group135	4.8951	7	[CARD9, ITPR2, LYN, PSMB10, PSMB9, PSME1, SRC]
R-HSA:5625740	RHO GTPases activate PKNs	REACTOME_Pathways_16.07.2019	0.244372	1	0.423274	1	Group135	8.42105	8	[HIST1H2AC, HIST1H2BN, HIST2H2BE, MYH9, MYL6, NCOA2, PKN1, PPP1R12A]
R-HSA:5625886	Activated PKN1 stimulates transcription of AR (androgen receptor) regulated genes KLK2 and KLK3	REACTOME_Pathways_16.07.2019	0.411398	1	0.423274	1	Group135	7.46269	5	[HIST1H2AC, HIST1H2BN, HIST2H2BE, NCOA2, PKN1]
R-HSA:5628897	TP53 Regulates Metabolic Genes	REACTOME_Pathways_16.07.2019	0.795872	1	0.423274	1	Group135	4.65116	4	[AGO4, MOV10, PRKAB1, PTEN]
R-HSA:5632684	Hedgehog 'on' state	REACTOME_Pathways_16.07.2019	0.283226	1	0.423274	1	Group135	8.23529	7	[ARRB2, GLI1, NUMB, PSMB10, PSMB9, PSME1, SUFU]
R-HSA:5654726	Negative regulation of FGFR1 signaling	REACTOME_Pathways_16.07.2019	0.0527258	1	0.423274	1	Group135	15.1515	5	[CBL, MAPK1, MAPK3, SPRY2, SRC]
R-HSA:5654727	Negative regulation of FGFR2 signaling	REACTOME_Pathways_16.07.2019	0.0587661	1	0.423274	1	Group135	14.7059	5	[CBL, MAPK1, MAPK3, SPRY2, SRC]
R-HSA:5654732	Negative regulation of FGFR3 signaling	REACTOME_Pathways_16.07.2019	0.0323364	1	0.423274	1	Group135	17.2414	5	[CBL, MAPK1, MAPK3, SPRY2, SRC]
R-HSA:5654733	Negative regulation of FGFR4 signaling	REACTOME_Pathways_16.07.2019	0.0417809	1	0.423274	1	Group135	16.129	5	[CBL, MAPK1, MAPK3, SPRY2, SRC]
R-HSA:5658442	Regulation of RAS by GAPs	REACTOME_Pathways_16.07.2019	0.808066	1	0.423274	1	Group135	4.41176	3	[PSMB10, PSMB9, PSME1]
R-HSA:5668541	TNFR2 non-canonical NF-kB pathway	REACTOME_Pathways_16.07.2019	0.188852	1	0.423274	1	Group135	8.82353	9	[BIRC2, PSMB10, PSMB9, PSME1, TNFRSF14, TNFRSF1A, TNFRSF1B, TNFSF4, TNFSF9]
R-HSA:5669034	TNFs bind their physiological receptors	REACTOME_Pathways_16.07.2019	0.0323364	1	0.423274	1	Group135	17.2414	5	[TNFRSF14, TNFRSF1A, TNFRSF1B, TNFSF4, TNFSF9]
R-HSA:5673001	RAF/MAP kinase cascade	REACTOME_Pathways_16.07.2019	0.15157	1	0.423274	1	Group135	8.03213	20	[ACTB, APBB1IP, ARRB2, CSF2RA, FLT3LG, FRS3, HBEGF, IL3RA, IQGAP1, JAK1, KIT, MAP3K11, MAPK1, MAPK3, PPP2R5B, PSMB10, PSMB9, PSME1, RASGRP4, SRC]
R-HSA:5676590	NIK-->noncanonical NF-kB signaling	REACTOME_Pathways_16.07.2019	0.724327	1	0.423274	1	Group135	5.08475	3	[PSMB10, PSMB9, PSME1]
R-HSA:5678895	Defective CFTR causes cystic fibrosis	REACTOME_Pathways_16.07.2019	0.745095	1	0.423274	1	Group135	4.91803	3	[PSMB10, PSMB9, PSME1]
R-HSA:5683057	MAPK family signaling cascades	REACTOME_Pathways_16.07.2019	0.0737698	1	0.423274	1	Group135	8.5034	25	[ACTB, AGO4, APBB1IP, ARRB2, CDC14A, CSF2RA, FLT3LG, FRS3, HBEGF, IL3RA, IQGAP1, JAK1, KIT, MAP3K11, MAPK1, MAPK3, MOV10, NCOA3, PPP2R5B, PSMB10, PSMB9, PSME1, RASGRP4, SRC, TYK2]
R-HSA:5687128	MAPK6/MAPK4 signaling	REACTOME_Pathways_16.07.2019	0.323775	1	0.423274	1	Group135	7.86517	7	[AGO4, CDC14A, MOV10, NCOA3, PSMB10, PSMB9, PSME1]
R-HSA:5688426	Deubiquitination	REACTOME_Pathways_16.07.2019	0.402694	1	0.423274	1	Group135	6.73401	20	[ACTB, ARRB2, BIRC2, DDX58, HIF1A, HIST1H2AC, HIST1H2BN, HIST2H2BE, JOSD2, KAT2B, MAVS, MBD5, MBD6, PSMB10, PSMB9, PSME1, PTEN, RNF146, SMAD7, STAM2]
R-HSA:5689603	UCH proteinases	REACTOME_Pathways_16.07.2019	0.308307	1	0.423274	1	Group135	7.84314	8	[ACTB, HIST1H2AC, MBD5, MBD6, PSMB10, PSMB9, PSME1, SMAD7]
R-HSA:5689880	Ub-specific processing proteases	REACTOME_Pathways_16.07.2019	0.51671	1	0.423274	1	Group135	6.36364	14	[ARRB2, BIRC2, DDX58, HIF1A, HIST1H2AC, HIST1H2BN, HIST2H2BE, PSMB10, PSMB9, PSME1, PTEN, RNF146, SMAD7, STAM2]
R-HSA:606279	Deposition of new CENPA-containing nucleosomes at the centromere	REACTOME_Pathways_16.07.2019	0.851099	1	0.423274	1	Group135	4.05405	3	[HIST1H2AC, HIST1H2BN, HIST2H2BE]
R-HSA:6807070	PTEN Regulation	REACTOME_Pathways_16.07.2019	0.373192	1	0.423274	1	Group135	7.19424	10	[AGO4, EGR1, MAPK1, MAPK3, MOV10, PSMB10, PSMB9, PSME1, PTEN, RNF146]
R-HSA:68827	CDT1 association with the CDC6:ORC:origin complex	REACTOME_Pathways_16.07.2019	0.724327	1	0.423274	1	Group135	5.08475	3	[PSMB10, PSMB9, PSME1]
R-HSA:68867	Assembly of the pre-replicative complex	REACTOME_Pathways_16.07.2019	0.808066	1	0.423274	1	Group135	4.41176	3	[PSMB10, PSMB9, PSME1]
R-HSA:68886	M Phase	REACTOME_Pathways_16.07.2019	0.9655	1	0.423274	1	Group135	4.3038	17	[AKAP9, HIST1H2AC, HIST1H2BN, HIST2H2BE, LEMD2, LPIN2, MAPK1, MAPK3, NEK7, NEK9, PPP2R5B, PRKCB, PSMB10, PSMB9, PSME1, TPTEP2-CSNK1E, TUBA1A]
R-HSA:68949	Orc1 removal from chromatin	REACTOME_Pathways_16.07.2019	0.830752	1	0.423274	1	Group135	4.22535	3	[PSMB10, PSMB9, PSME1]
R-HSA:69017	CDK-mediated phosphorylation and removal of Cdc6	REACTOME_Pathways_16.07.2019	0.837786	1	0.423274	1	Group135	4.16667	3	[PSMB10, PSMB9, PSME1]
R-HSA:69278	Cell Cycle, Mitotic	REACTOME_Pathways_16.07.2019	0.990538	1	0.423274	1	Group135	4.08922	22	[AKAP9, CDC14A, HIST1H2AC, HIST1H2BN, HIST2H2BE, LEMD2, LPIN2, LYN, MAPK1, MAPK3, NEK7, NEK9, POLD4, PPP1R12A, PPP2R5B, PRKCB, PSMB10, PSMB9, PSME1, SRC, TPTEP2-CSNK1E, TUBA1A]
R-HSA:69541	Stabilization of p53	REACTOME_Pathways_16.07.2019	0.702261	1	0.423274	1	Group135	5.26316	3	[PSMB10, PSMB9, PSME1]
R-HSA:69563	p53-Dependent G1 DNA Damage Response	REACTOME_Pathways_16.07.2019	0.791557	1	0.423274	1	Group135	4.54545	3	[PSMB10, PSMB9, PSME1]
R-HSA:69580	p53-Dependent G1/S DNA damage checkpoint	REACTOME_Pathways_16.07.2019	0.791557	1	0.423274	1	Group135	4.54545	3	[PSMB10, PSMB9, PSME1]
R-HSA:69601	Ubiquitin Mediated Degradation of Phosphorylated Cdc25A	REACTOME_Pathways_16.07.2019	0.641294	1	0.423274	1	Group135	5.76923	3	[PSMB10, PSMB9, PSME1]
R-HSA:69610	p53-Independent DNA Damage Response	REACTOME_Pathways_16.07.2019	0.641294	1	0.423274	1	Group135	5.76923	3	[PSMB10, PSMB9, PSME1]
R-HSA:69613	p53-Independent G1/S DNA damage checkpoint	REACTOME_Pathways_16.07.2019	0.641294	1	0.423274	1	Group135	5.76923	3	[PSMB10, PSMB9, PSME1]
R-HSA:69615	G1/S DNA Damage Checkpoints	REACTOME_Pathways_16.07.2019	0.808066	1	0.423274	1	Group135	4.41176	3	[PSMB10, PSMB9, PSME1]
R-HSA:73728	RNA Polymerase I Promoter Opening	REACTOME_Pathways_16.07.2019	0.563111	1	0.423274	1	Group135	6.34921	4	[HIST1H2AC, HIST1H2BN, HIST2H2BE, MAPK3]
R-HSA:73854	RNA Polymerase I Promoter Clearance	REACTOME_Pathways_16.07.2019	0.703353	1	0.423274	1	Group135	5.40541	6	[ERCC6, HIST1H2AC, HIST1H2BN, HIST2H2BE, KAT2B, MAPK3]
R-HSA:73864	RNA Polymerase I Transcription	REACTOME_Pathways_16.07.2019	0.7274	1	0.423274	1	Group135	5.26316	6	[ERCC6, HIST1H2AC, HIST1H2BN, HIST2H2BE, KAT2B, MAPK3]
R-HSA:73884	Base Excision Repair	REACTOME_Pathways_16.07.2019	0.691843	1	0.423274	1	Group135	5.43478	5	[HIST1H2AC, HIST1H2BN, HIST2H2BE, POLD4, TINF2]
R-HSA:73886	Chromosome Maintenance	REACTOME_Pathways_16.07.2019	0.82747	1	0.423274	1	Group135	4.54545	5	[HIST1H2AC, HIST1H2BN, HIST2H2BE, POLD4, TINF2]
R-HSA:73927	Depurination	REACTOME_Pathways_16.07.2019	0.469359	1	0.423274	1	Group135	7.14286	4	[HIST1H2AC, HIST1H2BN, HIST2H2BE, TINF2]
R-HSA:73928	Depyrimidination	REACTOME_Pathways_16.07.2019	0.537214	1	0.423274	1	Group135	6.55738	4	[HIST1H2AC, HIST1H2BN, HIST2H2BE, TINF2]
R-HSA:73929	Base-Excision Repair, AP Site Formation	REACTOME_Pathways_16.07.2019	0.563111	1	0.423274	1	Group135	6.34921	4	[HIST1H2AC, HIST1H2BN, HIST2H2BE, TINF2]
R-HSA:75815	Ubiquitin-dependent degradation of Cyclin D	REACTOME_Pathways_16.07.2019	0.641294	1	0.423274	1	Group135	5.76923	3	[PSMB10, PSMB9, PSME1]
R-HSA:774815	Nucleosome assembly	REACTOME_Pathways_16.07.2019	0.851099	1	0.423274	1	Group135	4.05405	3	[HIST1H2AC, HIST1H2BN, HIST2H2BE]
R-HSA:8852276	The role of GTSE1 in G2/M progression after G2 checkpoint	REACTOME_Pathways_16.07.2019	0.719608	1	0.423274	1	Group135	5.19481	4	[PSMB10, PSMB9, PSME1, TUBA1A]
R-HSA:8854050	FBXL7 down-regulates AURKA during mitotic entry and in early mitosis	REACTOME_Pathways_16.07.2019	0.666681	1	0.423274	1	Group135	5.55556	3	[PSMB10, PSMB9, PSME1]
R-HSA:8878159	Transcriptional regulation by RUNX3	REACTOME_Pathways_16.07.2019	0.406933	1	0.423274	1	Group135	7.2165	7	[CTNNB1, KAT2B, PSMB10, PSMB9, PSME1, RUNX3, SRC]
R-HSA:8878166	Transcriptional regulation by RUNX2	REACTOME_Pathways_16.07.2019	0.347327	1	0.423274	1	Group135	7.43802	9	[HDAC6, HIVEP3, MAPK1, MAPK3, PSMB10, PSMB9, PSME1, SRC, STAT1]
R-HSA:8878171	Transcriptional regulation by RUNX1	REACTOME_Pathways_16.07.2019	0.429736	1	0.423274	1	Group135	6.69456	16	[AGO4, CR1, CTSK, GP1BA, HIPK2, HIST1H2AC, HIST1H2BN, HIST2H2BE, KAT2B, MOV10, PRKCB, PSMB10, PSMB9, PSME1, SOCS3, SRC]
R-HSA:8936459	RUNX1 regulates genes involved in megakaryocyte differentiation and platelet function	REACTOME_Pathways_16.07.2019	0.406933	1	0.423274	1	Group135	7.2165	7	[AGO4, GP1BA, HIST1H2AC, HIST1H2BN, HIST2H2BE, KAT2B, MOV10]
R-HSA:8939236	RUNX1 regulates transcription of genes involved in differentiation of HSCs	REACTOME_Pathways_16.07.2019	0.832383	1	0.423274	1	Group135	4.61538	6	[HIST1H2AC, HIST1H2BN, HIST2H2BE, PSMB10, PSMB9, PSME1]
R-HSA:8939902	Regulation of RUNX2 expression and activity	REACTOME_Pathways_16.07.2019	0.486044	1	0.423274	1	Group135	6.84932	5	[HIVEP3, PSMB10, PSMB9, PSME1, STAT1]
R-HSA:8940973	RUNX2 regulates osteoblast differentiation	REACTOME_Pathways_16.07.2019	0.0598097	1	0.423274	1	Group135	16.6667	4	[HDAC6, MAPK1, MAPK3, SRC]
R-HSA:8941326	RUNX2 regulates bone development	REACTOME_Pathways_16.07.2019	0.137656	1	0.423274	1	Group135	12.5	4	[HDAC6, MAPK1, MAPK3, SRC]
R-HSA:8941858	Regulation of RUNX3 expression and activity	REACTOME_Pathways_16.07.2019	0.260889	1	0.423274	1	Group135	9.09091	5	[PSMB10, PSMB9, PSME1, RUNX3, SRC]
R-HSA:8943723	Regulation of PTEN mRNA translation	REACTOME_Pathways_16.07.2019	0.0154871	1	0.423274	1	Group135	33.3333	3	[AGO4, MOV10, PTEN]
R-HSA:8943724	Regulation of PTEN gene transcription	REACTOME_Pathways_16.07.2019	0.734871	1	0.423274	1	Group135	5	3	[EGR1, MAPK1, MAPK3]
R-HSA:8948751	Regulation of PTEN stability and activity	REACTOME_Pathways_16.07.2019	0.436555	1	0.423274	1	Group135	7.24638	5	[PSMB10, PSMB9, PSME1, PTEN, RNF146]
R-HSA:9006925	Intracellular signaling by second messengers	REACTOME_Pathways_16.07.2019	0.0420646	1	0.423274	1	Group135	8.88158	27	[AGO4, CAMKK1, CASP9, EGR1, HBEGF, IL1RAP, IRAK4, ITPR2, KIT, MAPK1, MAPK3, MOV10, PDE1B, PIK3AP1, PIK3CD, PIP4K2C, PPP2R5B, PRKAR1A, PSMB10, PSMB9, PSME1, PTEN, RAC2, RICTOR, RNF146, SRC, VAV1]
R-HSA:9012852	Signaling by NOTCH3	REACTOME_Pathways_16.07.2019	0.0841689	1	0.423274	1	Group135	12.2449	6	[ADAM10, KAT2B, NCSTN, PBX1, PSEN1, STAT1]
R-HSA:9013507	NOTCH3 Activation and Transmission of Signal to the Nucleus	REACTOME_Pathways_16.07.2019	0.204242	1	0.423274	1	Group135	12	3	[ADAM10, NCSTN, PSEN1]
R-HSA:9013694	Signaling by NOTCH4	REACTOME_Pathways_16.07.2019	0.140836	1	0.423274	1	Group135	9.7561	8	[ADAM10, KAT2B, NCSTN, NOTCH2, PSEN1, PSMB10, PSMB9, PSME1]
R-HSA:9013700	NOTCH4 Activation and Transmission of Signal to the Nucleus	REACTOME_Pathways_16.07.2019	0.0276978	1	0.423274	1	Group135	27.2727	3	[ADAM10, NCSTN, PSEN1]
R-HSA:9020702	Interleukin-1 signaling	REACTOME_Pathways_16.07.2019	0.469186	1	0.423274	1	Group135	6.79612	7	[AGER, IL1RAP, IRAK4, MAP3K3, PSMB10, PSMB9, PSME1]
R-HSA:9604323	Negative regulation of NOTCH4 signaling	REACTOME_Pathways_16.07.2019	0.666681	1	0.423274	1	Group135	5.55556	3	[PSMB10, PSMB9, PSME1]
R-HSA:977225	Amyloid fiber formation	REACTOME_Pathways_16.07.2019	0.375248	1	0.423274	1	Group135	7.33945	8	[ADAM10, HIST1H2AC, HIST1H2BN, HIST2H2BE, HSPG2, ITM2B, NCSTN, SORL1]
R-HSA:983705	Signaling by the B Cell Receptor (BCR)	REACTOME_Pathways_16.07.2019	0.0475579	1	0.423274	1	Group135	10.7143	12	[CD22, DAPP1, ITPR2, LYN, PIK3AP1, PIK3CD, PRKCB, PSMB10, PSMB9, PSME1, PTPN6, VAV1]

## Sheet: cluster4
Reactome ID	Reactome term	Source	Term PValue	Term PValue Corrected with Bonferroni step down	Group PValue	Group PValue Corrected with Bonferroni step down	Groups	% Associated Genes	Nr. Genes	Associated Genes Found
R-HSA:109606	Intrinsic Pathway for Apoptosis	REACTOME_Pathways_16.07.2019	0.462509	1	0.462509	1	Group00	5.88235	3	[CASP8, PPP1R13B, STAT3]
R-HSA:2172127	DAP12 interactions	REACTOME_Pathways_16.07.2019	0.159854	1	0.159854	1	Group01	9.30233	4	[B2M, CD300LB, CLEC5A, SIGLEC14]
R-HSA:2559585	Oncogene Induced Senescence	REACTOME_Pathways_16.07.2019	0.246781	1	0.246781	1	Group02	8.57143	3	[CDKN2B, ETS2, MDM4]
R-HSA:375165	NCAM signaling for neurite out-growth	REACTOME_Pathways_16.07.2019	0.376053	1	0.376053	1	Group03	6.34921	4	[CACNB4, GFRA2, RPS6KA5, SPTA1]
R-HSA:380108	Chemokine receptors bind chemokines	REACTOME_Pathways_16.07.2019	0.423176	1	0.423176	1	Group04	6.25	3	[CX3CR1, CXCL8, CXCR3]
R-HSA:1227986	Signaling by ERBB2	REACTOME_Pathways_16.07.2019	0.44952	1	0.44952	1	Group05	6	3	[ERBIN, PRKCE, PTPN12]
R-HSA:425397	Transport of vitamins, nucleosides, and related molecules	REACTOME_Pathways_16.07.2019	0.369335	1	0.369335	1	Group06	6.81818	3	[SLC27A1, SLC29A3, SLCO3A1]
R-HSA:4791275	Signaling by WNT in cancer	REACTOME_Pathways_16.07.2019	0.233459	1	0.233459	1	Group07	8.82353	3	[CTBP2, KREMEN1, TCF7L2]
R-HSA:525793	Myogenesis	REACTOME_Pathways_16.07.2019	0.18177	1	0.18177	1	Group08	10	3	[BORCS8-MEF2B, MEF2B, MEF2C]
R-HSA:5362517	Signaling by Retinoic Acid	REACTOME_Pathways_16.07.2019	0.355709	1	0.355709	1	Group09	6.97674	3	[CPT1B, CYP26A1, PPARD]
R-HSA:5666185	RHO GTPases Activate Rhotekin and Rhophilins	REACTOME_Pathways_16.07.2019	0.00797492	1	0.00797492	0.558244	Group10	33.3333	3	[LIN7B, RHOC, TAX1BP3]
R-HSA:202733	Cell surface interactions at the vascular wall	REACTOME_Pathways_16.07.2019	0.369499	1	0.369499	1	Group11	5.7971	8	[ATP1B1, CD58, FCER1G, INPP5D, JAML, PROCR, SLC7A7, TNFRSF10D]
R-HSA:6804759	Regulation of TP53 Activity through Association with Co-factors	REACTOME_Pathways_16.07.2019	0.0287735	1	0.0287735	1	Group12	21.4286	3	[PHF20, POU4F1, PPP1R13B]
R-HSA:877312	Regulation of IFNG signaling	REACTOME_Pathways_16.07.2019	0.0287735	1	0.0287735	1	Group13	21.4286	3	[IFNGR1, IFNGR2, PTPN1]
R-HSA:8873719	RAB geranylgeranylation	REACTOME_Pathways_16.07.2019	0.0398643	1	0.0398643	1	Group14	10.7692	7	[RAB22A, RAB24, RAB3B, RAB3C, RAB3D, RAB40B, RAB8B]
R-HSA:8939902	Regulation of RUNX2 expression and activity	REACTOME_Pathways_16.07.2019	0.704233	1	0.704233	1	Group15	4.10959	3	[NR3C1, PSME2, RUNX2]
R-HSA:8986944	Transcriptional Regulation by MECP2	REACTOME_Pathways_16.07.2019	0.364719	1	0.364719	1	Group16	6.45161	4	[GPRIN1, HTT, MEF2C, PTPN1]
R-HSA:9012546	Interleukin-18 signaling	REACTOME_Pathways_16.07.2019	0.00551665	1	0.00551665	0.391682	Group17	37.5	3	[ALOX5, IL18BP, IL18RAP]
R-HSA:936837	Ion transport by P-type ATPases	REACTOME_Pathways_16.07.2019	0.537333	1	0.537333	1	Group18	5.26316	3	[ATP10A, ATP10D, ATP1B1]
R-HSA:162582	Signal Transduction	REACTOME_Pathways_16.07.2019	0.00112812	0.337308	0.00112812	0.0868653	Group19	6.05505	165	[ACVRL1, ADAP1, ADGRE2, ADM, ADORA3, ADRB1, ANOS1, ARAP2, ARHGAP31, ARHGAP45, ARHGEF11, ARHGEF2, ARHGEF3, ATP6AP1, ATP6V0A1, ATP6V1B2, BAIAP2, BMPR2, C3, CASP8, CCND1, CD86, CDK9, CDKN2B, CGN, CLIP1, CPT1B, CSF2RB, CTBP2, CTNND1, CX3CR1, CXCL8, CXCR3, CYLD, CYP26A1, CYSLTR2, DDX5, DGKQ, DISP2, DNM1, DTX1, DUSP4, DUSP5, DUSP6, DVL3, ELK1, ERBIN, EVL, FGD2, FMNL3, FOS, FPR1, FPR2, GDI1, GFRA2, GNAS…
R-HSA:1660516	Synthesis of PIPs at the early endosome membrane	REACTOME_Pathways_16.07.2019	0.0411686	1	0.0411686	1	Group20	18.75	3	[INPP4B, INPP5F, PIK3C2A]
R-HSA:177929	Signaling by EGFR	REACTOME_Pathways_16.07.2019	0.436406	1	0.436406	1	Group21	6.12245	3	[PAG1, PTPN12, PXN]
R-HSA:196849	Metabolism of water-soluble vitamins and cofactors	REACTOME_Pathways_16.07.2019	0.730626	1	0.730626	1	Group22	4.06504	5	[ABCC1, CD320, CYP8B1, MTHFS, SLC23A2]
R-HSA:114604	GPVI-mediated activation cascade	REACTOME_Pathways_16.07.2019	0.246781	1	0.246781	1	Group23	8.57143	3	[FCER1G, PIK3R3, PIK3R6]
R-HSA:1236394	Signaling by ERBB4	REACTOME_Pathways_16.07.2019	0.319391	1	0.319391	1	Group24	6.89655	4	[ADAP1, ITCH, MXD4, STAT5A]
R-HSA:1251985	Nuclear signaling by ERBB4	REACTOME_Pathways_16.07.2019	0.207247	1	0.319391	1	Group24	9.375	3	[ADAP1, MXD4, STAT5A]
R-HSA:1660662	Glycosphingolipid metabolism	REACTOME_Pathways_16.07.2019	0.0742142	1	0.148116	1	Group25	10.8696	5	[ARSB, GBA2, GM2A, HEXB, STS]
R-HSA:428157	Sphingolipid metabolism	REACTOME_Pathways_16.07.2019	0.148116	1	0.148116	1	Group25	7.86517	7	[ARSB, CERS4, GBA2, GM2A, HEXB, SAMD8, STS]
R-HSA:5668541	TNFR2 non-canonical NF-kB pathway	REACTOME_Pathways_16.07.2019	0.23651	1	0.23651	1	Group26	6.86275	7	[CD40, LTB, NFKB2, PSME2, TNF, TNFRSF12A, TNFRSF9]
R-HSA:5676594	TNF receptor superfamily (TNFSF) members mediating non-canonical NF-kB pathway	REACTOME_Pathways_16.07.2019	0.0558129	1	0.23651	1	Group26	16.6667	3	[CD40, LTB, TNFRSF12A]
R-HSA:392499	Metabolism of proteins	REACTOME_Pathways_16.07.2019	0.954185	0.954185	0.954185	0.954185	Group27	4.22812	86	[ADAMTS10, ADAMTS12, ANO8, APOL1, ARSB, ASB2, ASGR2, ATXN7, B2M, B3GNT9, C3, CAPZB, CSF1, CSF2RB, CST3, CXCL8, CYLD, DCP2, DDX5, EXOC3, EXTL3, FAM20A, FBXL8, FBXO44, FUCA1, GNB5, GNG7, HIST1H2BD, HIST1H2BK, HIST1H3H, HIST1H4H, HIST2H2AA4, HIST2H4A, HIST2H4B, HLA-A, IFIH1, IGFBP4, JMJD7-PLA2G4B, KLHL2, KLHL5, LMAN1L, LYZ, MDM4, MGAT1, MYO5A, NCOA1, NFKB2, NR3C1, NRIP1, NTNG2, OGT, OTUB2, PHC1, PHC…
R-HSA:597592	Post-translational protein modification	REACTOME_Pathways_16.07.2019	0.59311	1	0.954185	0.954185	Group27	4.82517	69	[ADAMTS10, ADAMTS12, ANO8, APOL1, ARSB, ASB2, ASGR2, ATXN7, B3GNT9, C3, CAPZB, CSF1, CST3, CYLD, DDX5, FAM20A, FBXL8, FBXO44, FUCA1, HIST1H2BD, HIST1H2BK, HIST1H4H, HIST2H2AA4, HIST2H4A, HIST2H4B, HLA-A, IFIH1, IGFBP4, KLHL2, KLHL5, LMAN1L, MDM4, MGAT1, NCOA1, NFKB2, NR3C1, NRIP1, NTNG2, OGT, OTUB2, PHC1, PHC2, PLAUR, POLB, PSME2, RAB22A, RAB24, RAB3B, RAB3C, RAB3D, RAB40B, RAB8B, RECK, RNF135, S…
R-HSA:6783783	Interleukin-10 signaling	REACTOME_Pathways_16.07.2019	0.000404007	0.125242	0.00259998	0.192399	Group28	19.1489	9	[CCL3, CCL3L1, CD86, CSF1, CXCL8, FPR1, IL1A, STAT3, TNF]
R-HSA:6785807	Interleukin-4 and Interleukin-13 signaling	REACTOME_Pathways_16.07.2019	0.0397941	1	0.00259998	0.192399	Group28	9.25926	10	[ALOX15, ALOX5, CCND1, CXCL8, FOS, HMOX1, IL13RA1, IL1A, STAT3, TNF]
R-HSA:5633008	TP53 Regulates Transcription of Cell Death Genes	REACTOME_Pathways_16.07.2019	0.169479	1	0.169479	1	Group29	9.09091	4	[AIFM2, PPP1R13B, TNFRSF10C, TNFRSF10D]
R-HSA:6803211	TP53 Regulates Transcription of Death Receptors and Ligands	REACTOME_Pathways_16.07.2019	0.0187071	1	0.169479	1	Group29	25	3	[PPP1R13B, TNFRSF10C, TNFRSF10D]
R-HSA:6811438	Intra-Golgi traffic	REACTOME_Pathways_16.07.2019	0.0635981	1	0.539195	1	Group30	11.3636	5	[CYTH1, CYTH2, CYTH4, SNAP29, STX16]
R-HSA:6811442	Intra-Golgi and retrograde Golgi-to-ER traffic	REACTOME_Pathways_16.07.2019	0.539195	1	0.539195	1	Group30	4.9505	10	[CAPZB, CYTH1, CYTH2, CYTH4, KIF21B, KIFC2, SNAP29, STX16, TGOLN2, TMED7-TICAM2]
R-HSA:381426	Regulation of Insulin-like Growth Factor (IGF) transport and uptake by Insulin-like Growth Factor Binding Proteins (IGFBPs)	REACTOME_Pathways_16.07.2019	0.273594	1	0.273594	1	Group31	6.4	8	[ANO8, APOL1, C3, CSF1, CST3, FAM20A, IGFBP4, TGOLN2]
R-HSA:8957275	Post-translational protein phosphorylation	REACTOME_Pathways_16.07.2019	0.162409	1	0.273594	1	Group31	7.40741	8	[ANO8, APOL1, C3, CSF1, CST3, FAM20A, IGFBP4, TGOLN2]
R-HSA:8876198	RAB GEFs exchange GTP for GDP on RABs	REACTOME_Pathways_16.07.2019	0.28231	1	0.576352	1	Group32	6.66667	6	[ALS2CL, DENND2D, GDI1, RAB8B, SBF2, TRAPPC10]
R-HSA:9007101	Rab regulation of trafficking	REACTOME_Pathways_16.07.2019	0.576352	1	0.576352	1	Group32	4.83871	6	[ALS2CL, DENND2D, GDI1, RAB8B, SBF2, TRAPPC10]
R-HSA:1483249	Inositol phosphate metabolism	REACTOME_Pathways_16.07.2019	0.23095	1	0.23095	1	Group33	8	4	[INPP4B, INPP5B, INPP5D, PLCH2]
R-HSA:1855204	Synthesis of IP3 and IP4 in the cytosol	REACTOME_Pathways_16.07.2019	0.157229	1	0.23095	1	Group33	10.7143	3	[INPP5B, INPP5D, PLCH2]
R-HSA:2454202	Fc epsilon receptor (FCERI) signaling	REACTOME_Pathways_16.07.2019	0.124265	1	0.121054	1	Group34	7.46269	10	[FCER1G, FOS, IKBKB, ITPR1, MAP3K1, NFATC1, PAK1, PSME2, TXK, UBE2D1]
R-HSA:2871809	FCERI mediated Ca+2 mobilization	REACTOME_Pathways_16.07.2019	0.0769864	1	0.121054	1	Group34	12.1212	4	[FCER1G, ITPR1, NFATC1, TXK]
R-HSA:4086398	Ca2+ pathway	REACTOME_Pathways_16.07.2019	0.180409	1	0.121054	1	Group34	8.19672	5	[GNB5, GNG7, ITPR1, NFATC1, TCF7L2]
R-HSA:1445148	Translocation of SLC2A4 (GLUT4) to the plasma membrane	REACTOME_Pathways_16.07.2019	0.280397	1	0.765504	1	Group35	6.94444	5	[C2CD5, EXOC3, MYO5A, SNAP23, VAMP2]
R-HSA:264876	Insulin processing	REACTOME_Pathways_16.07.2019	0.145373	1	0.765504	1	Group35	11.1111	3	[EXOC3, MYO5A, VAMP2]
R-HSA:2980736	Peptide hormone metabolism	REACTOME_Pathways_16.07.2019	0.653137	1	0.765504	1	Group35	4.44444	4	[EXOC3, MYO5A, TCF7L2, VAMP2]
R-HSA:381038	XBP1(S) activates chaperone genes	REACTOME_Pathways_16.07.2019	0.44952	1	0.485883	1	Group36	6	3	[EXTL3, JMJD7-PLA2G4B, TLN1]
R-HSA:381070	IRE1alpha activates chaperones	REACTOME_Pathways_16.07.2019	0.475363	1	0.485883	1	Group36	5.76923	3	[EXTL3, JMJD7-PLA2G4B, TLN1]
R-HSA:381119	Unfolded Protein Response (UPR)	REACTOME_Pathways_16.07.2019	0.485883	1	0.485883	1	Group36	5.37634	5	[CXCL8, DCP2, EXTL3, JMJD7-PLA2G4B, TLN1]
R-HSA:1638074	Keratan sulfate/keratin metabolism	REACTOME_Pathways_16.07.2019	0.233459	1	0.661708	1	Group37	8.82353	3	[HEXB, ST3GAL1, ST3GAL6]
R-HSA:4085001	Sialic acid metabolism	REACTOME_Pathways_16.07.2019	0.220273	1	0.661708	1	Group37	9.09091	3	[ST3GAL1, ST3GAL5, ST3GAL6]
R-HSA:446219	Synthesis of substrates in N-glycan biosythesis	REACTOME_Pathways_16.07.2019	0.605861	1	0.661708	1	Group37	4.7619	3	[ST3GAL1, ST3GAL5, ST3GAL6]
R-HSA:418990	Adherens junctions interactions	REACTOME_Pathways_16.07.2019	0.220273	1	0.466725	1	Group38	9.09091	3	[CADM1, CDH13, CTNND1]
R-HSA:421270	Cell-cell junction organization	REACTOME_Pathways_16.07.2019	0.616607	1	0.466725	1	Group38	4.6875	3	[CADM1, CDH13, CTNND1]
R-HSA:446728	Cell junction organization	REACTOME_Pathways_16.07.2019	0.466725	1	0.466725	1	Group38	5.49451	5	[CADM1, CDH13, CTNND1, PXN, VASP]
R-HSA:202403	TCR signaling	REACTOME_Pathways_16.07.2019	0.0683531	1	0.10653	1	Group39	8.40336	10	[CD3E, EVL, IKBKB, INPP5D, PAG1, PAK1, PSME2, PTPRJ, UBE2D1, VASP]
R-HSA:202433	Generation of second messenger molecules	REACTOME_Pathways_16.07.2019	0.0769864	1	0.10653	1	Group39	12.1212	4	[CD3E, EVL, PAK1, VASP]
R-HSA:388841	Costimulation by the CD28 family	REACTOME_Pathways_16.07.2019	0.454409	1	0.10653	1	Group39	5.71429	4	[CD3E, CD86, PAK1, PIK3R3]
R-HSA:1430728	Metabolism	REACTOME_Pathways_16.07.2019	0.852806	1	0.852806	1	Group40	4.5045	95	[ABCC1, ACAD11, ACOX1, ACSL1, ADO, ADPGK, AGPAT4, AHR, AHRR, ALOX15, ALOX5, ARSB, B3GAT3, CA5B, CBR4, CD320, CERS4, CHPF, CPT1B, CSAD, CSPG4, CYP26A1, CYP27A1, CYP8B1, DDHD2, DSE, ELOVL2, ENTPD4, ETNK1, FAAH, GAA, GBA2, GDPD1, GDPD5, GK, GLIPR1, GM2A, GNAS, GNB5, GNG7, GNMT, GPC2, GSR, GSTM2, GSTM4, HELZ2, HEXB, HMOX1, HPGD, IDS, IDUA, INPP4B, INPP5B, INPP5D, INPP5F, ITPR1, JMJD7-PLA2G4B, KMO, MB…
R-HSA:1483257	Phospholipid metabolism	REACTOME_Pathways_16.07.2019	0.00177174	0.524436	0.852806	1	Group40	9.90566	21	[AGPAT4, DDHD2, ETNK1, GDPD1, GDPD5, INPP4B, INPP5D, INPP5F, JMJD7-PLA2G4B, MBOAT2, OSBPL8, PI4KA, PIK3C2A, PIK3R3, PIK3R6, PIP4K2A, PIP5K1C, PLA2G15, PLEKHA1, PLEKHA6, SBF2]
R-HSA:556833	Metabolism of lipids	REACTOME_Pathways_16.07.2019	0.00331162	0.940499	0.852806	1	Group40	7.18157	53	[ABCC1, ACAD11, ACOX1, ACSL1, AGPAT4, AHR, AHRR, ALOX15, ALOX5, ARSB, CBR4, CERS4, CPT1B, CYP27A1, CYP8B1, DDHD2, ELOVL2, ETNK1, FAAH, GBA2, GDPD1, GDPD5, GK, GLIPR1, GM2A, GSTM4, HELZ2, HEXB, HPGD, INPP4B, INPP5D, INPP5F, JMJD7-PLA2G4B, MBOAT2, MTF1, NCOA1, OSBPL8, PI4KA, PIK3C2A, PIK3R3, PIK3R6, PIP4K2A, PIP5K1C, PLA2G15, PLEKHA1, PLEKHA6, PPARD, RGL1, SAMD8, SBF2, SIN3B, SLC27A1, STS]
R-HSA:5688426	Deubiquitination	REACTOME_Pathways_16.07.2019	0.391512	1	0.424975	1	Group41	5.38721	16	[ATXN7, CYLD, HIST1H2BD, HIST1H2BK, HIST2H2AA4, IFIH1, MDM4, OGT, OTUB2, POLB, PSME2, RNF135, TGFBR2, UBE2D1, USP25, USP3]
R-HSA:5689880	Ub-specific processing proteases	REACTOME_Pathways_16.07.2019	0.523275	1	0.424975	1	Group41	5	11	[ATXN7, CYLD, HIST1H2BD, HIST1H2BK, HIST2H2AA4, IFIH1, MDM4, POLB, PSME2, USP25, USP3]
R-HSA:73884	Base Excision Repair	REACTOME_Pathways_16.07.2019	0.166964	1	0.424975	1	Group41	7.6087	7	[HIST1H2BD, HIST1H2BK, HIST1H4H, HIST2H2AA4, HIST2H4A, HIST2H4B, POLB]
R-HSA:2046104	alpha-linolenic (omega3) and linoleic (omega6) acid metabolism	REACTOME_Pathways_16.07.2019	0.0234467	1	0.179303	1	Group42	23.0769	3	[ACOX1, ACSL1, ELOVL2]
R-HSA:2046106	alpha-linolenic acid (ALA) metabolism	REACTOME_Pathways_16.07.2019	0.0234467	1	0.179303	1	Group42	23.0769	3	[ACOX1, ACSL1, ELOVL2]
R-HSA:75105	Fatty acyl-CoA biosynthesis	REACTOME_Pathways_16.07.2019	0.273743	1	0.179303	1	Group42	8.10811	3	[ACSL1, CBR4, ELOVL2]
R-HSA:1483166	Synthesis of PA	REACTOME_Pathways_16.07.2019	0.314667	1	0.00177174	0.132881	Group43	7.5	3	[AGPAT4, DDHD2, JMJD7-PLA2G4B]
R-HSA:1483206	Glycerophospholipid biosynthesis	REACTOME_Pathways_16.07.2019	0.451513	1	0.00177174	0.132881	Group43	5.42636	7	[AGPAT4, DDHD2, ETNK1, JMJD7-PLA2G4B, MBOAT2, OSBPL8, PLA2G15]
R-HSA:1483257	Phospholipid metabolism	REACTOME_Pathways_16.07.2019	0.00177174	0.524436	0.00177174	0.132881	Group43	9.90566	21	[AGPAT4, DDHD2, ETNK1, GDPD1, GDPD5, INPP4B, INPP5D, INPP5F, JMJD7-PLA2G4B, MBOAT2, OSBPL8, PI4KA, PIK3C2A, PIK3R3, PIK3R6, PIP4K2A, PIP5K1C, PLA2G15, PLEKHA1, PLEKHA6, SBF2]
R-HSA:109582	Hemostasis	REACTOME_Pathways_16.07.2019	0.129787	1	0.153621	1	Group44	5.95813	37	[ATP1B1, CAPZB, CARMIL1, CD58, DGKQ, DOCK10, DOCK4, F3, FCER1G, GNAS, GNB5, GNG7, HIST1H3H, INPP5D, ITIH4, ITPR1, JAML, JMJD1C, KIF21B, KIFC2, LGALS3BP, LHFPL2, MAFF, P2RX4, PDE2A, PIK3R3, PIK3R6, PLAUR, PRKCE, PROCR, PTPN1, RAP1A, SH2B1, SH2B3, SLC7A7, TLN1, TNFRSF10D]
R-HSA:381676	Glucagon-like Peptide-1 (GLP1) regulates insulin secretion	REACTOME_Pathways_16.07.2019	0.0538979	1	0.153621	1	Group44	11.9048	5	[GNAS, GNB5, GNG7, ITPR1, RAP1A]
R-HSA:76002	Platelet activation, signaling and aggregation	REACTOME_Pathways_16.07.2019	0.415225	1	0.153621	1	Group44	5.34351	14	[DGKQ, FCER1G, GNB5, GNG7, ITIH4, ITPR1, LGALS3BP, LHFPL2, PIK3R3, PIK3R6, PRKCE, PTPN1, RAP1A, TLN1]
R-HSA:983231	Factors involved in megakaryocyte development and platelet production	REACTOME_Pathways_16.07.2019	0.205657	1	0.153621	1	Group44	6.54762	11	[CAPZB, CARMIL1, DOCK10, DOCK4, HIST1H3H, JMJD1C, KIF21B, KIFC2, MAFF, SH2B1, SH2B3]
R-HSA:199992	trans-Golgi Network Vesicle Budding	REACTOME_Pathways_16.07.2019	0.0246223	1	0.00139695	0.106168	Group45	11.1111	8	[AP1S2, DNASE2, GAK, PICALM, PIK3C2A, SNAP23, TGOLN2, VAMP2]
R-HSA:432720	Lysosome Vesicle Biogenesis	REACTOME_Pathways_16.07.2019	0.246781	1	0.00139695	0.106168	Group45	8.57143	3	[AP1S2, DNASE2, VAMP2]
R-HSA:432722	Golgi Associated Vesicle Biogenesis	REACTOME_Pathways_16.07.2019	0.056159	1	0.00139695	0.106168	Group45	10.7143	6	[AP1S2, GAK, PICALM, PIK3C2A, TGOLN2, VAMP2]
R-HSA:8856828	Clathrin-mediated endocytosis	REACTOME_Pathways_16.07.2019	0.000822021	0.250716	0.00139695	0.106168	Group45	11.6438	17	[AAK1, DNM1, EPN2, FNBP1, GAK, GRK3, ITSN1, ITSN2, PICALM, PIK3C2A, PIP5K1C, REPS2, STON1, SYT11, SYT2, TGOLN2, VAMP2]
R-HSA:166520	Signaling by NTRKs	REACTOME_Pathways_16.07.2019	0.0235791	1	0.182524	1	Group46	10.101	10	[DNM1, DUSP4, DUSP6, ELK1, MEF2C, PTPRO, RAP1A, RPS6KA3, RPS6KA5, STAT3]
R-HSA:187037	Signaling by NTRK1 (TRKA)	REACTOME_Pathways_16.07.2019	0.0140767	1	0.182524	1	Group46	11.5385	9	[DNM1, DUSP4, DUSP6, ELK1, MEF2C, RAP1A, RPS6KA3, RPS6KA5, STAT3]
R-HSA:373760	L1CAM interactions	REACTOME_Pathways_16.07.2019	0.535626	1	0.182524	1	Group46	5.04202	6	[DNM1, PAK1, RPS6KA3, RPS6KA5, SHTN1, SPTA1]
R-HSA:437239	Recycling pathway of L1	REACTOME_Pathways_16.07.2019	0.199492	1	0.182524	1	Group46	8.51064	4	[DNM1, RPS6KA3, RPS6KA5, SHTN1]
R-HSA:447115	Interleukin-12 family signaling	REACTOME_Pathways_16.07.2019	0.060282	1	0.060282	1	Group47	10.5263	6	[EBI3, IL12RB1, IL6ST, LCP1, PSME2, STAT3]
R-HSA:8984722	Interleukin-35 Signalling	REACTOME_Pathways_16.07.2019	0.0187071	1	0.060282	1	Group47	25	3	[EBI3, IL6ST, STAT3]
R-HSA:9020591	Interleukin-12 signaling	REACTOME_Pathways_16.07.2019	0.409842	1	0.060282	1	Group47	6.38298	3	[IL12RB1, LCP1, PSME2]
R-HSA:9020956	Interleukin-27 signaling	REACTOME_Pathways_16.07.2019	0.0145539	1	0.060282	1	Group47	27.2727	3	[EBI3, IL6ST, STAT3]
R-HSA:112409	RAF-independent MAPK1/3 activation	REACTOME_Pathways_16.07.2019	0.0244017	1	0.0127831	0.882035	Group48	17.3913	4	[DUSP4, DUSP5, DUSP6, IL6ST]
R-HSA:198725	Nuclear Events (kinase and transcription factor activation)	REACTOME_Pathways_16.07.2019	0.00109843	0.330626	0.0127831	0.882035	Group48	24	6	[DUSP4, DUSP6, ELK1, MEF2C, RPS6KA3, RPS6KA5]
R-HSA:198753	ERK/MAPK targets	REACTOME_Pathways_16.07.2019	0.000524877	0.162187	0.0127831	0.882035	Group48	27.2727	6	[DUSP4, DUSP6, ELK1, MEF2C, RPS6KA3, RPS6KA5]
R-HSA:5675221	Negative regulation of MAPK pathway	REACTOME_Pathways_16.07.2019	0.314667	1	0.0127831	0.882035	Group48	7.5	3	[DUSP4, DUSP5, DUSP6]
R-HSA:212436	Generic Transcription Pathway	REACTOME_Pathways_16.07.2019	0.850436	1	0.900141	1	Group49	4.35855	53	[AIFM2, BTG2, CCND1, CDK9, CDKN2B, ELL, FOS, GPRIN1, GSR, HDAC10, HIST1H2BD, HIST1H2BK, HIST1H3H, HIST1H4H, HIST2H2AA4, HIST2H4A, HIST2H4B, HTT, ITCH, KMT2C, MAML3, MDM4, MEF2C, NOTCH1, NR3C1, PHC1, PHC2, PHF20, PIP4K2A, POU4F1, PPARD, PPP1R13B, PRDM1, PSME2, PTPN1, RUNX2, RYBP, SESN1, SIN3B, SKIL, TCF7L2, TIGAR, TNFRSF10C, TNFRSF10D, TXNIP, UBE2D1, ZFHX3, ZNF333, ZNF41, ZNF490, ZNF627, ZNF641, Z…
R-HSA:3700989	Transcriptional Regulation by TP53	REACTOME_Pathways_16.07.2019	0.720897	1	0.900141	1	Group49	4.38356	16	[AIFM2, BTG2, CDK9, ELL, FOS, GSR, MDM4, PHF20, PIP4K2A, POU4F1, PPP1R13B, PRDM1, SESN1, TIGAR, TNFRSF10C, TNFRSF10D]
R-HSA:73857	RNA Polymerase II Transcription	REACTOME_Pathways_16.07.2019	0.900141	1	0.900141	1	Group49	4.25691	57	[AFF4, AIFM2, BTG2, CCND1, CDK9, CDKN2B, ELL, FOS, FYTTD1, GPRIN1, GSR, HDAC10, HIST1H2BD, HIST1H2BK, HIST1H3H, HIST1H4H, HIST2H2AA4, HIST2H4A, HIST2H4B, HTT, ITCH, KMT2C, MAML3, MDM4, MEF2C, NABP1, NOTCH1, NR3C1, PHC1, PHC2, PHF20, PIP4K2A, POU2F2, POU4F1, PPARD, PPP1R13B, PRDM1, PSME2, PTPN1, RUNX2, RYBP, SESN1, SIN3B, SKIL, TCF7L2, TIGAR, TNFRSF10C, TNFRSF10D, TXNIP, UBE2D1, ZFHX3, ZNF333, ZNF…
R-HSA:8878171	Transcriptional regulation by RUNX1	REACTOME_Pathways_16.07.2019	0.131029	1	0.900141	1	Group49	6.69456	16	[CCND1, HIST1H2BD, HIST1H2BK, HIST1H3H, HIST1H4H, HIST2H2AA4, HIST2H4A, HIST2H4B, ITCH, KMT2C, PHC1, PHC2, PSME2, RUNX2, RYBP, SIN3B]
R-HSA:112382	Formation of RNA Pol II elongation complex	REACTOME_Pathways_16.07.2019	0.583779	1	0.622755	1	Group50	4.91803	3	[AFF4, CDK9, ELL]
R-HSA:6796648	TP53 Regulates Transcription of DNA Repair Genes	REACTOME_Pathways_16.07.2019	0.627153	1	0.622755	1	Group50	4.61538	3	[CDK9, ELL, FOS]
R-HSA:6807505	RNA polymerase II transcribes snRNA genes	REACTOME_Pathways_16.07.2019	0.497749	1	0.622755	1	Group50	5.40541	4	[CDK9, ELL, NABP1, POU2F2]
R-HSA:75955	RNA Polymerase II Transcription Elongation	REACTOME_Pathways_16.07.2019	0.583779	1	0.622755	1	Group50	4.91803	3	[AFF4, CDK9, ELL]
R-HSA:170834	Signaling by TGF-beta Receptor Complex	REACTOME_Pathways_16.07.2019	0.149384	1	0.129283	1	Group51	8.21918	6	[CDK9, CDKN2B, CGN, SKIL, TGFBR2, UBE2D1]
R-HSA:201451	Signaling by BMP	REACTOME_Pathways_16.07.2019	0.157229	1	0.129283	1	Group51	10.7143	3	[ACVRL1, BMPR2, UBE2D1]
R-HSA:2173793	Transcriptional activity of SMAD2/SMAD3:SMAD4 heterotrimer	REACTOME_Pathways_16.07.2019	0.169479	1	0.129283	1	Group51	9.09091	4	[CDK9, CDKN2B, SKIL, UBE2D1]
R-HSA:9006936	Signaling by TGF-beta family members	REACTOME_Pathways_16.07.2019	0.129283	1	0.129283	1	Group51	7.84314	8	[ACVRL1, BMPR2, CDK9, CDKN2B, CGN, SKIL, TGFBR2, UBE2D1]
R-HSA:8939211	ESR-mediated signaling	REACTOME_Pathways_16.07.2019	0.00326912	0.9317	0.00303504	0.221558	Group52	9.41704	21	[CCND1, CDK9, DDX5, ELK1, FOS, GNB5, GNG7, HIST1H2BD, HIST1H2BK, HIST1H3H, HIST1H4H, HIST2H2AA4, HIST2H4A, HIST2H4B, JUND, KDM4B, NCOA1, NRIP1, PIK3R3, ZDHHC7, ZNF217]
R-HSA:9006931	Signaling by Nuclear Receptors	REACTOME_Pathways_16.07.2019	0.00303504	0.871056	0.00303504	0.221558	Group52	9.02256	24	[CCND1, CDK9, CPT1B, CYP26A1, DDX5, ELK1, FOS, GNB5, GNG7, HIST1H2BD, HIST1H2BK, HIST1H3H, HIST1H4H, HIST2H2AA4, HIST2H4A, HIST2H4B, JUND, KDM4B, NCOA1, NRIP1, PIK3R3, PPARD, ZDHHC7, ZNF217]
R-HSA:9009391	Extra-nuclear estrogen signaling	REACTOME_Pathways_16.07.2019	0.084068	1	0.00303504	0.221558	Group52	9.09091	7	[CCND1, ELK1, FOS, GNB5, GNG7, PIK3R3, ZDHHC7]
R-HSA:9634638	Estrogen-dependent nuclear events downstream of ESR-membrane signaling	REACTOME_Pathways_16.07.2019	0.111781	1	0.00303504	0.221558	Group52	12.5	3	[CCND1, ELK1, FOS]
R-HSA:1169410	Antiviral mechanism by IFN-stimulated genes	REACTOME_Pathways_16.07.2019	0.569711	1	0.0380182	1	Group53	4.93827	4	[EIF4G3, IFIT1, OAS1, OAS3]
R-HSA:877300	Interferon gamma signaling	REACTOME_Pathways_16.07.2019	0.000538844	0.165964	0.0380182	1	Group53	14.1304	13	[B2M, FCGR1B, GBP2, HLA-A, IFNGR1, IFNGR2, IRF9, OAS1, OAS3, PTPN1, TRIM34, TRIM5, TRIM62]
R-HSA:909733	Interferon alpha/beta signaling	REACTOME_Pathways_16.07.2019	0.0195293	1	0.0380182	1	Group53	11.5942	8	[GBP2, HLA-A, IFIT1, IFITM1, IRF9, OAS1, OAS3, PTPN1]
R-HSA:913531	Interferon Signaling	REACTOME_Pathways_16.07.2019	0.0380182	1	0.0380182	1	Group53	8	16	[B2M, EIF4G3, FCGR1B, GBP2, HLA-A, IFIT1, IFITM1, IFNGR1, IFNGR2, IRF9, OAS1, OAS3, PTPN1, TRIM34, TRIM5, TRIM62]
R-HSA:1222556	ROS and RNS production in phagocytes	REACTOME_Pathways_16.07.2019	0.260216	1	0.29003	1	Group54	8.33333	3	[ATP6V0A1, ATP6V1B2, NCF4]
R-HSA:77387	Insulin receptor recycling	REACTOME_Pathways_16.07.2019	0.133829	1	0.29003	1	Group54	11.5385	3	[ATP6AP1, ATP6V0A1, ATP6V1B2]
R-HSA:917937	Iron uptake and transport	REACTOME_Pathways_16.07.2019	0.319391	1	0.29003	1	Group54	6.89655	4	[ATP6AP1, ATP6V0A1, ATP6V1B2, HMOX1]
R-HSA:917977	Transferrin endocytosis and recycling	REACTOME_Pathways_16.07.2019	0.194405	1	0.29003	1	Group54	9.67742	3	[ATP6AP1, ATP6V0A1, ATP6V1B2]
R-HSA:194315	Signaling by Rho GTPases	REACTOME_Pathways_16.07.2019	0.016328	1	0.016328	1	Group55	7.25275	33	[ARAP2, ARHGAP31, ARHGAP45, ARHGEF11, ARHGEF2, ARHGEF3, BAIAP2, CLIP1, DVL3, EVL, FGD2, FMNL3, GDI1, HIST1H2BD, HIST1H2BK, HIST1H3H, HIST1H4H, HIST2H2AA4, HIST2H4A, HIST2H4B, INPP5B, ITSN1, KALRN, LIN7B, MCF2L, MYL12A, NCF4, PAK1, PPP1R12B, PREX1, RHOC, TAX1BP3, WIPF1]
R-HSA:194840	Rho GTPase cycle	REACTOME_Pathways_16.07.2019	0.00797083	1	0.016328	1	Group55	10.1449	14	[ARAP2, ARHGAP31, ARHGAP45, ARHGEF11, ARHGEF2, ARHGEF3, FGD2, GDI1, INPP5B, ITSN1, KALRN, MCF2L, PREX1, RHOC]
R-HSA:195258	RHO GTPase Effectors	REACTOME_Pathways_16.07.2019	0.186099	1	0.016328	1	Group55	6.11621	20	[BAIAP2, CLIP1, DVL3, EVL, FMNL3, HIST1H2BD, HIST1H2BK, HIST1H3H, HIST1H4H, HIST2H2AA4, HIST2H4A, HIST2H4B, LIN7B, MYL12A, NCF4, PAK1, PPP1R12B, RHOC, TAX1BP3, WIPF1]
R-HSA:5625740	RHO GTPases activate PKNs	REACTOME_Pathways_16.07.2019	0.00683318	1	0.016328	1	Group55	11.5789	11	[HIST1H2BD, HIST1H2BK, HIST1H3H, HIST1H4H, HIST2H2AA4, HIST2H4A, HIST2H4B, MYL12A, PAK1, PPP1R12B, RHOC]
R-HSA:1266738	Developmental Biology	REACTOME_Pathways_16.07.2019	0.832525	1	0.832525	1	Group56	4.37158	48	[ABLIM1, ARHGEF11, BORCS8-MEF2B, CACNB4, CEBPB, DNM1, EFNA4, EVL, GFRA2, HELZ2, HIST1H2BD, HIST1H2BK, HIST1H3H, HIST1H4H, HIST2H2AA4, HIST2H4A, HIST2H4B, HOXA3, HOXA4, ITSN1, KALRN, KMT2C, KRT3, LHX2, MAML3, MEF2B, MEF2C, MEIS1, MYL12A, NCOA1, NOTCH1, PAK1, PIK3R3, PIP5K1C, PLXNA3, PLXNC1, PSME2, RASA1, RHOC, RPS6KA3, RPS6KA5, SHTN1, SPTA1, STAT3, TDGF1, TLN1, TNF, VASP]
R-HSA:2682334	EPH-Ephrin signaling	REACTOME_Pathways_16.07.2019	0.166964	1	0.832525	1	Group56	7.6087	7	[DNM1, EFNA4, ITSN1, KALRN, MYL12A, PAK1, RASA1]
R-HSA:373755	Semaphorin interactions	REACTOME_Pathways_16.07.2019	0.0139702	1	0.832525	1	Group56	12.3077	8	[ARHGEF11, MYL12A, PAK1, PIP5K1C, PLXNA3, PLXNC1, RHOC, TLN1]
R-HSA:3928662	EPHB-mediated forward signaling	REACTOME_Pathways_16.07.2019	0.150438	1	0.832525	1	Group56	9.52381	4	[ITSN1, KALRN, PAK1, RASA1]
R-HSA:422475	Axon guidance	REACTOME_Pathways_16.07.2019	0.702098	1	0.832525	1	Group56	4.5208	25	[ABLIM1, ARHGEF11, CACNB4, DNM1, EFNA4, EVL, GFRA2, ITSN1, KALRN, LHX2, MYL12A, PAK1, PIK3R3, PIP5K1C, PLXNA3, PLXNC1, PSME2, RASA1, RHOC, RPS6KA3, RPS6KA5, SHTN1, SPTA1, TLN1, VASP]
R-HSA:199418	Negative regulation of the PI3K/AKT network	REACTOME_Pathways_16.07.2019	0.635979	1	0.410883	1	Group57	4.54545	5	[CD86, MYD88, PIK3R3, PIP4K2A, PIP5K1C]
R-HSA:202433	Generation of second messenger molecules	REACTOME_Pathways_16.07.2019	0.0769864	1	0.410883	1	Group57	12.1212	4	[CD3E, EVL, PAK1, VASP]
R-HSA:388841	Costimulation by the CD28 family	REACTOME_Pathways_16.07.2019	0.454409	1	0.410883	1	Group57	5.71429	4	[CD3E, CD86, PAK1, PIK3R3]
R-HSA:389356	CD28 co-stimulation	REACTOME_Pathways_16.07.2019	0.220273	1	0.410883	1	Group57	9.09091	3	[CD86, PAK1, PIK3R3]
R-HSA:6811558	PI5P, PP2A and IER3 Regulate PI3K/AKT Signaling	REACTOME_Pathways_16.07.2019	0.577372	1	0.410883	1	Group57	4.85437	5	[CD86, MYD88, PIK3R3, PIP4K2A, PIP5K1C]
R-HSA:202403	TCR signaling	REACTOME_Pathways_16.07.2019	0.0683531	1	0.0506637	1	Group58	8.40336	10	[CD3E, EVL, IKBKB, INPP5D, PAG1, PAK1, PSME2, PTPRJ, UBE2D1, VASP]
R-HSA:202424	Downstream TCR signaling	REACTOME_Pathways_16.07.2019	0.53263	1	0.0506637	1	Group58	5.10204	5	[CD3E, IKBKB, INPP5D, PSME2, UBE2D1]
R-HSA:202427	Phosphorylation of CD3 and TCR zeta chains	REACTOME_Pathways_16.07.2019	0.0912962	1	0.0506637	1	Group58	13.6364	3	[CD3E, PAG1, PTPRJ]
R-HSA:202433	Generation of second messenger molecules	REACTOME_Pathways_16.07.2019	0.0769864	1	0.0506637	1	Group58	12.1212	4	[CD3E, EVL, PAK1, VASP]
R-HSA:2871837	FCERI mediated NF-kB activation	REACTOME_Pathways_16.07.2019	0.579517	1	0.0506637	1	Group58	4.87805	4	[FCER1G, IKBKB, PSME2, UBE2D1]
R-HSA:6806003	Regulation of TP53 Expression and Degradation	REACTOME_Pathways_16.07.2019	0.273743	1	0.661708	1	Group59	8.10811	3	[MDM4, PHF20, PRDM1]
R-HSA:69541	Stabilization of p53	REACTOME_Pathways_16.07.2019	0.537333	1	0.661708	1	Group59	5.26316	3	[MDM4, PHF20, PSME2]
R-HSA:69563	p53-Dependent G1 DNA Damage Response	REACTOME_Pathways_16.07.2019	0.637498	1	0.661708	1	Group59	4.54545	3	[MDM4, PHF20, PSME2]
R-HSA:69580	p53-Dependent G1/S DNA damage checkpoint	REACTOME_Pathways_16.07.2019	0.637498	1	0.661708	1	Group59	4.54545	3	[MDM4, PHF20, PSME2]
R-HSA:69615	G1/S DNA Damage Checkpoints	REACTOME_Pathways_16.07.2019	0.65758	1	0.661708	1	Group59	4.41176	3	[MDM4, PHF20, PSME2]
R-HSA:114508	Effects of PIP2 hydrolysis	REACTOME_Pathways_16.07.2019	0.145373	1	0.255561	1	Group60	11.1111	3	[DGKQ, ITPR1, PRKCE]
R-HSA:194138	Signaling by VEGF	REACTOME_Pathways_16.07.2019	0.274375	1	0.255561	1	Group60	6.54206	7	[BAIAP2, CTNND1, ITPR1, NCF4, PAK1, PXN, RASA1]
R-HSA:2029480	Fcgamma receptor (FCGR) dependent phagocytosis	REACTOME_Pathways_16.07.2019	0.248573	1	0.255561	1	Group60	6.97674	6	[BAIAP2, ITPR1, MYO5A, PAK1, PRKCE, WIPF1]
R-HSA:2029482	Regulation of actin dynamics for phagocytic cup formation	REACTOME_Pathways_16.07.2019	0.353376	1	0.255561	1	Group60	6.55738	4	[BAIAP2, MYO5A, PAK1, WIPF1]
R-HSA:4420097	VEGFA-VEGFR2 Pathway	REACTOME_Pathways_16.07.2019	0.214678	1	0.255561	1	Group60	7.07071	7	[BAIAP2, CTNND1, ITPR1, NCF4, PAK1, PXN, RASA1]
R-HSA:199991	Membrane Trafficking	REACTOME_Pathways_16.07.2019	0.0295649	1	0.0319198	1	Group61	6.62461	42	[AAK1, ALS2CL, AP1S2, C2CD5, CAPZB, CHMP4B, CYTH1, CYTH2, CYTH4, DENND2D, DNASE2, DNM1, EPN2, EXOC3, FNBP1, GAK, GDI1, GRK3, ITSN1, ITSN2, KIF21B, KIFC2, LMAN1L, MYO5A, PICALM, PIK3C2A, PIP5K1C, RAB8B, REPS2, SBF2, SNAP23, SNAP29, SPTA1, STON1, STX16, SYT11, SYT2, TGOLN2, TMED7-TICAM2, TRAPPC10, UBAP1, VAMP2]
R-HSA:432722	Golgi Associated Vesicle Biogenesis	REACTOME_Pathways_16.07.2019	0.056159	1	0.0319198	1	Group61	10.7143	6	[AP1S2, GAK, PICALM, PIK3C2A, TGOLN2, VAMP2]
R-HSA:5653656	Vesicle-mediated transport	REACTOME_Pathways_16.07.2019	0.0319198	1	0.0319198	1	Group61	6.53789	44	[AAK1, ALS2CL, AP1S2, APOL1, C2CD5, CAPZB, CHMP4B, CYTH1, CYTH2, CYTH4, DENND2D, DNASE2, DNM1, EPN2, EXOC3, FNBP1, GAK, GDI1, GRK3, ITSN1, ITSN2, KIF21B, KIFC2, LMAN1L, MYO5A, PICALM, PIK3C2A, PIP5K1C, RAB8B, REPS2, SBF2, SCARF1, SNAP23, SNAP29, SPTA1, STON1, STX16, SYT11, SYT2, TGOLN2, TMED7-TICAM2, TRAPPC10, UBAP1, VAMP2]
R-HSA:8856825	Cargo recognition for clathrin-mediated endocytosis	REACTOME_Pathways_16.07.2019	0.00579344	1	0.0319198	1	Group61	11.3208	12	[AAK1, EPN2, GRK3, ITSN1, ITSN2, PICALM, REPS2, STON1, SYT11, SYT2, TGOLN2, VAMP2]
R-HSA:8856828	Clathrin-mediated endocytosis	REACTOME_Pathways_16.07.2019	0.000822021	0.250716	0.0319198	1	Group61	11.6438	17	[AAK1, DNM1, EPN2, FNBP1, GAK, GRK3, ITSN1, ITSN2, PICALM, PIK3C2A, PIP5K1C, REPS2, STON1, SYT11, SYT2, TGOLN2, VAMP2]
R-HSA:5693571	Nonhomologous End-Joining (NHEJ)	REACTOME_Pathways_16.07.2019	0.25192	1	0.673231	1	Group62	7.24638	5	[HIST1H2BD, HIST1H2BK, HIST1H4H, HIST2H4A, HIST2H4B]
R-HSA:5693607	Processing of DNA double-strand break ends	REACTOME_Pathways_16.07.2019	0.53263	1	0.673231	1	Group62	5.10204	5	[HIST1H2BD, HIST1H2BK, HIST1H4H, HIST2H4A, HIST2H4B]
R-HSA:69473	G2/M DNA damage checkpoint	REACTOME_Pathways_16.07.2019	0.504795	1	0.673231	1	Group62	5.26316	5	[HIST1H2BD, HIST1H2BK, HIST1H4H, HIST2H4A, HIST2H4B]
R-HSA:8852135	Protein ubiquitination	REACTOME_Pathways_16.07.2019	0.348796	1	0.673231	1	Group62	6.32911	5	[HIST1H2BD, HIST1H2BK, HLA-A, UBE2D1, UBE2W]
R-HSA:8866654	E3 ubiquitin ligases ubiquitinate target proteins	REACTOME_Pathways_16.07.2019	0.330703	1	0.673231	1	Group62	6.77966	4	[HIST1H2BD, HIST1H2BK, HLA-A, UBE2D1]
R-HSA:1483206	Glycerophospholipid biosynthesis	REACTOME_Pathways_16.07.2019	0.451513	1	0.00331162	0.238436	Group63	5.42636	7	[AGPAT4, DDHD2, ETNK1, JMJD7-PLA2G4B, MBOAT2, OSBPL8, PLA2G15]
R-HSA:1483255	PI Metabolism	REACTOME_Pathways_16.07.2019	5.436e-05	0.0175039	0.00331162	0.238436	Group63	16.6667	14	[GDPD1, GDPD5, INPP4B, INPP5D, INPP5F, PI4KA, PIK3C2A, PIK3R3, PIK3R6, PIP4K2A, PIP5K1C, PLEKHA1, PLEKHA6, SBF2]
R-HSA:1483257	Phospholipid metabolism	REACTOME_Pathways_16.07.2019	0.00177174	0.524436	0.00331162	0.238436	Group63	9.90566	21	[AGPAT4, DDHD2, ETNK1, GDPD1, GDPD5, INPP4B, INPP5D, INPP5F, JMJD7-PLA2G4B, MBOAT2, OSBPL8, PI4KA, PIK3C2A, PIK3R3, PIK3R6, PIP4K2A, PIP5K1C, PLA2G15, PLEKHA1, PLEKHA6, SBF2]
R-HSA:1660499	Synthesis of PIPs at the plasma membrane	REACTOME_Pathways_16.07.2019	0.000220587	0.0694848	0.00331162	0.238436	Group63	18.8679	10	[INPP4B, INPP5D, PIK3C2A, PIK3R3, PIK3R6, PIP4K2A, PIP5K1C, PLEKHA1, PLEKHA6, SBF2]
R-HSA:556833	Metabolism of lipids	REACTOME_Pathways_16.07.2019	0.00331162	0.940499	0.00331162	0.238436	Group63	7.18157	53	[ABCC1, ACAD11, ACOX1, ACSL1, AGPAT4, AHR, AHRR, ALOX15, ALOX5, ARSB, CBR4, CERS4, CPT1B, CYP27A1, CYP8B1, DDHD2, ELOVL2, ETNK1, FAAH, GBA2, GDPD1, GDPD5, GK, GLIPR1, GM2A, GSTM4, HELZ2, HEXB, HPGD, INPP4B, INPP5D, INPP5F, JMJD7-PLA2G4B, MBOAT2, MTF1, NCOA1, OSBPL8, PI4KA, PIK3C2A, PIK3R3, PIK3R6, PIP4K2A, PIP5K1C, PLA2G15, PLEKHA1, PLEKHA6, PPARD, RGL1, SAMD8, SBF2, SIN3B, SLC27A1, STS]
R-HSA:372790	Signaling by GPCR	REACTOME_Pathways_16.07.2019	0.851985	1	0.851985	1	Group64	4.34412	51	[ADGRE2, ADM, ADORA3, ADRB1, ARHGEF11, ARHGEF2, ARHGEF3, C3, CX3CR1, CXCL8, CXCR3, CYSLTR2, DGKQ, FGD2, FPR1, FPR2, GNAS, GNB5, GNG7, GNRH1, GPC2, GPR18, GPR65, GPR68, GRK3, GRK5, HRH1, ITPR1, ITSN1, KALRN, MC1R, MCF2L, OPN3, PAK1, PDE2A, PDE4B, PIK3R3, PIK3R6, PLPPR2, PREX1, PRKCE, RCVRN, REEP5, RGS10, RGS14, RGS2, RGS3, RHOC, RPS6KA3, S1PR2, WNT2B]
R-HSA:373076	Class A/1 (Rhodopsin-like receptors)	REACTOME_Pathways_16.07.2019	0.33188	1	0.851985	1	Group64	5.55556	18	[ADORA3, ADRB1, C3, CX3CR1, CXCL8, CXCR3, CYSLTR2, FPR1, FPR2, GNRH1, GPR18, GPR65, GPR68, HRH1, MC1R, OPN3, PLPPR2, S1PR2]
R-HSA:388396	GPCR downstream signalling	REACTOME_Pathways_16.07.2019	0.856188	1	0.851985	1	Group64	4.31655	48	[ADM, ADORA3, ADRB1, ARHGEF11, ARHGEF2, ARHGEF3, C3, CX3CR1, CXCL8, CXCR3, CYSLTR2, DGKQ, FGD2, FPR1, FPR2, GNAS, GNB5, GNG7, GNRH1, GPC2, GPR18, GPR65, GPR68, GRK3, GRK5, HRH1, ITPR1, ITSN1, KALRN, MC1R, MCF2L, OPN3, PAK1, PDE2A, PDE4B, PIK3R3, PIK3R6, PREX1, PRKCE, RCVRN, REEP5, RGS10, RGS14, RGS2, RGS3, RHOC, RPS6KA3, S1PR2]
R-HSA:416476	G alpha (q) signalling events	REACTOME_Pathways_16.07.2019	0.0393259	1	0.851985	1	Group64	7.8341	17	[CYSLTR2, DGKQ, FPR2, GNB5, GNG7, GNRH1, GPR65, GPR68, GRK5, HRH1, ITPR1, KALRN, PIK3R3, PRKCE, RGS2, RGS3, RPS6KA3]
R-HSA:418594	G alpha (i) signalling events	REACTOME_Pathways_16.07.2019	0.537043	1	0.851985	1	Group64	4.914	20	[ADORA3, C3, CX3CR1, CXCL8, CXCR3, FPR1, FPR2, GNAS, GNB5, GNG7, GPC2, GPR18, ITPR1, OPN3, PDE4B, RCVRN, RGS10, RGS14, RGS3, S1PR2]
R-HSA:500792	GPCR ligand binding	REACTOME_Pathways_16.07.2019	0.401187	1	0.851985	1	Group64	5.25164	24	[ADGRE2, ADM, ADORA3, ADRB1, C3, CX3CR1, CXCL8, CXCR3, CYSLTR2, FPR1, FPR2, GNAS, GNB5, GNG7, GNRH1, GPR18, GPR65, GPR68, HRH1, MC1R, OPN3, PLPPR2, S1PR2, WNT2B]
R-HSA:373755	Semaphorin interactions	REACTOME_Pathways_16.07.2019	0.0139702	1	0.0475268	1	Group65	12.3077	8	[ARHGEF11, MYL12A, PAK1, PIP5K1C, PLXNA3, PLXNC1, RHOC, TLN1]
R-HSA:390522	Striated Muscle Contraction	REACTOME_Pathways_16.07.2019	0.0989926	1	0.0475268	1	Group65	11.1111	4	[NEB, TMOD2, TPM1, TPM4]
R-HSA:397014	Muscle contraction	REACTOME_Pathways_16.07.2019	0.149885	1	0.0475268	1	Group65	6.69856	14	[ATP1B1, CACNA2D4, CACNB4, ITPR1, KCNK17, MYL12A, NEB, NPR2, PAK1, PXN, TLN1, TMOD2, TPM1, TPM4]
R-HSA:445355	Smooth Muscle Contraction	REACTOME_Pathways_16.07.2019	0.0127591	1	0.0475268	1	Group65	15	6	[MYL12A, PAK1, PXN, TLN1, TPM1, TPM4]
R-HSA:5576891	Cardiac conduction	REACTOME_Pathways_16.07.2019	0.699768	1	0.0475268	1	Group65	4.25532	6	[ATP1B1, CACNA2D4, CACNB4, ITPR1, KCNK17, NPR2]
R-HSA:5627123	RHO GTPases activate PAKs	REACTOME_Pathways_16.07.2019	0.111781	1	0.0475268	1	Group65	12.5	3	[MYL12A, PAK1, PPP1R12B]
R-HSA:1280215	Cytokine Signaling in Immune system	REACTOME_Pathways_16.07.2019	1.25915e-08	4.11741e-06	3.87992e-14	3.25914e-12	Group66	9.32401	80	[ALOX15, ALOX5, B2M, CCL3, CCL3L1, CCND1, CD40, CD86, CSF1, CSF2RB, CXCL8, DUSP4, DUSP5, DUSP6, EBI3, EIF4G3, ELK1, FCGR1B, FOS, FPR1, GBP2, GFRA2, GRIN2D, HAVCR2, HIST1H3H, HLA-A, HMOX1, IFIT1, IFITM1, IFNGR1, IFNGR2, IKBKB, IL12RB1, IL13RA1, IL17RA, IL17RE, IL18BP, IL18RAP, IL1A, IL21R, IL22RA2, IL24, IL6ST, INPP5D, IRF9, LCP1, LTB, MEF2C, MYD88, NFKB2, OAS1, OAS3, PELI1, PIK3R3, PSME2, PTPN1, …
R-HSA:1280218	Adaptive Immune System	REACTOME_Pathways_16.07.2019	9.64962e-05	0.0307823	3.87992e-14	3.25914e-12	Group66	8.00525	61	[AP1S2, ASB2, B2M, BTN3A3, C3, CAPZB, CD1C, CD300A, CD300LB, CD33, CD3E, CD40, CD86, CTSB, DNM1, EVL, FBXL8, FBXO44, FCGR1B, FCGR2B, HLA-A, IFITM1, IKBKB, INPP5D, ITCH, ITPR1, JAML, KLHL2, KLHL5, MGRN1, MYD88, NCF4, NFATC1, NFKBIE, PAG1, PAK1, PIK3R3, PILRA, PSME2, PTPRJ, RAP1A, RASGRP3, RBCK1, REL, RNF130, RNF19B, RNF213, SEC61A2, SH3RF1, SIGLEC1, SIGLEC11, SIGLEC12, SIGLEC9, SLAMF7, SNAP23, SPS…
R-HSA:168249	Innate Immune System	REACTOME_Pathways_16.07.2019	4.07211e-05	0.0131529	3.87992e-14	3.25914e-12	Group66	7.5985	81	[ALOX5, ARHGAP45, ARSB, ATP6V0A1, ATP6V1B2, B2M, BAIAP2, C3, CASP8, CD180, CD300A, CD300LB, CD33, CD53, CD58, CLEC4A, CLEC5A, CLEC7A, CST3, CTSB, CYLD, DNM1, DUSP4, DUSP6, DYNLT1, ELK1, FCER1G, FOS, FPR1, FPR2, FUCA1, GAA, GLIPR1, GM2A, HEXB, HSPA6, IFI16, IFIH1, IKBKB, ITCH, ITPR1, LYZ, MAP3K1, MASP2, MEF2C, MGAM, MYD88, MYO5A, NCF4, NFATC1, NFKB2, NPC2, PAK1, PELI1, PLAUR, PRKCE, PSME2, PTPRJ, …
R-HSA:168256	Immune System	REACTOME_Pathways_16.07.2019	3.87992e-14	1.27262e-11	3.87992e-14	3.25914e-12	Group66	8.27103	177	[ALOX15, ALOX5, AP1S2, ARHGAP45, ARSB, ASB2, ATP6V0A1, ATP6V1B2, B2M, BAIAP2, BTN3A3, C3, CAPZB, CASP8, CCL3, CCL3L1, CCND1, CD180, CD1C, CD300A, CD300LB, CD33, CD3E, CD40, CD53, CD58, CD86, CLEC4A, CLEC5A, CLEC7A, CSF1, CSF2RB, CST3, CTSB, CXCL8, CYLD, DNM1, DUSP4, DUSP5, DUSP6, DYNLT1, EBI3, EIF4G3, ELK1, EVL, FBXL8, FBXO44, FCER1G, FCGR1B, FCGR2B, FOS, FPR1, FPR2, FUCA1, GAA, GBP2, GFRA2, GLIP…
R-HSA:449147	Signaling by Interleukins	REACTOME_Pathways_16.07.2019	1.36833e-06	0.000446075	3.87992e-14	3.25914e-12	Group66	9.30599	59	[ALOX15, ALOX5, CCL3, CCL3L1, CCND1, CD86, CSF1, CSF2RB, CXCL8, DUSP4, DUSP5, DUSP6, EBI3, ELK1, FOS, FPR1, GFRA2, GRIN2D, HAVCR2, HIST1H3H, HMOX1, IKBKB, IL12RB1, IL13RA1, IL17RA, IL17RE, IL18BP, IL18RAP, IL1A, IL21R, IL22RA2, IL24, IL6ST, INPP5D, LCP1, MEF2C, MYD88, NFKB2, PELI1, PIK3R3, PSME2, PTPN12, RAP1A, RAPGEF2, RASA1, RASA4, RASAL1, RASAL3, RASGRP3, RPS6KA3, RPS6KA5, SPTA1, SQSTM1, STAT3…
R-HSA:6798695	Neutrophil degranulation	REACTOME_Pathways_16.07.2019	0.00137854	0.410806	3.87992e-14	3.25914e-12	Group66	8.125	39	[ALOX5, ARHGAP45, ARSB, ATP6V0A1, B2M, C3, CD300A, CD33, CD53, CD58, CLEC5A, CST3, CTSB, DYNLT1, FCER1G, FPR1, FPR2, FUCA1, GAA, GLIPR1, GM2A, HEXB, HSPA6, LYZ, MGAM, NPC2, PLAUR, PTPRJ, PTPRN2, RAB24, RAB3D, RAP1A, SIGLEC14, SIGLEC9, SNAP23, SNAP29, TMED7-TICAM2, TOLLIP, TRPM2]
R-HSA:2142691	Synthesis of Leukotrienes (LT) and Eoxins (EX)	REACTOME_Pathways_16.07.2019	0.0817037	1	0.0628287	1	Group67	14.2857	3	[ABCC1, ALOX15, ALOX5]
R-HSA:2142753	Arachidonic acid metabolism	REACTOME_Pathways_16.07.2019	0.069054	1	0.0628287	1	Group67	10.1695	6	[ABCC1, ALOX15, ALOX5, CYP8B1, FAAH, HPGD]
R-HSA:8978868	Fatty acid metabolism	REACTOME_Pathways_16.07.2019	0.0971307	1	0.0628287	1	Group67	7.34463	13	[ABCC1, ACAD11, ACOX1, ACSL1, ALOX15, ALOX5, CBR4, CPT1B, CYP8B1, ELOVL2, FAAH, HPGD, PPARD]
R-HSA:9018677	Biosynthesis of DHA-derived SPMs	REACTOME_Pathways_16.07.2019	0.00827733	1	0.0628287	1	Group67	23.5294	4	[ALOX15, ALOX5, GSTM4, HPGD]
R-HSA:9018678	Biosynthesis of specialized proresolving mediators (SPMs)	REACTOME_Pathways_16.07.2019	0.0124702	1	0.0628287	1	Group67	21.0526	4	[ALOX15, ALOX5, GSTM4, HPGD]
R-HSA:9018679	Biosynthesis of EPA-derived SPMs	REACTOME_Pathways_16.07.2019	0.0021219	0.621717	0.0628287	1	Group67	50	3	[ALOX15, ALOX5, HPGD]
R-HSA:9018896	Biosynthesis of E-series 18(S)-resolvins	REACTOME_Pathways_16.07.2019	0.00110119	0.330356	0.0628287	1	Group67	60	3	[ALOX15, ALOX5, HPGD]
R-HSA:1638091	Heparan sulfate/heparin (HS-GAG) metabolism	REACTOME_Pathways_16.07.2019	0.0522109	1	0.144023	1	Group68	10.9091	6	[B3GAT3, CSPG4, GPC2, IDS, IDUA, SGSH]
R-HSA:1793185	Chondroitin sulfate/dermatan sulfate metabolism	REACTOME_Pathways_16.07.2019	0.000651411	0.199332	0.144023	1	Group68	18	9	[ARSB, B3GAT3, CHPF, CSPG4, DSE, GPC2, HEXB, IDS, IDUA]
R-HSA:1971475	A tetrasaccharide linker sequence is required for GAG synthesis	REACTOME_Pathways_16.07.2019	0.133829	1	0.144023	1	Group68	11.5385	3	[B3GAT3, CSPG4, GPC2]
R-HSA:3560782	Diseases associated with glycosaminoglycan metabolism	REACTOME_Pathways_16.07.2019	0.141244	1	0.144023	1	Group68	9.7561	4	[B3GAT3, CSPG4, GPC2, HEXB]
R-HSA:3560801	Defective B3GAT3 causes JDSSDHD	REACTOME_Pathways_16.07.2019	0.0725772	1	0.144023	1	Group68	15	3	[B3GAT3, CSPG4, GPC2]
R-HSA:3781865	Diseases of glycosylation	REACTOME_Pathways_16.07.2019	0.561115	1	0.144023	1	Group68	4.8951	7	[ADAMTS10, ADAMTS12, B3GAT3, CSPG4, GPC2, HEXB, NOTCH1]
R-HSA:3906995	Diseases associated with O-glycosylation of proteins	REACTOME_Pathways_16.07.2019	0.65758	1	0.144023	1	Group68	4.41176	3	[ADAMTS10, ADAMTS12, NOTCH1]
R-HSA:1236974	ER-Phagosome pathway	REACTOME_Pathways_16.07.2019	0.130343	1	3.87992e-14	3.25914e-12	Group69	8.13953	7	[B2M, HLA-A, IKBKB, MYD88, PSME2, SEC61A2, SNAP23]
R-HSA:1236975	Antigen processing-Cross presentation	REACTOME_Pathways_16.07.2019	0.0636212	1	3.87992e-14	3.25914e-12	Group69	8.82353	9	[B2M, FCGR1B, HLA-A, IKBKB, MYD88, NCF4, PSME2, SEC61A2, SNAP23]
R-HSA:1280218	Adaptive Immune System	REACTOME_Pathways_16.07.2019	9.64962e-05	0.0307823	3.87992e-14	3.25914e-12	Group69	8.00525	61	[AP1S2, ASB2, B2M, BTN3A3, C3, CAPZB, CD1C, CD300A, CD300LB, CD33, CD3E, CD40, CD86, CTSB, DNM1, EVL, FBXL8, FBXO44, FCGR1B, FCGR2B, HLA-A, IFITM1, IKBKB, INPP5D, ITCH, ITPR1, JAML, KLHL2, KLHL5, MGRN1, MYD88, NCF4, NFATC1, NFKBIE, PAG1, PAK1, PIK3R3, PILRA, PSME2, PTPRJ, RAP1A, RASGRP3, RBCK1, REL, RNF130, RNF19B, RNF213, SEC61A2, SH3RF1, SIGLEC1, SIGLEC11, SIGLEC12, SIGLEC9, SLAMF7, SNAP23, SPS…
R-HSA:168256	Immune System	REACTOME_Pathways_16.07.2019	3.87992e-14	1.27262e-11	3.87992e-14	3.25914e-12	Group69	8.27103	177	[ALOX15, ALOX5, AP1S2, ARHGAP45, ARSB, ASB2, ATP6V0A1, ATP6V1B2, B2M, BAIAP2, BTN3A3, C3, CAPZB, CASP8, CCL3, CCL3L1, CCND1, CD180, CD1C, CD300A, CD300LB, CD33, CD3E, CD40, CD53, CD58, CD86, CLEC4A, CLEC5A, CLEC7A, CSF1, CSF2RB, CST3, CTSB, CXCL8, CYLD, DNM1, DUSP4, DUSP5, DUSP6, DYNLT1, EBI3, EIF4G3, ELK1, EVL, FBXL8, FBXO44, FCER1G, FCGR1B, FCGR2B, FOS, FPR1, FPR2, FUCA1, GAA, GBP2, GFRA2, GLIP…
R-HSA:198933	Immunoregulatory interactions between a Lymphoid and a non-Lymphoid cell	REACTOME_Pathways_16.07.2019	8.75248e-05	0.028008	3.87992e-14	3.25914e-12	Group69	13.5338	18	[B2M, C3, CD1C, CD300A, CD300LB, CD33, CD3E, CD40, FCGR2B, HLA-A, IFITM1, JAML, PILRA, SIGLEC1, SIGLEC11, SIGLEC12, SIGLEC9, SLAMF7]
R-HSA:983168	Antigen processing: Ubiquitination & Proteasome degradation	REACTOME_Pathways_16.07.2019	0.262949	1	3.87992e-14	3.25914e-12	Group69	5.82524	18	[ASB2, FBXL8, FBXO44, ITCH, KLHL2, KLHL5, MGRN1, PSME2, RBCK1, RNF130, RNF19B, RNF213, SH3RF1, SPSB1, TRIM36, UBE2D1, UBE2F, UBE2W]
R-HSA:983169	Class I MHC mediated antigen processing & presentation	REACTOME_Pathways_16.07.2019	0.0475523	1	3.87992e-14	3.25914e-12	Group69	6.95187	26	[ASB2, B2M, FBXL8, FBXO44, FCGR1B, HLA-A, IKBKB, ITCH, KLHL2, KLHL5, MGRN1, MYD88, NCF4, PSME2, RBCK1, RNF130, RNF19B, RNF213, SEC61A2, SH3RF1, SNAP23, SPSB1, TRIM36, UBE2D1, UBE2F, UBE2W]
R-HSA:354192	Integrin alphaIIb beta3 signaling	REACTOME_Pathways_16.07.2019	0.145373	1	0.23715	1	Group70	11.1111	3	[PTPN1, RAP1A, TLN1]
R-HSA:6802949	Signaling by RAS mutants	REACTOME_Pathways_16.07.2019	0.0737026	1	0.23715	1	Group70	10	6	[RAP1A, RASA1, RASA4, RASAL1, RASAL3, TLN1]
R-HSA:6802952	Signaling by BRAF and RAF fusions	REACTOME_Pathways_16.07.2019	0.64764	1	0.23715	1	Group70	4.47761	3	[KDM7A, RAP1A, TLN1]
R-HSA:6806834	Signaling by MET	REACTOME_Pathways_16.07.2019	0.549724	1	0.23715	1	Group70	5.06329	4	[PTPN1, PTPRJ, RAP1A, STAT3]
R-HSA:76009	Platelet Aggregation (Plug Formation)	REACTOME_Pathways_16.07.2019	0.300988	1	0.23715	1	Group70	7.69231	3	[PTPN1, RAP1A, TLN1]
R-HSA:9006921	Integrin signaling	REACTOME_Pathways_16.07.2019	0.145373	1	0.23715	1	Group70	11.1111	3	[PTPN1, RAP1A, TLN1]
R-HSA:982772	Growth hormone receptor signaling	REACTOME_Pathways_16.07.2019	0.0281754	1	0.23715	1	Group70	16.6667	4	[PTPN1, SH2B1, STAT3, STAT5A]
R-HSA:1592230	Mitochondrial biogenesis	REACTOME_Pathways_16.07.2019	0.69454	1	0.115963	1	Group71	4.21053	4	[CRTC1, HELZ2, MEF2C, NCOA1]
R-HSA:1655829	Regulation of cholesterol biosynthesis by SREBP (SREBF)	REACTOME_Pathways_16.07.2019	0.513033	1	0.115963	1	Group71	5.45455	3	[HELZ2, MTF1, NCOA1]
R-HSA:1989781	PPARA activates gene expression	REACTOME_Pathways_16.07.2019	0.0623947	1	0.115963	1	Group71	8.54701	10	[ACOX1, ACSL1, AHR, AHRR, GLIPR1, HELZ2, MTF1, NCOA1, RGL1, SLC27A1]
R-HSA:2151201	Transcriptional activation of mitochondrial biogenesis	REACTOME_Pathways_16.07.2019	0.296872	1	0.115963	1	Group71	7.14286	4	[CRTC1, HELZ2, MEF2C, NCOA1]
R-HSA:2426168	Activation of gene expression by SREBF (SREBP)	REACTOME_Pathways_16.07.2019	0.342044	1	0.115963	1	Group71	7.14286	3	[HELZ2, MTF1, NCOA1]
R-HSA:381340	Transcriptional regulation of white adipocyte differentiation	REACTOME_Pathways_16.07.2019	0.598741	1	0.115963	1	Group71	4.7619	4	[CEBPB, HELZ2, NCOA1, TNF]
R-HSA:400206	Regulation of lipid metabolism by Peroxisome proliferator-activated receptor alpha (PPARalpha)	REACTOME_Pathways_16.07.2019	0.0323818	1	0.115963	1	Group71	9.2437	11	[ACOX1, ACSL1, AHR, AHRR, GLIPR1, HELZ2, MTF1, NCOA1, RGL1, SIN3B, SLC27A1]
R-HSA:400253	Circadian Clock	REACTOME_Pathways_16.07.2019	0.0211349	1	0.115963	1	Group71	11.4286	8	[CRTC1, HELZ2, MEF2C, NCOA1, NR3C1, NRIP1, SIK1, SIK1B]
R-HSA:2672351	Stimuli-sensing channels	REACTOME_Pathways_16.07.2019	0.0419754	1	0.157412	1	Group72	9.17431	10	[ANO8, ASIC3, BEST1, OSTM1, TPCN1, TRPM2, TRPM4, TRPV1, TTYH3, WNK1]
R-HSA:3295583	TRP channels	REACTOME_Pathways_16.07.2019	0.157229	1	0.157412	1	Group72	10.7143	3	[TRPM2, TRPM4, TRPV1]
R-HSA:352230	Amino acid transport across the plasma membrane	REACTOME_Pathways_16.07.2019	0.0769864	1	0.157412	1	Group72	12.1212	4	[SLC36A1, SLC43A2, SLC6A12, SLC7A7]
R-HSA:382551	Transport of small molecules	REACTOME_Pathways_16.07.2019	0.157412	1	0.157412	1	Group72	5.76923	42	[ABCB6, ABCC1, ABCC10, AHCYL2, ANO8, ASIC3, ATP10A, ATP10D, ATP1B1, ATP6AP1, ATP6V0A1, ATP6V1B2, BEST1, CYB5R4, GNAS, GNB5, GNG7, HMOX1, NPC2, OSTM1, PSME2, SLC15A3, SLC18A1, SLC26A1, SLC26A11, SLC26A7, SLC27A1, SLC29A3, SLC30A1, SLC36A1, SLC43A2, SLC4A8, SLC6A12, SLC7A7, SLC9A6, SLCO3A1, TPCN1, TRPM2, TRPM4, TRPV1, TTYH3, WNK1]
R-HSA:425393	Transport of inorganic cations/anions and amino acids/oligopeptides	REACTOME_Pathways_16.07.2019	0.0170923	1	0.157412	1	Group72	10.1852	11	[AHCYL2, SLC15A3, SLC26A1, SLC26A11, SLC26A7, SLC36A1, SLC43A2, SLC4A8, SLC6A12, SLC7A7, SLC9A6]
R-HSA:425407	SLC-mediated transmembrane transport	REACTOME_Pathways_16.07.2019	0.174687	1	0.157412	1	Group72	6.3745	16	[AHCYL2, SLC15A3, SLC18A1, SLC26A1, SLC26A11, SLC26A7, SLC27A1, SLC29A3, SLC30A1, SLC36A1, SLC43A2, SLC4A8, SLC6A12, SLC7A7, SLC9A6, SLCO3A1]
R-HSA:427601	Multifunctional anion exchangers	REACTOME_Pathways_16.07.2019	0.00797492	1	0.157412	1	Group72	33.3333	3	[SLC26A1, SLC26A11, SLC26A7]
R-HSA:983712	Ion channel transport	REACTOME_Pathways_16.07.2019	0.0211576	1	0.157412	1	Group72	8.60215	16	[ANO8, ASIC3, ATP10A, ATP10D, ATP1B1, ATP6AP1, ATP6V0A1, ATP6V1B2, BEST1, OSTM1, TPCN1, TRPM2, TRPM4, TRPV1, TTYH3, WNK1]
R-HSA:2559580	Oxidative Stress Induced Senescence	REACTOME_Pathways_16.07.2019	0.0224662	1	0.219599	1	Group73	9.44882	12	[CDKN2B, FOS, HIST1H2BD, HIST1H2BK, HIST1H3H, HIST1H4H, HIST2H2AA4, HIST2H4A, HIST2H4B, MDM4, PHC1, PHC2]
R-HSA:2990846	SUMOylation	REACTOME_Pathways_16.07.2019	0.447237	1	0.219599	1	Group73	5.31915	10	[DDX5, HIST1H4H, HIST2H4A, HIST2H4B, NCOA1, NFKB2, NR3C1, NRIP1, PHC1, PHC2]
R-HSA:3108232	SUMO E3 ligases SUMOylate target proteins	REACTOME_Pathways_16.07.2019	0.407016	1	0.219599	1	Group73	5.49451	10	[DDX5, HIST1H4H, HIST2H4A, HIST2H4B, NCOA1, NFKB2, NR3C1, NRIP1, PHC1, PHC2]
R-HSA:3214841	PKMTs methylate histone lysines	REACTOME_Pathways_16.07.2019	0.136002	1	0.219599	1	Group73	8.4507	6	[HIST1H3H, HIST1H4H, HIST2H4A, HIST2H4B, KMT2C, NFKB2]
R-HSA:3899300	SUMOylation of transcription cofactors	REACTOME_Pathways_16.07.2019	0.0687924	1	0.219599	1	Group73	11.1111	5	[DDX5, NCOA1, NRIP1, PHC1, PHC2]
R-HSA:4551638	SUMOylation of chromatin organization proteins	REACTOME_Pathways_16.07.2019	0.270829	1	0.219599	1	Group73	7.04225	5	[HIST1H4H, HIST2H4A, HIST2H4B, PHC1, PHC2]
R-HSA:8939243	RUNX1 interacts with co-factors whose precise effect on RUNX1 targets is not known	REACTOME_Pathways_16.07.2019	0.28734	1	0.219599	1	Group73	7.89474	3	[PHC1, PHC2, RYBP]
R-HSA:9018519	Estrogen-dependent gene expression	REACTOME_Pathways_16.07.2019	0.002886	0.836941	0.219599	1	Group73	10.6667	16	[CCND1, CDK9, DDX5, FOS, HIST1H2BD, HIST1H2BK, HIST1H3H, HIST1H4H, HIST2H2AA4, HIST2H4A, HIST2H4B, JUND, KDM4B, NCOA1, NRIP1, ZNF217]
R-HSA:192105	Synthesis of bile acids and bile salts	REACTOME_Pathways_16.07.2019	0.233459	1	0.808823	1	Group74	8.82353	3	[CYP27A1, CYP8B1, NCOA1]
R-HSA:193368	Synthesis of bile acids and bile salts via 7alpha-hydroxycholesterol	REACTOME_Pathways_16.07.2019	0.111781	1	0.808823	1	Group74	12.5	3	[CYP27A1, CYP8B1, NCOA1]
R-HSA:193807	Synthesis of bile acids and bile salts via 27-hydroxycholesterol	REACTOME_Pathways_16.07.2019	0.0346835	1	0.808823	1	Group74	20	3	[CYP27A1, CYP8B1, NCOA1]
R-HSA:194068	Bile acid and bile salt metabolism	REACTOME_Pathways_16.07.2019	0.355709	1	0.808823	1	Group74	6.97674	3	[CYP27A1, CYP8B1, NCOA1]
R-HSA:211859	Biological oxidations	REACTOME_Pathways_16.07.2019	0.659312	1	0.808823	1	Group74	4.5045	10	[AHR, AHRR, CYP26A1, CYP27A1, CYP8B1, GSTM2, GSTM4, NCOA1, SLC26A1, TPST2]
R-HSA:211897	Cytochrome P450 - arranged by substrate type	REACTOME_Pathways_16.07.2019	0.105214	1	0.808823	1	Group74	9.09091	6	[AHR, AHRR, CYP26A1, CYP27A1, CYP8B1, NCOA1]
R-HSA:211945	Phase I - Functionalization of compounds	REACTOME_Pathways_16.07.2019	0.423375	1	0.808823	1	Group74	5.66038	6	[AHR, AHRR, CYP26A1, CYP27A1, CYP8B1, NCOA1]
R-HSA:211976	Endogenous sterols	REACTOME_Pathways_16.07.2019	0.00930828	1	0.808823	1	Group74	18.5185	5	[AHR, AHRR, CYP27A1, CYP8B1, NCOA1]
R-HSA:373755	Semaphorin interactions	REACTOME_Pathways_16.07.2019	0.0139702	1	0.324406	1	Group75	12.3077	8	[ARHGEF11, MYL12A, PAK1, PIP5K1C, PLXNA3, PLXNC1, RHOC, TLN1]
R-HSA:399955	SEMA3A-Plexin repulsion signaling by inhibiting Integrin adhesion	REACTOME_Pathways_16.07.2019	0.0287735	1	0.324406	1	Group75	21.4286	3	[PIP5K1C, PLXNA3, TLN1]
R-HSA:400685	Sema4D in semaphorin signaling	REACTOME_Pathways_16.07.2019	0.122623	1	0.324406	1	Group75	12	3	[ARHGEF11, MYL12A, RHOC]
R-HSA:416572	Sema4D induced cell migration and growth-cone collapse	REACTOME_Pathways_16.07.2019	0.0817037	1	0.324406	1	Group75	14.2857	3	[ARHGEF11, MYL12A, RHOC]
R-HSA:422475	Axon guidance	REACTOME_Pathways_16.07.2019	0.702098	1	0.324406	1	Group75	4.5208	25	[ABLIM1, ARHGEF11, CACNB4, DNM1, EFNA4, EVL, GFRA2, ITSN1, KALRN, LHX2, MYL12A, PAK1, PIK3R3, PIP5K1C, PLXNA3, PLXNC1, PSME2, RASA1, RHOC, RPS6KA3, RPS6KA5, SHTN1, SPTA1, TLN1, VASP]
R-HSA:445355	Smooth Muscle Contraction	REACTOME_Pathways_16.07.2019	0.0127591	1	0.324406	1	Group75	15	6	[MYL12A, PAK1, PXN, TLN1, TPM1, TPM4]
R-HSA:5625740	RHO GTPases activate PKNs	REACTOME_Pathways_16.07.2019	0.00683318	1	0.324406	1	Group75	11.5789	11	[HIST1H2BD, HIST1H2BK, HIST1H3H, HIST1H4H, HIST2H2AA4, HIST2H4A, HIST2H4B, MYL12A, PAK1, PPP1R12B, RHOC]
R-HSA:5625900	RHO GTPases activate CIT	REACTOME_Pathways_16.07.2019	0.0725772	1	0.324406	1	Group75	15	3	[MYL12A, PPP1R12B, RHOC]
R-HSA:5627117	RHO GTPases Activate ROCKs	REACTOME_Pathways_16.07.2019	0.014994	1	0.324406	1	Group75	20	4	[MYL12A, PAK1, PPP1R12B, RHOC]
R-HSA:5627123	RHO GTPases activate PAKs	REACTOME_Pathways_16.07.2019	0.111781	1	0.324406	1	Group75	12.5	3	[MYL12A, PAK1, PPP1R12B]
R-HSA:112310	Neurotransmitter release cycle	REACTOME_Pathways_16.07.2019	0.241699	1	0.760767	1	Group76	7.84314	4	[LIN7B, SLC6A12, STXBP1, VAMP2]
R-HSA:112315	Transmission across Chemical Synapses	REACTOME_Pathways_16.07.2019	0.790395	1	0.760767	1	Group76	4.04412	11	[CACNB4, CAMK1, EPB41L1, GNB5, GNG7, GRIN2D, LIN7B, RPS6KA3, SLC6A12, STXBP1, VAMP2]
R-HSA:112316	Neuronal System	REACTOME_Pathways_16.07.2019	0.81132	1	0.760767	1	Group76	4.11622	17	[CACNB4, CAMK1, DLGAP4, EPB41L1, EPB41L3, GNB5, GNG7, GRIN2D, KCNH4, KCNK17, LIN7B, PDLIM5, RPS6KA3, SLC6A12, STXBP1, SYT2, VAMP2]
R-HSA:163685	Integration of energy metabolism	REACTOME_Pathways_16.07.2019	0.282135	1	0.760767	1	Group76	6.48148	7	[GNAS, GNB5, GNG7, ITPR1, RAP1A, STXBP1, VAMP2]
R-HSA:212676	Dopamine Neurotransmitter Release Cycle	REACTOME_Pathways_16.07.2019	0.10133	1	0.760767	1	Group76	13.0435	3	[LIN7B, STXBP1, VAMP2]
R-HSA:422356	Regulation of insulin secretion	REACTOME_Pathways_16.07.2019	0.0886635	1	0.760767	1	Group76	8.97436	7	[GNAS, GNB5, GNG7, ITPR1, RAP1A, STXBP1, VAMP2]
R-HSA:442755	Activation of NMDA receptors and postsynaptic events	REACTOME_Pathways_16.07.2019	0.678415	1	0.760767	1	Group76	4.30108	4	[CAMK1, GRIN2D, LIN7B, RPS6KA3]
R-HSA:6794361	Neurexins and neuroligins	REACTOME_Pathways_16.07.2019	0.00577235	1	0.760767	1	Group76	14.2857	8	[DLGAP4, EPB41L1, EPB41L3, GRIN2D, LIN7B, PDLIM5, STXBP1, SYT2]
R-HSA:6794362	Protein-protein interactions at synapses	REACTOME_Pathways_16.07.2019	0.0640482	1	0.760767	1	Group76	9.1954	8	[DLGAP4, EPB41L1, EPB41L3, GRIN2D, LIN7B, PDLIM5, STXBP1, SYT2]
R-HSA:888590	GABA synthesis, release, reuptake and degradation	REACTOME_Pathways_16.07.2019	0.0639397	1	0.760767	1	Group76	15.7895	3	[SLC6A12, STXBP1, VAMP2]
R-HSA:157118	Signaling by NOTCH	REACTOME_Pathways_16.07.2019	0.182947	1	0.166901	1	Group77	6.38298	15	[CCND1, DTX1, HDAC10, HIST1H2BD, HIST1H2BK, HIST1H3H, HIST1H4H, HIST2H2AA4, HIST2H4A, HIST2H4B, ITCH, MAML3, NOTCH1, PSME2, ST3GAL6]
R-HSA:1980143	Signaling by NOTCH1	REACTOME_Pathways_16.07.2019	0.29003	1	0.166901	1	Group77	6.84932	5	[DTX1, HDAC10, ITCH, MAML3, NOTCH1]
R-HSA:2122947	NOTCH1 Intracellular Domain Regulates Transcription	REACTOME_Pathways_16.07.2019	0.409842	1	0.166901	1	Group77	6.38298	3	[HDAC10, MAML3, NOTCH1]
R-HSA:2122948	Activated NOTCH1 Transmits Signal to the Nucleus	REACTOME_Pathways_16.07.2019	0.194405	1	0.166901	1	Group77	9.67742	3	[DTX1, ITCH, NOTCH1]
R-HSA:2644602	Signaling by NOTCH1 PEST Domain Mutants in Cancer	REACTOME_Pathways_16.07.2019	0.549221	1	0.166901	1	Group77	5.17241	3	[HDAC10, MAML3, NOTCH1]
R-HSA:2644603	Signaling by NOTCH1 in Cancer	REACTOME_Pathways_16.07.2019	0.549221	1	0.166901	1	Group77	5.17241	3	[HDAC10, MAML3, NOTCH1]
R-HSA:2644606	Constitutive Signaling by NOTCH1 PEST Domain Mutants	REACTOME_Pathways_16.07.2019	0.549221	1	0.166901	1	Group77	5.17241	3	[HDAC10, MAML3, NOTCH1]
R-HSA:2894858	Signaling by NOTCH1 HD+PEST Domain Mutants in Cancer	REACTOME_Pathways_16.07.2019	0.549221	1	0.166901	1	Group77	5.17241	3	[HDAC10, MAML3, NOTCH1]
R-HSA:2894862	Constitutive Signaling by NOTCH1 HD+PEST Domain Mutants	REACTOME_Pathways_16.07.2019	0.549221	1	0.166901	1	Group77	5.17241	3	[HDAC10, MAML3, NOTCH1]
R-HSA:350054	Notch-HLH transcription pathway	REACTOME_Pathways_16.07.2019	0.157229	1	0.166901	1	Group77	10.7143	3	[HDAC10, MAML3, NOTCH1]
R-HSA:8878159	Transcriptional regulation by RUNX3	REACTOME_Pathways_16.07.2019	0.343404	1	0.166901	1	Group77	6.18557	6	[CCND1, MAML3, NOTCH1, PSME2, TCF7L2, ZFHX3]
R-HSA:193639	p75NTR signals via NF-kB	REACTOME_Pathways_16.07.2019	0.0065818	1	0.000499768	0.0389819	Group78	25	4	[IKBKB, MYD88, NGFR, SQSTM1]
R-HSA:193648	NRAGE signals death through JNK	REACTOME_Pathways_16.07.2019	0.00220616	0.644199	0.000499768	0.0389819	Group78	15.2542	9	[ARHGEF11, ARHGEF2, ARHGEF3, FGD2, ITSN1, KALRN, MCF2L, NGFR, PREX1]
R-HSA:193704	p75 NTR receptor-mediated signalling	REACTOME_Pathways_16.07.2019	0.000898967	0.273286	0.000499768	0.0389819	Group78	13.4021	13	[ARHGEF11, ARHGEF2, ARHGEF3, FGD2, IKBKB, ITSN1, KALRN, MCF2L, MYD88, NGFR, OMG, PREX1, SQSTM1]
R-HSA:194315	Signaling by Rho GTPases	REACTOME_Pathways_16.07.2019	0.016328	1	0.000499768	0.0389819	Group78	7.25275	33	[ARAP2, ARHGAP31, ARHGAP45, ARHGEF11, ARHGEF2, ARHGEF3, BAIAP2, CLIP1, DVL3, EVL, FGD2, FMNL3, GDI1, HIST1H2BD, HIST1H2BK, HIST1H3H, HIST1H4H, HIST2H2AA4, HIST2H4A, HIST2H4B, INPP5B, ITSN1, KALRN, LIN7B, MCF2L, MYL12A, NCF4, PAK1, PPP1R12B, PREX1, RHOC, TAX1BP3, WIPF1]
R-HSA:194840	Rho GTPase cycle	REACTOME_Pathways_16.07.2019	0.00797083	1	0.000499768	0.0389819	Group78	10.1449	14	[ARAP2, ARHGAP31, ARHGAP45, ARHGEF11, ARHGEF2, ARHGEF3, FGD2, GDI1, INPP5B, ITSN1, KALRN, MCF2L, PREX1, RHOC]
R-HSA:204998	Cell death signalling via NRAGE, NRIF and NADE	REACTOME_Pathways_16.07.2019	0.00392492	1	0.000499768	0.0389819	Group78	13.1579	10	[ARHGEF11, ARHGEF2, ARHGEF3, FGD2, ITSN1, KALRN, MCF2L, NGFR, PREX1, SQSTM1]
R-HSA:209543	p75NTR recruits signalling complexes	REACTOME_Pathways_16.07.2019	0.00290837	0.840518	0.000499768	0.0389819	Group78	30.7692	4	[IKBKB, MYD88, NGFR, SQSTM1]
R-HSA:416482	G alpha (12/13) signalling events	REACTOME_Pathways_16.07.2019	0.00177583	0.523871	0.000499768	0.0389819	Group78	13.75	11	[ARHGEF11, ARHGEF2, ARHGEF3, FGD2, GNB5, GNG7, ITSN1, KALRN, MCF2L, PREX1, RHOC]
R-HSA:5357905	Regulation of TNFR1 signaling	REACTOME_Pathways_16.07.2019	0.00663486	1	0.000499768	0.0389819	Group78	17.1429	6	[CASP8, CYLD, IKBKB, RBCK1, TNF, TRAF1]
R-HSA:5357956	TNFR1-induced NFkappaB signaling pathway	REACTOME_Pathways_16.07.2019	0.0145608	1	0.000499768	0.0389819	Group78	16.6667	5	[CYLD, IKBKB, RBCK1, TNF, TRAF1]
R-HSA:73887	Death Receptor Signalling	REACTOME_Pathways_16.07.2019	7.23774e-05	0.0232332	0.000499768	0.0389819	Group78	13.2867	19	[ARHGEF11, ARHGEF2, ARHGEF3, CASP8, CYLD, FGD2, IKBKB, ITSN1, KALRN, MCF2L, MYD88, NGFR, OMG, PREX1, RBCK1, SQSTM1, TNF, TNFRSF10D, TRAF1]
R-HSA:75893	TNF signaling	REACTOME_Pathways_16.07.2019	0.0220441	1	0.000499768	0.0389819	Group78	13.3333	6	[CASP8, CYLD, IKBKB, RBCK1, TNF, TRAF1]
R-HSA:168638	NOD1/2 Signaling Pathway	REACTOME_Pathways_16.07.2019	0.0989926	1	0.000175773	0.0144134	Group79	11.1111	4	[CASP8, CYLD, IKBKB, ITCH]
R-HSA:168643	Nucleotide-binding domain, leucine rich repeat containing receptor (NLR) signaling pathways	REACTOME_Pathways_16.07.2019	0.0645803	1	0.000175773	0.0144134	Group79	10.3448	6	[CASP8, CYLD, IKBKB, ITCH, NFKB2, TXNIP]
R-HSA:168928	DDX58/IFIH1-mediated induction of interferon-alpha/beta	REACTOME_Pathways_16.07.2019	0.00474086	1	0.000175773	0.0144134	Group79	12.8205	10	[CASP8, CYLD, IFIH1, IKBKB, ITCH, MAP3K1, NFKB2, RNF125, RNF135, UBE2D1]
R-HSA:5357786	TNFR1-induced proapoptotic signaling	REACTOME_Pathways_16.07.2019	0.0234467	1	0.000175773	0.0144134	Group79	23.0769	3	[CASP8, CYLD, TNF]
R-HSA:5357905	Regulation of TNFR1 signaling	REACTOME_Pathways_16.07.2019	0.00663486	1	0.000175773	0.0144134	Group79	17.1429	6	[CASP8, CYLD, IKBKB, RBCK1, TNF, TRAF1]
R-HSA:5357956	TNFR1-induced NFkappaB signaling pathway	REACTOME_Pathways_16.07.2019	0.0145608	1	0.000175773	0.0144134	Group79	16.6667	5	[CYLD, IKBKB, RBCK1, TNF, TRAF1]
R-HSA:5607764	CLEC7A (Dectin-1) signaling	REACTOME_Pathways_16.07.2019	0.124133	1	0.000175773	0.0144134	Group79	7.92079	8	[CASP8, CLEC7A, IKBKB, ITPR1, NFATC1, NFKB2, PSME2, UBE2D1]
R-HSA:5689896	Ovarian tumor domain proteases	REACTOME_Pathways_16.07.2019	0.115106	1	0.000175773	0.0144134	Group79	10.5263	4	[IFIH1, OTUB2, RNF135, UBE2D1]
R-HSA:73887	Death Receptor Signalling	REACTOME_Pathways_16.07.2019	7.23774e-05	0.0232332	0.000175773	0.0144134	Group79	13.2867	19	[ARHGEF11, ARHGEF2, ARHGEF3, CASP8, CYLD, FGD2, IKBKB, ITSN1, KALRN, MCF2L, MYD88, NGFR, OMG, PREX1, RBCK1, SQSTM1, TNF, TNFRSF10D, TRAF1]
R-HSA:75893	TNF signaling	REACTOME_Pathways_16.07.2019	0.0220441	1	0.000175773	0.0144134	Group79	13.3333	6	[CASP8, CYLD, IKBKB, RBCK1, TNF, TRAF1]
R-HSA:933542	TRAF6 mediated NF-kB activation	REACTOME_Pathways_16.07.2019	0.00553317	1	0.000175773	0.0144134	Group79	20.8333	5	[IFIH1, IKBKB, MAP3K1, NFKB2, RNF135]
R-HSA:933543	NF-kB activation through FADD/RIP-1 pathway mediated by caspase-8 and -10	REACTOME_Pathways_16.07.2019	0.00209427	0.615716	0.000175773	0.0144134	Group79	33.3333	4	[CASP8, IFIH1, IKBKB, RNF135]
R-HSA:936440	Negative regulators of DDX58/IFIH1 signaling	REACTOME_Pathways_16.07.2019	0.00573036	1	0.000175773	0.0144134	Group79	17.6471	6	[CYLD, IFIH1, ITCH, RNF125, RNF135, UBE2D1]
R-HSA:1630316	Glycosaminoglycan metabolism	REACTOME_Pathways_16.07.2019	0.00793969	1	0.680818	1	Group80	10.4839	13	[ARSB, B3GAT3, CHPF, CSPG4, DSE, GPC2, HEXB, IDS, IDUA, SGSH, SLC26A1, ST3GAL1, ST3GAL6]
R-HSA:1638091	Heparan sulfate/heparin (HS-GAG) metabolism	REACTOME_Pathways_16.07.2019	0.0522109	1	0.680818	1	Group80	10.9091	6	[B3GAT3, CSPG4, GPC2, IDS, IDUA, SGSH]
R-HSA:1793185	Chondroitin sulfate/dermatan sulfate metabolism	REACTOME_Pathways_16.07.2019	0.000651411	0.199332	0.680818	1	Group80	18	9	[ARSB, B3GAT3, CHPF, CSPG4, DSE, GPC2, HEXB, IDS, IDUA]
R-HSA:1971475	A tetrasaccharide linker sequence is required for GAG synthesis	REACTOME_Pathways_16.07.2019	0.133829	1	0.680818	1	Group80	11.5385	3	[B3GAT3, CSPG4, GPC2]
R-HSA:2024096	HS-GAG degradation	REACTOME_Pathways_16.07.2019	0.0209512	1	0.680818	1	Group80	18.1818	4	[GPC2, IDS, IDUA, SGSH]
R-HSA:2024101	CS/DS degradation	REACTOME_Pathways_16.07.2019	0.000391983	0.121907	0.680818	1	Group80	35.7143	5	[ARSB, CSPG4, HEXB, IDS, IDUA]
R-HSA:2206281	Mucopolysaccharidoses	REACTOME_Pathways_16.07.2019	0.0014523	0.431334	0.680818	1	Group80	36.3636	4	[ARSB, IDS, IDUA, SGSH]
R-HSA:3560782	Diseases associated with glycosaminoglycan metabolism	REACTOME_Pathways_16.07.2019	0.141244	1	0.680818	1	Group80	9.7561	4	[B3GAT3, CSPG4, GPC2, HEXB]
R-HSA:3560801	Defective B3GAT3 causes JDSSDHD	REACTOME_Pathways_16.07.2019	0.0725772	1	0.680818	1	Group80	15	3	[B3GAT3, CSPG4, GPC2]
R-HSA:3781865	Diseases of glycosylation	REACTOME_Pathways_16.07.2019	0.561115	1	0.680818	1	Group80	4.8951	7	[ADAMTS10, ADAMTS12, B3GAT3, CSPG4, GPC2, HEXB, NOTCH1]
R-HSA:5663084	Diseases of carbohydrate metabolism	REACTOME_Pathways_16.07.2019	0.0242205	1	0.680818	1	Group80	14.7059	5	[ARSB, GAA, IDS, IDUA, SGSH]
R-HSA:5668914	Diseases of metabolism	REACTOME_Pathways_16.07.2019	0.139907	1	0.680818	1	Group80	7.69231	8	[ARSB, CD320, CSF2RB, CYP27A1, GAA, IDS, IDUA, SGSH]
R-HSA:71387	Metabolism of carbohydrates	REACTOME_Pathways_16.07.2019	0.486874	1	0.680818	1	Group80	5.08475	15	[ADPGK, ARSB, B3GAT3, CHPF, CSPG4, DSE, GAA, GPC2, HEXB, IDS, IDUA, SGSH, SLC26A1, ST3GAL1, ST3GAL6]
R-HSA:1266695	Interleukin-7 signaling	REACTOME_Pathways_16.07.2019	0.0989926	1	0.0436208	1	Group81	11.1111	4	[HIST1H3H, PIK3R3, STAT3, STAT5A]
R-HSA:1433557	Signaling by SCF-KIT	REACTOME_Pathways_16.07.2019	0.159854	1	0.0436208	1	Group81	9.30233	4	[PIK3R3, SH2B3, STAT3, STAT5A]
R-HSA:186763	Downstream signal transduction	REACTOME_Pathways_16.07.2019	0.16937	1	0.0436208	1	Group81	10.3448	3	[RASA1, STAT3, STAT5A]
R-HSA:186797	Signaling by PDGF	REACTOME_Pathways_16.07.2019	0.319391	1	0.0436208	1	Group81	6.89655	4	[PTPN12, RASA1, STAT3, STAT5A]
R-HSA:2586552	Signaling by Leptin	REACTOME_Pathways_16.07.2019	0.0145539	1	0.0436208	1	Group81	27.2727	3	[SH2B1, STAT3, STAT5A]
R-HSA:451927	Interleukin-2 family signaling	REACTOME_Pathways_16.07.2019	0.00528426	1	0.0436208	1	Group81	15.9091	7	[CSF2RB, HAVCR2, IL21R, INPP5D, PIK3R3, STAT3, STAT5A]
R-HSA:512988	Interleukin-3, Interleukin-5 and GM-CSF signaling	REACTOME_Pathways_16.07.2019	0.209834	1	0.0436208	1	Group81	8.33333	4	[CSF2RB, INPP5D, PIK3R3, STAT5A]
R-HSA:6806834	Signaling by MET	REACTOME_Pathways_16.07.2019	0.549724	1	0.0436208	1	Group81	5.06329	4	[PTPN1, PTPRJ, RAP1A, STAT3]
R-HSA:8848021	Signaling by PTK6	REACTOME_Pathways_16.07.2019	0.0484372	1	0.0436208	1	Group81	11.1111	6	[CCND1, NR3C1, PTPN1, PXN, RASA1, STAT3]
R-HSA:8854691	Interleukin-20 family signaling	REACTOME_Pathways_16.07.2019	0.032277	1	0.0436208	1	Group81	16	4	[IL22RA2, IL24, STAT3, STAT5A]
R-HSA:9006927	Signaling by Non-Receptor Tyrosine Kinases	REACTOME_Pathways_16.07.2019	0.0484372	1	0.0436208	1	Group81	11.1111	6	[CCND1, NR3C1, PTPN1, PXN, RASA1, STAT3]
R-HSA:9008059	Interleukin-37 signaling	REACTOME_Pathways_16.07.2019	0.0817037	1	0.0436208	1	Group81	14.2857	3	[IL18BP, PTPN12, STAT3]
R-HSA:9020958	Interleukin-21 signaling	REACTOME_Pathways_16.07.2019	0.0109807	1	0.0436208	1	Group81	30	3	[IL21R, STAT3, STAT5A]
R-HSA:912526	Interleukin receptor SHC signaling	REACTOME_Pathways_16.07.2019	0.145373	1	0.0436208	1	Group81	11.1111	3	[CSF2RB, INPP5D, PIK3R3]
R-HSA:982772	Growth hormone receptor signaling	REACTOME_Pathways_16.07.2019	0.0281754	1	0.0436208	1	Group81	16.6667	4	[PTPN1, SH2B1, STAT3, STAT5A]
R-HSA:1168372	Downstream signaling events of B Cell Receptor (BCR)	REACTOME_Pathways_16.07.2019	0.224086	1	0.000192324	0.0155782	Group82	7.22892	6	[IKBKB, NFATC1, NFKBIE, PSME2, RASGRP3, REL]
R-HSA:1169091	Activation of NF-kappaB in B cells	REACTOME_Pathways_16.07.2019	0.421119	1	0.000192324	0.0155782	Group82	5.97015	4	[IKBKB, NFKBIE, PSME2, REL]
R-HSA:168643	Nucleotide-binding domain, leucine rich repeat containing receptor (NLR) signaling pathways	REACTOME_Pathways_16.07.2019	0.0645803	1	0.000192324	0.0155782	Group82	10.3448	6	[CASP8, CYLD, IKBKB, ITCH, NFKB2, TXNIP]
R-HSA:168927	TICAM1, RIP1-mediated IKK complex recruitment	REACTOME_Pathways_16.07.2019	0.014994	1	0.000192324	0.0155782	Group82	20	4	[IKBKB, TICAM1, TLR3, UBE2D1]
R-HSA:168928	DDX58/IFIH1-mediated induction of interferon-alpha/beta	REACTOME_Pathways_16.07.2019	0.00474086	1	0.000192324	0.0155782	Group82	12.8205	10	[CASP8, CYLD, IFIH1, IKBKB, ITCH, MAP3K1, NFKB2, RNF125, RNF135, UBE2D1]
R-HSA:202403	TCR signaling	REACTOME_Pathways_16.07.2019	0.0683531	1	0.000192324	0.0155782	Group82	8.40336	10	[CD3E, EVL, IKBKB, INPP5D, PAG1, PAK1, PSME2, PTPRJ, UBE2D1, VASP]
R-HSA:202424	Downstream TCR signaling	REACTOME_Pathways_16.07.2019	0.53263	1	0.000192324	0.0155782	Group82	5.10204	5	[CD3E, IKBKB, INPP5D, PSME2, UBE2D1]
R-HSA:2454202	Fc epsilon receptor (FCERI) signaling	REACTOME_Pathways_16.07.2019	0.124265	1	0.000192324	0.0155782	Group82	7.46269	10	[FCER1G, FOS, IKBKB, ITPR1, MAP3K1, NFATC1, PAK1, PSME2, TXK, UBE2D1]
R-HSA:2871796	FCERI mediated MAPK activation	REACTOME_Pathways_16.07.2019	0.0702609	1	0.000192324	0.0155782	Group82	12.5	4	[FCER1G, FOS, MAP3K1, PAK1]
R-HSA:2871809	FCERI mediated Ca+2 mobilization	REACTOME_Pathways_16.07.2019	0.0769864	1	0.000192324	0.0155782	Group82	12.1212	4	[FCER1G, ITPR1, NFATC1, TXK]
R-HSA:2871837	FCERI mediated NF-kB activation	REACTOME_Pathways_16.07.2019	0.579517	1	0.000192324	0.0155782	Group82	4.87805	4	[FCER1G, IKBKB, PSME2, UBE2D1]
R-HSA:3858494	Beta-catenin independent WNT signaling	REACTOME_Pathways_16.07.2019	0.575998	1	0.000192324	0.0155782	Group82	4.82759	7	[DVL3, GNB5, GNG7, ITPR1, NFATC1, PSME2, TCF7L2]
R-HSA:5607764	CLEC7A (Dectin-1) signaling	REACTOME_Pathways_16.07.2019	0.124133	1	0.000192324	0.0155782	Group82	7.92079	8	[CASP8, CLEC7A, IKBKB, ITPR1, NFATC1, NFKB2, PSME2, UBE2D1]
R-HSA:5621481	C-type lectin receptors (CLRs)	REACTOME_Pathways_16.07.2019	0.0494139	1	0.000192324	0.0155782	Group82	8.39161	12	[CASP8, CLEC4A, CLEC7A, FCER1G, IKBKB, ITPR1, NFATC1, NFKB2, PAK1, PSME2, RPS6KA5, UBE2D1]
R-HSA:937041	IKK complex recruitment mediated by RIP1	REACTOME_Pathways_16.07.2019	0.00664185	1	0.000192324	0.0155782	Group82	20	5	[IKBKB, SARM1, TICAM1, TMED7-TICAM2, UBE2D1]
R-HSA:983705	Signaling by the B Cell Receptor (BCR)	REACTOME_Pathways_16.07.2019	0.313668	1	0.000192324	0.0155782	Group82	6.25	7	[IKBKB, ITPR1, NFATC1, NFKBIE, PSME2, RASGRP3, REL]
R-HSA:1280215	Cytokine Signaling in Immune system	REACTOME_Pathways_16.07.2019	1.25915e-08	4.11741e-06	0.000338522	0.0267432	Group83	9.32401	80	[ALOX15, ALOX5, B2M, CCL3, CCL3L1, CCND1, CD40, CD86, CSF1, CSF2RB, CXCL8, DUSP4, DUSP5, DUSP6, EBI3, EIF4G3, ELK1, FCGR1B, FOS, FPR1, GBP2, GFRA2, GRIN2D, HAVCR2, HIST1H3H, HLA-A, HMOX1, IFIT1, IFITM1, IFNGR1, IFNGR2, IKBKB, IL12RB1, IL13RA1, IL17RA, IL17RE, IL18BP, IL18RAP, IL1A, IL21R, IL22RA2, IL24, IL6ST, INPP5D, IRF9, LCP1, LTB, MEF2C, MYD88, NFKB2, OAS1, OAS3, PELI1, PIK3R3, PSME2, PTPN1, …
R-HSA:1643685	Disease	REACTOME_Pathways_16.07.2019	0.784463	1	0.000338522	0.0267432	Group83	4.48549	51	[ABCB6, ADAMTS10, ADAMTS12, AP1S2, ARSB, B2M, B3GAT3, CD320, CD86, CDK9, CHMP4B, CSF2RB, CSPG4, CTBP2, CTNND1, CYP27A1, ELL, GAA, GPC2, HDAC10, HEXB, IDS, IDUA, IKBKB, KDM7A, KREMEN1, MAML3, MYD88, NFKB2, NOTCH1, PIK3R3, PSME2, RAP1A, RASA1, RASA4, RASAL1, RASAL3, SGSH, SLC29A3, SLC7A7, SLC9A6, STAT3, STAT5A, SYT2, TCF7L2, TGFBR2, TICAM1, TLN1, TLR3, UBAP1, VAMP2]
R-HSA:354192	Integrin alphaIIb beta3 signaling	REACTOME_Pathways_16.07.2019	0.145373	1	0.000338522	0.0267432	Group83	11.1111	3	[PTPN1, RAP1A, TLN1]
R-HSA:449147	Signaling by Interleukins	REACTOME_Pathways_16.07.2019	1.36833e-06	0.000446075	0.000338522	0.0267432	Group83	9.30599	59	[ALOX15, ALOX5, CCL3, CCL3L1, CCND1, CD86, CSF1, CSF2RB, CXCL8, DUSP4, DUSP5, DUSP6, EBI3, ELK1, FOS, FPR1, GFRA2, GRIN2D, HAVCR2, HIST1H3H, HMOX1, IKBKB, IL12RB1, IL13RA1, IL17RA, IL17RE, IL18BP, IL18RAP, IL1A, IL21R, IL22RA2, IL24, IL6ST, INPP5D, LCP1, MEF2C, MYD88, NFKB2, PELI1, PIK3R3, PSME2, PTPN12, RAP1A, RAPGEF2, RASA1, RASA4, RASAL1, RASAL3, RASGRP3, RPS6KA3, RPS6KA5, SPTA1, SQSTM1, STAT3…
R-HSA:449836	Other interleukin signaling	REACTOME_Pathways_16.07.2019	0.124567	1	0.000338522	0.0267432	Group83	6.55172	19	[CSF1, CSF2RB, DUSP4, DUSP5, DUSP6, GFRA2, GRIN2D, PSME2, RAP1A, RAPGEF2, RASA1, RASA4, RASAL1, RASAL3, RASGRP3, SPTA1, STAT5A, TLN1, VAMP2]
R-HSA:5658442	Regulation of RAS by GAPs	REACTOME_Pathways_16.07.2019	0.242594	1	0.000338522	0.0267432	Group83	7.35294	5	[PSME2, RASA1, RASA4, RASAL1, RASAL3]
R-HSA:5663202	Diseases of signal transduction	REACTOME_Pathways_16.07.2019	0.548677	1	0.000338522	0.0267432	Group83	4.88432	19	[CD86, CTBP2, HDAC10, KDM7A, KREMEN1, MAML3, NOTCH1, PIK3R3, PSME2, RAP1A, RASA1, RASA4, RASAL1, RASAL3, STAT3, STAT5A, TCF7L2, TGFBR2, TLN1]
R-HSA:5673001	RAF/MAP kinase cascade	REACTOME_Pathways_16.07.2019	0.16694	1	0.000338522	0.0267432	Group83	6.4257	16	[CSF2RB, DUSP4, DUSP5, DUSP6, GFRA2, GRIN2D, PSME2, RAP1A, RAPGEF2, RASA1, RASA4, RASAL1, RASAL3, RASGRP3, SPTA1, TLN1]
R-HSA:5683057	MAPK family signaling cascades	REACTOME_Pathways_16.07.2019	0.136615	1	0.000338522	0.0267432	Group83	6.46258	19	[CSF2RB, DUSP4, DUSP5, DUSP6, GFRA2, GRIN2D, IL6ST, KALRN, PAK1, PSME2, RAP1A, RAPGEF2, RASA1, RASA4, RASAL1, RASAL3, RASGRP3, SPTA1, TLN1]
R-HSA:5684996	MAPK1/MAPK3 signaling	REACTOME_Pathways_16.07.2019	0.125795	1	0.000338522	0.0267432	Group83	6.66667	17	[CSF2RB, DUSP4, DUSP5, DUSP6, GFRA2, GRIN2D, IL6ST, PSME2, RAP1A, RAPGEF2, RASA1, RASA4, RASAL1, RASAL3, RASGRP3, SPTA1, TLN1]
R-HSA:6802949	Signaling by RAS mutants	REACTOME_Pathways_16.07.2019	0.0737026	1	0.000338522	0.0267432	Group83	10	6	[RAP1A, RASA1, RASA4, RASAL1, RASAL3, TLN1]
R-HSA:6802952	Signaling by BRAF and RAF fusions	REACTOME_Pathways_16.07.2019	0.64764	1	0.000338522	0.0267432	Group83	4.47761	3	[KDM7A, RAP1A, TLN1]
R-HSA:6802957	Oncogenic MAPK signaling	REACTOME_Pathways_16.07.2019	0.11371	1	0.000338522	0.0267432	Group83	8.43373	7	[KDM7A, RAP1A, RASA1, RASA4, RASAL1, RASAL3, TLN1]
R-HSA:76009	Platelet Aggregation (Plug Formation)	REACTOME_Pathways_16.07.2019	0.300988	1	0.000338522	0.0267432	Group83	7.69231	3	[PTPN1, RAP1A, TLN1]
R-HSA:9006921	Integrin signaling	REACTOME_Pathways_16.07.2019	0.145373	1	0.000338522	0.0267432	Group83	11.1111	3	[PTPN1, RAP1A, TLN1]
R-HSA:9607240	FLT3 Signaling	REACTOME_Pathways_16.07.2019	0.166901	1	0.000338522	0.0267432	Group83	6.36704	17	[CSF2RB, DUSP4, DUSP5, DUSP6, GFRA2, GRIN2D, PSME2, RAP1A, RAPGEF2, RASA1, RASA4, RASAL1, RASAL3, RASGRP3, SPTA1, STAT5A, TLN1]
R-HSA:111885	Opioid Signalling	REACTOME_Pathways_16.07.2019	0.661708	1	0.472941	1	Group84	4.3956	4	[GNB5, GNG7, ITPR1, PDE4B]
R-HSA:112315	Transmission across Chemical Synapses	REACTOME_Pathways_16.07.2019	0.790395	1	0.472941	1	Group84	4.04412	11	[CACNB4, CAMK1, EPB41L1, GNB5, GNG7, GRIN2D, LIN7B, RPS6KA3, SLC6A12, STXBP1, VAMP2]
R-HSA:163685	Integration of energy metabolism	REACTOME_Pathways_16.07.2019	0.282135	1	0.472941	1	Group84	6.48148	7	[GNAS, GNB5, GNG7, ITPR1, RAP1A, STXBP1, VAMP2]
R-HSA:195721	Signaling by WNT	REACTOME_Pathways_16.07.2019	0.360679	1	0.472941	1	Group84	5.45455	18	[CTBP2, DVL3, GNB5, GNG7, HIST1H2BD, HIST1H2BK, HIST1H3H, HIST1H4H, HIST2H2AA4, HIST2H4A, HIST2H4B, ITPR1, KREMEN1, NFATC1, PSME2, SOX4, TCF7L2, WNT2B]
R-HSA:2871809	FCERI mediated Ca+2 mobilization	REACTOME_Pathways_16.07.2019	0.0769864	1	0.472941	1	Group84	12.1212	4	[FCER1G, ITPR1, NFATC1, TXK]
R-HSA:373080	Class B/2 (Secretin family receptors)	REACTOME_Pathways_16.07.2019	0.325759	1	0.472941	1	Group84	6.31579	6	[ADGRE2, ADM, GNAS, GNB5, GNG7, WNT2B]
R-HSA:381676	Glucagon-like Peptide-1 (GLP1) regulates insulin secretion	REACTOME_Pathways_16.07.2019	0.0538979	1	0.472941	1	Group84	11.9048	5	[GNAS, GNB5, GNG7, ITPR1, RAP1A]
R-HSA:3858494	Beta-catenin independent WNT signaling	REACTOME_Pathways_16.07.2019	0.575998	1	0.472941	1	Group84	4.82759	7	[DVL3, GNB5, GNG7, ITPR1, NFATC1, PSME2, TCF7L2]
R-HSA:392451	G beta:gamma signalling through PI3Kgamma	REACTOME_Pathways_16.07.2019	0.122623	1	0.472941	1	Group84	12	3	[GNB5, GNG7, PIK3R6]
R-HSA:392851	Prostacyclin signalling through prostacyclin receptor	REACTOME_Pathways_16.07.2019	0.0639397	1	0.472941	1	Group84	15.7895	3	[GNAS, GNB5, GNG7]
R-HSA:397795	G-protein beta:gamma signalling	REACTOME_Pathways_16.07.2019	0.0702609	1	0.472941	1	Group84	12.5	4	[GNB5, GNG7, PAK1, PIK3R6]
R-HSA:4086398	Ca2+ pathway	REACTOME_Pathways_16.07.2019	0.180409	1	0.472941	1	Group84	8.19672	5	[GNB5, GNG7, ITPR1, NFATC1, TCF7L2]
R-HSA:418346	Platelet homeostasis	REACTOME_Pathways_16.07.2019	0.265304	1	0.472941	1	Group84	6.81818	6	[GNAS, GNB5, GNG7, ITPR1, P2RX4, PDE2A]
R-HSA:418597	G alpha (z) signalling events	REACTOME_Pathways_16.07.2019	0.209834	1	0.472941	1	Group84	8.33333	4	[GNAS, GNB5, GNG7, PRKCE]
R-HSA:420092	Glucagon-type ligand receptors	REACTOME_Pathways_16.07.2019	0.220273	1	0.472941	1	Group84	9.09091	3	[GNAS, GNB5, GNG7]
R-HSA:422356	Regulation of insulin secretion	REACTOME_Pathways_16.07.2019	0.0886635	1	0.472941	1	Group84	8.97436	7	[GNAS, GNB5, GNG7, ITPR1, RAP1A, STXBP1, VAMP2]
R-HSA:432040	Vasopressin regulates renal water homeostasis via Aquaporins	REACTOME_Pathways_16.07.2019	0.355709	1	0.472941	1	Group84	6.97674	3	[GNAS, GNB5, GNG7]
R-HSA:445717	Aquaporin-mediated transport	REACTOME_Pathways_16.07.2019	0.475363	1	0.472941	1	Group84	5.76923	3	[GNAS, GNB5, GNG7]
R-HSA:76002	Platelet activation, signaling and aggregation	REACTOME_Pathways_16.07.2019	0.415225	1	0.472941	1	Group84	5.34351	14	[DGKQ, FCER1G, GNB5, GNG7, ITIH4, ITPR1, LGALS3BP, LHFPL2, PIK3R3, PIK3R6, PRKCE, PTPN1, RAP1A, TLN1]
R-HSA:8964616	G beta:gamma signalling through CDC42	REACTOME_Pathways_16.07.2019	0.0725772	1	0.472941	1	Group84	15	3	[GNB5, GNG7, PAK1]
R-HSA:983705	Signaling by the B Cell Receptor (BCR)	REACTOME_Pathways_16.07.2019	0.313668	1	0.472941	1	Group84	6.25	7	[IKBKB, ITPR1, NFATC1, NFKBIE, PSME2, RASGRP3, REL]
R-HSA:140534	Caspase activation via Death Receptors in the presence of ligand	REACTOME_Pathways_16.07.2019	0.0639397	1	8.09549e-07	6.71926e-05	Group85	15.7895	3	[CASP8, TICAM1, TMED7-TICAM2]
R-HSA:1606322	ZBP1(DAI) mediated induction of type I IFNs	REACTOME_Pathways_16.07.2019	0.00299238	0.861806	8.09549e-07	6.71926e-05	Group85	23.8095	5	[IKBKB, MYD88, NFKB2, TICAM1, TLR3]
R-HSA:166016	Toll Like Receptor 4 (TLR4) Cascade	REACTOME_Pathways_16.07.2019	2.34662e-05	0.0076265	8.09549e-07	6.71926e-05	Group85	14.3939	19	[CASP8, CD180, DNM1, DUSP4, DUSP6, ELK1, FOS, IKBKB, MAP3K1, MEF2C, MYD88, NFKB2, PELI1, RPS6KA3, RPS6KA5, SARM1, TICAM1, TMED7-TICAM2, UBE2D1]
R-HSA:166166	MyD88-independent TLR4 cascade	REACTOME_Pathways_16.07.2019	0.00033047	0.103107	8.09549e-07	6.71926e-05	Group85	14.1414	14	[CASP8, DUSP4, DUSP6, ELK1, FOS, IKBKB, MEF2C, NFKB2, RPS6KA3, RPS6KA5, SARM1, TICAM1, TMED7-TICAM2, UBE2D1]
R-HSA:168138	Toll Like Receptor 9 (TLR9) Cascade	REACTOME_Pathways_16.07.2019	0.000266167	0.0835764	8.09549e-07	6.71926e-05	Group85	14.433	14	[DUSP4, DUSP6, ELK1, FOS, IKBKB, MAP3K1, MEF2C, MYD88, NFKB2, PELI1, RPS6KA3, RPS6KA5, TICAM1, TMED7-TICAM2]
R-HSA:168164	Toll Like Receptor 3 (TLR3) Cascade	REACTOME_Pathways_16.07.2019	0.000189924	0.060016	8.09549e-07	6.71926e-05	Group85	14.8936	14	[CASP8, DUSP4, DUSP6, ELK1, FOS, IKBKB, MEF2C, NFKB2, RPS6KA3, RPS6KA5, SARM1, TICAM1, TLR3, UBE2D1]
R-HSA:168181	Toll Like Receptor 7/8 (TLR7/8) Cascade	REACTOME_Pathways_16.07.2019	0.000169105	0.0536064	8.09549e-07	6.71926e-05	Group85	15.0538	14	[DUSP4, DUSP6, ELK1, FOS, IKBKB, MAP3K1, MEF2C, MYD88, NFKB2, PELI1, RPS6KA3, RPS6KA5, TICAM1, TMED7-TICAM2]
R-HSA:168927	TICAM1, RIP1-mediated IKK complex recruitment	REACTOME_Pathways_16.07.2019	0.014994	1	8.09549e-07	6.71926e-05	Group85	20	4	[IKBKB, TICAM1, TLR3, UBE2D1]
R-HSA:1810476	RIP-mediated NFkB activation via ZBP1	REACTOME_Pathways_16.07.2019	0.00107135	0.323548	8.09549e-07	6.71926e-05	Group85	29.4118	5	[IKBKB, MYD88, NFKB2, TICAM1, TLR3]
R-HSA:1834949	Cytosolic sensors of pathogen-associated DNA	REACTOME_Pathways_16.07.2019	0.088691	1	8.09549e-07	6.71926e-05	Group85	9.52381	6	[IFI16, IKBKB, MYD88, NFKB2, TICAM1, TLR3]
R-HSA:193639	p75NTR signals via NF-kB	REACTOME_Pathways_16.07.2019	0.0065818	1	8.09549e-07	6.71926e-05	Group85	25	4	[IKBKB, MYD88, NGFR, SQSTM1]
R-HSA:193704	p75 NTR receptor-mediated signalling	REACTOME_Pathways_16.07.2019	0.000898967	0.273286	8.09549e-07	6.71926e-05	Group85	13.4021	13	[ARHGEF11, ARHGEF2, ARHGEF3, FGD2, IKBKB, ITSN1, KALRN, MCF2L, MYD88, NGFR, OMG, PREX1, SQSTM1]
R-HSA:202424	Downstream TCR signaling	REACTOME_Pathways_16.07.2019	0.53263	1	8.09549e-07	6.71926e-05	Group85	5.10204	5	[CD3E, IKBKB, INPP5D, PSME2, UBE2D1]
R-HSA:209543	p75NTR recruits signalling complexes	REACTOME_Pathways_16.07.2019	0.00290837	0.840518	8.09549e-07	6.71926e-05	Group85	30.7692	4	[IKBKB, MYD88, NGFR, SQSTM1]
R-HSA:209560	NF-kB is activated and signals survival	REACTOME_Pathways_16.07.2019	0.0234467	1	8.09549e-07	6.71926e-05	Group85	23.0769	3	[IKBKB, NGFR, SQSTM1]
R-HSA:2562578	TRIF-mediated programmed cell death	REACTOME_Pathways_16.07.2019	0.0109807	1	8.09549e-07	6.71926e-05	Group85	30	3	[CASP8, TICAM1, TMED7-TICAM2]
R-HSA:2871837	FCERI mediated NF-kB activation	REACTOME_Pathways_16.07.2019	0.579517	1	8.09549e-07	6.71926e-05	Group85	4.87805	4	[FCER1G, IKBKB, PSME2, UBE2D1]
R-HSA:446652	Interleukin-1 family signaling	REACTOME_Pathways_16.07.2019	0.0204711	1	8.09549e-07	6.71926e-05	Group85	9.28571	13	[ALOX5, IKBKB, IL18BP, IL18RAP, IL1A, MYD88, NFKB2, PELI1, PSME2, PTPN12, SQSTM1, STAT3, TOLLIP]
R-HSA:5260271	Diseases of Immune System	REACTOME_Pathways_16.07.2019	0.0108838	1	8.09549e-07	6.71926e-05	Group85	17.8571	5	[IKBKB, MYD88, NFKB2, TICAM1, TLR3]
R-HSA:5357769	Caspase activation via extrinsic apoptotic signalling pathway	REACTOME_Pathways_16.07.2019	0.0520043	1	8.09549e-07	6.71926e-05	Group85	13.7931	4	[CASP8, DAPK1, TICAM1, TMED7-TICAM2]
R-HSA:5602358	Diseases associated with the TLR signaling cascade	REACTOME_Pathways_16.07.2019	0.0108838	1	8.09549e-07	6.71926e-05	Group85	17.8571	5	[IKBKB, MYD88, NFKB2, TICAM1, TLR3]
R-HSA:9013957	TLR3-mediated TICAM1-dependent programmed cell death	REACTOME_Pathways_16.07.2019	0.0021219	0.621717	8.09549e-07	6.71926e-05	Group85	50	3	[CASP8, TICAM1, TLR3]
R-HSA:9020702	Interleukin-1 signaling	REACTOME_Pathways_16.07.2019	0.134541	1	8.09549e-07	6.71926e-05	Group85	7.76699	8	[IKBKB, IL1A, MYD88, NFKB2, PELI1, PSME2, SQSTM1, TOLLIP]
R-HSA:936964	Activation of IRF3/IRF7 mediated by TBK1/IKK epsilon	REACTOME_Pathways_16.07.2019	0.0558129	1	8.09549e-07	6.71926e-05	Group85	16.6667	3	[SARM1, TICAM1, TMED7-TICAM2]
R-HSA:937041	IKK complex recruitment mediated by RIP1	REACTOME_Pathways_16.07.2019	0.00664185	1	8.09549e-07	6.71926e-05	Group85	20	5	[IKBKB, SARM1, TICAM1, TMED7-TICAM2, UBE2D1]
R-HSA:937061	TRIF(TICAM1)-mediated TLR4 signaling	REACTOME_Pathways_16.07.2019	0.00033047	0.103107	8.09549e-07	6.71926e-05	Group85	14.1414	14	[CASP8, DUSP4, DUSP6, ELK1, FOS, IKBKB, MEF2C, NFKB2, RPS6KA3, RPS6KA5, SARM1, TICAM1, TMED7-TICAM2, UBE2D1]
R-HSA:937072	TRAF6-mediated induction of TAK1 complex within TLR4 complex	REACTOME_Pathways_16.07.2019	0.0482167	1	8.09549e-07	6.71926e-05	Group85	17.6471	3	[SARM1, TICAM1, TMED7-TICAM2]
R-HSA:975138	TRAF6 mediated induction of NFkB and MAP kinases upon TLR7/8 or 9 activation	REACTOME_Pathways_16.07.2019	0.000150287	0.0477913	8.09549e-07	6.71926e-05	Group85	15.2174	14	[DUSP4, DUSP6, ELK1, FOS, IKBKB, MAP3K1, MEF2C, MYD88, NFKB2, PELI1, RPS6KA3, RPS6KA5, TICAM1, TMED7-TICAM2]
R-HSA:975155	MyD88 dependent cascade initiated on endosome	REACTOME_Pathways_16.07.2019	0.000169105	0.0536064	8.09549e-07	6.71926e-05	Group85	15.0538	14	[DUSP4, DUSP6, ELK1, FOS, IKBKB, MAP3K1, MEF2C, MYD88, NFKB2, PELI1, RPS6KA3, RPS6KA5, TICAM1, TMED7-TICAM2]
R-HSA:1606322	ZBP1(DAI) mediated induction of type I IFNs	REACTOME_Pathways_16.07.2019	0.00299238	0.861806	0.000328984	0.0263187	Group86	23.8095	5	[IKBKB, MYD88, NFKB2, TICAM1, TLR3]
R-HSA:166016	Toll Like Receptor 4 (TLR4) Cascade	REACTOME_Pathways_16.07.2019	2.34662e-05	0.0076265	0.000328984	0.0263187	Group86	14.3939	19	[CASP8, CD180, DNM1, DUSP4, DUSP6, ELK1, FOS, IKBKB, MAP3K1, MEF2C, MYD88, NFKB2, PELI1, RPS6KA3, RPS6KA5, SARM1, TICAM1, TMED7-TICAM2, UBE2D1]
R-HSA:166058	MyD88:MAL(TIRAP) cascade initiated on plasma membrane	REACTOME_Pathways_16.07.2019	0.00304771	0.871646	0.000328984	0.0263187	Group86	12.2449	12	[DUSP4, DUSP6, ELK1, FOS, IKBKB, MAP3K1, MEF2C, MYD88, NFKB2, PELI1, RPS6KA3, RPS6KA5]
R-HSA:166166	MyD88-independent TLR4 cascade	REACTOME_Pathways_16.07.2019	0.00033047	0.103107	0.000328984	0.0263187	Group86	14.1414	14	[CASP8, DUSP4, DUSP6, ELK1, FOS, IKBKB, MEF2C, NFKB2, RPS6KA3, RPS6KA5, SARM1, TICAM1, TMED7-TICAM2, UBE2D1]
R-HSA:166520	Signaling by NTRKs	REACTOME_Pathways_16.07.2019	0.0235791	1	0.000328984	0.0263187	Group86	10.101	10	[DNM1, DUSP4, DUSP6, ELK1, MEF2C, PTPRO, RAP1A, RPS6KA3, RPS6KA5, STAT3]
R-HSA:168138	Toll Like Receptor 9 (TLR9) Cascade	REACTOME_Pathways_16.07.2019	0.000266167	0.0835764	0.000328984	0.0263187	Group86	14.433	14	[DUSP4, DUSP6, ELK1, FOS, IKBKB, MAP3K1, MEF2C, MYD88, NFKB2, PELI1, RPS6KA3, RPS6KA5, TICAM1, TMED7-TICAM2]
R-HSA:168142	Toll Like Receptor 10 (TLR10) Cascade	REACTOME_Pathways_16.07.2019	0.000978183	0.296389	0.000328984	0.0263187	Group86	13.9535	12	[DUSP4, DUSP6, ELK1, FOS, IKBKB, MAP3K1, MEF2C, MYD88, NFKB2, PELI1, RPS6KA3, RPS6KA5]
R-HSA:168164	Toll Like Receptor 3 (TLR3) Cascade	REACTOME_Pathways_16.07.2019	0.000189924	0.060016	0.000328984	0.0263187	Group86	14.8936	14	[CASP8, DUSP4, DUSP6, ELK1, FOS, IKBKB, MEF2C, NFKB2, RPS6KA3, RPS6KA5, SARM1, TICAM1, TLR3, UBE2D1]
R-HSA:168176	Toll Like Receptor 5 (TLR5) Cascade	REACTOME_Pathways_16.07.2019	0.000978183	0.296389	0.000328984	0.0263187	Group86	13.9535	12	[DUSP4, DUSP6, ELK1, FOS, IKBKB, MAP3K1, MEF2C, MYD88, NFKB2, PELI1, RPS6KA3, RPS6KA5]
R-HSA:168179	Toll Like Receptor TLR1:TLR2 Cascade	REACTOME_Pathways_16.07.2019	0.00391535	1	0.000328984	0.0263187	Group86	11.8812	12	[DUSP4, DUSP6, ELK1, FOS, IKBKB, MAP3K1, MEF2C, MYD88, NFKB2, PELI1, RPS6KA3, RPS6KA5]
R-HSA:168181	Toll Like Receptor 7/8 (TLR7/8) Cascade	REACTOME_Pathways_16.07.2019	0.000169105	0.0536064	0.000328984	0.0263187	Group86	15.0538	14	[DUSP4, DUSP6, ELK1, FOS, IKBKB, MAP3K1, MEF2C, MYD88, NFKB2, PELI1, RPS6KA3, RPS6KA5, TICAM1, TMED7-TICAM2]
R-HSA:168188	Toll Like Receptor TLR6:TLR2 Cascade	REACTOME_Pathways_16.07.2019	0.00304771	0.871646	0.000328984	0.0263187	Group86	12.2449	12	[DUSP4, DUSP6, ELK1, FOS, IKBKB, MAP3K1, MEF2C, MYD88, NFKB2, PELI1, RPS6KA3, RPS6KA5]
R-HSA:168898	Toll-like Receptor Cascades	REACTOME_Pathways_16.07.2019	3.34493e-05	0.0108376	0.000328984	0.0263187	Group86	13.2075	21	[CASP8, CD180, CTSB, DNM1, DUSP4, DUSP6, ELK1, FOS, IKBKB, MAP3K1, MEF2C, MYD88, NFKB2, PELI1, RPS6KA3, RPS6KA5, SARM1, TICAM1, TLR3, TMED7-TICAM2, UBE2D1]
R-HSA:168927	TICAM1, RIP1-mediated IKK complex recruitment	REACTOME_Pathways_16.07.2019	0.014994	1	0.000328984	0.0263187	Group86	20	4	[IKBKB, TICAM1, TLR3, UBE2D1]
R-HSA:1810476	RIP-mediated NFkB activation via ZBP1	REACTOME_Pathways_16.07.2019	0.00107135	0.323548	0.000328984	0.0263187	Group86	29.4118	5	[IKBKB, MYD88, NFKB2, TICAM1, TLR3]
R-HSA:181438	Toll Like Receptor 2 (TLR2) Cascade	REACTOME_Pathways_16.07.2019	0.00391535	1	0.000328984	0.0263187	Group86	11.8812	12	[DUSP4, DUSP6, ELK1, FOS, IKBKB, MAP3K1, MEF2C, MYD88, NFKB2, PELI1, RPS6KA3, RPS6KA5]
R-HSA:187037	Signaling by NTRK1 (TRKA)	REACTOME_Pathways_16.07.2019	0.0140767	1	0.000328984	0.0263187	Group86	11.5385	9	[DNM1, DUSP4, DUSP6, ELK1, MEF2C, RAP1A, RPS6KA3, RPS6KA5, STAT3]
R-HSA:198725	Nuclear Events (kinase and transcription factor activation)	REACTOME_Pathways_16.07.2019	0.00109843	0.330626	0.000328984	0.0263187	Group86	24	6	[DUSP4, DUSP6, ELK1, MEF2C, RPS6KA3, RPS6KA5]
R-HSA:198753	ERK/MAPK targets	REACTOME_Pathways_16.07.2019	0.000524877	0.162187	0.000328984	0.0263187	Group86	27.2727	6	[DUSP4, DUSP6, ELK1, MEF2C, RPS6KA3, RPS6KA5]
R-HSA:437239	Recycling pathway of L1	REACTOME_Pathways_16.07.2019	0.199492	1	0.000328984	0.0263187	Group86	8.51064	4	[DNM1, RPS6KA3, RPS6KA5, SHTN1]
R-HSA:448424	Interleukin-17 signaling	REACTOME_Pathways_16.07.2019	0.00262697	0.764447	0.000328984	0.0263187	Group86	13.8889	10	[DUSP4, DUSP6, ELK1, FOS, IKBKB, IL17RA, IL17RE, MEF2C, RPS6KA3, RPS6KA5]
R-HSA:450282	MAPK targets/ Nuclear events mediated by MAP kinases	REACTOME_Pathways_16.07.2019	0.000630175	0.193464	0.000328984	0.0263187	Group86	22.5806	7	[DUSP4, DUSP6, ELK1, FOS, MEF2C, RPS6KA3, RPS6KA5]
R-HSA:450294	MAP kinase activation	REACTOME_Pathways_16.07.2019	0.0127831	1	0.000328984	0.0263187	Group86	12.5	8	[DUSP4, DUSP6, ELK1, FOS, IKBKB, MEF2C, RPS6KA3, RPS6KA5]
R-HSA:5260271	Diseases of Immune System	REACTOME_Pathways_16.07.2019	0.0108838	1	0.000328984	0.0263187	Group86	17.8571	5	[IKBKB, MYD88, NFKB2, TICAM1, TLR3]
R-HSA:5602358	Diseases associated with the TLR signaling cascade	REACTOME_Pathways_16.07.2019	0.0108838	1	0.000328984	0.0263187	Group86	17.8571	5	[IKBKB, MYD88, NFKB2, TICAM1, TLR3]
R-HSA:5675221	Negative regulation of MAPK pathway	REACTOME_Pathways_16.07.2019	0.314667	1	0.000328984	0.0263187	Group86	7.5	3	[DUSP4, DUSP5, DUSP6]
R-HSA:9006934	Signaling by Receptor Tyrosine Kinases	REACTOME_Pathways_16.07.2019	0.0159133	1	0.000328984	0.0263187	Group86	7.21868	34	[ADAP1, ANOS1, ATP6AP1, ATP6V0A1, ATP6V1B2, BAIAP2, CTNND1, DNM1, DUSP4, DUSP6, ELK1, ERBIN, ITCH, ITPR1, MEF2C, MKNK1, MXD4, NCF4, PAG1, PAK1, PIK3R3, PRKCE, PTPN1, PTPN12, PTPRJ, PTPRO, PXN, RAP1A, RASA1, RPS6KA3, RPS6KA5, SH2B3, STAT3, STAT5A]
R-HSA:937041	IKK complex recruitment mediated by RIP1	REACTOME_Pathways_16.07.2019	0.00664185	1	0.000328984	0.0263187	Group86	20	5	[IKBKB, SARM1, TICAM1, TMED7-TICAM2, UBE2D1]
R-HSA:937061	TRIF(TICAM1)-mediated TLR4 signaling	REACTOME_Pathways_16.07.2019	0.00033047	0.103107	0.000328984	0.0263187	Group86	14.1414	14	[CASP8, DUSP4, DUSP6, ELK1, FOS, IKBKB, MEF2C, NFKB2, RPS6KA3, RPS6KA5, SARM1, TICAM1, TMED7-TICAM2, UBE2D1]
R-HSA:975138	TRAF6 mediated induction of NFkB and MAP kinases upon TLR7/8 or 9 activation	REACTOME_Pathways_16.07.2019	0.000150287	0.0477913	0.000328984	0.0263187	Group86	15.2174	14	[DUSP4, DUSP6, ELK1, FOS, IKBKB, MAP3K1, MEF2C, MYD88, NFKB2, PELI1, RPS6KA3, RPS6KA5, TICAM1, TMED7-TICAM2]
R-HSA:975155	MyD88 dependent cascade initiated on endosome	REACTOME_Pathways_16.07.2019	0.000169105	0.0536064	0.000328984	0.0263187	Group86	15.0538	14	[DUSP4, DUSP6, ELK1, FOS, IKBKB, MAP3K1, MEF2C, MYD88, NFKB2, PELI1, RPS6KA3, RPS6KA5, TICAM1, TMED7-TICAM2]
R-HSA:975871	MyD88 cascade initiated on plasma membrane	REACTOME_Pathways_16.07.2019	0.000978183	0.296389	0.000328984	0.0263187	Group86	13.9535	12	[DUSP4, DUSP6, ELK1, FOS, IKBKB, MAP3K1, MEF2C, MYD88, NFKB2, PELI1, RPS6KA3, RPS6KA5]
R-HSA:110328	Recognition and association of DNA glycosylase with site containing an affected pyrimidine	REACTOME_Pathways_16.07.2019	0.0785257	1	0.635422	1	Group87	9.83607	6	[HIST1H2BD, HIST1H2BK, HIST1H4H, HIST2H2AA4, HIST2H4A, HIST2H4B]
R-HSA:110329	Cleavage of the damaged pyrimidine	REACTOME_Pathways_16.07.2019	0.0785257	1	0.635422	1	Group87	9.83607	6	[HIST1H2BD, HIST1H2BK, HIST1H4H, HIST2H2AA4, HIST2H4A, HIST2H4B]
R-HSA:110330	Recognition and association of DNA glycosylase with site containing an affected purine	REACTOME_Pathways_16.07.2019	0.056159	1	0.635422	1	Group87	10.7143	6	[HIST1H2BD, HIST1H2BK, HIST1H4H, HIST2H2AA4, HIST2H4A, HIST2H4B]
R-HSA:110331	Cleavage of the damaged purine	REACTOME_Pathways_16.07.2019	0.056159	1	0.635422	1	Group87	10.7143	6	[HIST1H2BD, HIST1H2BK, HIST1H4H, HIST2H2AA4, HIST2H4A, HIST2H4B]
R-HSA:1221632	Meiotic synapsis	REACTOME_Pathways_16.07.2019	0.0152185	1	0.635422	1	Group87	11.3924	9	[HIST1H2BD, HIST1H2BK, HIST1H4H, HIST2H2AA4, HIST2H4A, HIST2H4B, REC8, STAG3, SYNE1]
R-HSA:1474165	Reproduction	REACTOME_Pathways_16.07.2019	0.172177	1	0.635422	1	Group87	6.94444	10	[HIST1H2BD, HIST1H2BK, HIST1H3H, HIST1H4H, HIST2H2AA4, HIST2H4A, HIST2H4B, REC8, STAG3, SYNE1]
R-HSA:1500620	Meiosis	REACTOME_Pathways_16.07.2019	0.0653303	1	0.635422	1	Group87	8.47458	10	[HIST1H2BD, HIST1H2BK, HIST1H3H, HIST1H4H, HIST2H2AA4, HIST2H4A, HIST2H4B, REC8, STAG3, SYNE1]
R-HSA:157118	Signaling by NOTCH	REACTOME_Pathways_16.07.2019	0.182947	1	0.635422	1	Group87	6.38298	15	[CCND1, DTX1, HDAC10, HIST1H2BD, HIST1H2BK, HIST1H3H, HIST1H4H, HIST2H2AA4, HIST2H4A, HIST2H4B, ITCH, MAML3, NOTCH1, PSME2, ST3GAL6]
R-HSA:157579	Telomere Maintenance	REACTOME_Pathways_16.07.2019	0.216107	1	0.635422	1	Group87	7.31707	6	[HIST1H2BD, HIST1H2BK, HIST1H4H, HIST2H2AA4, HIST2H4A, HIST2H4B]
R-HSA:171306	Packaging Of Telomere Ends	REACTOME_Pathways_16.07.2019	0.0414083	1	0.635422	1	Group87	11.5385	6	[HIST1H2BD, HIST1H2BK, HIST1H4H, HIST2H2AA4, HIST2H4A, HIST2H4B]
R-HSA:1912408	Pre-NOTCH Transcription and Translation	REACTOME_Pathways_16.07.2019	0.0158493	1	0.635422	1	Group87	10.7527	10	[CCND1, HIST1H2BD, HIST1H2BK, HIST1H3H, HIST1H4H, HIST2H2AA4, HIST2H4A, HIST2H4B, MAML3, NOTCH1]
R-HSA:1912422	Pre-NOTCH Expression and Processing	REACTOME_Pathways_16.07.2019	0.0181999	1	0.635422	1	Group87	10.0917	11	[CCND1, HIST1H2BD, HIST1H2BK, HIST1H3H, HIST1H4H, HIST2H2AA4, HIST2H4A, HIST2H4B, MAML3, NOTCH1, ST3GAL6]
R-HSA:194315	Signaling by Rho GTPases	REACTOME_Pathways_16.07.2019	0.016328	1	0.635422	1	Group87	7.25275	33	[ARAP2, ARHGAP31, ARHGAP45, ARHGEF11, ARHGEF2, ARHGEF3, BAIAP2, CLIP1, DVL3, EVL, FGD2, FMNL3, GDI1, HIST1H2BD, HIST1H2BK, HIST1H3H, HIST1H4H, HIST2H2AA4, HIST2H4A, HIST2H4B, INPP5B, ITSN1, KALRN, LIN7B, MCF2L, MYL12A, NCF4, PAK1, PPP1R12B, PREX1, RHOC, TAX1BP3, WIPF1]
R-HSA:195258	RHO GTPase Effectors	REACTOME_Pathways_16.07.2019	0.186099	1	0.635422	1	Group87	6.11621	20	[BAIAP2, CLIP1, DVL3, EVL, FMNL3, HIST1H2BD, HIST1H2BK, HIST1H3H, HIST1H4H, HIST2H2AA4, HIST2H4A, HIST2H4B, LIN7B, MYL12A, NCF4, PAK1, PPP1R12B, RHOC, TAX1BP3, WIPF1]
R-HSA:195721	Signaling by WNT	REACTOME_Pathways_16.07.2019	0.360679	1	0.635422	1	Group87	5.45455	18	[CTBP2, DVL3, GNB5, GNG7, HIST1H2BD, HIST1H2BK, HIST1H3H, HIST1H4H, HIST2H2AA4, HIST2H4A, HIST2H4B, ITPR1, KREMEN1, NFATC1, PSME2, SOX4, TCF7L2, WNT2B]
R-HSA:1980143	Signaling by NOTCH1	REACTOME_Pathways_16.07.2019	0.29003	1	0.635422	1	Group87	6.84932	5	[DTX1, HDAC10, ITCH, MAML3, NOTCH1]
R-HSA:201681	TCF dependent signaling in response to WNT	REACTOME_Pathways_16.07.2019	0.478667	1	0.635422	1	Group87	5.15021	12	[DVL3, HIST1H2BD, HIST1H2BK, HIST1H3H, HIST1H4H, HIST2H2AA4, HIST2H4A, HIST2H4B, KREMEN1, PSME2, SOX4, TCF7L2]
R-HSA:201722	Formation of the beta-catenin:TCF transactivating complex	REACTOME_Pathways_16.07.2019	0.0788777	1	0.635422	1	Group87	8.79121	8	[HIST1H2BD, HIST1H2BK, HIST1H3H, HIST1H4H, HIST2H2AA4, HIST2H4A, HIST2H4B, TCF7L2]
R-HSA:211000	Gene Silencing by RNA	REACTOME_Pathways_16.07.2019	0.507331	1	0.635422	1	Group87	5.14706	7	[HIST1H2BD, HIST1H2BK, HIST1H3H, HIST1H4H, HIST2H2AA4, HIST2H4A, HIST2H4B]
R-HSA:212165	Epigenetic regulation of gene expression	REACTOME_Pathways_16.07.2019	0.46763	1	0.635422	1	Group87	5.29801	8	[HIST1H2BD, HIST1H2BK, HIST1H3H, HIST1H4H, HIST2H2AA4, HIST2H4A, HIST2H4B, SIN3B]
R-HSA:212300	PRC2 methylates histones and DNA	REACTOME_Pathways_16.07.2019	0.0670915	1	0.635422	1	Group87	9.58904	7	[HIST1H2BD, HIST1H2BK, HIST1H3H, HIST1H4H, HIST2H2AA4, HIST2H4A, HIST2H4B]
R-HSA:212436	Generic Transcription Pathway	REACTOME_Pathways_16.07.2019	0.850436	1	0.635422	1	Group87	4.35855	53	[AIFM2, BTG2, CCND1, CDK9, CDKN2B, ELL, FOS, GPRIN1, GSR, HDAC10, HIST1H2BD, HIST1H2BK, HIST1H3H, HIST1H4H, HIST2H2AA4, HIST2H4A, HIST2H4B, HTT, ITCH, KMT2C, MAML3, MDM4, MEF2C, NOTCH1, NR3C1, PHC1, PHC2, PHF20, PIP4K2A, POU4F1, PPARD, PPP1R13B, PRDM1, PSME2, PTPN1, RUNX2, RYBP, SESN1, SIN3B, SKIL, TCF7L2, TIGAR, TNFRSF10C, TNFRSF10D, TXNIP, UBE2D1, ZFHX3, ZNF333, ZNF41, ZNF490, ZNF627, ZNF641, Z…
R-HSA:2262752	Cellular responses to stress	REACTOME_Pathways_16.07.2019	0.164498	1	0.635422	1	Group87	6.03248	26	[BAG3, CAPZB, CDKN2B, CEBPB, CXCL8, ETS2, FOS, GSR, HIST1H2BD, HIST1H2BK, HIST1H3H, HIST1H4H, HIST2H2AA4, HIST2H4A, HIST2H4B, HSPA6, IL1A, MDM4, NCF4, NR3C1, PHC1, PHC2, PSME2, RPS6KA3, STAT3, UBE2D1]
R-HSA:2299718	Condensation of Prophase Chromosomes	REACTOME_Pathways_16.07.2019	0.0711241	1	0.635422	1	Group87	9.45946	7	[HIST1H2BD, HIST1H2BK, HIST1H3H, HIST1H4H, HIST2H2AA4, HIST2H4A, HIST2H4B]
R-HSA:2559580	Oxidative Stress Induced Senescence	REACTOME_Pathways_16.07.2019	0.0224662	1	0.635422	1	Group87	9.44882	12	[CDKN2B, FOS, HIST1H2BD, HIST1H2BK, HIST1H3H, HIST1H4H, HIST2H2AA4, HIST2H4A, HIST2H4B, MDM4, PHC1, PHC2]
R-HSA:2559582	Senescence-Associated Secretory Phenotype (SASP)	REACTOME_Pathways_16.07.2019	0.000307057	0.0961087	0.635422	1	Group87	13.6364	15	[CDKN2B, CEBPB, CXCL8, FOS, HIST1H2BD, HIST1H2BK, HIST1H3H, HIST1H4H, HIST2H2AA4, HIST2H4A, HIST2H4B, IL1A, RPS6KA3, STAT3, UBE2D1]
R-HSA:2559583	Cellular Senescence	REACTOME_Pathways_16.07.2019	0.00386785	1	0.635422	1	Group87	9.64467	19	[CDKN2B, CEBPB, CXCL8, ETS2, FOS, HIST1H2BD, HIST1H2BK, HIST1H3H, HIST1H4H, HIST2H2AA4, HIST2H4A, HIST2H4B, IL1A, MDM4, PHC1, PHC2, RPS6KA3, STAT3, UBE2D1]
R-HSA:2559586	DNA Damage/Telomere Stress Induced Senescence	REACTOME_Pathways_16.07.2019	0.200455	1	0.635422	1	Group87	7.5	6	[HIST1H2BD, HIST1H2BK, HIST1H4H, HIST2H2AA4, HIST2H4A, HIST2H4B]
R-HSA:2990846	SUMOylation	REACTOME_Pathways_16.07.2019	0.447237	1	0.635422	1	Group87	5.31915	10	[DDX5, HIST1H4H, HIST2H4A, HIST2H4B, NCOA1, NFKB2, NR3C1, NRIP1, PHC1, PHC2]
R-HSA:3108232	SUMO E3 ligases SUMOylate target proteins	REACTOME_Pathways_16.07.2019	0.407016	1	0.635422	1	Group87	5.49451	10	[DDX5, HIST1H4H, HIST2H4A, HIST2H4B, NCOA1, NFKB2, NR3C1, NRIP1, PHC1, PHC2]
R-HSA:3214815	HDACs deacetylate histones	REACTOME_Pathways_16.07.2019	0.091237	1	0.635422	1	Group87	8.51064	8	[HDAC10, HIST1H2BD, HIST1H2BK, HIST1H3H, HIST1H4H, HIST2H2AA4, HIST2H4A, HIST2H4B]
R-HSA:3214841	PKMTs methylate histone lysines	REACTOME_Pathways_16.07.2019	0.136002	1	0.635422	1	Group87	8.4507	6	[HIST1H3H, HIST1H4H, HIST2H4A, HIST2H4B, KMT2C, NFKB2]
R-HSA:3214842	HDMs demethylate histones	REACTOME_Pathways_16.07.2019	0.0350603	1	0.635422	1	Group87	12	6	[HIST1H3H, HIST1H4H, HIST2H4A, HIST2H4B, KDM4B, KDM7A]
R-HSA:3214847	HATs acetylate histones	REACTOME_Pathways_16.07.2019	0.0910577	1	0.635422	1	Group87	7.74648	11	[ATXN7, HIST1H2BD, HIST1H2BK, HIST1H3H, HIST1H4H, HIST2H2AA4, HIST2H4A, HIST2H4B, NCOA1, OGT, PHF20]
R-HSA:3214858	RMTs methylate histone arginines	REACTOME_Pathways_16.07.2019	0.192791	1	0.635422	1	Group87	7.59494	6	[CCND1, HIST1H3H, HIST1H4H, HIST2H2AA4, HIST2H4A, HIST2H4B]
R-HSA:3247509	Chromatin modifying enzymes	REACTOME_Pathways_16.07.2019	0.193785	1	0.635422	1	Group87	6.20438	17	[ATXN7, CCND1, HDAC10, HIST1H2BD, HIST1H2BK, HIST1H3H, HIST1H4H, HIST2H2AA4, HIST2H4A, HIST2H4B, KDM4B, KDM7A, KMT2C, NCOA1, NFKB2, OGT, PHF20]
R-HSA:3858494	Beta-catenin independent WNT signaling	REACTOME_Pathways_16.07.2019	0.575998	1	0.635422	1	Group87	4.82759	7	[DVL3, GNB5, GNG7, ITPR1, NFATC1, PSME2, TCF7L2]
R-HSA:4086398	Ca2+ pathway	REACTOME_Pathways_16.07.2019	0.180409	1	0.635422	1	Group87	8.19672	5	[GNB5, GNG7, ITPR1, NFATC1, TCF7L2]
R-HSA:427359	SIRT1 negatively regulates rRNA expression	REACTOME_Pathways_16.07.2019	0.0490372	1	0.635422	1	Group87	10.2941	7	[HIST1H2BD, HIST1H2BK, HIST1H3H, HIST1H4H, HIST2H2AA4, HIST2H4A, HIST2H4B]
R-HSA:427389	ERCC6 (CSB) and EHMT2 (G9a) positively regulate rRNA expression	REACTOME_Pathways_16.07.2019	0.084068	1	0.635422	1	Group87	9.09091	7	[HIST1H2BD, HIST1H2BK, HIST1H3H, HIST1H4H, HIST2H2AA4, HIST2H4A, HIST2H4B]
R-HSA:427413	NoRC negatively regulates rRNA expression	REACTOME_Pathways_16.07.2019	0.168284	1	0.635422	1	Group87	7.33945	8	[HIST1H2BD, HIST1H2BK, HIST1H3H, HIST1H4H, HIST2H2AA4, HIST2H4A, HIST2H4B, SIN3B]
R-HSA:4551638	SUMOylation of chromatin organization proteins	REACTOME_Pathways_16.07.2019	0.270829	1	0.635422	1	Group87	7.04225	5	[HIST1H4H, HIST2H4A, HIST2H4B, PHC1, PHC2]
R-HSA:4839726	Chromatin organization	REACTOME_Pathways_16.07.2019	0.193785	1	0.635422	1	Group87	6.20438	17	[ATXN7, CCND1, HDAC10, HIST1H2BD, HIST1H2BK, HIST1H3H, HIST1H4H, HIST2H2AA4, HIST2H4A, HIST2H4B, KDM4B, KDM7A, KMT2C, NCOA1, NFKB2, OGT, PHF20]
R-HSA:5250913	Positive epigenetic regulation of rRNA expression	REACTOME_Pathways_16.07.2019	0.274375	1	0.635422	1	Group87	6.54206	7	[HIST1H2BD, HIST1H2BK, HIST1H3H, HIST1H4H, HIST2H2AA4, HIST2H4A, HIST2H4B]
R-HSA:5250924	B-WICH complex positively regulates rRNA expression	REACTOME_Pathways_16.07.2019	0.160567	1	0.635422	1	Group87	7.69231	7	[HIST1H2BD, HIST1H2BK, HIST1H3H, HIST1H4H, HIST2H2AA4, HIST2H4A, HIST2H4B]
R-HSA:5250941	Negative epigenetic regulation of rRNA expression	REACTOME_Pathways_16.07.2019	0.186474	1	0.635422	1	Group87	7.14286	8	[HIST1H2BD, HIST1H2BK, HIST1H3H, HIST1H4H, HIST2H2AA4, HIST2H4A, HIST2H4B, SIN3B]
R-HSA:5334118	DNA methylation	REACTOME_Pathways_16.07.2019	0.0398643	1	0.635422	1	Group87	10.7692	7	[HIST1H2BD, HIST1H2BK, HIST1H3H, HIST1H4H, HIST2H2AA4, HIST2H4A, HIST2H4B]
R-HSA:5578749	Transcriptional regulation by small RNAs	REACTOME_Pathways_16.07.2019	0.266672	1	0.635422	1	Group87	6.60377	7	[HIST1H2BD, HIST1H2BK, HIST1H3H, HIST1H4H, HIST2H2AA4, HIST2H4A, HIST2H4B]
R-HSA:5617472	Activation of anterior HOX genes in hindbrain development during early embryogenesis	REACTOME_Pathways_16.07.2019	0.037852	1	0.635422	1	Group87	9.01639	11	[HIST1H2BD, HIST1H2BK, HIST1H3H, HIST1H4H, HIST2H2AA4, HIST2H4A, HIST2H4B, HOXA3, HOXA4, KMT2C, MEIS1]
R-HSA:5619507	Activation of HOX genes during differentiation	REACTOME_Pathways_16.07.2019	0.037852	1	0.635422	1	Group87	9.01639	11	[HIST1H2BD, HIST1H2BK, HIST1H3H, HIST1H4H, HIST2H2AA4, HIST2H4A, HIST2H4B, HOXA3, HOXA4, KMT2C, MEIS1]
R-HSA:5625740	RHO GTPases activate PKNs	REACTOME_Pathways_16.07.2019	0.00683318	1	0.635422	1	Group87	11.5789	11	[HIST1H2BD, HIST1H2BK, HIST1H3H, HIST1H4H, HIST2H2AA4, HIST2H4A, HIST2H4B, MYL12A, PAK1, PPP1R12B, RHOC]
R-HSA:5625886	Activated PKN1 stimulates transcription of AR (androgen receptor) regulated genes KLK2 and KLK3	REACTOME_Pathways_16.07.2019	0.0458435	1	0.635422	1	Group87	10.4478	7	[HIST1H2BD, HIST1H2BK, HIST1H3H, HIST1H4H, HIST2H2AA4, HIST2H4A, HIST2H4B]
R-HSA:5625900	RHO GTPases activate CIT	REACTOME_Pathways_16.07.2019	0.0725772	1	0.635422	1	Group87	15	3	[MYL12A, PPP1R12B, RHOC]
R-HSA:5627117	RHO GTPases Activate ROCKs	REACTOME_Pathways_16.07.2019	0.014994	1	0.635422	1	Group87	20	4	[MYL12A, PAK1, PPP1R12B, RHOC]
R-HSA:5627123	RHO GTPases activate PAKs	REACTOME_Pathways_16.07.2019	0.111781	1	0.635422	1	Group87	12.5	3	[MYL12A, PAK1, PPP1R12B]
R-HSA:5689880	Ub-specific processing proteases	REACTOME_Pathways_16.07.2019	0.523275	1	0.635422	1	Group87	5	11	[ATXN7, CYLD, HIST1H2BD, HIST1H2BK, HIST2H2AA4, IFIH1, MDM4, POLB, PSME2, USP25, USP3]
R-HSA:5693532	DNA Double-Strand Break Repair	REACTOME_Pathways_16.07.2019	0.715574	1	0.635422	1	Group87	4.21687	7	[EME2, HIST1H2BD, HIST1H2BK, HIST1H4H, HIST2H4A, HIST2H4B, KDM4B]
R-HSA:5693538	Homology Directed Repair	REACTOME_Pathways_16.07.2019	0.679859	1	0.635422	1	Group87	4.34783	6	[EME2, HIST1H2BD, HIST1H2BK, HIST1H4H, HIST2H4A, HIST2H4B]
R-HSA:5693565	Recruitment and ATM-mediated phosphorylation of repair and signaling proteins at DNA double strand breaks	REACTOME_Pathways_16.07.2019	0.170508	1	0.635422	1	Group87	7.89474	6	[HIST1H2BD, HIST1H2BK, HIST1H4H, HIST2H4A, HIST2H4B, KDM4B]
R-HSA:5693567	HDR through Homologous Recombination (HRR) or Single Strand Annealing (SSA)	REACTOME_Pathways_16.07.2019	0.637562	1	0.635422	1	Group87	4.54545	6	[EME2, HIST1H2BD, HIST1H2BK, HIST1H4H, HIST2H4A, HIST2H4B]
R-HSA:5693571	Nonhomologous End-Joining (NHEJ)	REACTOME_Pathways_16.07.2019	0.25192	1	0.635422	1	Group87	7.24638	5	[HIST1H2BD, HIST1H2BK, HIST1H4H, HIST2H4A, HIST2H4B]
R-HSA:5693606	DNA Double Strand Break Response	REACTOME_Pathways_16.07.2019	0.177813	1	0.635422	1	Group87	7.79221	6	[HIST1H2BD, HIST1H2BK, HIST1H4H, HIST2H4A, HIST2H4B, KDM4B]
R-HSA:5693607	Processing of DNA double-strand break ends	REACTOME_Pathways_16.07.2019	0.53263	1	0.635422	1	Group87	5.10204	5	[HIST1H2BD, HIST1H2BK, HIST1H4H, HIST2H4A, HIST2H4B]
R-HSA:606279	Deposition of new CENPA-containing nucleosomes at the centromere	REACTOME_Pathways_16.07.2019	0.15629	1	0.635422	1	Group87	8.10811	6	[HIST1H2BD, HIST1H2BK, HIST1H4H, HIST2H2AA4, HIST2H4A, HIST2H4B]
R-HSA:68875	Mitotic Prophase	REACTOME_Pathways_16.07.2019	0.399751	1	0.635422	1	Group87	5.6338	8	[HIST1H2BD, HIST1H2BK, HIST1H3H, HIST1H4H, HIST2H2AA4, HIST2H4A, HIST2H4B, NEK6]
R-HSA:69473	G2/M DNA damage checkpoint	REACTOME_Pathways_16.07.2019	0.504795	1	0.635422	1	Group87	5.26316	5	[HIST1H2BD, HIST1H2BK, HIST1H4H, HIST2H4A, HIST2H4B]
R-HSA:73728	RNA Polymerase I Promoter Opening	REACTOME_Pathways_16.07.2019	0.0344187	1	0.635422	1	Group87	11.1111	7	[HIST1H2BD, HIST1H2BK, HIST1H3H, HIST1H4H, HIST2H2AA4, HIST2H4A, HIST2H4B]
R-HSA:73772	RNA Polymerase I Promoter Escape	REACTOME_Pathways_16.07.2019	0.160567	1	0.635422	1	Group87	7.69231	7	[HIST1H2BD, HIST1H2BK, HIST1H3H, HIST1H4H, HIST2H2AA4, HIST2H4A, HIST2H4B]
R-HSA:73854	RNA Polymerase I Promoter Clearance	REACTOME_Pathways_16.07.2019	0.305719	1	0.635422	1	Group87	6.30631	7	[HIST1H2BD, HIST1H2BK, HIST1H3H, HIST1H4H, HIST2H2AA4, HIST2H4A, HIST2H4B]
R-HSA:73857	RNA Polymerase II Transcription	REACTOME_Pathways_16.07.2019	0.900141	1	0.635422	1	Group87	4.25691	57	[AFF4, AIFM2, BTG2, CCND1, CDK9, CDKN2B, ELL, FOS, FYTTD1, GPRIN1, GSR, HDAC10, HIST1H2BD, HIST1H2BK, HIST1H3H, HIST1H4H, HIST2H2AA4, HIST2H4A, HIST2H4B, HTT, ITCH, KMT2C, MAML3, MDM4, MEF2C, NABP1, NOTCH1, NR3C1, PHC1, PHC2, PHF20, PIP4K2A, POU2F2, POU4F1, PPARD, PPP1R13B, PRDM1, PSME2, PTPN1, RUNX2, RYBP, SESN1, SIN3B, SKIL, TCF7L2, TIGAR, TNFRSF10C, TNFRSF10D, TXNIP, UBE2D1, ZFHX3, ZNF333, ZNF…
R-HSA:73864	RNA Polymerase I Transcription	REACTOME_Pathways_16.07.2019	0.329677	1	0.635422	1	Group87	6.14035	7	[HIST1H2BD, HIST1H2BK, HIST1H3H, HIST1H4H, HIST2H2AA4, HIST2H4A, HIST2H4B]
R-HSA:73884	Base Excision Repair	REACTOME_Pathways_16.07.2019	0.166964	1	0.635422	1	Group87	7.6087	7	[HIST1H2BD, HIST1H2BK, HIST1H4H, HIST2H2AA4, HIST2H4A, HIST2H4B, POLB]
R-HSA:73886	Chromosome Maintenance	REACTOME_Pathways_16.07.2019	0.45863	1	0.635422	1	Group87	5.45455	6	[HIST1H2BD, HIST1H2BK, HIST1H4H, HIST2H2AA4, HIST2H4A, HIST2H4B]
R-HSA:73927	Depurination	REACTOME_Pathways_16.07.2019	0.056159	1	0.635422	1	Group87	10.7143	6	[HIST1H2BD, HIST1H2BK, HIST1H4H, HIST2H2AA4, HIST2H4A, HIST2H4B]
R-HSA:73928	Depyrimidination	REACTOME_Pathways_16.07.2019	0.0785257	1	0.635422	1	Group87	9.83607	6	[HIST1H2BD, HIST1H2BK, HIST1H4H, HIST2H2AA4, HIST2H4A, HIST2H4B]
R-HSA:73929	Base-Excision Repair, AP Site Formation	REACTOME_Pathways_16.07.2019	0.088691	1	0.635422	1	Group87	9.52381	6	[HIST1H2BD, HIST1H2BK, HIST1H4H, HIST2H2AA4, HIST2H4A, HIST2H4B]
R-HSA:774815	Nucleosome assembly	REACTOME_Pathways_16.07.2019	0.15629	1	0.635422	1	Group87	8.10811	6	[HIST1H2BD, HIST1H2BK, HIST1H4H, HIST2H2AA4, HIST2H4A, HIST2H4B]
R-HSA:8866654	E3 ubiquitin ligases ubiquitinate target proteins	REACTOME_Pathways_16.07.2019	0.330703	1	0.635422	1	Group87	6.77966	4	[HIST1H2BD, HIST1H2BK, HLA-A, UBE2D1]
R-HSA:8878171	Transcriptional regulation by RUNX1	REACTOME_Pathways_16.07.2019	0.131029	1	0.635422	1	Group87	6.69456	16	[CCND1, HIST1H2BD, HIST1H2BK, HIST1H3H, HIST1H4H, HIST2H2AA4, HIST2H4A, HIST2H4B, ITCH, KMT2C, PHC1, PHC2, PSME2, RUNX2, RYBP, SIN3B]
R-HSA:8936459	RUNX1 regulates genes involved in megakaryocyte differentiation and platelet function	REACTOME_Pathways_16.07.2019	0.0490378	1	0.635422	1	Group87	9.27835	9	[HIST1H2BD, HIST1H2BK, HIST1H3H, HIST1H4H, HIST2H2AA4, HIST2H4A, HIST2H4B, KMT2C, SIN3B]
R-HSA:8939211	ESR-mediated signaling	REACTOME_Pathways_16.07.2019	0.00326912	0.9317	0.635422	1	Group87	9.41704	21	[CCND1, CDK9, DDX5, ELK1, FOS, GNB5, GNG7, HIST1H2BD, HIST1H2BK, HIST1H3H, HIST1H4H, HIST2H2AA4, HIST2H4A, HIST2H4B, JUND, KDM4B, NCOA1, NRIP1, PIK3R3, ZDHHC7, ZNF217]
R-HSA:8939236	RUNX1 regulates transcription of genes involved in differentiation of HSCs	REACTOME_Pathways_16.07.2019	0.190725	1	0.635422	1	Group87	6.92308	9	[HIST1H2BD, HIST1H2BK, HIST1H3H, HIST1H4H, HIST2H2AA4, HIST2H4A, HIST2H4B, ITCH, PSME2]
R-HSA:8939243	RUNX1 interacts with co-factors whose precise effect on RUNX1 targets is not known	REACTOME_Pathways_16.07.2019	0.28734	1	0.635422	1	Group87	7.89474	3	[PHC1, PHC2, RYBP]
R-HSA:8953897	Cellular responses to external stimuli	REACTOME_Pathways_16.07.2019	0.227407	1	0.635422	1	Group87	5.6926	30	[ATG9A, BAG3, CAPZB, CDKN2B, CEBPB, CHMP4B, CXCL8, ETS2, FOS, GSR, HIST1H2BD, HIST1H2BK, HIST1H3H, HIST1H4H, HIST2H2AA4, HIST2H4A, HIST2H4B, HSPA6, IL1A, MDM4, MTF1, NCF4, NR3C1, PHC1, PHC2, PSME2, RPS6KA3, SQSTM1, STAT3, UBE2D1]
R-HSA:9006931	Signaling by Nuclear Receptors	REACTOME_Pathways_16.07.2019	0.00303504	0.871056	0.635422	1	Group87	9.02256	24	[CCND1, CDK9, CPT1B, CYP26A1, DDX5, ELK1, FOS, GNB5, GNG7, HIST1H2BD, HIST1H2BK, HIST1H3H, HIST1H4H, HIST2H2AA4, HIST2H4A, HIST2H4B, JUND, KDM4B, NCOA1, NRIP1, PIK3R3, PPARD, ZDHHC7, ZNF217]
R-HSA:9009391	Extra-nuclear estrogen signaling	REACTOME_Pathways_16.07.2019	0.084068	1	0.635422	1	Group87	9.09091	7	[CCND1, ELK1, FOS, GNB5, GNG7, PIK3R3, ZDHHC7]
R-HSA:9018519	Estrogen-dependent gene expression	REACTOME_Pathways_16.07.2019	0.002886	0.836941	0.635422	1	Group87	10.6667	16	[CCND1, CDK9, DDX5, FOS, HIST1H2BD, HIST1H2BK, HIST1H3H, HIST1H4H, HIST2H2AA4, HIST2H4A, HIST2H4B, JUND, KDM4B, NCOA1, NRIP1, ZNF217]
R-HSA:912446	Meiotic recombination	REACTOME_Pathways_16.07.2019	0.130343	1	0.635422	1	Group87	8.13953	7	[HIST1H2BD, HIST1H2BK, HIST1H3H, HIST1H4H, HIST2H2AA4, HIST2H4A, HIST2H4B]
R-HSA:9616222	Transcriptional regulation of granulopoiesis	REACTOME_Pathways_16.07.2019	0.0326237	1	0.635422	1	Group87	10	9	[CEBPB, HIST1H2BD, HIST1H2BK, HIST1H3H, HIST1H4H, HIST2H2AA4, HIST2H4A, HIST2H4B, STAT3]
R-HSA:977225	Amyloid fiber formation	REACTOME_Pathways_16.07.2019	0.0419754	1	0.635422	1	Group87	9.17431	10	[B2M, CST3, HIST1H2BD, HIST1H2BK, HIST1H3H, HIST1H4H, HIST2H2AA4, HIST2H4A, HIST2H4B, LYZ]

## Sheet: cluster5
Reactome ID	Reactome term	Source	Term PValue	Term PValue Corrected with Bonferroni step down	Group PValue	Group PValue Corrected with Bonferroni step down	Groups	% Associated Genes	Nr. Genes	Associated Genes Found
R-HSA:556833	Metabolism of lipids	REACTOME_Pathways_16.07.2019	0.000428098	0.0325354	0.000428098	0.0111305	Group00	4.74255	35	[ABCA1, ABCB11, ACACB, ACSF2, ALAS1, ALDH3B1, ALOX5AP, ARSD, CPT2, EHHADH, FADS2, FAR2, GBA, GLTP, GPCPD1, GPD2, HSD3B7, INSIG1, MBOAT1, MSMO1, MVK, NEU1, PITPNM1, PITPNM2, PITPNM3, PLB1, PLEKHA2, PLEKHA4, PTGES, SGMS2, SGPP1, SREBF1, SREBF2, STARD4, TM7SF2]
R-HSA:5633008	TP53 Regulates Transcription of Cell Death Genes	REACTOME_Pathways_16.07.2019	0.0274058	1	0.0274058	0.438493	Group01	9.09091	4	[BNIP3L, CASP10, TMEM219, TP53I3]
R-HSA:75153	Apoptotic execution phase	REACTOME_Pathways_16.07.2019	0.154515	1	0.154515	0.927093	Group02	5.76923	3	[ADD1, GSN, HMGB2]
R-HSA:194840	Rho GTPase cycle	REACTOME_Pathways_16.07.2019	0.070147	1	0.070147	0.911911	Group03	5.07246	7	[ARAP3, ARHGAP19, ARHGAP24, ARHGAP27, ARHGAP33, ARHGEF39, PLEKHG2]
R-HSA:8956319	Nucleobase catabolism	REACTOME_Pathways_16.07.2019	0.0716896	1	0.0716896	0.860275	Group04	8.10811	3	[DPYD, ENTPD1, NT5C2]
R-HSA:9616222	Transcriptional regulation of granulopoiesis	REACTOME_Pathways_16.07.2019	0.209341	1	0.209341	0.837364	Group05	4.44444	4	[CDKN1A, CEBPE, CSF3R, RARA]
R-HSA:983695	Antigen activates B Cell Receptor (BCR) leading to generation of second messengers	REACTOME_Pathways_16.07.2019	0.050269	1	0.050269	0.703766	Group06	9.375	3	[CD79A, PLCG2, STIM1]
R-HSA:198933	Immunoregulatory interactions between a Lymphoid and a non-Lymphoid cell	REACTOME_Pathways_16.07.2019	0.000185858	0.0146828	0.000185858	0.00501816	Group07	9.02256	12	[CD300LF, COL17A1, HCST, ICAM3, ICAM4, LAIR1, LILRA1, NECTIN2, PIANP, SELL, SLAMF6, TREML4]
R-HSA:3906995	Diseases associated with O-glycosylation of proteins	REACTOME_Pathways_16.07.2019	0.262637	0.525273	0.262637	0.525273	Group08	4.41176	3	[ADAMTS6, ADAMTSL5, LFNG]
R-HSA:196849	Metabolism of water-soluble vitamins and cofactors	REACTOME_Pathways_16.07.2019	0.219729	1	0.12285	0.859947	Group09	4.06504	5	[ACACB, BST1, GSTO1, NADK, TCN2]
R-HSA:196854	Metabolism of vitamins and cofactors	REACTOME_Pathways_16.07.2019	0.12285	1	0.12285	0.859947	Group09	4.2328	8	[ACACB, BST1, GCHFR, GSTO1, LDLR, NADK, PLB1, TCN2]
R-HSA:390466	Chaperonin-mediated protein folding	REACTOME_Pathways_16.07.2019	0.237183	1	0.237183	0.711549	Group10	4.21053	4	[CCT6B, FKBP9, GBA, TUBA4A]
R-HSA:390471	Association of TriC/CCT with target proteins during biosynthesis	REACTOME_Pathways_16.07.2019	0.0812283	1	0.237183	0.711549	Group10	7.69231	3	[CCT6B, FKBP9, GBA]
R-HSA:1989781	PPARA activates gene expression	REACTOME_Pathways_16.07.2019	0.191885	1	0.201024	1	Group11	4.2735	5	[ABCA1, ALAS1, CPT2, SREBF1, SREBF2]
R-HSA:400206	Regulation of lipid metabolism by Peroxisome proliferator-activated receptor alpha (PPARalpha)	REACTOME_Pathways_16.07.2019	0.201024	1	0.201024	1	Group11	4.20168	5	[ABCA1, ALAS1, CPT2, SREBF1, SREBF2]
R-HSA:418346	Platelet homeostasis	REACTOME_Pathways_16.07.2019	0.0804844	1	0.0804844	0.804844	Group12	5.68182	5	[ATP2A3, FGR, MRVI1, P2RX1, STIM1]
R-HSA:418360	Platelet calcium homeostasis	REACTOME_Pathways_16.07.2019	0.0427311	1	0.0804844	0.804844	Group12	10	3	[ATP2A3, P2RX1, STIM1]
R-HSA:1483206	Glycerophospholipid biosynthesis	REACTOME_Pathways_16.07.2019	0.0524831	1	0.104545	0.836361	Group13	5.42636	7	[GPCPD1, GPD2, MBOAT1, PITPNM1, PITPNM2, PITPNM3, PLB1]
R-HSA:1483226	Synthesis of PI	REACTOME_Pathways_16.07.2019	0.000170276	0.013622	0.104545	0.836361	Group13	60	3	[PITPNM1, PITPNM2, PITPNM3]
R-HSA:1483257	Phospholipid metabolism	REACTOME_Pathways_16.07.2019	0.104545	1	0.104545	0.836361	Group13	4.24528	9	[GPCPD1, GPD2, MBOAT1, PITPNM1, PITPNM2, PITPNM3, PLB1, PLEKHA2, PLEKHA4]
R-HSA:1660661	Sphingolipid de novo biosynthesis	REACTOME_Pathways_16.07.2019	0.101826	1	0.00862541	0.189759	Group14	6.97674	3	[ALDH3B1, SGMS2, SGPP1]
R-HSA:1660662	Glycosphingolipid metabolism	REACTOME_Pathways_16.07.2019	0.0316466	1	0.00862541	0.189759	Group14	8.69565	4	[ARSD, GBA, GLTP, NEU1]
R-HSA:428157	Sphingolipid metabolism	REACTOME_Pathways_16.07.2019	0.00862541	0.517525	0.00862541	0.189759	Group14	7.86517	7	[ALDH3B1, ARSD, GBA, GLTP, NEU1, SGMS2, SGPP1]
R-HSA:168249	Innate Immune System	REACTOME_Pathways_16.07.2019	3.19197e-10	2.68126e-08	1.00372e-08	2.81042e-07	Group15	5.90994	63	[ADAM8, ADGRE5, ADGRG3, ALDH3B1, BPI, BST1, CAPN1, CASP10, CD46, CD63, CD68, CEACAM6, CFD, CNN2, CREG1, CTSD, CXCR2, CYFIP2, CYSTM1, DEFA1, DEFA1B, DEFA3, DEFA4, DNAJC13, DNASE1L1, FCAR, FGR, FOLR3, GCA, GMFG, GSN, HVCN1, ICAM3, LAIR1, LAMTOR1, LCP2, LRMP, MANBA, MAP2K6, MCEMP1, MNDA, NEU1, NFAM1, NLRX1, OLFM4, P2RX1, PELI2, PLCG2, PRCP, PYCARD, RAB37, RAB44, S100A8, S100A9, S100B, S100P, SELL, S…
R-HSA:168256	Immune System	REACTOME_Pathways_16.07.2019	1.00372e-08	8.3309e-07	1.00372e-08	2.81042e-07	Group15	4.48598	96	[ADAM8, ADGRE5, ADGRG3, ALDH3B1, ANXA1, BPI, BST1, BTNL8, CAPN1, CASP10, CD300LF, CD46, CD63, CD68, CD79A, CDKN1A, CEACAM6, CENPE, CFD, CNN2, COL17A1, CREG1, CSF3R, CTSD, CXCR2, CYFIP2, CYSTM1, DEFA1, DEFA1B, DEFA3, DEFA4, DNAJC13, DNASE1L1, FCAR, FGR, FOLR3, GCA, GMFG, GSN, GSTO1, HCST, HVCN1, ICAM3, ICAM4, JAK2, KSR1, LAIR1, LAMA5, LAMTOR1, LCP2, LILRA1, LRMP, MANBA, MAP2K6, MCEMP1, MNDA, MRC2,…
R-HSA:6798695	Neutrophil degranulation	REACTOME_Pathways_16.07.2019	1.85426e-17	1.57612e-15	1.00372e-08	2.81042e-07	Group15	10.4167	50	[ADAM8, ADGRE5, ADGRG3, ALDH3B1, BPI, BST1, CAPN1, CD63, CD68, CEACAM6, CFD, CNN2, CREG1, CTSD, CXCR2, CYSTM1, DEFA1, DEFA1B, DEFA4, DNAJC13, DNASE1L1, FCAR, FGR, FOLR3, GCA, GMFG, GSN, HVCN1, LAIR1, LAMTOR1, LRMP, MANBA, MCEMP1, MNDA, NEU1, NFAM1, OLFM4, P2RX1, PRCP, PYCARD, RAB37, RAB44, S100A8, S100A9, S100P, SELL, SERPINA1, SERPINB1, TMEM173, TSPAN14]
R-HSA:1461973	Defensins	REACTOME_Pathways_16.07.2019	0.0493697	1	0.0157532	0.330817	Group16	7.54717	4	[DEFA1, DEFA1B, DEFA3, DEFA4]
R-HSA:1462054	Alpha-defensins	REACTOME_Pathways_16.07.2019	0.000130758	0.0105914	0.0157532	0.330817	Group16	36.3636	4	[DEFA1, DEFA1B, DEFA3, DEFA4]
R-HSA:6803157	Antimicrobial peptides	REACTOME_Pathways_16.07.2019	0.0157532	0.850672	0.0157532	0.330817	Group16	7	7	[BPI, DEFA1, DEFA1B, DEFA3, DEFA4, S100A8, S100A9]
R-HSA:381426	Regulation of Insulin-like Growth Factor (IGF) transport and uptake by Insulin-like Growth Factor Binding Proteins (IGFBPs)	REACTOME_Pathways_16.07.2019	0.0456353	1	0.0205464	0.390382	Group17	5.6	7	[APLP2, CHGB, F5, FBN1, IGFBP6, KLK1, SERPINA1]
R-HSA:5694530	Cargo concentration in the ER	REACTOME_Pathways_16.07.2019	0.0103193	0.588198	0.0205464	0.390382	Group17	12.1212	4	[F5, F8, SERPINA1, TGFA]
R-HSA:8957275	Post-translational protein phosphorylation	REACTOME_Pathways_16.07.2019	0.152777	1	0.0205464	0.390382	Group17	4.62963	5	[APLP2, CHGB, F5, FBN1, SERPINA1]
R-HSA:174824	Plasma lipoprotein assembly, remodeling, and clearance	REACTOME_Pathways_16.07.2019	0.034144	1	0.034144	0.51216	Group18	7.24638	5	[ABCA1, CES3, LDLR, NPC1, PLTP]
R-HSA:8964038	LDL clearance	REACTOME_Pathways_16.07.2019	0.0125774	0.704334	0.034144	0.51216	Group18	15.7895	3	[CES3, LDLR, NPC1]
R-HSA:8964043	Plasma lipoprotein clearance	REACTOME_Pathways_16.07.2019	0.054264	1	0.034144	0.51216	Group18	9.09091	3	[CES3, LDLR, NPC1]
R-HSA:447115	Interleukin-12 family signaling	REACTOME_Pathways_16.07.2019	0.0163373	0.865876	0.0163373	0.326746	Group19	8.77193	5	[CNN2, GSTO1, JAK2, PDCD4, SERPINB2]
R-HSA:8950505	Gene and protein expression by JAK-STAT signaling after Interleukin-12 stimulation	REACTOME_Pathways_16.07.2019	0.0168195	0.874612	0.0163373	0.326746	Group19	10.5263	4	[CNN2, GSTO1, PDCD4, SERPINB2]
R-HSA:9020591	Interleukin-12 signaling	REACTOME_Pathways_16.07.2019	0.00738535	0.457892	0.0163373	0.326746	Group19	10.6383	5	[CNN2, GSTO1, JAK2, PDCD4, SERPINB2]
R-HSA:109582	Hemostasis	REACTOME_Pathways_16.07.2019	0.00338953	0.230488	0.00338953	0.0813486	Group20	4.50886	28	[AK3, ANXA5, APLP2, ATP2A3, CD63, CEACAM6, CENPE, CFD, F5, F8, FGR, ITGA6, JAK2, LCP2, MICAL1, MRVI1, P2RX1, PLCG2, PRCP, SELL, SELPLG, SERPINA1, SERPINB2, SERPINF2, SRGN, STIM1, STXBP2, TUBA4A]
R-HSA:114608	Platelet degranulation	REACTOME_Pathways_16.07.2019	0.000557073	0.0412234	0.00338953	0.0813486	Group20	8.52713	11	[ANXA5, APLP2, CD63, CFD, F5, F8, SERPINA1, SERPINF2, SRGN, STXBP2, TUBA4A]
R-HSA:76002	Platelet activation, signaling and aggregation	REACTOME_Pathways_16.07.2019	0.0203146	1	0.00338953	0.0813486	Group20	4.96183	13	[ANXA5, APLP2, CD63, CFD, F5, F8, LCP2, PLCG2, SERPINA1, SERPINF2, SRGN, STXBP2, TUBA4A]
R-HSA:76005	Response to elevated platelet cytosolic Ca2+	REACTOME_Pathways_16.07.2019	0.000767282	0.0560116	0.00338953	0.0813486	Group20	8.20895	11	[ANXA5, APLP2, CD63, CFD, F5, F8, SERPINA1, SERPINF2, SRGN, STXBP2, TUBA4A]
R-HSA:1655829	Regulation of cholesterol biosynthesis by SREBP (SREBF)	REACTOME_Pathways_16.07.2019	0.00300158	0.207109	0.00599824	0.137959	Group21	10.9091	6	[ACACB, INSIG1, MVK, SREBF1, SREBF2, TM7SF2]
R-HSA:191273	Cholesterol biosynthesis	REACTOME_Pathways_16.07.2019	0.0266167	1	0.00599824	0.137959	Group21	12	3	[MSMO1, MVK, TM7SF2]
R-HSA:2426168	Activation of gene expression by SREBF (SREBP)	REACTOME_Pathways_16.07.2019	0.00455213	0.304993	0.00599824	0.137959	Group21	11.9048	5	[ACACB, MVK, SREBF1, SREBF2, TM7SF2]
R-HSA:8957322	Metabolism of steroids	REACTOME_Pathways_16.07.2019	0.00599824	0.383887	0.00599824	0.137959	Group21	6.66667	10	[ABCB11, ACACB, HSD3B7, INSIG1, MSMO1, MVK, SREBF1, SREBF2, STARD4, TM7SF2]
R-HSA:70171	Glycolysis	REACTOME_Pathways_16.07.2019	0.284022	0.284022	0.0867719	0.780947	Group22	4.22535	3	[ENO3, PFKFB2, PFKFB4]
R-HSA:70263	Gluconeogenesis	REACTOME_Pathways_16.07.2019	0.0584063	1	0.0867719	0.780947	Group22	8.82353	3	[ENO3, FBP1, SLC37A1]
R-HSA:70326	Glucose metabolism	REACTOME_Pathways_16.07.2019	0.0898698	1	0.0867719	0.780947	Group22	5.49451	5	[ENO3, FBP1, PFKFB2, PFKFB4, SLC37A1]
R-HSA:71336	Pentose phosphate pathway	REACTOME_Pathways_16.07.2019	0.000497878	0.0373408	0.0867719	0.780947	Group22	26.6667	4	[G6PD, PGD, RBKS, TKT]
R-HSA:71387	Metabolism of carbohydrates	REACTOME_Pathways_16.07.2019	0.0867719	1	0.0867719	0.780947	Group22	4.0678	12	[B4GALT5, ENO3, FBP1, G6PD, MANBA, PFKFB2, PFKFB4, PGD, RBKS, SLC37A1, SLC9A1, TKT]
R-HSA:140877	Formation of Fibrin Clot (Clotting Cascade)	REACTOME_Pathways_16.07.2019	0.0812283	1	0.0773975	0.851372	Group23	7.69231	3	[F5, F8, PRCP]
R-HSA:199977	ER to Golgi Anterograde Transport	REACTOME_Pathways_16.07.2019	0.0491518	1	0.0773975	0.851372	Group23	5.19481	8	[ANK1, COG4, F5, F8, SERPINA1, TGFA, TRAPPC6A, TUBA4A]
R-HSA:204005	COPII-mediated vesicle transport	REACTOME_Pathways_16.07.2019	0.0323341	1	0.0773975	0.851372	Group23	7.35294	5	[F5, F8, SERPINA1, TGFA, TRAPPC6A]
R-HSA:5694530	Cargo concentration in the ER	REACTOME_Pathways_16.07.2019	0.0103193	0.588198	0.0773975	0.851372	Group23	12.1212	4	[F5, F8, SERPINA1, TGFA]
R-HSA:8957275	Post-translational protein phosphorylation	REACTOME_Pathways_16.07.2019	0.152777	1	0.0773975	0.851372	Group23	4.62963	5	[APLP2, CHGB, F5, FBN1, SERPINA1]
R-HSA:948021	Transport to the Golgi and subsequent modification	REACTOME_Pathways_16.07.2019	0.0540206	1	0.0773975	0.851372	Group23	4.86486	9	[ANK1, B4GALT5, COG4, F5, F8, SERPINA1, TGFA, TRAPPC6A, TUBA4A]
R-HSA:6791312	TP53 Regulates Transcription of Cell Cycle Genes	REACTOME_Pathways_16.07.2019	0.0386918	1	0.433844	0.433844	Group24	8.16327	4	[CDC25C, CDKN1A, PCBP4, ZNF385A]
R-HSA:6804116	TP53 Regulates Transcription of Genes Involved in G1 Cell Cycle Arrest	REACTOME_Pathways_16.07.2019	0.00520258	0.34337	0.433844	0.433844	Group24	21.4286	3	[CDKN1A, PCBP4, ZNF385A]
R-HSA:69560	Transcriptional activation of p53 responsive genes	REACTOME_Pathways_16.07.2019	6.94569e-05	0.00569546	0.433844	0.433844	Group24	75	3	[CDKN1A, PCBP4, ZNF385A]
R-HSA:69563	p53-Dependent G1 DNA Damage Response	REACTOME_Pathways_16.07.2019	0.248498	0.993992	0.433844	0.433844	Group24	4.54545	3	[CDKN1A, PCBP4, ZNF385A]
R-HSA:69580	p53-Dependent G1/S DNA damage checkpoint	REACTOME_Pathways_16.07.2019	0.248498	0.993992	0.433844	0.433844	Group24	4.54545	3	[CDKN1A, PCBP4, ZNF385A]
R-HSA:69615	G1/S DNA Damage Checkpoints	REACTOME_Pathways_16.07.2019	0.262637	0.525273	0.433844	0.433844	Group24	4.41176	3	[CDKN1A, PCBP4, ZNF385A]
R-HSA:69895	Transcriptional activation of cell cycle inhibitor p21	REACTOME_Pathways_16.07.2019	6.94569e-05	0.00569546	0.433844	0.433844	Group24	75	3	[CDKN1A, PCBP4, ZNF385A]
R-HSA:9614085	FOXO-mediated transcription	REACTOME_Pathways_16.07.2019	0.241473	1	0.433844	0.433844	Group24	4.61538	3	[CDKN1A, PCBP4, SREBF1]
R-HSA:2559585	Oncogene Induced Senescence	REACTOME_Pathways_16.07.2019	0.0126785	0.697319	0.025579	0.434843	Group25	11.4286	4	[AGO1, AGO3, CDKN2C, CDKN2D]
R-HSA:3700989	Transcriptional Regulation by TP53	REACTOME_Pathways_16.07.2019	0.0303335	1	0.025579	0.434843	Group25	4.38356	16	[AGO1, AGO3, BNIP3L, CASP10, CDC25C, CDKN1A, G6PD, LAMTOR1, MAP2K6, PCBP4, PRDX5, RMI2, SESN3, TMEM219, TP53I3, ZNF385A]
R-HSA:4086398	Ca2+ pathway	REACTOME_Pathways_16.07.2019	0.21375	1	0.025579	0.434843	Group25	4.91803	3	[AGO1, AGO3, PDE6G]
R-HSA:5628897	TP53 Regulates Metabolic Genes	REACTOME_Pathways_16.07.2019	0.0249709	1	0.025579	0.434843	Group25	6.97674	6	[AGO1, AGO3, G6PD, LAMTOR1, PRDX5, SESN3]
R-HSA:5687128	MAPK6/MAPK4 signaling	REACTOME_Pathways_16.07.2019	0.203889	1	0.025579	0.434843	Group25	4.49438	4	[AGO1, AGO3, CCND3, RAG1]
R-HSA:69231	Cyclin D associated events in G1	REACTOME_Pathways_16.07.2019	0.00557073	0.362097	0.025579	0.434843	Group25	11.3636	5	[CCND3, CDKN1A, CDKN2C, CDKN2D, JAK2]
R-HSA:69236	G1 Phase	REACTOME_Pathways_16.07.2019	0.00557073	0.362097	0.025579	0.434843	Group25	11.3636	5	[CCND3, CDKN1A, CDKN2C, CDKN2D, JAK2]
R-HSA:8934593	Regulation of RUNX1 Expression and Activity	REACTOME_Pathways_16.07.2019	0.00917238	0.531998	0.025579	0.434843	Group25	17.6471	3	[AGO1, AGO3, CCND3]
R-HSA:8986944	Transcriptional Regulation by MECP2	REACTOME_Pathways_16.07.2019	0.220618	1	0.025579	0.434843	Group25	4.83871	3	[AGO1, AGO3, GAD1]
R-HSA:166016	Toll Like Receptor 4 (TLR4) Cascade	REACTOME_Pathways_16.07.2019	0.0580216	1	0.0237839	0.428111	Group26	5.30303	7	[BPI, MAP2K6, PELI2, PLCG2, S100B, SIGIRR, TLR4]
R-HSA:166058	MyD88:MAL(TIRAP) cascade initiated on plasma membrane	REACTOME_Pathways_16.07.2019	0.113849	1	0.0237839	0.428111	Group26	5.10204	5	[MAP2K6, PELI2, S100B, SIGIRR, TLR4]
R-HSA:168138	Toll Like Receptor 9 (TLR9) Cascade	REACTOME_Pathways_16.07.2019	0.248559	0.745678	0.0237839	0.428111	Group26	4.12371	4	[MAP2K6, PELI2, S100B, TLR4]
R-HSA:168179	Toll Like Receptor TLR1:TLR2 Cascade	REACTOME_Pathways_16.07.2019	0.124977	1	0.0237839	0.428111	Group26	4.9505	5	[MAP2K6, PELI2, S100B, SIGIRR, TLR4]
R-HSA:168181	Toll Like Receptor 7/8 (TLR7/8) Cascade	REACTOME_Pathways_16.07.2019	0.225937	1	0.0237839	0.428111	Group26	4.30108	4	[MAP2K6, PELI2, S100B, TLR4]
R-HSA:168188	Toll Like Receptor TLR6:TLR2 Cascade	REACTOME_Pathways_16.07.2019	0.113849	1	0.0237839	0.428111	Group26	5.10204	5	[MAP2K6, PELI2, S100B, SIGIRR, TLR4]
R-HSA:168898	Toll-like Receptor Cascades	REACTOME_Pathways_16.07.2019	0.0237839	1	0.0237839	0.428111	Group26	5.66038	9	[BPI, MAP2K6, PELI2, PLCG2, S100A8, S100A9, S100B, SIGIRR, TLR4]
R-HSA:181438	Toll Like Receptor 2 (TLR2) Cascade	REACTOME_Pathways_16.07.2019	0.124977	1	0.0237839	0.428111	Group26	4.9505	5	[MAP2K6, PELI2, S100B, SIGIRR, TLR4]
R-HSA:5686938	Regulation of TLR by endogenous ligand	REACTOME_Pathways_16.07.2019	0.0125774	0.704334	0.0237839	0.428111	Group26	15.7895	3	[S100A8, S100A9, TLR4]
R-HSA:975138	TRAF6 mediated induction of NFkB and MAP kinases upon TLR7/8 or 9 activation	REACTOME_Pathways_16.07.2019	0.220366	1	0.0237839	0.428111	Group26	4.34783	4	[MAP2K6, PELI2, S100B, TLR4]
R-HSA:975155	MyD88 dependent cascade initiated on endosome	REACTOME_Pathways_16.07.2019	0.225937	1	0.0237839	0.428111	Group26	4.30108	4	[MAP2K6, PELI2, S100B, TLR4]
R-HSA:1442490	Collagen degradation	REACTOME_Pathways_16.07.2019	0.00134947	0.0944631	0.00168215	0.0420537	Group27	10.9375	7	[COL17A1, COL18A1, COL6A6, COL8A2, COL9A3, CTSD, PHYKPL]
R-HSA:1474228	Degradation of the extracellular matrix	REACTOME_Pathways_16.07.2019	0.000300294	0.023423	0.00168215	0.0420537	Group27	8.57143	12	[ADAM8, CAPN1, CAPN3, COL17A1, COL18A1, COL6A6, COL8A2, COL9A3, CTSD, FBN1, LAMA5, PHYKPL]
R-HSA:1474244	Extracellular matrix organization	REACTOME_Pathways_16.07.2019	0.000940217	0.0676956	0.00168215	0.0420537	Group27	5.98007	18	[ADAM8, CAPN1, CAPN3, CEACAM6, COL17A1, COL18A1, COL6A6, COL8A2, COL9A3, CTSD, FBN1, ICAM3, ICAM4, ITGA6, ITGA7, LAMA5, PCOLCE, PHYKPL]
R-HSA:1474290	Collagen formation	REACTOME_Pathways_16.07.2019	0.00915003	0.539852	0.00168215	0.0420537	Group27	7.77778	7	[COL17A1, COL18A1, COL6A6, COL8A2, COL9A3, ITGA6, PCOLCE]
R-HSA:1650814	Collagen biosynthesis and modifying enzymes	REACTOME_Pathways_16.07.2019	0.00796889	0.486102	0.00168215	0.0420537	Group27	8.95522	6	[COL17A1, COL18A1, COL6A6, COL8A2, COL9A3, PCOLCE]
R-HSA:2022090	Assembly of collagen fibrils and other multimeric structures	REACTOME_Pathways_16.07.2019	0.0010129	0.0719159	0.00168215	0.0420537	Group27	11.4754	7	[COL17A1, COL18A1, COL6A6, COL8A2, COL9A3, ITGA6, PCOLCE]
R-HSA:216083	Integrin cell surface interactions	REACTOME_Pathways_16.07.2019	0.000364345	0.0280545	0.00168215	0.0420537	Group27	10.5882	9	[COL18A1, COL6A6, COL8A2, COL9A3, FBN1, ICAM3, ICAM4, ITGA6, ITGA7]
R-HSA:3000157	Laminin interactions	REACTOME_Pathways_16.07.2019	0.00734635	0.46282	0.00168215	0.0420537	Group27	13.3333	4	[COL18A1, ITGA6, ITGA7, LAMA5]
R-HSA:3000178	ECM proteoglycans	REACTOME_Pathways_16.07.2019	0.137595	1	0.00168215	0.0420537	Group27	5.26316	4	[COL6A6, COL9A3, ITGA7, LAMA5]
R-HSA:375165	NCAM signaling for neurite out-growth	REACTOME_Pathways_16.07.2019	0.22753	1	0.00168215	0.0420537	Group27	4.7619	3	[CACNA1D, COL6A6, COL9A3]
R-HSA:419037	NCAM1 interactions	REACTOME_Pathways_16.07.2019	0.096495	1	0.00168215	0.0420537	Group27	7.14286	3	[CACNA1D, COL6A6, COL9A3]
R-HSA:8948216	Collagen chain trimerization	REACTOME_Pathways_16.07.2019	0.00557073	0.362097	0.00168215	0.0420537	Group27	11.3636	5	[COL17A1, COL18A1, COL6A6, COL8A2, COL9A3]

## Sheet: cluster6
Reactome ID	Reactome term	Source	Term PValue	Term PValue Corrected with Bonferroni step down	Group PValue	Group PValue Corrected with Bonferroni step down	Groups	% Associated Genes	Nr. Genes	Associated Genes Found
R-HSA:194840	Rho GTPase cycle	REACTOME_Pathways_16.07.2019	0.699404	1	0.699404	1	Group00	5.07246	7	[ARHGEF10, ARHGEF40, CHN1, DEPDC7, PIK3R2, RAC3, TRIP10]
R-HSA:70895	Branched-chain amino acid catabolism	REACTOME_Pathways_16.07.2019	0.0949968	1	0.0949968	1	Group01	15.7895	3	[BCAT1, BCAT2, HSD17B10]
R-HSA:1430728	Metabolism	REACTOME_Pathways_16.07.2019	0.000912737	0.3368	0.000912737	0.0629789	Group02	7.30204	154	[ACOT7, ACY1, ADCY1, ADCY3, ADSL, AFMID, AHCY, AK2, AK6, AKAP5, ALDH18A1, ALDH1L2, ARSK, ATIC, ATP5F1D, ATP5MC1, B4GALT2, BCAT1, BCAT2, CBS, CDK8, CHAC1, CHAC2, CHST12, CHST13, CIAPIN1, CMBL, COX11, CPT1A, CRLS1, CYB5A, CYCS, CYP2J2, DCTD, DCTPP1, DLAT, DNPH1, ECI2, ECSIT, EEF1E1, EPRS, ESD, FABP5, FH, FXN, GART, GCSH, GGCT, GLRX5, GNA15, GNB3, GNB4, GNG4, GNPDA1, GOT2, GPAM, GPD1L, GPT2, HILPDA,…
R-HSA:8864260	Transcriptional regulation by the AP-2 (TFAP2) family of transcription factors	REACTOME_Pathways_16.07.2019	0.0675074	1	0.0675074	1	Group03	13.1579	5	[CITED2, HSPD1, MYC, NPM1, VEGFA]
R-HSA:8876725	Protein methylation	REACTOME_Pathways_16.07.2019	0.0949968	1	0.0949968	1	Group04	15.7895	3	[EEF1AKMT1, PRMT3, RPS2]
R-HSA:1483206	Glycerophospholipid biosynthesis	REACTOME_Pathways_16.07.2019	0.630288	1	0.630288	1	Group05	5.42636	7	[CRLS1, GPAM, GPD1L, PEMT, PITPNB, PTDSS2, SELENOI]
R-HSA:8964539	Glutamate and glutamine metabolism	REACTOME_Pathways_16.07.2019	0.0071157	1	0.0071157	0.441174	Group06	28.5714	4	[ALDH18A1, GOT2, KYAT1, PYCR3]
R-HSA:8986944	Transcriptional Regulation by MECP2	REACTOME_Pathways_16.07.2019	0.70801	1	0.70801	1	Group07	4.83871	3	[AGO2, IRAK1, TBL1X]
R-HSA:9012852	Signaling by NOTCH3	REACTOME_Pathways_16.07.2019	0.549214	1	0.549214	1	Group08	6.12245	3	[JAG2, NOTCH3, WWC1]
R-HSA:9609523	Insertion of tail-anchored proteins into the endoplasmic reticulum membrane	REACTOME_Pathways_16.07.2019	0.00756069	1	0.00756069	0.453642	Group09	22.7273	5	[CAMLG, CYB5A, PRNP, SGTA, UBL4A]
R-HSA:977347	Serine biosynthesis	REACTOME_Pathways_16.07.2019	0.0126516	1	0.0126516	0.746442	Group10	33.3333	3	[PHGDH, PSAT1, SERINC5]
R-HSA:1614635	Sulfur amino acid metabolism	REACTOME_Pathways_16.07.2019	0.0767836	1	0.0767836	1	Group11	14.2857	4	[AHCY, CBS, GOT2, MTAP]
R-HSA:162582	Signal Transduction	REACTOME_Pathways_16.07.2019	0.999999	0.999999	0.999999	0.999999	Group12	4.0367	110	[ADCY1, ADCY3, AGO2, AHCTF1, AMER1, APLN, ARHGEF10, ARHGEF40, BCL2, CBX2, CDK4, CDK8, CDON, CHN1, COL27A1, CPT1A, CUL1, CXCR6, CXXC5, DAB2IP, DEPDC7, DLAT, E2F1, ECE2, EIF4E, EIF4EBP1, FABP5, FGFBP3, FGFR1, FKBP4, FLRT1, GNA15, GNAL, GNB3, GNB4, GNG4, GPAM, GPR161, GPR183, GPSM1, HEBP1, HIST1H4E, HSP90AA1, IFT57, IL1RL1, IRAK1, IRS1, ITGA2, JAG2, KANK1, KDM1A, KHDRBS3, LPL, LRP8, MAD1L1, MATK, ME…
R-HSA:210991	Basigin interactions	REACTOME_Pathways_16.07.2019	0.175555	1	0.175555	1	Group13	12	3	[ATP1B3, SLC16A1, SLC7A8]
R-HSA:168643	Nucleotide-binding domain, leucine rich repeat containing receptor (NLR) signaling pathways	REACTOME_Pathways_16.07.2019	0.664248	1	0.664248	1	Group14	5.17241	3	[BCL2, IRAK1, NLRP3]
R-HSA:389661	Glyoxylate metabolism and glycine degradation	REACTOME_Pathways_16.07.2019	0.103189	1	0.103189	1	Group15	12.9032	4	[DLAT, GCSH, GOT2, NDUFAB1]
R-HSA:3899300	SUMOylation of transcription cofactors	REACTOME_Pathways_16.07.2019	0.491237	1	0.491237	1	Group16	6.66667	3	[CBX2, NPM1, TRIM28]
R-HSA:5578775	Ion homeostasis	REACTOME_Pathways_16.07.2019	0.64065	1	0.64065	1	Group17	5.35714	3	[ATP1A3, ATP1B3, ORAI1]
R-HSA:5620924	Intraflagellar transport	REACTOME_Pathways_16.07.2019	0.2042	1	0.2042	1	Group18	9.25926	5	[IFT57, IFT81, TUBB6, WDR19, WDR35]
R-HSA:5628897	TP53 Regulates Metabolic Genes	REACTOME_Pathways_16.07.2019	0.384842	1	0.384842	1	Group19	6.97674	6	[AGO2, COX11, CYCS, LRPPRC, MLST8, PRDX1]
R-HSA:6782315	tRNA modification in the nucleus and cytosol	REACTOME_Pathways_16.07.2019	0.0369077	1	0.0369077	1	Group20	13.9535	6	[EPRS, FTSJ1, QTRT1, THADA, TRDMT1, TRMT5]
R-HSA:1362409	Mitochondrial iron-sulfur cluster biogenesis	REACTOME_Pathways_16.07.2019	0.00532454	1	0.00532454	0.335446	Group21	30.7692	4	[FXN, GLRX5, ISCA1, ISCU]
R-HSA:8949215	Mitochondrial calcium ion transport	REACTOME_Pathways_16.07.2019	0.00163154	0.592248	0.00163154	0.110945	Group22	26.087	6	[AKAP1, PHB, PHB2, PMPCA, STOML2, VDAC1]
R-HSA:8949664	Processing of SMDT1	REACTOME_Pathways_16.07.2019	0.0117925	1	0.00163154	0.110945	Group22	25	4	[PHB, PHB2, PMPCA, STOML2]
R-HSA:77289	Mitochondrial Fatty Acid Beta-Oxidation	REACTOME_Pathways_16.07.2019	0.166194	1	0.709348	1	Group23	10.8108	4	[ACOT7, MCAT, NDUFAB1, PCCB]
R-HSA:8978868	Fatty acid metabolism	REACTOME_Pathways_16.07.2019	0.709348	1	0.709348	1	Group23	5.08475	9	[ACOT7, CPT1A, CYP2J2, ECI2, MCAT, NDUFAB1, PCCB, PRXL2B, SLC25A17]
R-HSA:1474151	Tetrahydrobiopterin (BH4) synthesis, recycling, salvage and regulation	REACTOME_Pathways_16.07.2019	0.0290853	1	0.0261149	1	Group24	25	3	[HSP90AA1, PTS, SPR]
R-HSA:8978934	Metabolism of cofactors	REACTOME_Pathways_16.07.2019	0.0261149	1	0.0261149	1	Group24	20	4	[HSP90AA1, PDSS1, PTS, SPR]
R-HSA:8876198	RAB GEFs exchange GTP for GDP on RABs	REACTOME_Pathways_16.07.2019	0.77646	1	0.855294	1	Group25	4.44444	4	[ANKRD27, CHML, MON1A, RAB7B]
R-HSA:9007101	Rab regulation of trafficking	REACTOME_Pathways_16.07.2019	0.855294	1	0.855294	1	Group25	4.03226	5	[ANKRD27, CHML, MON1A, RAB7B, TBC1D24]
R-HSA:1268020	Mitochondrial protein import	REACTOME_Pathways_16.07.2019	2.86297e-17	1.17096e-14	2.10674e-12	1.68539e-10	Group26	42.1875	27	[ATP5MC1, BCS1L, CHCHD3, CHCHD4, COA6, DNAJC19, FXN, GRPEL1, GRPEL2, HSPA9, HSPD1, PMPCA, TIMM10, TIMM13, TIMM21, TIMM22, TIMM23, TIMM44, TIMM50, TIMM8A, TIMM9, TOMM20, TOMM22, TOMM40, TOMM5, TOMM70, VDAC1]
R-HSA:9609507	Protein localization	REACTOME_Pathways_16.07.2019	2.10674e-12	8.44802e-10	2.10674e-12	1.68539e-10	Group26	22.0859	36	[ATP5MC1, BCS1L, CAMLG, CHCHD3, CHCHD4, COA6, CYB5A, DNAJC19, ECI2, FXN, GRPEL1, GRPEL2, HSPA9, HSPD1, PEX3, PEX5, PMPCA, PRNP, SGTA, SLC25A17, TIMM10, TIMM13, TIMM21, TIMM22, TIMM23, TIMM44, TIMM50, TIMM8A, TIMM9, TOMM20, TOMM22, TOMM40, TOMM5, TOMM70, UBL4A, VDAC1]
R-HSA:165159	mTOR signalling	REACTOME_Pathways_16.07.2019	0.398126	1	0.398126	1	Group27	7.69231	3	[EIF4E, EIF4EBP1, MLST8]
R-HSA:166208	mTORC1-mediated signalling	REACTOME_Pathways_16.07.2019	0.133121	1	0.398126	1	Group27	13.6364	3	[EIF4E, EIF4EBP1, MLST8]
R-HSA:196757	Metabolism of folate and pterines	REACTOME_Pathways_16.07.2019	0.0725557	1	0.0268718	1	Group28	17.6471	3	[ALDH1L2, MTHFD1, SHMT2]
R-HSA:196849	Metabolism of water-soluble vitamins and cofactors	REACTOME_Pathways_16.07.2019	0.1024	1	0.0268718	1	Group28	8.94309	11	[ALDH1L2, CYB5A, MMACHC, MTHFD1, NAXE, PARP16, PCCB, RFK, SHMT2, SLC19A2, SLC25A19]
R-HSA:196854	Metabolism of vitamins and cofactors	REACTOME_Pathways_16.07.2019	0.0268718	1	0.0268718	1	Group28	9.52381	18	[ALDH1L2, CYB5A, HSP90AA1, LPL, LRP8, MMACHC, MTHFD1, NAXE, PARP16, PCCB, PDSS1, PTS, RFK, SHMT2, SLC19A2, SLC25A19, SPR, TTPA]
R-HSA:3299685	Detoxification of Reactive Oxygen Species	REACTOME_Pathways_16.07.2019	0.0614285	1	0.105482	1	Group29	13.5135	5	[CYCS, PRDX1, PRDX6, SOD1, SOD2]
R-HSA:8862803	Deregulated CDK5 triggers multiple neurodegenerative pathways in Alzheimer's disease models	REACTOME_Pathways_16.07.2019	0.133121	1	0.105482	1	Group29	13.6364	3	[CDC25A, PRDX1, SOD2]
R-HSA:8863678	Neurodegenerative Diseases	REACTOME_Pathways_16.07.2019	0.133121	1	0.105482	1	Group29	13.6364	3	[CDC25A, PRDX1, SOD2]
R-HSA:6811434	COPI-dependent Golgi-to-ER retrograde traffic	REACTOME_Pathways_16.07.2019	0.690564	1	0.86194	1	Group30	5.05051	5	[KIF21A, KIF9, TMED2, TUBB6, USE1]
R-HSA:983189	Kinesins	REACTOME_Pathways_16.07.2019	0.675617	1	0.86194	1	Group30	5.08475	3	[KIF21A, KIF9, TUBB6]
R-HSA:983231	Factors involved in megakaryocyte development and platelet production	REACTOME_Pathways_16.07.2019	0.86489	1	0.86194	1	Group30	4.16667	7	[AKAP1, GATA2, KDM1A, KIF21A, KIF9, PRKAR1B, TUBB6]
R-HSA:2187338	Visual phototransduction	REACTOME_Pathways_16.07.2019	0.723478	1	0.82831	1	Group31	4.85437	5	[LPL, LRP8, METAP2, MYO7A, RDH10]
R-HSA:418594	G alpha (i) signalling events	REACTOME_Pathways_16.07.2019	0.870606	1	0.82831	1	Group31	4.6683	19	[ADCY1, ADCY3, APLN, CXCR6, GNAL, GNB3, GNB4, GNG4, GPR183, GPSM1, HEBP1, LPL, LRP8, METAP2, MYO7A, PRKAR1B, RDH10, RGS16, S1PR3]
R-HSA:6806667	Metabolism of fat-soluble vitamins	REACTOME_Pathways_16.07.2019	0.520702	1	0.82831	1	Group31	6.38298	3	[LPL, LRP8, TTPA]
R-HSA:156580	Phase II - Conjugation of compounds	REACTOME_Pathways_16.07.2019	0.768015	1	0.768015	1	Group32	4.58716	5	[AHCY, CHAC1, CHAC2, ESD, GGCT]
R-HSA:156590	Glutathione conjugation	REACTOME_Pathways_16.07.2019	0.154868	1	0.768015	1	Group32	11.1111	4	[CHAC1, CHAC2, ESD, GGCT]
R-HSA:174403	Glutathione synthesis and recycling	REACTOME_Pathways_16.07.2019	0.0290853	1	0.768015	1	Group32	25	3	[CHAC1, CHAC2, GGCT]
R-HSA:3781865	Diseases of glycosylation	REACTOME_Pathways_16.07.2019	0.320728	1	0.320046	1	Group33	6.99301	10	[ADAMTS1, ALG1, ALG3, DPAGT1, DPM1, NOTCH3, NUS1, POMT2, RFT1, SPON2]
R-HSA:3906995	Diseases associated with O-glycosylation of proteins	REACTOME_Pathways_16.07.2019	0.564428	1	0.320046	1	Group33	5.88235	4	[ADAMTS1, NOTCH3, POMT2, SPON2]
R-HSA:5173105	O-linked glycosylation	REACTOME_Pathways_16.07.2019	0.641334	1	0.320046	1	Group33	5.35714	6	[ADAMTS1, B3GALNT2, CHST4, POMGNT2, POMT2, SPON2]
R-HSA:392499	Metabolism of proteins	REACTOME_Pathways_16.07.2019	0.00034718	0.13054	0.00034718	0.0253441	Group34	7.47296	152	[ADAMTS1, ADRM1, ALG1, ALG3, ALG5, ARSK, ATF3, B3GALNT2, B4GALT2, CALR, CANX, CBX2, CCDC59, CCT2, CCT3, CCT4, CCT5, CCT7, CCT8, CDC25A, CEBPG, CHML, CHST4, CISH, CUL1, DCAF17, DCUN1D5, DPAGT1, DPH5, DPM1, EEF1AKMT1, EEF1E1, EIF1AX, EIF3B, EIF3C, EIF3J, EIF4E, EIF4EBP1, EIF5B, EPRS, EXOSC2, EXOSC7, FARSA, FARSB, FBXO10, FBXW9, GADD45GIP1, GARS, GNB3, GNB4, GNG4, GOLM1, GPLD1, GSPT1, HIST1H4E, IARS…
R-HSA:597592	Post-translational protein modification	REACTOME_Pathways_16.07.2019	0.855499	1	0.00034718	0.0253441	Group34	5.24476	75	[ADAMTS1, ADRM1, ALG1, ALG3, ALG5, ARSK, B3GALNT2, B4GALT2, CALR, CANX, CBX2, CDC25A, CHML, CHST4, CISH, CUL1, DCAF17, DCUN1D5, DPAGT1, DPH5, DPM1, EEF1AKMT1, FBXO10, FBXW9, GOLM1, GPLD1, HIST1H4E, KBTBD6, LMAN1, MAN1C1, MYC, NEU3, NLRP3, NOP58, NPM1, NUP133, NUP155, NUP35, NUP88, NUS1, PARP1, PEX5, PIGW, POMGNT2, POMT2, PRMT3, PSMA6, PSMB5, PSMB7, PSMD11, PSMD6, RAB7B, RANGAP1, RFT1, RPS2, RUVBL…
R-HSA:72766	Translation	REACTOME_Pathways_16.07.2019	1.0271e-17	4.21109e-15	0.00034718	0.0253441	Group34	20.2749	59	[EEF1E1, EIF1AX, EIF3B, EIF3C, EIF3J, EIF4E, EIF4EBP1, EIF5B, EPRS, FARSA, FARSB, GADD45GIP1, GARS, GSPT1, IARS, KARS, MARS2, MRPL1, MRPL12, MRPL15, MRPL19, MRPL2, MRPL20, MRPL21, MRPL22, MRPL30, MRPL32, MRPL36, MRPL39, MRPL4, MRPL47, MRPL55, MRPS12, MRPS17, MRPS2, MRPS22, MRPS23, MRPS24, MRPS25, MRPS27, MRPS30, MRPS34, MRPS9, MTIF2, NARS2, PPA1, RARS, RPL12, RPS2, RPS26, SEC11C, SRPRB, SSR3, TSF…
R-HSA:1592230	Mitochondrial biogenesis	REACTOME_Pathways_16.07.2019	0.000106426	0.0410806	2.02017e-05	0.00153533	Group35	16.8421	16	[ATP5F1D, ATP5MC1, CHCHD3, CHCHD6, CYCS, DNAJC11, HSPA9, IMMT, PPARGC1B, SOD2, SSBP1, TBL1X, TFB1M, TFB2M, TGS1, TWNK]
R-HSA:1852241	Organelle biogenesis and maintenance	REACTOME_Pathways_16.07.2019	2.02017e-05	0.00785846	2.02017e-05	0.00153533	Group35	12.1622	36	[ATP5F1D, ATP5MC1, B9D1, CCT2, CCT3, CCT4, CCT5, CCT8, CEP83, CHCHD3, CHCHD6, CYCS, DNAJC11, HAUS2, HAUS6, HAUS7, HSP90AA1, HSPA9, IFT57, IFT81, IMMT, PPARGC1B, RPGRIP1L, SOD2, SSBP1, TBL1X, TCP1, TCTN3, TFB1M, TFB2M, TGS1, TUBB6, TUBG1, TWNK, WDR19, WDR35]
R-HSA:5617833	Cilium Assembly	REACTOME_Pathways_16.07.2019	0.0132064	1	2.02017e-05	0.00153533	Group35	9.95025	20	[B9D1, CCT2, CCT3, CCT4, CCT5, CCT8, CEP83, HAUS2, HAUS6, HAUS7, HSP90AA1, IFT57, IFT81, RPGRIP1L, TCP1, TCTN3, TUBB6, TUBG1, WDR19, WDR35]
R-HSA:6785470	tRNA processing in the mitochondrion	REACTOME_Pathways_16.07.2019	0.00179558	0.648206	1.91429e-06	0.000151229	Group36	60	3	[ELAC2, HSD17B10, TRMT10C]
R-HSA:6787450	tRNA modification in the mitochondrion	REACTOME_Pathways_16.07.2019	0.00113125	0.415167	1.91429e-06	0.000151229	Group36	44.4444	4	[GTPBP3, HSD17B10, MTO1, TRMT10C]
R-HSA:6793080	rRNA modification in the mitochondrion	REACTOME_Pathways_16.07.2019	0.00343606	1	1.91429e-06	0.000151229	Group36	50	3	[MRM1, MRM3, TFB1M]
R-HSA:8868766	rRNA processing in the mitochondrion	REACTOME_Pathways_16.07.2019	6.5136e-06	0.00254682	1.91429e-06	0.000151229	Group36	60	6	[ELAC2, HSD17B10, MRM1, MRM3, TFB1M, TRMT10C]
R-HSA:2408522	Selenoamino acid metabolism	REACTOME_Pathways_16.07.2019	0.148807	1	0.000355751	0.025614	Group37	8.47458	10	[AHCY, CBS, EEF1E1, EPRS, IARS, KARS, RARS, RPL12, RPS2, RPS26]
R-HSA:379716	Cytosolic tRNA aminoacylation	REACTOME_Pathways_16.07.2019	3.86655e-07	0.000152729	0.000355751	0.025614	Group37	41.6667	10	[EEF1E1, EPRS, FARSA, FARSB, GARS, IARS, KARS, PPA1, RARS, YARS]
R-HSA:379724	tRNA Aminoacylation	REACTOME_Pathways_16.07.2019	5.71388e-09	2.27984e-06	0.000355751	0.025614	Group37	35.7143	15	[EEF1E1, EPRS, FARSA, FARSB, GARS, IARS, KARS, MARS2, NARS2, PPA1, RARS, VARS2, WARS2, YARS, YARS2]
R-HSA:379726	Mitochondrial tRNA aminoacylation	REACTOME_Pathways_16.07.2019	0.000123969	0.0476043	0.000355751	0.025614	Group37	33.3333	7	[GARS, KARS, MARS2, NARS2, VARS2, WARS2, YARS2]
R-HSA:212436	Generic Transcription Pathway	REACTOME_Pathways_16.07.2019	0.827467	1	0.255732	1	Group38	5.26316	64	[AGO2, ATRIP, CBX2, CDK4, CDK7, CDK8, CITED2, COX11, CTDP1, CUL1, CYCS, E2F1, GATA2, GPAM, HIST1H4E, HSPD1, ING5, IRAK1, LRPPRC, MLST8, MSH2, MYC, NOTCH3, NPM1, PARP1, POLR2F, POLR2H, POLR2I, PPARGC1B, PRDX1, PRMT5, PRMT6, PSMA6, PSMB5, PSMB7, PSMD11, PSMD6, RGCC, SOD2, SUPT16H, TAF9, TBL1X, TCF3, TFDP1, TFDP2, TNKS1BP1, TRIAP1, TRIM28, VEGFA, WDR5, ZNF286A, ZNF30, ZNF343, ZNF37A, ZNF420, ZNF473,…
R-HSA:3700989	Transcriptional Regulation by TP53	REACTOME_Pathways_16.07.2019	0.224969	1	0.255732	1	Group38	6.84932	25	[AGO2, ATRIP, CDK7, COX11, CTDP1, CYCS, E2F1, ING5, LRPPRC, MLST8, MSH2, NPM1, POLR2F, POLR2H, POLR2I, PRDX1, PRMT5, RGCC, SUPT16H, TAF9, TFDP1, TFDP2, TNKS1BP1, TRIAP1, ZNF420]
R-HSA:73857	RNA Polymerase II Transcription	REACTOME_Pathways_16.07.2019	0.748443	1	0.255732	1	Group38	5.45183	73	[AGO2, ALYREF, ATRIP, CBX2, CDK4, CDK7, CDK8, CITED2, COX11, CTDP1, CUL1, CYCS, E2F1, ELL3, GATA2, GPAM, HIST1H4E, HSPD1, ING5, INTS13, IRAK1, LRPPRC, LSM11, MAGOHB, MLST8, MSH2, MYC, NABP2, NOTCH3, NPM1, PARP1, POLR2F, POLR2H, POLR2I, PPARGC1B, PRDX1, PRMT5, PRMT6, PSMA6, PSMB5, PSMB7, PSMD11, PSMD6, RGCC, SNAPC1, SNRPE, SNRPF, SOD2, SUPT16H, TAF9, TBL1X, TCF3, TFDP1, TFDP2, TNKS1BP1, TRIAP1, TR…
R-HSA:74160	Gene expression (Transcription)	REACTOME_Pathways_16.07.2019	0.255732	1	0.255732	1	Group38	6.22042	92	[AGO2, ALYREF, ATRIP, CBX2, CDK4, CDK7, CDK8, CITED2, COX11, CTDP1, CUL1, CYCS, E2F1, ELL3, GATA2, GPAM, GTF3A, GTF3C4, HIST1H4E, HSP90AA1, HSPD1, ING5, INTS13, IRAK1, LRPPRC, LSM11, MAGOHB, MLST8, MSH2, MYC, NABP2, NFIA, NOTCH3, NPM1, NUP133, NUP155, NUP35, NUP88, PARP1, POLR1C, POLR1E, POLR2F, POLR2H, POLR2I, POLR3B, PPARGC1B, PRDX1, PRKRA, PRMT5, PRMT6, PSMA6, PSMB5, PSMB7, PSMD11, PSMD6, RAN,…
R-HSA:111367	SLBP independent Processing of Histone Pre-mRNAs	REACTOME_Pathways_16.07.2019	0.00179903	0.64765	0.193621	1	Group39	40	4	[LSM11, SNRPE, SNRPF, ZNF473]
R-HSA:73856	RNA Polymerase II Transcription Termination	REACTOME_Pathways_16.07.2019	0.193621	1	0.193621	1	Group39	8.95522	6	[ALYREF, LSM11, MAGOHB, SNRPE, SNRPF, ZNF473]
R-HSA:75067	Processing of Capped Intronless Pre-mRNA	REACTOME_Pathways_16.07.2019	0.0767836	1	0.193621	1	Group39	14.2857	4	[LSM11, SNRPE, SNRPF, ZNF473]
R-HSA:77588	SLBP Dependent Processing of Replication-Dependent Histone Pre-mRNAs	REACTOME_Pathways_16.07.2019	0.00269779	0.960412	0.193621	1	Group39	36.3636	4	[LSM11, SNRPE, SNRPF, ZNF473]
R-HSA:8939211	ESR-mediated signaling	REACTOME_Pathways_16.07.2019	0.0994387	1	0.0215809	1	Group40	8.07175	18	[AGO2, BCL2, CXXC5, FKBP4, GNB3, GNB4, GNG4, GPAM, HIST1H4E, HSP90AA1, KANK1, KDM1A, MYC, PIK3R2, POLR2F, POLR2H, POLR2I, S1PR3]
R-HSA:9006931	Signaling by Nuclear Receptors	REACTOME_Pathways_16.07.2019	0.0215809	1	0.0215809	1	Group40	9.02256	24	[AGO2, BCL2, CPT1A, CXXC5, DLAT, FABP5, FKBP4, GNB3, GNB4, GNG4, GPAM, HIST1H4E, HSP90AA1, KANK1, KDM1A, MYC, PDK1, PIK3R2, POLR2F, POLR2H, POLR2I, RDH10, RDH13, S1PR3]
R-HSA:9009391	Extra-nuclear estrogen signaling	REACTOME_Pathways_16.07.2019	0.159918	1	0.0215809	1	Group40	9.09091	7	[BCL2, GNB3, GNB4, GNG4, HSP90AA1, PIK3R2, S1PR3]
R-HSA:9018519	Estrogen-dependent gene expression	REACTOME_Pathways_16.07.2019	0.0974228	1	0.0215809	1	Group40	8.66667	13	[AGO2, BCL2, CXXC5, FKBP4, GPAM, HIST1H4E, HSP90AA1, KANK1, KDM1A, MYC, POLR2F, POLR2H, POLR2I]
R-HSA:1632852	Macroautophagy	REACTOME_Pathways_16.07.2019	0.0382565	1	0.0259602	1	Group41	10.989	10	[ATG9B, MLST8, MTERF3, PGAM5, TOMM20, TOMM22, TOMM40, TOMM5, TOMM70, VDAC1]
R-HSA:5205647	Mitophagy	REACTOME_Pathways_16.07.2019	0.000181176	0.0686656	0.0259602	1	Group41	27.5862	8	[MTERF3, PGAM5, TOMM20, TOMM22, TOMM40, TOMM5, TOMM70, VDAC1]
R-HSA:5205685	Pink/Parkin Mediated Mitophagy	REACTOME_Pathways_16.07.2019	0.000172765	0.0656509	0.0259602	1	Group41	31.8182	7	[MTERF3, TOMM20, TOMM22, TOMM40, TOMM5, TOMM70, VDAC1]
R-HSA:9612973	Autophagy	REACTOME_Pathways_16.07.2019	0.0259602	1	0.0259602	1	Group41	10.9091	12	[ATG9B, HSP90AA1, MLST8, MTERF3, MVB12B, PGAM5, TOMM20, TOMM22, TOMM40, TOMM5, TOMM70, VDAC1]
R-HSA:15869	Metabolism of nucleotides	REACTOME_Pathways_16.07.2019	1.81844e-05	0.00709193	1.81844e-05	0.0014002	Group42	17.8218	18	[ADSL, AK2, AK6, ATIC, DCTD, DCTPP1, DNPH1, GART, IMPDH2, NME1, NME1-NME2, NME2, NUDT5, PAICS, PFAS, PPAT, UCK2, UMPS]
R-HSA:499943	Interconversion of nucleotide di- and triphosphates	REACTOME_Pathways_16.07.2019	0.00137274	0.501049	1.81844e-05	0.0014002	Group42	23.3333	7	[AK2, AK6, DCTD, DCTPP1, NME1, NME1-NME2, NME2]
R-HSA:73817	Purine ribonucleoside monophosphate biosynthesis	REACTOME_Pathways_16.07.2019	1.34003e-06	0.000526633	1.81844e-05	0.0014002	Group42	58.3333	7	[ADSL, ATIC, GART, IMPDH2, PAICS, PFAS, PPAT]
R-HSA:8956320	Nucleobase biosynthesis	REACTOME_Pathways_16.07.2019	5.62498e-07	0.000221624	1.81844e-05	0.0014002	Group42	53.3333	8	[ADSL, ATIC, GART, IMPDH2, PAICS, PFAS, PPAT, UMPS]
R-HSA:1592230	Mitochondrial biogenesis	REACTOME_Pathways_16.07.2019	0.000106426	0.0410806	2.02017e-05	0.00153533	Group43	16.8421	16	[ATP5F1D, ATP5MC1, CHCHD3, CHCHD6, CYCS, DNAJC11, HSPA9, IMMT, PPARGC1B, SOD2, SSBP1, TBL1X, TFB1M, TFB2M, TGS1, TWNK]
R-HSA:1852241	Organelle biogenesis and maintenance	REACTOME_Pathways_16.07.2019	2.02017e-05	0.00785846	2.02017e-05	0.00153533	Group43	12.1622	36	[ATP5F1D, ATP5MC1, B9D1, CCT2, CCT3, CCT4, CCT5, CCT8, CEP83, CHCHD3, CHCHD6, CYCS, DNAJC11, HAUS2, HAUS6, HAUS7, HSP90AA1, HSPA9, IFT57, IFT81, IMMT, PPARGC1B, RPGRIP1L, SOD2, SSBP1, TBL1X, TCP1, TCTN3, TFB1M, TFB2M, TGS1, TUBB6, TUBG1, TWNK, WDR19, WDR35]
R-HSA:2151201	Transcriptional activation of mitochondrial biogenesis	REACTOME_Pathways_16.07.2019	0.00468726	1	2.02017e-05	0.00153533	Group43	16.0714	9	[CYCS, PPARGC1B, SOD2, SSBP1, TBL1X, TFB1M, TFB2M, TGS1, TWNK]
R-HSA:8949613	Cristae formation	REACTOME_Pathways_16.07.2019	0.00168554	0.610164	2.02017e-05	0.00153533	Group43	22.5806	7	[ATP5F1D, ATP5MC1, CHCHD3, CHCHD6, DNAJC11, HSPA9, IMMT]
R-HSA:162906	HIV Infection	REACTOME_Pathways_16.07.2019	0.0126576	1	0.372161	1	Group44	9.58333	23	[CDK7, CTDP1, MVB12B, NPM1, NUP133, NUP155, NUP35, NUP88, POLR2F, POLR2H, POLR2I, PSMA6, PSMB5, PSMB7, PSMD11, PSMD6, RAN, RANBP1, RANGAP1, RCC1, SEH1L, SUPT16H, TAF9]
R-HSA:1643685	Disease	REACTOME_Pathways_16.07.2019	0.372161	1	0.372161	1	Group44	6.0686	69	[ACY1, ADAMTS1, AHCY, ALG1, ALG3, AMER1, CALR, CANX, CD9, CDC25A, CDK4, CDK7, CDK8, CTDP1, CUL1, DAB2IP, DPAGT1, DPM1, FGFR1, GRSF1, HSP90AA1, IPO5, IRS1, JAG2, KIAA1549, MLST8, MMACHC, MSH2, MVB12B, MYC, NOTCH3, NPM1, NTHL1, NUP133, NUP155, NUP35, NUP88, NUS1, PCCB, PEBP1, PHB, PIK3R2, POLR2F, POLR2H, POLR2I, POMT2, PRDX1, PSMA6, PSMB5, PSMB7, PSMD11, PSMD6, RAN, RANBP1, RANGAP1, RASAL2, RCC1, R…
R-HSA:5663202	Diseases of signal transduction	REACTOME_Pathways_16.07.2019	0.331592	1	0.372161	1	Group44	6.42674	25	[AMER1, CDK8, CUL1, DAB2IP, FGFR1, HSP90AA1, IRS1, JAG2, KIAA1549, MLST8, MYC, PEBP1, PHB, PIK3R2, POLR2F, POLR2H, POLR2I, PSMA6, PSMB5, PSMB7, PSMD11, PSMD6, RASAL2, TBL1X, ZFYVE9]
R-HSA:5663205	Infectious disease	REACTOME_Pathways_16.07.2019	0.112375	1	0.372161	1	Group44	7.27273	32	[CALR, CANX, CD9, CDK7, CTDP1, GRSF1, HSP90AA1, IPO5, MVB12B, NPM1, NUP133, NUP155, NUP35, NUP88, POLR2F, POLR2H, POLR2I, PSMA6, PSMB5, PSMB7, PSMD11, PSMD6, RAN, RANBP1, RANGAP1, RCC1, RPL12, RPS2, RPS26, SEH1L, SUPT16H, TAF9]
R-HSA:1592230	Mitochondrial biogenesis	REACTOME_Pathways_16.07.2019	0.000106426	0.0410806	0.030819	1	Group45	16.8421	16	[ATP5F1D, ATP5MC1, CHCHD3, CHCHD6, CYCS, DNAJC11, HSPA9, IMMT, PPARGC1B, SOD2, SSBP1, TBL1X, TFB1M, TFB2M, TGS1, TWNK]
R-HSA:1989781	PPARA activates gene expression	REACTOME_Pathways_16.07.2019	0.818639	1	0.030819	1	Group45	4.2735	5	[CDK8, CPT1A, PPARGC1B, TBL1X, TGS1]
R-HSA:2151201	Transcriptional activation of mitochondrial biogenesis	REACTOME_Pathways_16.07.2019	0.00468726	1	0.030819	1	Group45	16.0714	9	[CYCS, PPARGC1B, SOD2, SSBP1, TBL1X, TFB1M, TFB2M, TGS1, TWNK]
R-HSA:400206	Regulation of lipid metabolism by Peroxisome proliferator-activated receptor alpha (PPARalpha)	REACTOME_Pathways_16.07.2019	0.829807	1	0.030819	1	Group45	4.20168	5	[CDK8, CPT1A, PPARGC1B, TBL1X, TGS1]
R-HSA:380994	ATF4 activates genes in response to endoplasmic reticulum stress	REACTOME_Pathways_16.07.2019	0.061344	1	0.403447	1	Group46	15.3846	4	[ATF3, CEBPG, EXOSC2, EXOSC7]
R-HSA:381042	PERK regulates gene expression	REACTOME_Pathways_16.07.2019	0.103189	1	0.403447	1	Group46	12.9032	4	[ATF3, CEBPG, EXOSC2, EXOSC7]
R-HSA:381119	Unfolded Protein Response (UPR)	REACTOME_Pathways_16.07.2019	0.29696	1	0.403447	1	Group46	7.52688	7	[ATF3, CALR, CEBPG, EXOSC2, EXOSC7, SRPRB, XBP1]
R-HSA:429914	Deadenylation-dependent mRNA decay	REACTOME_Pathways_16.07.2019	0.412402	1	0.403447	1	Group46	7.14286	4	[EIF4E, EXOSC2, EXOSC7, TNKS1BP1]
R-HSA:447115	Interleukin-12 family signaling	REACTOME_Pathways_16.07.2019	0.00528653	1	0.905163	1	Group47	15.7895	9	[CANX, HSPA9, IL27RA, MIF, MTAP, SNRPA1, SOD1, SOD2, TCP1]
R-HSA:449147	Signaling by Interleukins	REACTOME_Pathways_16.07.2019	0.905163	1	0.905163	1	Group47	4.73186	30	[BCL2, CANX, CISH, CUL1, DAB2IP, FGFR1, HSP90AA1, HSPA9, IL1RL1, IL27RA, IRAK1, IRS1, MIF, MTAP, MYC, PEBP1, PELI3, PHB, PIK3R2, PSMA6, PSMB5, PSMB7, PSMD11, PSMD6, RASAL2, SNRPA1, SOD1, SOD2, TCP1, VEGFA]
R-HSA:8950505	Gene and protein expression by JAK-STAT signaling after Interleukin-12 stimulation	REACTOME_Pathways_16.07.2019	0.00568273	1	0.905163	1	Group47	18.4211	7	[HSPA9, MIF, MTAP, SNRPA1, SOD1, SOD2, TCP1]
R-HSA:9020591	Interleukin-12 signaling	REACTOME_Pathways_16.07.2019	0.0180561	1	0.905163	1	Group47	14.8936	7	[HSPA9, MIF, MTAP, SNRPA1, SOD1, SOD2, TCP1]
R-HSA:3214847	HATs acetylate histones	REACTOME_Pathways_16.07.2019	0.72725	1	0.531907	1	Group48	4.92958	7	[ELP5, HIST1H4E, ING5, MRGBP, RUVBL1, TAF9, WDR5]
R-HSA:3214858	RMTs methylate histone arginines	REACTOME_Pathways_16.07.2019	0.175264	1	0.531907	1	Group48	8.86076	7	[CDK4, HIST1H4E, PRMT3, PRMT5, PRMT6, RPS2, WDR5]
R-HSA:3247509	Chromatin modifying enzymes	REACTOME_Pathways_16.07.2019	0.531907	1	0.531907	1	Group48	5.83942	16	[CDK4, ELP5, HIST1H4E, ING5, KDM1A, MRGBP, PRMT3, PRMT5, PRMT6, RPS2, RUVBL1, SETD6, SUV39H2, TAF9, TBL1X, WDR5]
R-HSA:4839726	Chromatin organization	REACTOME_Pathways_16.07.2019	0.531907	1	0.531907	1	Group48	5.83942	16	[CDK4, ELP5, HIST1H4E, ING5, KDM1A, MRGBP, PRMT3, PRMT5, PRMT6, RPS2, RUVBL1, SETD6, SUV39H2, TAF9, TBL1X, WDR5]
R-HSA:1428517	The citric acid (TCA) cycle and respiratory electron transport	REACTOME_Pathways_16.07.2019	0.000514597	0.19143	0.000154884	0.0114614	Group49	12.5714	22	[ATP5F1D, ATP5MC1, COX11, CYCS, DLAT, ECSIT, FH, LDHA, LDHB, LRPPRC, NDUFA5, NDUFAB1, NDUFAF6, NDUFS5, NDUFS6, NUBPL, PDK1, PDP2, SLC16A1, TMEM126B, TRAP1, VDAC1]
R-HSA:204174	Regulation of pyruvate dehydrogenase (PDH) complex	REACTOME_Pathways_16.07.2019	0.0623503	1	0.000154884	0.0114614	Group49	18.75	3	[DLAT, PDK1, PDP2]
R-HSA:5362517	Signaling by Retinoic Acid	REACTOME_Pathways_16.07.2019	0.0369077	1	0.000154884	0.0114614	Group49	13.9535	6	[CPT1A, DLAT, FABP5, PDK1, RDH10, RDH13]
R-HSA:70268	Pyruvate metabolism	REACTOME_Pathways_16.07.2019	0.00168554	0.610164	0.000154884	0.0114614	Group49	22.5806	7	[DLAT, LDHA, LDHB, PDK1, PDP2, SLC16A1, VDAC1]
R-HSA:71406	Pyruvate metabolism and Citric Acid (TCA) cycle	REACTOME_Pathways_16.07.2019	0.0135814	1	0.000154884	0.0114614	Group49	14.5455	8	[DLAT, FH, LDHA, LDHB, PDK1, PDP2, SLC16A1, VDAC1]
R-HSA:6790901	rRNA modification in the nucleus and cytosol	REACTOME_Pathways_16.07.2019	4.03681e-13	1.6228e-10	7.12944e-21	5.77484e-19	Group50	35.9375	23	[DDX49, DHX37, DIMT1, DKC1, GAR1, LOC102724159, NHP2, NOC4L, NOL11, NOP56, NOP58, RPS2, RRP9, SNU13, TBL3, THUMPD1, UTP11, UTP15, UTP18, UTP20, UTP4, WDR43, WDR46]
R-HSA:6791226	Major pathway of rRNA processing in the nucleolus and cytosol	REACTOME_Pathways_16.07.2019	3.32937e-11	1.33175e-08	7.12944e-21	5.77484e-19	Group50	19.7861	37	[DDX49, DHX37, EBNA1BP2, EXOSC2, EXOSC7, LAS1L, LOC102724159, MPHOSPH6, NCL, NIP7, NOB1, NOC4L, NOL11, NOP56, NOP58, PES1, RBM28, RIOK1, RPL12, RPP40, RPS2, RPS26, RRP1, RRP9, SNU13, TBL3, TEX10, TSR1, UTP11, UTP15, UTP18, UTP20, UTP4, WDR12, WDR18, WDR43, WDR46]
R-HSA:72312	rRNA processing	REACTOME_Pathways_16.07.2019	4.84368e-17	1.97622e-14	7.12944e-21	5.77484e-19	Group50	23.1884	48	[DDX49, DHX37, DIMT1, DKC1, EBNA1BP2, ELAC2, EXOSC2, EXOSC7, GAR1, HSD17B10, LAS1L, LOC102724159, MPHOSPH6, MRM1, MRM3, NCL, NHP2, NIP7, NOB1, NOC4L, NOL11, NOP56, NOP58, PES1, RBM28, RIOK1, RPL12, RPP40, RPS2, RPS26, RRP1, RRP9, SNU13, TBL3, TEX10, TFB1M, THUMPD1, TRMT10C, TSR1, UTP11, UTP15, UTP18, UTP20, UTP4, WDR12, WDR18, WDR43, WDR46]
R-HSA:8868773	rRNA processing in the nucleus and cytosol	REACTOME_Pathways_16.07.2019	1.05038e-13	4.24354e-11	7.12944e-21	5.77484e-19	Group50	21.3198	42	[DDX49, DHX37, DIMT1, DKC1, EBNA1BP2, EXOSC2, EXOSC7, GAR1, LAS1L, LOC102724159, MPHOSPH6, NCL, NHP2, NIP7, NOB1, NOC4L, NOL11, NOP56, NOP58, PES1, RBM28, RIOK1, RPL12, RPP40, RPS2, RPS26, RRP1, RRP9, SNU13, TBL3, TEX10, THUMPD1, TSR1, UTP11, UTP15, UTP18, UTP20, UTP4, WDR12, WDR18, WDR43, WDR46]
[truncated: 883 more rows]

## Sheet: cluster7
Reactome ID	Reactome term	Source	Term PValue	Term PValue Corrected with Bonferroni step down	Group PValue	Group PValue Corrected with Bonferroni step down	Groups	% Associated Genes	Nr. Genes	Associated Genes Found
[truncated: 98 more rows]

## Sheet: cluster8
Reactome ID	Reactome term	Source	Term PValue	Term PValue Corrected with Bonferroni step down	Group PValue	Group PValue Corrected with Bonferroni step down	Groups	% Associated Genes	Nr. Genes	Associated Genes Found
[truncated: 541 more rows]

[truncated: 2 more sheets: cluster2 tree, cluster6 tree]
